# Supplementary material for: Newly identified sex chromosomes in the Sphagnum (peat moss) genome alter carbon sequestration and ecosystem dynamics
Source: Nat Plants. 2023 Feb 6;9(2):238–54. doi: 10.1038/s41477-022-01333-5 (PMC9946827; doi:10.1038/s41477-022-01333-5)
Supplement: Supplementary file 3 — Supplementary Tables 1–18. [file 41477_2022_1333_MOESM3_ESM.xlsx]

## Sheet: TableS1
Supplemental Table 1- Sphagnum genome assembly statistics
	S. angustifolium	S. divinum
genome version	V1.1	V1.1
Main Genome Size (megabases)	395	439
Main Genome Contig Total	74	58
Main Genome Scaffold Total	36	31
Contig L50/ N50	13 / 12.2 Mb	10 / 17.5 Mb
Scaffold L50/ N50	8 / 21.1 Mb	8 / 23.2 Mb

## Sheet: TableS2
Supplemental Table 2- RLC5 cluster locations within the Sphagnum reference genomes.
Clusters were identified by masking each genome using 20mers from the RLC5 locus sequence from Ceratodon purpurea.
Five kilobase windows were slid across each masked genome (200 bp step), identifying regions where the proportion (prop) of five consecutive windows contained > 5% masked sequence
genome	chromosome	cluster	start	end	proportion
angustifolium	LG01	1	17308801	17342400	0.0792158
angustifolium	LG02	1	9598201	9634400	0.075215
angustifolium	LG03	1	10959001	10987600	0.0704141
angustifolium	LG04	1	17462801	17475800	0.0816163
angustifolium	LG05	1	18449401	18462600	0.0812162
angustifolium	LG05	2	18484801	18494400	0.0782156
angustifolium	LG06	1	11189001	11223200	0.0824165
angustifolium	LG07	1	12257401	12265800	0.0774155
angustifolium	LG08	1	4826201	4835000	0.0708142
angustifolium	LG08	2	10700601	10776800	0.0806161
angustifolium	LG09	1	10382201	10388800	0.0514103
angustifolium	LG09	2	10433201	10469600	0.0782156
angustifolium	LG10	1	14357601	14396600	0.0738148
angustifolium	LG11	1	12959801	13014200	0.084817
angustifolium	LG12	1	8044001	8053200	0.0744149
angustifolium	LG13	1	10556201	10583400	0.0782156
angustifolium	LG14	1	12158201	12166600	0.0680136
angustifolium	LG14	2	13603801	13611200	0.0592118
angustifolium	LG14	3	13648601	13684600	0.069814
angustifolium	LG15	1	4469001	4478600	0.0834167
angustifolium	LG15	2	4521601	4550600	0.070214
angustifolium	LG16	1	2852001	2878400	0.069814
angustifolium	LG17	1	1738801	1781600	0.075215
angustifolium	LG17	2	12977001	12984000	0.0594119
angustifolium	LG18	1	4628801	4658800	0.0704141
angustifolium	LG19	1	3256001	3265400	0.0732146
angustifolium	LG19	2	6405401	6475600	0.0840168
angustifolium	LG20	1	40401	54800	0.0864173
angustifolium	LG20	2	1217401	1223800	0.0524105
angustifolium	LG20	3	2810001	2823600	0.0668134
angustifolium	LG20	4	2853001	2860800	0.0712142
angustifolium	LG20	5	2902201	2908800	0.0566113
divinum	LG01	1	2199601	2208000	0.0792158
divinum	LG01	2	18292801	18416200	0.0972194
divinum	LG01	3	20856801	20864600	0.0736147
divinum	LG01	4	23610801	23620000	0.0828166
divinum	LG02	1	11580601	11619400	0.10102
divinum	LG02	2	33777201	33786200	0.075215
divinum	LG02	3	35920001	35928800	0.0824165
divinum	LG03	1	12216601	12277600	0.0896179
divinum	LG03	2	12955601	12965200	0.0828166
divinum	LG04	1	18934801	19009200	0.0958192
divinum	LG05	1	4977401	4986200	0.0760152
divinum	LG05	2	21043801	21063600	0.0990198
divinum	LG05	3	21080401	21107400	0.0866173
divinum	LG06	1	12910001	12919800	0.0886177
divinum	LG06	2	12995001	13054600	0.10002
divinum	LG07	1	8025801	8035000	0.0818164
divinum	LG07	2	12128201	12152600	0.0934187
divinum	LG07	3	12184401	12215600	0.0970194
divinum	LG08	1	11682801	11716800	0.0896179
divinum	LG08	2	11737601	11789400	0.0936187
divinum	LG09	1	2262001	2271200	0.0804161
divinum	LG09	2	8670801	8766400	0.104021
divinum	LG09	3	8789401	8798200	0.0824165
divinum	LG10	1	15101401	15110000	0.0692138
divinum	LG10	2	15953801	16033800	0.0886177
divinum	LG11	1	15854801	15906200	0.0936187
divinum	LG11	2	16001201	16008200	0.0562112
divinum	LG12	1	7371401	7419600	0.0878176
divinum	LG12	2	7527801	7534800	0.0566113
divinum	LG13	1	10953801	11040400	0.107021
divinum	LG13	2	21052801	21062400	0.0842168
divinum	LG14	1	15004001	15054600	0.0990198
divinum	LG15	1	1591001	1600400	0.0782156
divinum	LG15	2	5281601	5311600	0.0972194
divinum	LG15	3	5376601	5396400	0.0894179
divinum	LG15	4	10870601	10879600	0.075215
divinum	LG15	5	13280401	13289200	0.075215
divinum	LG16	1	1900001	1983200	0.0980196
divinum	LG16	2	9285201	9294000	0.0740148
divinum	LG16	3	15815601	15824800	0.0854171
divinum	LG17	1	2055201	2063000	0.070214
divinum	LG17	2	2091601	2196200	0.0984197
divinum	LG17	3	2225601	2259800	0.10142
divinum	LG18	1	7986801	7994600	0.0708142
divinum	LG18	2	10323601	10408600	0.0840168
divinum	LG18	3	10621401	10665800	0.0912182
divinum	LG18	4	14421201	14430600	0.0862172
divinum	LG19	1	1605801	1615000	0.0772154
divinum	LG19	2	7446001	7582600	0.10142
divinum	LG19	3	12438401	12446000	0.0676135
divinum	LG20	1	1825601	1832800	0.055011
divinum	LG20	2	2028401	2037600	0.0764153
divinum	LG20	3	2633601	2688400	0.0992198
divinum	LG20	4	4039601	4048400	0.0778156
divinum	LG20	5	4209801	4324800	0.107021

## Sheet: TableS3
Supplemental Table 3- Metadata associated with the Sphagnum diversity panel
library	collectionID	subgenera	species label at collection	species based on RADSeq	Country:state	Site	lat	long	collector	niche	pH_preference	lifecycle	Sex (M/F)
BPHAO	G2-5_magellanicum	Sphagnum	magellanicum	centrale	USA:Maryland	Garrett Co., The Glades, 4.2 mi E of McHenry, 814m	39.5975	-79.2747	J. Shaw	hummock	low	dioecy	M
BPHAP	G2-7_capillifolium	Acutifolia	capillifolium	capillifolium	USA:Maryland	Garrett Co., The Glades, 4.2 mi E of McHenry, 814m	39.5975	-79.2747	J. Shaw	hummock	low	dioecy	M
BPHAS	G2-4_fallax	Cuspidata	fallax	flexuosum	USA:Maryland	Garrett Co., The Glades, 4.2 mi E of McHenry, 814m	39.5975	-79.2747	J. Shaw	hollow	high	dioecy	F
BPHAT	G2-2_angustifolium	Cuspidata	angustifolium	angustifolium	USA:Maryland	Garrett Co., The Glades, 4.2 mi E of McHenry, 814m	39.5975	-79.2747	J. Shaw	hollow	mid	dioecy	M
BPHAU	G2-3_palustre	Sphagnum	palustre	palustre	USA:Maryland	Garrett Co., The Glades, 4.2 mi E of McHenry, 814m	39.5975	-79.2747	J. Shaw	hummock	mid	dioecy	M
BPHAW	G1-2_fallax	Cuspidata	fallax	fallax	USA:Maryland	Garrett Co., The Glades, 4.2 mi E of McHenry, 814m	39.5975	-79.2747	J. Shaw	hollow	high	dioecy	F
BPHAX	G1-1_fimbriatum	Acutifolia	fimbriatum	fimbriatum	USA:Maryland	Garrett Co., The Glades, 4.2 mi E of McHenry, 814m	39.5975	-79.2747	J. Shaw	hummock	mid	monoecy	NA
BPHAY	G2-1_rubellum	Acutifolia	rubellum	rubellum	USA:Maryland	Garrett Co., The Glades, 4.2 mi E of McHenry, 814m	39.5975	-79.2747	J. Shaw	hollow	low	dioecy	M
BPHAZ	G2-6_fallax	Cuspidata	fallax	fallax	USA:Maryland	Garrett Co., The Glades, 4.2 mi E of McHenry, 814m	39.5975	-79.2747	J. Shaw	hollow	high
BPHBA	DS-13_capillifolium	Acutifolia	capillifolium	capillifolium	USA:West Virginia	Grant Co., Town of Milroy, Dolly Sods, 1219m	38.9667	-79.35	J. Shaw	hummock	low	dioecy	M
BPHBB	DS-10_rubellum	Acutifolia	rubellum	rubellum	USA:West Virginia	Grant Co., Town of Milroy, Dolly Sods, 1219m	38.9667	-79.35	J. Shaw	hollow	low	dioecy	M
BPHBC	DS-11_fallax	Cuspidata	fallax	fallax	USA:West Virginia	Grant Co., Town of Milroy, Dolly Sods, 1219m	38.9667	-79.35	J. Shaw	hollow	high	dioecy	F
BPHBG	DS-6_capillifolium	Acutifolia	capillifolium	capillifolium	USA:West Virginia	Grant Co., Town of Milroy, Dolly Sods, 1219m	38.9667	-79.35	J. Shaw	hummock	low	dioecy	M
BPHBH	DS-8_rubellum	Acutifolia	rubellum	rubellum	USA:West Virginia	Grant Co., Town of Milroy, Dolly Sods, 1219m	38.9667	-79.35	J. Shaw	hollow	low	dioecy	M
BPHBN	DS-7_rubellum	Acutifolia	rubellum	rubellum	USA:West Virginia	Grant Co., Town of Milroy, Dolly Sods, 1219m	38.9667	-79.35	J. Shaw	hollow	low	dioecy	M
BPHBO	DS-3_fallax	Cuspidata	fallax	fallax	USA:West Virginia	Grant Co., Town of Milroy, Dolly Sods, 1219m	38.9667	-79.35	J. Shaw	hollow	high	dioecy	F
BPHBP	DS-1_capillifolium	Acutifolia	capillifolium	capillifolium	USA:West Virginia	Grant Co., Town of Milroy, Dolly Sods, 1219m	38.9667	-79.35	J. Shaw	hummock	low	dioecy	M
BPHBS	DS-5_papillosum	Sphagnum	papillosum	papillosum	USA:West Virginia	Grant Co., Town of Milroy, Dolly Sods, 1219m	38.9667	-79.35	J. Shaw	hummock	mid	dioecy	M
BPHBT	DS-2_angustifolium	Cuspidata	angustifolium	fallax	USA:West Virginia	Grant Co., Town of Milroy, Dolly Sods, 1219m	38.9667	-79.35	J. Shaw	hollow	mid	dioecy	M
BPHBU	G2-9_rubellum	Acutifolia	rubellum	rubellum	USA:Maryland	Garrett Co., The Glades, 4.2 mi E of McHenry, 814m	39.5975	-79.2747	J. Shaw	hollow	low	dioecy	F
BPHBW	G2-8_fuscum	Acutifolia	fuscum	fuscum	USA:Maryland	Garrett Co., The Glades, 4.2 mi E of McHenry, 814m	39.5975	-79.2747	J. Shaw	hummock	low	dioecy	M
BPHBX	G2-13_fuscum	Acutifolia	fuscum	fuscum	USA:Maryland	Garrett Co., The Glades, 4.2 mi E of McHenry, 814m	39.5975	-79.2747	J. Shaw	hummock	low	dioecy	M
BPHBY	G2-10_fuscum	Acutifolia	fuscum	fuscum	USA:Maryland	Garrett Co., The Glades, 4.2 mi E of McHenry, 814m	39.5975	-79.2747	J. Shaw	hummock	low	dioecy	M
BPHBZ	G2-11_angustifolium	Cuspidata	angustifolium	angustifolium	USA:Maryland	Garrett Co., The Glades, 4.2 mi E of McHenry, 814m	39.5975	-79.2747	J. Shaw	hollow	mid
BPHCA	LL-2_compactum	Rigida	compactum	compactum	USA:North Carolina	Wake Co., NE of jct of SR 2320 (Riley Hill Rd) and Lizard Lick Rd),	35.8417	-78.3735	J. Shaw	NA	mid	monoecy	NA
BPHCB	IT-1_squarrosum	Acutifolia	squarrosum	squarrosum	USA: New York	Broome Co., Town of Vestal, Binghamton University, Seep at edge of Harpur Pond. Seep, pond edge.	42.0812	-75.967	J. Shaw	hummock	high	monoecy	NA
BPHCG	LL-1_strictum	Rigida	strictum	strictum	USA:North Carolina	Wake Co., NE of jct of SR 2320 (Riley Hill Rd) and Lizard Lick Rd),	35.8417	-78.3735	J. Shaw	NA	mid	monoecy	NA
BPHCH	GC-1	Sphagnum	affine	affine	USA:North Carolina	Craven Co., Havelock. In mixed hardwood swampm forest along Slocum Creek.	34.8911	-76.9238	J. Shaw	hummock	mid	dioecy	F
BPHCN	SL-1_cribrosum	Subsecunda	cribrosum	cribrosum	USA:North Carolina	Bladen Co., Singletary Lake	34.5915	-78.4599	J. Shaw	hollow	high	dioecy	F
BPHCO	SL-2_palustre	Sphagnum	palustre	palustre	USA:North Carolina	Bladen Co., Singletary Lake	34.5915	-78.4599	J. Shaw	hummock	mid	dioecy	M
IPWF		Sphagnum	affine	affine	USA:North Carolina	Broadacres lake	35.0165	-79.5448	J. Shaw	hummock	mid	dioecy	F
IPZJ		Sphagnum	affine	affine	USA:North Carolina	Broadacres lake	35.0165	-79.5448	J. Shaw	hummock	mid	dioecy	M
IQQT		Sphagnum	perichaetiale	perichaetiale	USA:North Carolina	Broadacres lake	35.0165	-79.5448	J. Shaw	hummock	mid	dioecy	F
IQQU		Sphagnum	portoricense	portoricense	USA:North Carolina	Broadacres lake	35.0165	-79.5448	J. Shaw	hollow	high	dioecy	F
IQQW		Sphagnum	austinii	magellanicum	USA	Sitka, Alaska	-	-	J. Shaw	hummock	low	dioecy	M

## Sheet: TableS4
Supplemental Table 4- Results from the BUSTED test for positive selection among Sphagnum orthologs.
For each ortholog, the Pvalues are reported for tests where hummock lineages or hollow lineages were set to foreground (FG)
Raw Pvalues were adjusted using a Benjamini-Hochberg correction for false discovery rate.
Ortholog	Sphagnum-divinum_Locus	Sphagnum-angustifolium_Locus	Hollow(FG)_P-value	Hummock(FG)_P-value	Hollow_Adjusted_P-value	Hummock_Adjusted_P-value
OG_10000rr_1rr_1.inclade1.ortho1	Sphmag04G141500	Sphfalx04G136100	0.00150789	0.5	0.00362305	0.5
OG_10000rr_1rr_1.inclade1.ortho2	Sphmag10G071800	Sphfalx10G074900	9.79e-07	0.00234703	3.62e-06	0.00421125
OG_10001rr_1rr_1.inclade1.ortho1	Sphmag19G080100	Sphfalx19G076800	0.18068	0.5	0.298872	0.5
OG_10002rr_1rr_1.unrooted-ortho	Sphmag19G080000	Sphfalx19G076700	0.5	0.481188	0.5	0.5
OG_10003rr_1rr_1.inclade1.ortho1	Sphmag16G018600	Sphfalx16G019600	0	0.5	0	0.5
OG_10004rr_1rr_1.inclade1.ortho1	Sphmag19G066200	Sphfalx19G063300	0.0337542	3.63e-07	0.0652087	9.5e-07
OG_10006rr_1rr_1.inclade1.ortho1	Sphmag07G086400	Sphfalx07G072100	0.327977	0.00202866	0.499736	0.00366075
OG_10007rr_1rr_1.unrooted-ortho	Sphmag18G046800	Sphfalx18G051000	NA	NA	NA	NA
OG_10008rr_1rr_1.inclade1.ortho1	Sphmag06G035400	Sphfalx06G036200	0.0665104	4.92e-05	0.121825	0.000104557
OG_10009rr_1rr_1.inclade1.ortho1	Sphmag07G072400	Sphfalx07G058500	0	5.57e-13	0	2.41e-12
OG_1000rr_1rr_1.unrooted-ortho	Sphmag03G033100	Sphfalx03G036500	0.054194	5.48e-06	0.101008	1.28e-05
OG_10011rr_1rr_1.inclade1.ortho1	Sphmag08G024800	Sphfalx08G016600	0.0059201	0.00457881	0.0129769	0.00797248
OG_10012rr_1rr_1.inclade1.ortho1	Sphmag04G147500	Sphfalx04G141000	0.00505703	0.00171573	0.0111984	0.00312062
OG_10013rr_1rr_1.inclade1.ortho1	Sphmag07G101900	Sphfalx07G093100	0	3.17e-09	0	1.01e-08
OG_10014rr_1rr_1.inclade1.ortho1	Sphmag13G096200	Sphfalx13G096200	2.26e-09	0.5	1.14e-08	0.5
OG_10015rr_1rr_1.inclade1.ortho1	Sphmag09G033900	Sphfalx09G080900	0.5	0.5	0.5	0.5
OG_10017rr_1rr_1.inclade1.ortho1	Sphmag18G063600	Sphfalx18G030400	0.000131575	2.35e-05	0.000367407	5.16e-05
OG_10019rr_1rr_1.inclade1.ortho1	Sphmag17G039900	Sphfalx17G046600	2.05e-13	0.000122022	1.6e-12	0.000250276
OG_10020rr_1rr_1.inclade1.ortho1	Sphmag04G145000	Sphfalx04G138700	1.75e-12	0	1.23e-11	0
OG_10021rr_1rr_1.inclade1.ortho1	Sphmag13G040900	Sphfalx13G044400	0.0181737	7.03e-09	0.0366625	2.16e-08
OG_10022rr_1rr_1.inclade1.ortho1	Sphmag10G007400	Sphfalx10G008000	NA	NA	NA	NA
OG_10023rr_1rr_1.inclade1.ortho1	Sphmag03G084500	Sphfalx03G088400	0.0469515	2.42e-09	0.0885525	7.8e-09
OG_10024rr_1rr_1.inclade1.ortho1	Sphmag06G040500	Sphfalx06G042100	3.9e-06	0	1.33e-05	0
OG_10026rr_1rr_1.unrooted-ortho	Sphmag04G001100	Sphfalx07G123100	0.291665	0.233272	0.453091	0.321081
OG_10027rr_1rr_1.inclade2.ortho1	Sphmag10G092800	Sphfalx10G097900	0.5	1.74e-13	0.5	7.83e-13
OG_10028rr_2rr_1.unrooted-ortho	NA	Sphfalx19G096800	0.0349396	0.412695	0.067367	0.5
OG_10029rr_1rr_2.inclade1.ortho1	NA	NA	0.5	0.5	0.5	0.5
OG_10029rr_1rr_2.inclade2.ortho1	Sphmag06G095700	Sphfalx06G097100	5.82e-05	0.5	0.000171753	0.5
OG_10030rr_1rr_1.unrooted-ortho	Sphmag01G001700	Sphfalx01G003900	7.07e-14	1.1e-10	5.86e-13	3.94e-10
OG_10031rr_1rr_1.inclade1.ortho1	Sphmag03G017900	Sphfalx03G020800	0	2.67e-12	0	1.09e-11
OG_10032rr_1rr_1.inclade1.ortho1	Sphmag15G018200	Sphfalx15G017500	0.5	0.109732	0.5	0.160415
OG_10033rr_1rr_1.inclade1.ortho1	Sphmag15G018100	Sphfalx15G017300	0.439357	0.0344522	0.5	0.0539652
OG_10034rr_1rr_1.inclade1.ortho1	Sphmag07G057000	Sphfalx07G048700	0.5	0.5	0.5	0.5
OG_10035rr_1rr_1.inclade1.ortho1	Sphmag05G057400	Sphfalx05G045100	0.5	1.17e-13	0.5	5.34e-13
OG_10036rr_1rr_1.inclade1.ortho1	Sphmag06G059200	Sphfalx06G045800	0	0	0	0
OG_10037rr_1rr_1.inclade1.ortho1	Sphmag18G043800	Sphfalx18G053800	0.114128	7.49e-07	0.198093	1.91e-06
OG_10038rr_1rr_1.inclade1.ortho1	Sphmag13G027400	Sphfalx13G035100	0	0.0702473	0	0.105702
OG_10040rr_1rr_1.inclade1.ortho1	Sphmag01G081000	Sphfalx01G086000	0.5	0.5	0.5	0.5
OG_10041rr_1rr_1.inclade1.ortho1	NA	Sphfalx04G023500	5.55e-17	2.13e-13	6.13e-16	9.51e-13
OG_10041rr_1rr_1.inclade1.ortho2	NA	Sphfalx16G020100	0.5	5.05e-13	0.5	2.19e-12
OG_10042rr_1rr_1.inclade1.ortho1	Sphmag17G091700	Sphfalx17G093000	1.6e-12	2.77e-13	1.13e-11	1.23e-12
OG_10043rr_1rr_1.inclade1.ortho1	Sphmag07G071300	Sphfalx07G059400	NA	NA	NA	NA
OG_10044rr_1rr_1.inclade1.ortho1	NA	Sphfalx05G143400	0	0	0	0
OG_10047rr_1rr_1.inclade1.ortho1	Sphmag18G095800	Sphfalx18G100000	0.481917	3.05e-15	0.5	1.58e-14
OG_10048rr_1rr_1.unrooted-ortho	Sphmag12G009800	Sphfalx12G008500	0.5	0.00636255	0.5	0.0108819
OG_1004rr_1rr_1.inclade1.ortho1	Sphmag08G003400	Sphfalx08G004200	0.00135045	1.73e-07	0.00327009	4.67e-07
OG_10050rr_1rr_1.inclade1.ortho1	Sphmag19G078000	Sphfalx19G074900	3.33e-16	0	3.47e-15	0
OG_10051rr_1rr_1.inclade1.ortho1	Sphmag01G078100	Sphfalx01G083600	2.79e-05	5.31e-13	8.58e-05	2.3e-12
OG_10053rr_1rr_1.inclade1.ortho1	Sphmag11G054700	Sphfalx11G052000	0	0	0	0
OG_10054rr_1rr_1.inclade1.ortho1	Sphmag04G115800	Sphfalx04G113800	0.45946	0.5	0.5	0.5
OG_10055rr_1rr_1.inclade1.ortho1	Sphmag15G010600	Sphfalx15G010600	0.5	0.337003	0.5	0.446945
OG_10056rr_1rr_1.inclade1.ortho1	Sphmag14G071000	Sphfalx14G071300	0.499834	2.3e-07	0.5	6.14e-07
OG_10057rr_1rr_1.inclade1.ortho1	Sphmag03G008800	Sphfalx03G010100	0.5	0.000563419	0.5	0.00108421
OG_10058rr_1rr_1.inclade1.ortho1	Sphmag01G004200	Sphfalx01G007000	0	0	0	0
OG_10059rr_1rr_1.inclade1.ortho1	Sphmag02G059400	Sphfalx02G058900	0.5	0.393052	0.5	0.5
OG_10060rr_1rr_1.inclade1.ortho1	Sphmag05G100400	Sphfalx05G106800	0.5	0.384201	0.5	0.5
OG_10061rr_1rr_1.inclade1.ortho1	Sphmag10G091900	Sphfalx10G096300	0.26865	0	0.421936	0
OG_10062rr_1rr_1.unrooted-ortho	Sphmag07G046400	Sphfalx07G037900	0.477313	0	0.5	0
OG_10063rr_1rr_1.unrooted-ortho	Sphmag08G022500	Sphfalx08G019000	0.000113231	1.11e-15	0.000319405	5.94e-15
OG_10069rr_1rr_1.unrooted-ortho	Sphmag06G065600	Sphfalx06G064100	0.11717	1.41e-08	0.202714	4.21e-08
OG_10070rr_1rr_1.inclade1.ortho1	Sphmag12G036600	Sphfalx12G029600	0.5	0.000505555	0.5	0.00097774
OG_10071rr_1rr_1.inclade1.ortho1	Sphmag14G046100	Sphfalx14G046700	0.129118	0.453078	0.221165	0.5
OG_10071rr_1rr_1.inclade2.ortho1	Sphmag13G012000	Sphfalx13G012600	0.00186087	7.27e-11	0.00441155	2.66e-10
OG_10071rr_1rr_1.inclade3.ortho1	Sphmag18G022600	Sphfalx18G076100	0.5	0.00861236	0.5	0.0144808
OG_10072rr_1rr_1.inclade1.ortho1	Sphmag03G102900	Sphfalx03G108800	0.326184	3.89e-05	0.497578	8.37e-05
OG_10073rr_1rr_1.inclade1.ortho1	Sphmag03G104600	Sphfalx03G110700	1.87e-09	0	9.53e-09	0
OG_10074rr_1rr_1.inclade1.ortho1	Sphmag08G041400	Sphfalx08G044500	4.35e-05	0.119263	0.000130399	0.17326
OG_10075rr_1rr_1.inclade1.ortho1	Sphmag06G086100	Sphfalx06G082700	0.292368	1.46e-07	0.453959	3.99e-07
OG_10077rr_1rr_1.unrooted-ortho	Sphmag07G017600	Sphfalx07G011200	5.75e-14	0	4.81e-13	0
OG_10078rr_1rr_1.inclade1.ortho1	Sphmag09G072400	Sphfalx09G045300	0.5	0.5	0.5	0.5
OG_10079rr_1rr_1.inclade1.ortho1	Sphmag12G040200	Sphfalx12G033400	0.5	0.5	0.5	0.5
OG_1007rr_1rr_1.unrooted-ortho	NA	Sphfalx10G002200	NA	NA	NA	NA
OG_10082rr_1rr_1.inclade1.ortho1	Sphmag16G009500	Sphfalx16G015600	3.1e-05	9.99e-16	9.47e-05	5.37e-15
OG_10083rr_1rr_1.inclade1.ortho1	Sphmag01G164400	Sphfalx01G160400	0.5	0.5	0.5	0.5
OG_10084rr_1rr_1.inclade1.ortho1	Sphmag17G057700	Sphfalx17G059700	0	2.66e-15	0	1.38e-14
OG_10085rr_1rr_1.inclade1.ortho1	Sphmag04G120100	Sphfalx04G115900	5.46e-05	0	0.000161793	0
OG_10086rr_1rr_1.inclade1.ortho1	Sphmag13G049400	Sphfalx13G051500	3.21e-08	3.73e-12	1.42e-07	1.51e-11
OG_10087rr_1rr_1.unrooted-ortho	Sphmag17G073100	Sphfalx17G075800	0.5	0.00211347	0.5	0.00380772
OG_10088rr_1rr_1.inclade1.ortho1	Sphmag19G073400	Sphfalx19G069800	0	0	0	0
OG_10089rr_1rr_1.unrooted-ortho	Sphmag16G059000	Sphfalx16G059800	0	5.51e-08	0	1.56e-07
OG_10090rr_1rr_1.inclade1.ortho1	Sphmag15G106300	Sphfalx15G086700	0.5	0.0587811	0.5	0.089392
OG_10091rr_1rr_1.unrooted-ortho	NA	Sphfalx15G086800	0.5	6.11e-16	0.5	3.34e-15
OG_10092rr_1rr_1.inclade1.ortho1	Sphmag08G118200	Sphfalx08G123100	0.5	7.4e-11	0.5	2.7e-10
OG_10093rr_1rr_1.inclade1.ortho1	Sphmag05G113700	Sphfalx05G093700	3.26e-11	9.61e-09	2.02e-10	2.92e-08
OG_10096rr_1rr_1.unrooted-ortho	Sphmag03G057100	Sphfalx03G061300	0.0114677	1.01e-06	0.0239685	2.55e-06
OG_10097rr_1rr_1.inclade1.ortho1	Sphmag04G140400	Sphfalx04G135100	3.2e-06	0.0161931	1.1e-05	0.0264185
OG_10098rr_1rr_1.inclade1.ortho1	Sphmag14G085900	Sphfalx14G086700	0	0	0	0
OG_10099rr_1rr_1.inclade1.ortho1	Sphmag20G019800	Sphfalx20G008800	0.0198943	5.49e-06	0.0398995	1.28e-05
OG_100rr_1rr_1.inclade1.ortho1	Sphmag01G067700	Sphfalx01G071000	0.5	0.5	0.5	0.5
OG_10100rr_1rr_1.inclade1.ortho1	Sphmag09G051100	Sphfalx09G043300	1.61e-10	1.2e-11	9.28e-10	4.67e-11
OG_10101rr_1rr_1.inclade1.ortho1	Sphmag13G091800	Sphfalx13G092600	0	5.55e-17	0	3.25e-16
OG_10105rr_1rr_1.inclade1.ortho1	Sphmag06G076400	Sphfalx06G069300	0	9.12e-13	0	3.87e-12
OG_10106rr_1rr_1.inclade1.ortho1	Sphmag02G118600	Sphfalx02G118200	NA	NA	NA	NA
OG_10106rr_1rr_1.inclade1.ortho2	Sphmag01G157100	Sphfalx01G168100	7.08e-08	0.0411032	3.01e-07	0.0637334
OG_10109rr_1rr_1.inclade1.ortho1	Sphmag19G015700	Sphfalx19G013500	0.0322789	1.9e-06	0.0625725	4.66e-06
OG_10110rr_1rr_1.inclade1.ortho1	Sphmag16G039000	Sphfalx16G029600	9.01e-08	0.000269533	3.79e-07	0.000535479
OG_10110rr_1rr_1.inclade1.ortho2	Sphmag04G062900	Sphfalx04G060600	4.19e-05	0.5	0.000125885	0.5
OG_10111rr_1rr_1.inclade1.ortho1	Sphmag09G033100	Sphfalx09G081900	0.00021707	2.99e-09	0.000588197	9.55e-09
OG_10113rr_1rr_1.inclade1.ortho1	Sphmag02G190100	NA	NA	NA	NA	NA
OG_10115rr_1rr_1.inclade1.ortho1	NA	NA	0.5	0.5	0.5	0.5
OG_10115rr_1rr_1.inclade2.ortho1	Sphmag03G064500	Sphfalx03G068500	0.5	0.5	0.5	0.5
OG_10116rr_1rr_1.inclade1.ortho1	Sphmag19G078800	Sphfalx19G075900	0.184482	3.33e-11	0.304335	1.26e-10
OG_10117rr_1rr_1.unrooted-ortho	Sphmag06G073000	Sphfalx06G073000	0.358898	0	0.5	0
OG_10118rr_1rr_1.inclade1.ortho1	Sphmag04G025800	Sphfalx04G023200	0.5	6.47e-08	0.5	1.82e-07
OG_10119rr_1rr_1.inclade1.ortho1	Sphmag02G033200	Sphfalx02G032500	0.5	7.94e-12	0.5	3.13e-11
OG_10120rr_1rr_1.inclade1.ortho1	Sphmag08G069500	Sphfalx08G073500	0.5	1.23e-14	0.5	6.05e-14
OG_10121rr_1rr_1.inclade1.ortho1	Sphmag13G043700	Sphfalx13G046200	0.5	6.19e-14	0.5	2.89e-13
OG_10122rr_1rr_1.inclade1.ortho1	Sphmag03G028200	Sphfalx03G031300	0.313223	0.0218508	0.481007	0.0350525
OG_10123rr_1rr_1.inclade1.ortho1	Sphmag05G067400	Sphfalx05G060600	0	0	0	0
OG_10126rr_1rr_1.inclade1.ortho1	Sphmag04G052900	Sphfalx04G048600	1.19e-10	0	6.97e-10	0
OG_10127rr_1rr_1.inclade1.ortho1	Sphmag15G096300	Sphfalx15G096000	2.63e-12	0	1.81e-11	0
OG_10128rr_1rr_1.inclade1.ortho1	Sphmag07G051500	Sphfalx07G043100	2.1e-09	5.35e-08	1.06e-08	1.51e-07
OG_10129rr_1rr_1.inclade1.ortho1	Sphmag09G061600	Sphfalx09G058500	0.0035856	9.28e-13	0.00812761	3.93e-12
OG_10130rr_1rr_1.inclade1.ortho1	Sphmag09G061500	Sphfalx09G058400	0	0	0	0
OG_10131rr_1rr_1.inclade1.ortho1	Sphmag02G165300	Sphfalx02G167500	0.35526	1.91e-07	0.5	5.14e-07
OG_10132rr_1rr_1.unrooted-ortho	Sphmag01G016700	Sphfalx01G014400	1.49e-05	0.0672954	4.71e-05	0.101501
OG_10133rr_1rr_1.inclade1.ortho1	Sphmag07G025200	Sphfalx07G018400	0.0133191	0.318204	0.0275074	0.424934
OG_10135rr_1rr_1.inclade1.ortho1	NA	NA	4.73e-05	0.5	0.000141094	0.5
OG_10136rr_1rr_1.inclade1.ortho1	Sphmag09G010200	Sphfalx09G105800	0.0349845	1.64e-11	0.0674455	6.33e-11
OG_10137rr_1rr_1.inclade1.ortho1	Sphmag16G022300	Sphfalx16G036800	0	3.08e-11	0	1.16e-10
OG_10139rr_1rr_1.inclade1.ortho1	Sphmag16G023800	Sphfalx16G024000	0.5	0.498584	0.5	0.5
OG_1013rr_1rr_1.unrooted-ortho	Sphmag02G117400	Sphfalx02G117000	NA	NA	NA	NA
OG_1013rr_2rr_1.unrooted-ortho	Sphmag05G090800	Sphfalx05G082000	0.5	0.489585	0.5	0.5
OG_10140rr_1rr_1.inclade1.ortho1	Sphmag01G160200	Sphfalx01G164800	2.62e-06	0	9.17e-06	0
OG_10141rr_1rr_1.inclade1.ortho1	Sphmag19G060300	Sphfalx19G057100	0.5	0.5	0.5	0.5
OG_10141rr_1rr_1.inclade2.ortho1	NA	Sphfalx17G061500	0.5	0.000435307	0.5	0.00084737
OG_10142rr_1rr_1.inclade1.ortho1	Sphmag14G107700	Sphfalx14G105400	0.0362082	0	0.0696687	0
OG_10143rr_1rr_1.inclade1.ortho1	Sphmag13G060500	Sphfalx13G062400	0.5	2.12e-06	0.5	5.16e-06
OG_10144rr_1rr_1.inclade1.ortho1	Sphmag02G205700	Sphfalx02G206300	0.00971665	0.5	0.0206026	0.5
OG_10145rr_1rr_1.inclade1.ortho1	Sphmag05G139800	Sphfalx05G124400	0	1.89e-11	0	7.27e-11
OG_10146rr_1rr_1.inclade1.ortho1	Sphmag08G124400	Sphfalx08G129300	0.5	1.2e-06	0.5	3e-06
OG_10148rr_1rr_1.unrooted-ortho	Sphmag12G032800	Sphfalx12G035700	0.156145	0	0.262403	0
OG_10149rr_1rr_1.unrooted-ortho	Sphmag07G040300	Sphfalx07G032700	1.05e-07	0.0119327	4.39e-07	0.0197613
OG_10150rr_1rr_1.unrooted-ortho	Sphmag05G073300	Sphfalx05G063900	2.19e-08	0.00108109	9.89e-08	0.00201425
OG_10151rr_1rr_1.inclade1.ortho1	Sphmag02G148100	Sphfalx02G147700	6.65e-13	0.000105823	4.9e-12	0.000218353
OG_10151rr_1rr_1.inclade2.ortho1	Sphmag01G148100	Sphfalx01G176900	0.5	0.0551338	0.5	0.0841283
OG_10153rr_1rr_1.inclade1.ortho1	Sphmag05G015300	Sphfalx05G011600	0.00020795	0.0949297	0.000564839	0.140188
OG_10154rr_1rr_1.inclade1.ortho1	Sphmag07G062300	Sphfalx07G071100	0	0	0	0
OG_10155rr_1rr_1.inclade1.ortho1	Sphmag02G072800	Sphfalx02G073700	0.5	0	0.5	0
OG_10156rr_1rr_1.inclade1.ortho1	Sphmag05G019100	Sphfalx05G015500	0.270706	0	0.424869	0
OG_10157rr_1rr_1.inclade1.ortho1	Sphmag09G025900	Sphfalx09G089300	0	0	0	0
OG_10158rr_1rr_1.inclade1.ortho1	Sphmag13G023500	Sphfalx13G027400	0.000671395	0.492285	0.00170101	0.5
OG_10159rr_1rr_1.inclade1.ortho1	Sphmag03G131500	Sphfalx03G134400	0	0	0	0
OG_10162rr_1rr_1.inclade1.ortho1	Sphmag11G003700	Sphfalx11G003300	0	1.84e-08	0	5.47e-08
OG_10162rr_1rr_1.inclade1.ortho2	Sphmag01G132600	NA	NA	NA	NA	NA
OG_10163rr_1rr_1.inclade1.ortho1	Sphmag15G075700	Sphfalx15G073400	0.496773	0.00911426	0.5	0.0152825
OG_10164rr_1rr_1.inclade1.ortho1	Sphmag10G057900	Sphfalx10G060200	0.000117865	0.00068724	0.000331001	0.00131117
OG_10166rr_1rr_1.inclade1.ortho1	Sphmag07G040700	Sphfalx07G033100	4.45e-06	1.82e-13	1.51e-05	8.17e-13
OG_10168rr_1rr_1.unrooted-ortho	Sphmag06G105900	Sphfalx06G102300	0.5	0.000789438	0.5	0.00149443
OG_1016rr_1rr_1.unrooted-ortho	Sphmag06G111500	Sphfalx06G107800	1.49e-05	4.28e-13	4.73e-05	1.87e-12
OG_1016rr_3rr_1.unrooted-ortho	Sphmag04G059000	Sphfalx04G056300	0.00961428	0.466757	0.0203992	0.5
OG_1016rr_4rr_1.unrooted-ortho	Sphmag11G025300	Sphfalx11G022800	0	0	0	0
OG_10170rr_1rr_1.unrooted-ortho	Sphmag09G047800	Sphfalx09G065300	0.297158	0.000824264	0.460178	0.00155664
OG_10171rr_1rr_1.unrooted-ortho	Sphmag02G059000	Sphfalx02G059200	0.5	0.00436428	0.5	0.00761404
OG_10172rr_1rr_1.unrooted-ortho	Sphmag08G095600	Sphfalx08G098800	0.431498	0.5	0.5	0.5
OG_10173rr_2rr_1.unrooted-ortho	Sphmag09G047900	NA	NA	NA	NA	NA
OG_10174rr_1rr_1.inclade1.ortho1	NA	NA	5.58e-07	1.91e-07	2.13e-06	5.13e-07
OG_10175rr_1rr_1.unrooted-ortho	NA	NA	0.118668	2.97e-07	0.204975	7.85e-07
OG_10176rr_1rr_1.inclade1.ortho1	Sphmag06G105400	Sphfalx06G101700	8.23e-05	0.5	0.000237368	0.5
OG_10177rr_1rr_1.inclade1.ortho1	Sphmag09G014400	Sphfalx09G102200	0.5	0.00116096	0.5	0.00215494
OG_10178rr_1rr_1.unrooted-ortho	Sphmag09G066000	Sphfalx09G062900	0.0060615	1.19e-08	0.0132594	3.61e-08
OG_10179rr_1rr_1.inclade1.ortho1	Sphmag09G024600	Sphfalx09G091500	0	0	0	0
OG_1017rr_1rr_1.unrooted-ortho	Sphmag08G116100	Sphfalx08G120500	0.00626573	0.5	0.0136627	0.5
OG_10180rr_1rr_1.inclade1.ortho1	Sphmag05G031400	Sphfalx05G025500	0.0119684	3.37e-13	0.0249327	1.48e-12
OG_10180rr_1rr_2.unrooted-ortho	NA	Sphfalx09G015700	2.38e-12	0	1.64e-11	0
OG_10182rr_1rr_1.unrooted-ortho	Sphmag08G119000	Sphfalx08G123900	3.06e-05	1.15e-14	9.34e-05	5.68e-14
OG_10184rr_1rr_1.inclade1.ortho1	Sphmag12G009900	Sphfalx12G008600	0.5	0.000848702	0.5	0.00160088
OG_10185rr_1rr_1.unrooted-ortho	Sphmag08G047200	Sphfalx08G050300	0	3.04e-07	0	8.03e-07
OG_1018rr_1rr_1.inclade1.ortho1	Sphmag07G017300	Sphfalx07G011000	2.54e-10	0	1.43e-09	0
OG_10190rr_1rr_1.inclade1.ortho1	Sphmag13G102800	Sphfalx13G101600	0	0.000390939	0	0.0007642
OG_10191rr_1rr_1.inclade1.ortho1	Sphmag11G087400	Sphfalx11G084900	0.5	2.76e-05	0.5	6.01e-05
OG_10191rr_1rr_1.inclade2.ortho1	Sphmag04G130400	Sphfalx04G125300	6.14e-08	0.0362402	2.63e-07	0.0565979
OG_10193rr_1rr_1.inclade1.ortho1	Sphmag12G050100	Sphfalx12G045100	0.15149	0.5	0.255449	0.5
OG_10194rr_1rr_1.unrooted-ortho	Sphmag05G118300	Sphfalx05G108300	0.5	0.5	0.5	0.5
OG_10195rr_1rr_1.unrooted-ortho	Sphmag08G037400	Sphfalx08G039000	0.5	0.5	0.5	0.5
OG_10196rr_1rr_1.unrooted-ortho	Sphmag11G036600	Sphfalx11G036100	1.93e-06	0	6.85e-06	0
OG_10197rr_1rr_1.inclade1.ortho1	Sphmag02G113700	Sphfalx02G113300	0.421115	1.6e-05	0.5	3.58e-05
OG_10198rr_1rr_1.inclade1.ortho1	Sphmag05G055400	Sphfalx05G046900	0.5	1.63e-11	0.5	6.28e-11
OG_10199rr_1rr_1.inclade1.ortho1	Sphmag07G113700	Sphfalx07G105200	0.5	0.45968	0.5	0.5
OG_101rr_1rr_1.unrooted-ortho	Sphmag01G069300	Sphfalx01G072900	0.465227	0.5	0.5	0.5
OG_10200rr_1rr_1.inclade1.ortho1	Sphmag06G126800	Sphfalx06G122600	6.61e-05	0.119603	0.000193313	0.173691
OG_10201rr_1rr_1.inclade1.ortho1	Sphmag14G055800	Sphfalx14G056300	0.280151	3.25e-06	0.437567	7.76e-06
OG_10202rr_1rr_1.inclade1.ortho1	Sphmag01G014200	Sphfalx01G016900	6.86e-10	3.79e-11	3.69e-09	1.42e-10
OG_10203rr_1rr_1.inclade1.ortho1	Sphmag17G018000	Sphfalx17G018100	0.111009	0.5	0.193349	0.5
OG_10204rr_1rr_1.inclade1.ortho1	Sphmag02G037400	Sphfalx02G036500	0.279923	5.55e-17	0.43734	3.25e-16
OG_10205rr_1rr_1.inclade1.ortho1	Sphmag12G071600	Sphfalx12G066200	0.00688773	0.258371	0.0149141	0.352469
OG_10206rr_1rr_1.inclade1.ortho1	Sphmag13G110300	Sphfalx13G108500	8.38e-15	1.44e-11	7.6e-14	5.58e-11
OG_10207rr_2rr_1.inclade1.ortho1	Sphmag15G057100	Sphfalx15G042600	0.5	0.0141572	0.5	0.0232288
OG_10208rr_1rr_1.inclade1.ortho1	Sphmag01G194400	Sphfalx01G201900	0.0403705	1.4e-06	0.0769754	3.48e-06
OG_10209rr_1rr_1.inclade1.ortho1	Sphmag19G012200	Sphfalx19G010200	0.5	0.0152258	0.5	0.024915
OG_1020rr_1rr_1.inclade1.ortho1	Sphmag13G035500	Sphfalx13G038400	0.5	2.22e-16	0.5	1.26e-15
OG_10210rr_1rr_1.inclade1.ortho1	Sphmag13G016400	Sphfalx13G020100	0.00981316	1.5e-10	0.0207961	5.33e-10
OG_10211rr_1rr_1.inclade1.ortho1	Sphmag02G008700	Sphfalx02G023300	0.000766354	0	0.00192678	0
OG_10212rr_1rr_1.unrooted-ortho	NA	Sphfalx10G000400	0.0126779	0.0145278	0.0263069	0.0238196
OG_10214rr_1rr_1.inclade1.ortho1	Sphmag06G057400	Sphfalx06G044400	0	4.6e-08	0	1.31e-07
OG_10215rr_1rr_1.inclade1.ortho1	Sphmag03G043900	Sphfalx03G046900	0.000512827	8.46e-12	0.00131956	3.33e-11
OG_10216rr_1rr_1.inclade1.ortho1	Sphmag15G106100	Sphfalx15G086400	0.0702214	2.18e-13	0.12803	9.75e-13
OG_10217rr_1rr_1.inclade1.ortho1	Sphmag11G115500	Sphfalx11G112200	0.170583	0.00236258	0.284071	0.00423674
OG_10218rr_1rr_1.inclade1.ortho1	Sphmag03G034100	Sphfalx03G037600	6.57e-12	0	4.36e-11	0
OG_10219rr_1rr_1.inclade1.ortho1	Sphmag13G100400	Sphfalx13G099800	0.5	0.00015951	0.5	0.00032356
OG_10220rr_1rr_1.inclade1.ortho1	Sphmag14G070800	Sphfalx14G071100	0.5	7.42e-07	0.5	1.89e-06
OG_10221rr_1rr_1.inclade1.ortho1	Sphmag09G029300	Sphfalx09G085600	0.5	5.13e-09	0.5	1.6e-08
OG_10222rr_1rr_1.inclade1.ortho1	Sphmag13G106900	Sphfalx13G105600	1.46e-07	0.00339758	5.98e-07	0.00599025
OG_10223rr_1rr_1.inclade1.ortho1	Sphmag05G038500	Sphfalx05G031800	0	3.13e-12	0	1.27e-11
OG_10224rr_1rr_1.inclade1.ortho1	Sphmag01G051500	Sphfalx01G054300	7.73e-07	6.71e-07	2.9e-06	1.72e-06
OG_10225rr_1rr_1.inclade1.ortho1	Sphmag15G091500	Sphfalx15G099900	1.24e-05	0.443199	3.96e-05	0.5
OG_10226rr_1rr_1.inclade1.ortho1	Sphmag01G158200	Sphfalx01G167000	0.158744	0	0.266347	0
OG_10227rr_1rr_1.unrooted-ortho	Sphmag09G030500	Sphfalx09G084300	0.00455448	0.5	0.0101752	0.5
OG_10228rr_1rr_1.inclade1.ortho1	Sphmag18G031500	Sphfalx18G067100	0.00132447	5e-16	0.00321062	2.75e-15
OG_10229rr_1rr_1.inclade1.ortho1	Sphmag10G016000	Sphfalx10G019300	3.06e-12	0.422224	2.1e-11	0.5
OG_1022rr_1rr_1.unrooted-ortho	Sphmag19G073300	Sphfalx19G069700	0	2.91e-06	0	7e-06
OG_10230rr_1rr_1.unrooted-ortho	Sphmag07G120000	Sphfalx07G112300	0.5	0.496943	0.5	0.5
OG_10231rr_1rr_1.inclade1.ortho1	Sphmag01G148700	Sphfalx01G176400	4.9e-09	0.0228649	2.38e-08	0.0365829
OG_10232rr_1rr_1.inclade1.ortho1	Sphmag09G100700	Sphfalx09G012100	0	0.00146756	0	0.00269276
OG_10233rr_1rr_1.inclade1.ortho1	Sphmag02G122100	Sphfalx02G123900	8.18e-07	2.91e-07	3.06e-06	7.7e-07
OG_10234rr_1rr_1.inclade1.ortho1	Sphmag07G087400	Sphfalx07G068200	3.91e-11	0	2.4e-10	0
OG_10235rr_1rr_1.inclade1.ortho1	Sphmag02G045600	Sphfalx02G043800	0.175189	0.5	0.290762	0.5
OG_10237rr_1rr_1.unrooted-ortho	Sphmag05G058500	Sphfalx05G044000	6.28e-08	0.0411214	2.69e-07	0.0637552
OG_10239rr_1rr_1.inclade1.ortho1	Sphmag10G101500	Sphfalx10G105400	0.5	0.178422	0.5	0.251334
OG_10239rr_1rr_1.inclade2.ortho1	Sphmag15G027700	Sphfalx15G019600	1.72e-05	0.000318395	5.4e-05	0.000627979
OG_1023rr_1rr_1.inclade1.ortho1	NA	NA	0	0	0	0
OG_1023rr_1rr_1.inclade1.ortho2	Sphmag02G034700	Sphfalx02G034000	2.38e-09	1.51e-10	1.2e-08	5.38e-10
OG_10240rr_1rr_1.unrooted-ortho	Sphmag15G036600	Sphfalx15G035900	0.0164504	5.74e-10	0.0334333	1.95e-09
OG_10242rr_1rr_1.inclade1.ortho1	Sphmag16G060900	Sphfalx16G061700	7.87e-06	0.5	2.58e-05	0.5
OG_10243rr_1rr_1.inclade1.ortho1	NA	Sphfalx10G015100	0.000919705	0.147931	0.00228188	0.211643
OG_10244rr_1rr_1.unrooted-ortho	Sphmag02G189200	Sphfalx02G185800	0.0126993	0.000452558	0.0263444	0.000879437
OG_10245rr_1rr_1.unrooted-ortho	Sphmag07G015200	Sphfalx07G009000	1.03e-08	7.83e-07	4.81e-08	1.99e-06
OG_10249rr_1rr_1.inclade1.ortho1	Sphmag15G046300	Sphfalx15G053400	5.7e-07	3.81e-09	2.17e-06	1.2e-08
OG_1024rr_1rr_1.unrooted-ortho	NA	Sphfalx05G114400	0.453922	0.5	0.5	0.5
OG_10251rr_1rr_1.inclade1.ortho1	NA	Sphfalx13G033500	0	0	0	0
OG_10252rr_1rr_1.inclade1.ortho1	Sphmag02G188300	Sphfalx02G184800	2.21e-13	9.47e-06	1.72e-12	2.16e-05
OG_10253rr_1rr_1.inclade1.ortho1	Sphmag18G070500	Sphfalx18G037200	0	0	0	0
OG_10254rr_1rr_1.inclade1.ortho1	Sphmag15G063900	Sphfalx15G062000	0.0060995	0.5	0.0133333	0.5
OG_10256rr_1rr_1.inclade1.ortho1	Sphmag12G052000	Sphfalx12G043100	4.15e-14	4.93e-12	3.52e-13	1.97e-11
OG_10257rr_1rr_1.inclade1.ortho1	Sphmag14G087600	Sphfalx14G088300	2.2e-09	0.152902	1.11e-08	0.218104
OG_10258rr_1rr_1.inclade1.ortho1	Sphmag02G106300	Sphfalx02G106200	9.12e-12	0	5.96e-11	0
OG_10259rr_1rr_1.inclade1.ortho1	Sphmag10G083600	Sphfalx10G088700	1.95e-08	2.8e-11	8.85e-08	1.06e-10
OG_1025rr_1rr_1.unrooted-ortho	NA	Sphfalx12G104400	0.000352402	0.119417	0.000930059	0.173436
OG_10260rr_1rr_1.inclade1.ortho1	Sphmag07G105500	Sphfalx07G097000	0	0.5	0	0.5
OG_10261rr_1rr_1.inclade1.ortho1	Sphmag12G004900	Sphfalx12G004600	7.35e-08	3.89e-16	3.12e-07	2.15e-15
OG_10262rr_1rr_1.inclade1.ortho1	Sphmag04G140500	Sphfalx04G135300	0	0	0	0
OG_10263rr_1rr_1.inclade1.ortho1	Sphmag18G012700	Sphfalx18G086400	0.00613275	0.5	0.0134004	0.5
OG_10264rr_1rr_1.unrooted-ortho	Sphmag08G143400	Sphfalx08G150900	0.5	0	0.5	0
OG_10265rr_1rr_1.inclade1.ortho1	Sphmag13G114600	Sphfalx13G113800	0	0	0	0
OG_10266rr_1rr_1.inclade1.ortho1	Sphmag02G131300	Sphfalx02G132600	1.21e-08	2.05e-15	5.63e-08	1.08e-14
OG_10267rr_1rr_1.inclade1.ortho1	Sphmag05G053100	Sphfalx05G049600	0.449245	1.93e-06	0.5	4.72e-06
OG_10268rr_1rr_1.inclade1.ortho1	Sphmag11G102000	Sphfalx11G098600	0.297388	0	0.46044	0
OG_10270rr_1rr_1.inclade1.ortho1	Sphmag04G127700	Sphfalx04G122500	0	0	0	0
OG_10271rr_1rr_1.inclade1.ortho1	NA	Sphfalx05G019100	0.5	0.00108328	0.5	0.00201785
OG_10271rr_1rr_1.inclade1.ortho2	Sphmag05G024900	NA	4.6e-09	0.5	2.24e-08	0.5
OG_10273rr_1rr_1.inclade1.ortho1	Sphmag05G116300	NA	0.0164438	0.434873	0.0334242	0.5
OG_10274rr_2rr_1.inclade1.ortho1	Sphmag16G084100	Sphfalx16G084500	3.31e-06	0.000133468	1.14e-05	0.000272552
OG_10276rr_1rr_1.unrooted-ortho	Sphmag07G063600	Sphfalx07G066700	NA	NA	NA	NA
OG_10278rr_1rr_1.inclade1.ortho1	Sphmag11G116100	Sphfalx11G112800	0.0016953	0.021115	0.00404449	0.0339237
OG_10279rr_1rr_1.unrooted-ortho	Sphmag11G057000	Sphfalx11G055000	0.482937	2.94e-05	0.5	6.39e-05
OG_1027rr_1rr_1.unrooted-ortho	Sphmag02G165400	Sphfalx02G167600	0.5	2.16e-08	0.5	6.35e-08
OG_10280rr_1rr_1.inclade1.ortho1	NA	NA	0.5	0	0.5	0
OG_10281rr_1rr_1.inclade1.ortho1	Sphmag11G004800	Sphfalx11G004300	7.87e-14	0	6.48e-13	0
OG_10282rr_1rr_1.inclade1.ortho1	Sphmag02G039100	Sphfalx02G038500	0.5	0.000412399	0.5	0.00080446
OG_10283rr_1rr_1.inclade1.ortho1	Sphmag05G051600	Sphfalx05G050800	0.00259648	0	0.00600608	0
OG_10284rr_1rr_1.inclade1.ortho1	Sphmag01G117200	Sphfalx01G178600	4.47e-08	6.13e-11	1.95e-07	2.25e-10
OG_10285rr_1rr_1.inclade1.ortho1	Sphmag15G033900	Sphfalx15G033800	0.00447899	0	0.0100136	0
OG_10287rr_1rr_1.inclade1.ortho1	Sphmag02G101200	Sphfalx02G093400	0	0	0	0
OG_10289rr_1rr_1.inclade1.ortho1	Sphmag13G092000	Sphfalx13G092400	0.00141391	5.44e-13	0.00341646	2.35e-12
OG_1028rr_1rr_1.inclade1.ortho1	Sphmag04G014600	NA	0.00031973	8.72e-11	0.00084836	3.16e-10
OG_1028rr_1rr_1.inclade1.ortho2	Sphmag04G014500	Sphfalx04G012900	2.19e-05	0.0141316	6.82e-05	0.023194
OG_10290rr_1rr_1.inclade1.ortho1	Sphmag02G015500	Sphfalx02G016000	0.5	0.5	0.5	0.5
OG_10291rr_1rr_1.inclade1.ortho1	Sphmag08G123400	Sphfalx08G128600	0.5	0.5	0.5	0.5
OG_10292rr_1rr_1.inclade1.ortho1	Sphmag17G105500	Sphfalx17G104200	0.5	9.87e-08	0.5	2.73e-07
OG_10293rr_1rr_1.inclade1.ortho1	Sphmag14G017700	Sphfalx14G017500	1.15e-06	1.33e-15	4.24e-06	7.11e-15
OG_10294rr_1rr_1.inclade1.ortho1	Sphmag04G071200	Sphfalx04G069100	0.0106853	0	0.0224669	0
OG_10295rr_1rr_1.unrooted-ortho	Sphmag06G058300	Sphfalx06G045000	0	1.97e-12	0	8.13e-12
OG_10296rr_1rr_1.inclade1.ortho1	Sphmag09G101200	Sphfalx09G011500	1.8e-06	0	6.42e-06	0
OG_10298rr_1rr_1.inclade1.ortho1	Sphmag06G139100	Sphfalx06G133100	0	0	0	0
OG_10299rr_1rr_1.inclade1.ortho1	Sphmag06G076500	Sphfalx06G069200	1.54e-05	3.53e-08	4.88e-05	1.02e-07
OG_102rr_1rr_1.unrooted-ortho	Sphmag01G071000	Sphfalx01G075300	0	5.55e-17	0	3.25e-16
OG_10300rr_1rr_1.inclade1.ortho1	Sphmag02G068800	Sphfalx02G070500	7.44e-13	0.170508	5.44e-12	0.241132
OG_10301rr_1rr_1.inclade1.ortho1	Sphmag01G004400	Sphfalx01G007300	0.5	3.89e-16	0.5	2.15e-15
OG_10302rr_1rr_1.inclade1.ortho1	Sphmag19G051900	Sphfalx19G050300	0.5	1.95e-07	0.5	5.23e-07
OG_10303rr_1rr_1.inclade1.ortho1	Sphmag19G060100	Sphfalx19G056900	0.360255	0.000727973	0.5	0.00138454
OG_10304rr_1rr_1.inclade1.ortho1	Sphmag12G097000	Sphfalx12G090800	0	0	0	0
OG_10305rr_1rr_1.unrooted-ortho	Sphmag06G110600	Sphfalx06G106800	0	0	0	0
OG_10306rr_1rr_1.inclade1.ortho1	Sphmag04G041100	Sphfalx04G036800	0	1.11e-16	0	6.38e-16
OG_10307rr_1rr_1.unrooted-ortho	Sphmag10G061600	Sphfalx10G063900	0.0289127	0.00638018	0.056574	0.0109108
OG_10309rr_1rr_1.inclade1.ortho1	Sphmag09G099700	Sphfalx09G013400	0.192365	2.88e-07	0.315497	7.62e-07
OG_1030rr_2rr_1.unrooted-ortho	Sphmag03G030800	Sphfalx03G034300	0.000566598	3.28e-07	0.00144943	8.62e-07
OG_1030rr_3rr_1.unrooted-ortho	Sphmag14G086800	Sphfalx14G087600	0.5	0.5	0.5	0.5
OG_10310rr_1rr_1.inclade1.ortho1	Sphmag07G053200	Sphfalx07G044500	0	0.0137898	0	0.0226518
OG_10311rr_1rr_1.inclade1.ortho1	Sphmag13G041100	Sphfalx13G044600	0.5	1.39e-09	0.5	4.57e-09
OG_10312rr_1rr_1.inclade1.ortho1	Sphmag01G008300	Sphfalx01G011900	0.478581	0.00859811	0.5	0.01446
OG_10313rr_1rr_1.unrooted-ortho	Sphmag06G101900	Sphfalx06G098400	0.000396902	1.8e-05	0.00103987	4e-05
OG_10314rr_1rr_1.unrooted-ortho	Sphmag06G078800	Sphfalx06G090000	1.03e-12	0.000423027	7.39e-12	0.000824176
OG_10315rr_1rr_1.unrooted-ortho	Sphmag16G076700	Sphfalx16G077000	0.5	0.5	0.5	0.5
OG_10316rr_1rr_1.inclade1.ortho1	Sphmag18G062200	Sphfalx18G029400	2e-08	0	9.06e-08	0
OG_10317rr_1rr_1.inclade1.ortho1	Sphmag16G003900	Sphfalx16G004300	0.5	0.282218	0.5	0.381646
OG_10317rr_1rr_1.inclade2.ortho1	NA	Sphfalx19G015000	0.120397	0.5	0.207666	0.5
OG_10318rr_1rr_1.inclade1.ortho1	Sphmag18G009200	Sphfalx18G089500	0	0	0	0
OG_10319rr_1rr_1.inclade1.ortho1	Sphmag17G082900	Sphfalx17G083600	0.000217141	1.58e-05	0.000588209	3.53e-05
OG_1031rr_1rr_1.inclade1.ortho1	Sphmag16G015300	Sphfalx16G006300	0.00253389	0.000261793	0.00586901	0.000520559
OG_10320rr_1rr_1.inclade1.ortho1	Sphmag07G039400	Sphfalx07G031800	0.5	0.000475136	0.5	0.000921614
OG_10321rr_1rr_1.inclade1.ortho1	Sphmag16G071400	Sphfalx16G071900	0	0	0	0
OG_10322rr_1rr_1.unrooted-ortho	Sphmag14G039200	Sphfalx14G040400	2.38e-05	0.308256	7.38e-05	0.413079
OG_10323rr_1rr_1.inclade1.ortho1	Sphmag02G089000	Sphfalx02G088300	0	0.00123629	0	0.00228885
OG_10324rr_1rr_1.inclade1.ortho1	Sphmag06G067400	Sphfalx06G065600	6.36e-11	0	3.81e-10	0
OG_10325rr_1rr_1.inclade1.ortho1	Sphmag13G054400	Sphfalx13G056000	0.5	1.37e-10	0.5	4.89e-10
OG_10326rr_1rr_1.inclade1.ortho1	Sphmag07G095500	Sphfalx07G086800	1.76e-09	1.11e-16	8.99e-09	6.38e-16
OG_10327rr_1rr_1.inclade1.ortho1	Sphmag06G059900	Sphfalx06G046800	0.186405	0.00817669	0.306995	0.0137893
OG_10328rr_1rr_1.inclade1.ortho1	Sphmag01G191100	Sphfalx01G200000	0.5	4.74e-14	0.5	2.23e-13
OG_10329rr_1rr_1.inclade1.ortho1	Sphmag04G004500	Sphfalx04G003500	0	4.84e-13	0	2.1e-12
OG_10330rr_1rr_1.inclade1.ortho1	Sphmag04G027400	Sphfalx04G024800	0.262481	0.204376	0.413354	0.284891
OG_10331rr_1rr_1.inclade1.ortho1	Sphmag10G005300	Sphfalx10G006000	0.5	4.33e-08	0.5	1.24e-07
OG_10333rr_1rr_1.inclade1.ortho1	Sphmag02G207600	Sphfalx02G208000	0.498232	0	0.5	0
OG_10338rr_1rr_1.unrooted-ortho	Sphmag12G039900	Sphfalx12G033100	0	0	0	0
OG_10339rr_1rr_1.inclade1.ortho1	Sphmag15G060400	Sphfalx15G057900	0	0	0	0
OG_1033rr_1rr_1.unrooted-ortho	Sphmag06G112900	Sphfalx06G109300	0.000429358	0.5	0.00111935	0.5
OG_10341rr_1rr_1.inclade1.ortho1	Sphmag17G020500	Sphfalx17G027600	0	2.59e-08	0	7.55e-08
OG_10342rr_1rr_1.inclade1.ortho1	Sphmag05G041200	Sphfalx05G034500	NA	NA	NA	NA
OG_10343rr_1rr_1.inclade1.ortho1	Sphmag02G103900	Sphfalx02G104100	NA	NA	NA	NA
OG_10344rr_1rr_1.inclade1.ortho1	Sphmag10G052200	Sphfalx10G054200	0.5	0.499508	0.5	0.5
OG_10345rr_1rr_1.inclade1.ortho1	Sphmag08G083700	Sphfalx08G087700	0.0196232	1.56e-09	0.0393807	5.11e-09
OG_10346rr_1rr_1.inclade1.ortho1	Sphmag03G109200	Sphfalx03G115000	0.489745	0	0.5	0
OG_10347rr_1rr_1.inclade1.ortho1	Sphmag02G053800	Sphfalx02G053000	1.21e-13	0.079597	9.78e-13	0.118866
OG_10348rr_1rr_1.inclade1.ortho1	Sphmag12G061100	Sphfalx12G056400	1.59e-08	0.424441	7.29e-08	0.5
OG_10349rr_1rr_1.inclade1.ortho1	Sphmag02G125200	Sphfalx02G126300	0.5	0.49009	0.5	0.5
OG_10349rr_1rr_1.inclade2.ortho1	Sphmag05G018700	Sphfalx05G014400	0.00831613	0.00713206	0.0177928	0.0121285
OG_1034rr_1rr_1.unrooted-ortho	Sphmag04G124200	Sphfalx04G118800	1.93e-06	0	6.87e-06	0
OG_10350rr_1rr_1.unrooted-ortho	NA	Sphfalx05G141500	0.264315	0.000885012	0.415829	0.0016654
OG_10350rr_2rr_1.inclade1.ortho1	NA	NA	4.74e-05	1.7e-10	0.00014122	6.02e-10
OG_10351rr_1rr_1.inclade1.ortho1	Sphmag10G060200	Sphfalx10G062600	0.230322	7.62e-09	0.368656	2.33e-08
OG_10352rr_1rr_1.inclade1.ortho1	Sphmag17G003100	Sphfalx17G003600	0	0	0	0
OG_10353rr_1rr_1.inclade1.ortho1	Sphmag04G122600	Sphfalx04G117300	0	1.6e-07	0	4.34e-07
OG_10354rr_1rr_1.inclade1.ortho1	Sphmag17G071400	Sphfalx17G074200	0	0	0	0
OG_10355rr_1rr_1.inclade1.ortho1	Sphmag02G013400	Sphfalx02G018200	0.171158	0.0410528	0.284823	0.0636614
OG_10356rr_1rr_1.inclade1.ortho1	Sphmag04G146800	Sphfalx04G140400	3.04e-10	0	1.69e-09	0
OG_10357rr_1rr_1.inclade1.ortho1	Sphmag04G060100	Sphfalx04G057400	0.000293092	0	0.000781612	0
OG_10358rr_1rr_1.inclade1.ortho1	Sphmag11G005900	Sphfalx11G005600	8.31e-12	0.0781504	5.45e-11	0.116827
OG_10359rr_1rr_1.inclade1.ortho1	Sphmag10G010700	Sphfalx10G013300	0	0	0	0
OG_10360rr_1rr_1.inclade1.ortho1	Sphmag16G094900	Sphfalx16G093500	6.66e-16	5.73e-07	6.75e-15	1.48e-06
OG_10361rr_1rr_1.inclade1.ortho1	Sphmag09G077500	Sphfalx09G034400	9.87e-11	0	5.81e-10	0
OG_10362rr_1rr_1.inclade1.ortho1	Sphmag05G107200	Sphfalx05G100000	2.72e-05	4.19e-05	8.37e-05	8.99e-05
OG_10362rr_1rr_1.inclade2.ortho1	Sphmag08G134700	Sphfalx08G141700	1.42e-07	0.0271279	5.86e-07	0.0429862
OG_10364rr_1rr_1.inclade1.ortho1	NA	Sphfalx02G087300	2.02e-10	3.13e-09	1.15e-09	9.95e-09
OG_10365rr_1rr_1.inclade1.ortho1	Sphmag07G012300	Sphfalx03G061700	NA	NA	NA	NA
OG_10366rr_1rr_1.unrooted-ortho	Sphmag02G150700	Sphfalx02G151100	0.000635969	1.28e-13	0.00161617	5.84e-13
OG_10367rr_1rr_1.inclade1.ortho1	Sphmag01G129700	Sphfalx01G143600	3.38e-12	6.66e-15	2.3e-11	3.34e-14
OG_10368rr_1rr_1.unrooted-ortho	Sphmag02G163800	Sphfalx02G165000	6.11e-16	3.77e-07	6.22e-15	9.85e-07
OG_10369rr_1rr_1.inclade1.ortho1	Sphmag16G095700	Sphfalx16G094700	0.5	0.000735976	0.5	0.00139892
OG_1036rr_1rr_1.unrooted-ortho	Sphmag06G012100	Sphfalx06G011600	5.55e-17	2.02e-06	6.13e-16	4.92e-06
OG_10370rr_1rr_1.inclade1.ortho1	Sphmag13G021900	Sphfalx13G026200	2.43e-08	0	1.09e-07	0
OG_10371rr_1rr_1.inclade1.ortho1	Sphmag19G023900	Sphfalx19G022600	0	0	0	0
OG_10372rr_1rr_1.unrooted-ortho	Sphmag01G091200	Sphfalx01G092300	1.21e-08	0	5.6e-08	0
OG_10373rr_1rr_1.unrooted-ortho	Sphmag04G148100	Sphfalx04G141600	0.217225	0.0241301	0.350922	0.0384672
OG_10375rr_1rr_1.inclade1.ortho1	Sphmag01G114800	Sphfalx01G126900	1.05e-08	0.5	4.92e-08	0.5
OG_10376rr_1rr_1.inclade1.ortho1	Sphmag17G085500	Sphfalx17G086400	6.88e-10	6.22e-05	3.7e-09	0.000131188
OG_10377rr_1rr_1.inclade1.ortho1	Sphmag17G042800	Sphfalx17G048200	0.331143	5.56e-09	0.5	1.73e-08
OG_10378rr_1rr_1.inclade1.ortho1	Sphmag17G042700	Sphfalx17G048300	0	3.76e-13	0	1.65e-12
OG_10379rr_1rr_1.inclade1.ortho1	Sphmag13G083200	Sphfalx13G084400	0.387224	0.5	0.5	0.5
OG_1037rr_1rr_1.unrooted-ortho	Sphmag01G137200	Sphfalx01G129300	0	0	0	0
OG_1037rr_2rr_1.unrooted-ortho	Sphmag18G099900	Sphfalx18G095100	2.33e-07	6.82e-05	9.31e-07	0.000143142
OG_10380rr_1rr_1.inclade1.ortho1	Sphmag14G056400	Sphfalx14G057100	0.0219666	1.52e-10	0.0437892	5.42e-10
OG_10381rr_1rr_1.inclade1.ortho1	Sphmag03G099800	Sphfalx03G104600	0.5	0.5	0.5	0.5
OG_10382rr_1rr_1.inclade1.ortho1	Sphmag14G034600	Sphfalx14G035200	0	0	0	0
OG_10383rr_1rr_1.inclade1.ortho1	Sphmag15G008900	Sphfalx15G009000	0.5	8.06e-08	0.5	2.25e-07
OG_10385rr_1rr_1.unrooted-ortho	Sphmag11G042100	Sphfalx11G042400	0.0101582	5.55e-17	0.0214498	3.25e-16
OG_10386rr_1rr_1.inclade1.ortho1	NA	Sphfalx13G060100	7.75e-05	0	0.00022457	0
OG_10387rr_1rr_1.inclade1.ortho1	Sphmag05G078800	Sphfalx05G070400	0	0	0	0
OG_10388rr_1rr_1.unrooted-ortho	Sphmag03G006400	Sphfalx03G008300	NA	NA	NA	NA
OG_10389rr_1rr_1.inclade1.ortho1	Sphmag18G076600	Sphfalx18G022000	0.0381553	0.0856263	0.0730422	0.127257
OG_1038rr_1rr_1.inclade1.ortho1	Sphmag11G009500	Sphfalx11G008900	0.365484	0.5	0.5	0.5
OG_10391rr_1rr_1.inclade1.ortho1	Sphmag08G083300	Sphfalx08G087200	NA	NA	NA	NA
OG_10391rr_1rr_1.inclade1.ortho2	Sphmag05G082800	Sphfalx05G074500	NA	NA	NA	NA
OG_10391rr_1rr_1.inclade2.ortho1	NA	NA	NA	NA	NA	NA
OG_10391rr_1rr_1.inclade3.ortho1	Sphmag10G051600	Sphfalx10G053600	0.5	0.0143136	0.5	0.0234757
OG_10391rr_1rr_1.inclade4.ortho1	NA	Sphfalx10G054500	0.5	0.5	0.5	0.5
OG_10393rr_1rr_1.inclade1.ortho1	Sphmag03G128100	NA	0	0	0	0
OG_10397rr_1rr_1.unrooted-ortho	Sphmag13G026800	Sphfalx13G031400	1.1e-14	0	9.85e-14	0
OG_10398rr_1rr_1.inclade1.ortho1	Sphmag03G014700	Sphfalx03G017300	5.55e-17	0.0831846	6.13e-16	0.123861
OG_10399rr_1rr_1.inclade1.ortho1	Sphmag02G060100	Sphfalx02G058300	0.00215811	0.00125453	0.00506086	0.00232017
OG_1039rr_1rr_1.unrooted-ortho	Sphmag03G113200	Sphfalx03G117900	5.45e-06	1.13e-06	1.83e-05	2.83e-06
OG_103rr_1rr_1.unrooted-ortho	Sphmag01G072100	Sphfalx01G076600	0.105419	0.00776094	0.18467	0.0131316
OG_10400rr_1rr_1.inclade1.ortho1	Sphmag01G123400	Sphfalx01G150400	9.59e-07	0	3.55e-06	0
OG_10401rr_1rr_1.inclade1.ortho1	Sphmag16G023400	Sphfalx16G035800	0.5	1.58e-05	0.5	3.54e-05
OG_10402rr_1rr_1.inclade1.ortho1	Sphmag18G048700	Sphfalx18G049400	0.5	0	0.5	0
OG_10403rr_1rr_1.inclade1.ortho1	Sphmag05G039300	Sphfalx05G032700	0.211838	0.356283	0.343166	0.469642
OG_10403rr_1rr_1.inclade1.ortho2	Sphmag01G173000	Sphfalx01G182400	0.000187395	0.5	0.000512703	0.5
OG_10404rr_1rr_1.unrooted-ortho	Sphmag02G197200	Sphfalx02G196200	0.5	0.5	0.5	0.5
OG_10405rr_1rr_1.inclade1.ortho1	Sphmag01G080800	Sphfalx01G085800	1.25e-07	6.43e-07	5.15e-07	1.65e-06
OG_10406rr_1rr_1.inclade1.ortho1	Sphmag06G123500	Sphfalx06G118900	4.54e-05	0	0.000135641	0
OG_10407rr_1rr_1.inclade1.ortho1	Sphmag08G088700	Sphfalx08G091400	0.058771	3.35e-14	0.108757	1.6e-13
OG_10408rr_1rr_1.inclade1.ortho1	Sphmag15G073600	NA	0	0.00217212	0	0.00390759
OG_10409rr_1rr_1.unrooted-ortho	Sphmag03G021100	Sphfalx03G023500	NA	NA	NA	NA
OG_10410rr_1rr_1.unrooted-ortho	Sphmag01G112600	Sphfalx01G121100	7.44e-15	0	6.78e-14	0
OG_10411rr_1rr_1.inclade1.ortho1	Sphmag08G097600	Sphfalx08G100800	0.0101851	0.477585	0.0215008	0.5
OG_10412rr_1rr_1.inclade1.ortho1	NA	Sphfalx16G011500	6.16e-15	6.99e-09	5.67e-14	2.15e-08
OG_10412rr_1rr_1.inclade2.ortho1	Sphmag17G005600	Sphfalx17G005800	3.36e-12	0.277443	2.29e-11	0.375798
OG_10413rr_1rr_1.inclade1.ortho1	Sphmag07G048500	Sphfalx07G040300	0.0141859	0.00801268	0.0291303	0.0135329
OG_10414rr_1rr_1.inclade1.ortho1	Sphmag16G095100	NA	0.0802259	1.11e-16	0.144456	6.38e-16
OG_10415rr_1rr_1.unrooted-ortho	Sphmag17G099200	Sphfalx17G098600	5.55e-17	0	6.13e-16	0
OG_10416rr_1rr_1.inclade1.ortho1	Sphmag17G055200	Sphfalx17G057000	0	0	0	0
OG_10417rr_1rr_1.inclade1.ortho1	Sphmag02G015100	Sphfalx02G016400	3.53e-12	0	2.39e-11	0
OG_10417rr_1rr_1.inclade2.ortho1	Sphmag08G022300	Sphfalx08G019200	2.22e-16	0.0471976	2.36e-15	0.0725856
OG_10417rr_1rr_1.inclade3.ortho1	Sphmag05G148800	Sphfalx05G139000	1.59e-09	7.42e-06	8.16e-09	1.71e-05
OG_10417rr_1rr_1.inclade4.ortho1	Sphmag08G127700	Sphfalx08G133400	0.000644563	1.31e-11	0.00163696	5.1e-11
OG_10418rr_1rr_1.inclade1.ortho1	Sphmag14G029900	Sphfalx14G030300	0.431741	0.000231489	0.5	0.000462218
OG_10419rr_1rr_1.inclade1.ortho1	Sphmag03G035900	Sphfalx03G039100	0.468022	0.249495	0.5	0.341362
OG_10423rr_1rr_1.unrooted-ortho	Sphmag02G043800	Sphfalx02G042200	1.73e-06	0.000108028	6.19e-06	0.000222555
OG_10424rr_1rr_1.inclade1.ortho1	Sphmag11G019400	Sphfalx11G001700	NA	NA	NA	NA
OG_10426rr_1rr_2.inclade1.ortho1	Sphmag15G054100	Sphfalx15G045900	1.67e-16	3.42e-11	1.79e-15	1.29e-10
OG_10426rr_1rr_2.inclade1.ortho2	NA	Sphfalx17G034400	NA	NA	NA	NA
OG_10429rr_1rr_1.inclade1.ortho1	Sphmag09G015100	NA	0	0.5	0	0.5
OG_1042rr_1rr_2.inclade1.ortho1	Sphmag12G114200	Sphfalx12G104500	0.00284703	0	0.00654925	0
OG_1042rr_1rr_2.inclade2.ortho1	NA	Sphfalx18G068600	5.25e-14	0	4.41e-13	0
OG_10432rr_2rr_1.inclade1.ortho1	Sphmag18G098400	Sphfalx18G096900	6.66e-16	0.143017	6.75e-15	0.205128
OG_10433rr_1rr_1.unrooted-ortho	Sphmag01G194000	Sphfalx01G202300	1.9e-05	2.76e-14	5.93e-05	1.33e-13
OG_10434rr_1rr_1.unrooted-ortho	Sphmag07G109800	Sphfalx07G101200	0.5	8.89e-07	0.5	2.25e-06
OG_10435rr_1rr_1.inclade1.ortho1	Sphmag07G109800	Sphfalx07G101300	2.27e-07	9.13e-12	9.1e-07	3.59e-11
OG_10436rr_1rr_1.inclade1.ortho1	Sphmag01G000600	Sphfalx01G002500	1.05e-15	8.53e-07	1.05e-14	2.17e-06
OG_10437rr_1rr_1.inclade1.ortho1	Sphmag19G048500	Sphfalx19G046400	0.0732596	1.44e-11	0.132956	5.6e-11
OG_10438rr_1rr_1.inclade1.ortho1	Sphmag16G078600	Sphfalx16G078700	1.49e-07	2.44e-15	6.1e-07	1.27e-14
OG_10439rr_1rr_1.inclade1.ortho1	Sphmag01G009000	Sphfalx01G012700	3.42e-06	2.42e-14	1.18e-05	1.17e-13
OG_10440rr_1rr_1.inclade1.ortho1	Sphmag05G043200	Sphfalx05G036900	0.5	0.109542	0.5	0.160167
OG_10441rr_1rr_1.inclade1.ortho1	Sphmag02G076900	Sphfalx02G077800	0	0	0	0
OG_10442rr_1rr_1.inclade1.ortho1	Sphmag14G103400	Sphfalx14G102700	1.78e-15	0.5	1.72e-14	0.5
OG_10443rr_1rr_1.inclade1.ortho1	Sphmag13G092800	Sphfalx13G092000	0.288759	0.5	0.449282	0.5
OG_10444rr_1rr_1.inclade1.ortho1	Sphmag16G014900	Sphfalx16G006800	0.00224429	0.0922972	0.0052412	0.136594
OG_10445rr_1rr_1.inclade1.ortho1	Sphmag08G130300	Sphfalx08G135600	0	4.33e-15	0	2.21e-14
OG_10446rr_1rr_1.inclade1.ortho1	Sphmag03G042200	Sphfalx03G045600	0.013472	0.5	0.0278052	0.5
OG_10447rr_1rr_1.inclade1.ortho1	NA	Sphfalx02G003000	0	3.17e-06	0	7.59e-06
OG_10448rr_1rr_1.inclade1.ortho1	Sphmag18G075100	Sphfalx18G023800	0.5	0	0.5	0
OG_10449rr_1rr_1.inclade1.ortho1	Sphmag06G006900	Sphfalx06G007400	1.15e-08	1.01e-05	5.36e-08	2.31e-05
OG_10451rr_1rr_1.inclade1.ortho1	Sphmag12G009000	NA	NA	NA	NA	NA
OG_10452rr_1rr_1.inclade1.ortho1	Sphmag08G095800	Sphfalx08G099000	NA	NA	NA	NA
OG_10453rr_1rr_1.unrooted-ortho	Sphmag03G107800	Sphfalx03G113400	2.43e-13	5.07e-05	1.88e-12	0.00010764
OG_10454rr_1rr_1.unrooted-ortho	Sphmag13G056200	Sphfalx13G058100	0.0039985	5.55e-17	0.00900175	3.25e-16
OG_10455rr_1rr_1.inclade1.ortho1	Sphmag02G202500	Sphfalx02G202500	1.11e-16	0	1.21e-15	0
OG_10457rr_1rr_1.inclade1.ortho1	Sphmag12G092800	Sphfalx12G087500	0.5	8.66e-05	0.5	0.000179901
OG_10458rr_1rr_1.inclade1.ortho1	Sphmag08G015500	Sphfalx08G027800	0.0197065	3.26e-10	0.0395365	1.13e-09
OG_10459rr_1rr_1.inclade1.ortho1	Sphmag04G064900	Sphfalx04G062800	0.194008	6.56e-05	0.317928	0.000137943
OG_1045rr_2rr_1.unrooted-ortho	Sphmag14G072700	Sphfalx14G073000	0.5	0.5	0.5	0.5
OG_10460rr_1rr_1.unrooted-ortho	Sphmag05G091300	Sphfalx05G082400	0.0194745	0.000193108	0.039117	0.000388228
OG_10461rr_1rr_1.inclade1.ortho1	Sphmag18G066300	Sphfalx18G033300	0.5	1.19e-06	0.5	2.98e-06
OG_10464rr_1rr_1.inclade1.ortho1	Sphmag14G029500	Sphfalx14G029900	0.0119079	1.62e-05	0.0248132	3.62e-05
OG_10466rr_1rr_1.inclade1.ortho1	Sphmag08G012700	Sphfalx08G030700	0.5	0.5	0.5	0.5
OG_10467rr_1rr_1.inclade1.ortho1	NA	Sphfalx02G126400	6.5e-11	0.205676	3.89e-10	0.286512
OG_10468rr_1rr_1.unrooted-ortho	Sphmag05G013600	Sphfalx05G010600	0.5	0.485677	0.5	0.5
OG_10469rr_1rr_1.unrooted-ortho	Sphmag09G014000	Sphfalx09G102600	NA	NA	NA	NA
OG_10470rr_1rr_1.unrooted-ortho	Sphmag15G007400	Sphfalx15G008100	0.498695	0.5	0.5	0.5
OG_10471rr_1rr_1.inclade1.ortho1	Sphmag05G065600	Sphfalx05G059000	0.00322086	0	0.00735255	0
OG_10472rr_1rr_1.unrooted-ortho	Sphmag15G007200	Sphfalx15G008000	2.68e-09	0.5	1.34e-08	0.5
OG_10473rr_1rr_1.inclade1.ortho1	Sphmag04G023100	Sphfalx04G020100	0.369396	8.41e-12	0.5	3.31e-11
OG_10474rr_1rr_1.unrooted-ortho	Sphmag16G092600	Sphfalx16G091200	0.297267	0.278853	0.460301	0.377515
OG_10478rr_1rr_1.inclade1.ortho1	Sphmag08G026500	Sphfalx08G014700	0.00030362	0	0.000807374	0
OG_10479rr_1rr_1.inclade1.ortho1	Sphmag02G184300	Sphfalx02G180700	3.83e-10	0	2.11e-09	0
OG_1047rr_1rr_1.unrooted-ortho	NA	Sphfalx05G058000	0.205294	0.5	0.333968	0.5
OG_10480rr_1rr_1.unrooted-ortho	Sphmag04G091200	Sphfalx04G088600	6.84e-11	0	4.09e-10	0
OG_10482rr_1rr_1.inclade1.ortho1	Sphmag03G118300	Sphfalx03G122100	0	0	0	0
OG_10483rr_1rr_1.inclade1.ortho1	Sphmag07G047800	Sphfalx07G039300	0.0133537	0	0.0275718	0
OG_10484rr_1rr_1.inclade1.ortho1	Sphmag13G113500	Sphfalx13G112200	0.0515047	0.195739	0.0964959	0.273803
OG_10485rr_1rr_1.inclade1.ortho1	Sphmag07G116300	Sphfalx07G108200	0.188453	0.012698	0.30998	0.0209604
OG_10486rr_1rr_1.inclade1.ortho1	Sphmag06G058000	Sphfalx06G044800	0.223539	0.5	0.359874	0.5
OG_10486rr_1rr_1.inclade1.ortho2	Sphmag12G038300	Sphfalx12G031200	2.69e-11	4.44e-16	1.68e-10	2.45e-15
OG_10487rr_1rr_1.inclade1.ortho1	Sphmag16G021900	Sphfalx16G038600	4.4e-05	1.12e-11	0.000131789	4.38e-11
OG_10488rr_1rr_1.inclade1.ortho1	Sphmag19G070000	Sphfalx19G066400	0.0567194	1.7e-06	0.105368	4.19e-06
OG_10489rr_1rr_1.inclade1.ortho1	Sphmag17G040600	Sphfalx17G046000	0	0.000281071	0	0.000557281
OG_10490rr_1rr_1.inclade1.ortho1	Sphmag11G015700	NA	0.5	0.499471	0.5	0.5
OG_10490rr_1rr_1.inclade2.ortho1	Sphmag15G056100	Sphfalx15G043800	0.487759	0.0232335	0.5	0.0371314
OG_10492rr_1rr_1.inclade1.ortho1	Sphmag02G042700	Sphfalx02G041300	0	0.012092	0	0.0200105
OG_10492rr_1rr_1.inclade1.ortho2	Sphmag07G095600	NA	0.00054526	1.32e-12	0.00139846	5.53e-12
OG_10492rr_1rr_1.inclade1.ortho3	Sphmag18G065900	Sphfalx18G032800	0.412839	0	0.5	0
OG_10493rr_1rr_1.inclade1.ortho1	Sphmag15G036300	Sphfalx15G035700	0.5	0	0.5	0
OG_10494rr_1rr_1.unrooted-ortho	Sphmag04G079900	NA	0.5	0.0304187	0.5	0.0478795
OG_10495rr_1rr_1.inclade1.ortho1	Sphmag17G083800	Sphfalx17G084400	0	1.67e-16	0	9.47e-16
OG_10496rr_1rr_1.inclade1.ortho1	Sphmag19G088300	Sphfalx19G084700	0.499279	0.5	0.5	0.5
OG_10497rr_1rr_1.inclade1.ortho1	Sphmag09G016100	Sphfalx09G099600	0	0.000230162	0	0.000459685
OG_10498rr_1rr_1.inclade1.ortho1	Sphmag16G066600	Sphfalx16G067200	3.19e-05	3.5e-06	9.71e-05	8.33e-06
OG_10499rr_1rr_1.unrooted-ortho	Sphmag19G003800	NA	0.5	2.99e-07	0.5	7.91e-07
OG_10499rr_2rr_1.inclade1.ortho1	Sphmag19G090300	Sphfalx19G088400	NA	NA	NA	NA
OG_104rr_1rr_1.unrooted-ortho	NA	Sphfalx01G077200	0.5	0.488911	0.5	0.5
OG_10500rr_1rr_1.inclade1.ortho1	Sphmag13G046100	Sphfalx13G048500	4.48e-11	1.06e-06	2.73e-10	2.66e-06
OG_10501rr_1rr_1.inclade1.ortho1	Sphmag13G099500	Sphfalx13G098800	1.83e-12	5.55e-17	1.28e-11	3.25e-16
OG_10502rr_1rr_1.inclade1.ortho1	Sphmag06G104700	Sphfalx06G101000	0.225847	0.218656	0.363034	0.302622
OG_10502rr_1rr_1.inclade1.ortho2	Sphmag07G125900	Sphfalx07G118300	0.5	3.06e-11	0.5	1.16e-10
OG_10502rr_1rr_1.inclade1.ortho3	Sphmag09G008600	Sphfalx09G107500	0.000544682	1.19e-11	0.00139721	4.65e-11
OG_10503rr_1rr_2.inclade1.ortho1	Sphmag14G095100	Sphfalx14G095600	6.08e-14	0	5.07e-13	0
OG_10504rr_1rr_1.unrooted-ortho	Sphmag02G032300	Sphfalx02G031600	3.16e-08	0	1.4e-07	0
OG_10505rr_1rr_1.unrooted-ortho	Sphmag12G091600	Sphfalx12G086400	0.5	0	0.5	0
OG_10506rr_1rr_1.inclade1.ortho1	Sphmag18G039100	Sphfalx18G058900	0.5	0.5	0.5	0.5
OG_10506rr_1rr_1.inclade2.ortho1	Sphmag13G061500	Sphfalx13G063300	0.5	0	0.5	0
OG_10508rr_1rr_1.inclade1.ortho1	NA	NA	0.00055664	3e-15	0.00142603	1.55e-14
OG_10509rr_1rr_1.unrooted-ortho	Sphmag18G050200	Sphfalx18G048500	0.0291769	0	0.0570414	0
OG_1050rr_1rr_1.unrooted-ortho	Sphmag19G054300	Sphfalx19G052000	0.5	3.64e-09	0.5	1.15e-08
OG_10510rr_1rr_1.inclade1.ortho1	NA	NA	0.5	0.0103872	0.5	0.0172996
OG_10511rr_1rr_1.inclade1.ortho1	Sphmag13G110000	Sphfalx13G108200	0	0.49442	0	0.5
OG_10513rr_1rr_1.inclade1.ortho1	Sphmag11G004400	Sphfalx11G003900	1.11e-16	0	1.21e-15	0
OG_10514rr_1rr_1.inclade1.ortho1	Sphmag04G129100	Sphfalx04G123700	0.5	0.0117182	0.5	0.0194263
OG_10514rr_1rr_1.inclade2.ortho1	Sphmag10G103000	Sphfalx10G109200	0.283025	0.0915929	0.441794	0.135615
OG_10515rr_1rr_1.inclade1.ortho1	Sphmag04G067700	Sphfalx04G065400	0.000895854	0.5	0.00222655	0.5
OG_10516rr_1rr_1.inclade1.ortho1	Sphmag03G042400	Sphfalx03G045800	3.26e-13	0	2.48e-12	0
OG_10518rr_1rr_1.inclade1.ortho1	Sphmag02G100300	Sphfalx02G092800	0	0	0	0
OG_10519rr_1rr_1.inclade1.ortho1	Sphmag04G082500	Sphfalx04G080400	0.487289	0.5	0.5	0.5
OG_10520rr_1rr_1.inclade1.ortho1	Sphmag07G065900	Sphfalx07G064600	0.0239738	4.89e-08	0.0475091	1.39e-07
OG_10521rr_1rr_1.inclade1.ortho1	Sphmag10G040800	Sphfalx10G044000	1.98e-06	3.04e-06	7.04e-06	7.29e-06
OG_10522rr_1rr_1.inclade1.ortho1	Sphmag08G034800	Sphfalx08G036200	0.5	0.498968	0.5	0.5
OG_10523rr_1rr_1.inclade1.ortho1	Sphmag01G109700	Sphfalx01G117700	1.5e-15	0.5	1.46e-14	0.5
OG_10524rr_1rr_1.inclade1.ortho1	Sphmag05G130200	Sphfalx05G118300	0.0542637	0.5	0.101114	0.5
OG_10525rr_1rr_1.inclade1.ortho1	Sphmag07G008100	Sphfalx07G001400	0.00920319	0.142557	0.0195743	0.204528
OG_10526rr_1rr_1.inclade1.ortho1	Sphmag01G145600	Sphfalx01G136900	1.71e-10	3.76e-05	9.83e-10	8.1e-05
OG_10527rr_1rr_1.unrooted-ortho	Sphmag09G070100	Sphfalx09G047700	1.12e-14	1.28e-08	9.95e-14	3.86e-08
OG_10528rr_1rr_1.inclade1.ortho1	Sphmag11G072900	Sphfalx11G070500	0.00150305	0	0.00361307	0
OG_10529rr_1rr_1.inclade1.ortho1	Sphmag07G056100	Sphfalx07G047900	0.5	0.000591299	0.5	0.00113579
OG_10530rr_1rr_1.inclade1.ortho1	Sphmag04G116700	Sphfalx04G114500	0.5	1.73e-08	0.5	5.15e-08
OG_10531rr_1rr_1.inclade1.ortho1	NA	Sphfalx08G065900	0.076077	0	0.137628	0
OG_10532rr_1rr_1.inclade1.ortho1	Sphmag08G015000	Sphfalx08G028300	2.41e-14	0.5	2.09e-13	0.5
OG_10533rr_1rr_1.inclade1.ortho1	NA	Sphfalx19G037600	0.0253087	0.06832	0.0499092	0.102968
OG_10533rr_1rr_1.inclade2.ortho1	Sphmag16G009800	Sphfalx16G015900	0.5	0.5	0.5	0.5
OG_10534rr_1rr_1.inclade1.ortho1	Sphmag07G066600	Sphfalx07G063900	3.74e-13	0	2.83e-12	0
OG_10535rr_1rr_1.inclade1.ortho1	Sphmag15G053600	Sphfalx15G046500	0.0355881	1.11e-16	0.0685507	6.38e-16
OG_10536rr_1rr_1.inclade1.ortho1	Sphmag02G176100	Sphfalx02G173300	0	0	0	0
OG_10538rr_1rr_1.inclade1.ortho1	Sphmag18G043600	Sphfalx18G054000	0.0670571	0.480862	0.122727	0.5
OG_10538rr_1rr_1.inclade2.ortho1	Sphmag03G078200	Sphfalx03G081500	0.5	0.499732	0.5	0.5
OG_10538rr_1rr_1.inclade3.ortho1	Sphmag14G057200	Sphfalx14G057900	0.000288763	0.329802	0.000771107	0.438462
OG_10539rr_1rr_1.unrooted-ortho	Sphmag02G115900	Sphfalx02G115600	0.00117825	1.15e-07	0.00288224	3.15e-07
OG_10540rr_1rr_1.inclade1.ortho1	NA	Sphfalx02G060100	NA	NA	NA	NA
OG_10542rr_1rr_1.inclade1.ortho1	NA	Sphfalx16G020600	NA	NA	NA	NA
OG_10543rr_1rr_1.inclade1.ortho1	Sphmag10G030000	Sphfalx10G033100	0.5	0.27721	0.5	0.375547
OG_10544rr_1rr_1.inclade1.ortho1	Sphmag06G085200	Sphfalx06G083600	0	0.253855	0	0.346818
OG_10545rr_1rr_1.inclade1.ortho1	Sphmag05G015100	Sphfalx05G011300	0.5	0.00019116	0.5	0.000384654
OG_10545rr_1rr_1.inclade2.ortho1	Sphmag01G139200	Sphfalx01G132600	4.74e-09	0.0203444	2.31e-08	0.0327523
OG_10546rr_1rr_1.inclade1.ortho1	Sphmag07G044400	Sphfalx07G036000	5.46e-05	1.04e-10	0.000161674	3.74e-10
OG_10548rr_1rr_1.unrooted-ortho	Sphmag01G145900	Sphfalx01G137400	0.5	0.331253	0.5	0.440168
OG_10549rr_1rr_1.inclade1.ortho1	Sphmag01G017500	Sphfalx01G020400	0.5	0.312376	0.5	0.417858
OG_1054rr_1rr_1.unrooted-ortho	Sphmag10G065300	Sphfalx10G067200	0.5	0.176519	0.5	0.248876
OG_10551rr_1rr_1.inclade1.ortho1	Sphmag05G125800	Sphfalx05G115700	0.00046576	1.08e-09	0.00120768	3.58e-09
OG_10552rr_1rr_1.inclade1.ortho1	Sphmag01G031800	Sphfalx01G034500	0.5	5.96e-08	0.5	1.68e-07
OG_10553rr_1rr_1.inclade1.ortho1	Sphmag05G035300	Sphfalx05G028800	0.5	0.206129	0.5	0.287016
OG_10554rr_1rr_1.inclade1.ortho1	Sphmag19G069200	Sphfalx19G065400	0.00202804	6.86e-12	0.00477282	2.71e-11
OG_10555rr_1rr_1.inclade1.ortho1	Sphmag17G056500	Sphfalx17G058400	0.0644038	6.64e-06	0.118254	1.54e-05
OG_10555rr_1rr_1.inclade2.ortho1	Sphmag19G033700	Sphfalx19G032600	0.000371148	0.5	0.000976277	0.5
OG_10556rr_1rr_1.unrooted-ortho	Sphmag16G021400	Sphfalx16G037900	0.492443	8.37e-08	0.5	2.33e-07
OG_10559rr_1rr_1.unrooted-ortho	Sphmag14G008500	Sphfalx14G009500	0.5	0.0822962	0.5	0.122619
OG_1055rr_1rr_1.unrooted-ortho	Sphmag12G065500	Sphfalx12G060600	0.486356	0	0.5	0
OG_10560rr_1rr_1.inclade1.ortho1	Sphmag11G098800	Sphfalx11G095500	1.25e-05	0.000111427	4.01e-05	0.000229318
OG_10561rr_1rr_1.inclade1.ortho1	Sphmag07G098000	Sphfalx07G089400	0	3.72e-15	0	1.91e-14
OG_10562rr_1rr_1.inclade1.ortho1	Sphmag18G094300	Sphfalx18G101700	0.163123	0.000654304	0.27271	0.00125105
OG_10562rr_1rr_1.inclade2.ortho1	Sphmag06G003700	Sphfalx06G003400	0.460616	0.5	0.5	0.5
OG_10564rr_1rr_1.unrooted-ortho	Sphmag02G112800	Sphfalx02G112200	0	0	0	0
OG_10565rr_1rr_1.unrooted-ortho	Sphmag17G084500	Sphfalx17G085400	0.5	0.0841903	0.5	0.125252
OG_10566rr_1rr_1.inclade1.ortho1	Sphmag04G076500	Sphfalx04G074300	0.5	8.2e-09	0.5	2.5e-08
OG_10569rr_1rr_1.inclade1.ortho1	Sphmag18G015900	Sphfalx18G076700	0.0129884	0.000227094	0.0268912	0.000453786
OG_10570rr_1rr_1.inclade1.ortho1	Sphmag06G086200	Sphfalx06G082600	1.13e-13	0.00412317	9.11e-13	0.00721167
OG_10571rr_1rr_1.inclade1.ortho1	Sphmag03G089800	Sphfalx03G094400	0.231493	1.42e-08	0.370267	4.26e-08
OG_10572rr_1rr_1.inclade1.ortho1	Sphmag14G019800	Sphfalx14G019700	0.5	0.00134942	0.5	0.0024884
OG_10574rr_1rr_1.inclade1.ortho1	NA	Sphfalx05G014000	0.000996188	0	0.00245739	0
OG_10575rr_1rr_1.unrooted-ortho	Sphmag11G033200	Sphfalx11G032700	0.5	0.155256	0.5	0.221243
OG_10576rr_1rr_1.inclade1.ortho1	Sphmag19G048200	Sphfalx19G046100	0.284629	0.410223	0.443772	0.5
OG_10577rr_1rr_1.inclade1.ortho1	Sphmag15G057200	Sphfalx15G042400	0.5	0.5	0.5	0.5
OG_10578rr_1rr_1.inclade1.ortho1	NA	Sphfalx05G066900	8.93e-11	2.92e-14	5.29e-10	1.4e-13
OG_10579rr_1rr_1.inclade1.ortho1	Sphmag05G079500	NA	0	0	0	0
OG_1057rr_1rr_1.unrooted-ortho	Sphmag06G026100	Sphfalx06G027800	0.5	0.5	0.5	0.5
OG_10581rr_1rr_1.inclade1.ortho1	Sphmag03G032400	Sphfalx03G035800	1.21e-09	4.74e-08	6.33e-09	1.35e-07
OG_10582rr_1rr_1.inclade1.ortho1	Sphmag10G021300	Sphfalx10G024800	3.24e-08	3.16e-09	1.44e-07	1.01e-08
OG_10583rr_1rr_1.inclade1.ortho1	Sphmag16G100100	Sphfalx16G099200	0.5	0.406574	0.5	0.5
OG_10584rr_1rr_1.inclade1.ortho1	Sphmag18G044000	Sphfalx18G053600	0.5	2.42e-07	0.5	6.46e-07
OG_10584rr_1rr_1.inclade1.ortho2	Sphmag03G047300	Sphfalx03G051400	NA	NA	NA	NA
OG_10585rr_1rr_1.inclade1.ortho1	Sphmag18G098300	Sphfalx18G097000	0.5	0.5	0.5	0.5
OG_10586rr_1rr_1.inclade1.ortho1	NA	NA	0	2.06e-13	0	9.22e-13
OG_10587rr_1rr_1.inclade1.ortho1	Sphmag05G068800	Sphfalx05G061900	0.5	0.16638	0.5	0.235672
OG_10588rr_1rr_1.unrooted-ortho	Sphmag08G027900	Sphfalx08G013600	6.73e-14	0	5.58e-13	0
OG_10589rr_1rr_1.unrooted-ortho	Sphmag09G089400	Sphfalx09G023400	2.85e-09	0.00138244	1.42e-08	0.00254632
OG_1058rr_1rr_1.inclade1.ortho1	Sphmag09G013400	Sphfalx09G103000	0.000196319	0	0.000535083	0
OG_10590rr_1rr_1.inclade1.ortho1	Sphmag19G065200	Sphfalx19G062400	1.42e-11	0	9.07e-11	0
OG_10590rr_1rr_1.inclade2.ortho1	Sphmag16G045400	Sphfalx16G045700	0.468704	0.132632	0.5	0.191223
OG_10591rr_1rr_1.inclade1.ortho1	Sphmag16G072900	Sphfalx16G073900	0.0992012	8.79e-05	0.174667	0.000182278
OG_10592rr_1rr_1.inclade1.ortho1	Sphmag10G082300	Sphfalx10G087400	0.0686189	1.62e-08	0.125339	4.83e-08
OG_10596rr_1rr_1.inclade1.ortho1	Sphmag04G011900	Sphfalx04G010500	0.5	0.5	0.5	0.5
OG_10597rr_1rr_1.inclade1.ortho1	Sphmag02G159300	Sphfalx02G158300	0.178499	0	0.295606	0
OG_10598rr_1rr_1.inclade1.ortho1	Sphmag03G017700	Sphfalx03G020600	1.08e-10	0	6.35e-10	0
OG_10599rr_1rr_1.inclade1.ortho1	Sphmag01G093900	Sphfalx01G100500	0	0	0	0
OG_1059rr_2rr_1.inclade1.ortho1	Sphmag01G196500	Sphfalx01G205800	0.403856	1.11e-15	0.5	5.94e-15
OG_105rr_1rr_1.inclade1.ortho1	Sphmag01G073200	Sphfalx01G077900	3.06e-07	1.89e-15	1.2e-06	9.94e-15
OG_10600rr_1rr_1.inclade1.ortho1	Sphmag02G095800	Sphfalx02G096300	0.0949242	0.5	0.167997	0.5
OG_10601rr_1rr_1.unrooted-ortho	Sphmag07G035200	Sphfalx07G027200	0.42394	1.84e-13	0.5	8.29e-13
OG_10602rr_1rr_1.inclade1.ortho1	Sphmag06G084000	Sphfalx06G084900	0.000220687	5.1e-05	0.000597486	0.000108393
OG_10603rr_1rr_1.inclade1.ortho1	Sphmag02G139300	Sphfalx02G140100	0	0.13632	0	0.196113
OG_10604rr_1rr_1.inclade1.ortho1	NA	NA	0.5	0	0.5	0
OG_10605rr_1rr_1.unrooted-ortho	Sphmag08G101300	Sphfalx08G103300	7.49e-05	0.367035	0.000217689	0.481928
OG_10607rr_1rr_1.inclade1.ortho1	Sphmag05G108400	Sphfalx05G098900	9.19e-09	2.79e-08	4.33e-08	8.09e-08
OG_10608rr_1rr_1.inclade1.ortho1	NA	Sphfalx13G069800	0	4.95e-09	0	1.55e-08
OG_10609rr_1rr_1.inclade1.ortho1	NA	NA	0.0748557	0.0767784	0.135604	0.114917
OG_10612rr_1rr_1.inclade1.ortho1	Sphmag13G124500	Sphfalx13G126900	0	0	0	0
OG_10613rr_1rr_1.inclade1.ortho1	Sphmag10G105400	Sphfalx10G106500	0.5	0	0.5	0
OG_10614rr_1rr_1.inclade1.ortho1	Sphmag09G055500	Sphfalx09G052900	8.9e-08	0	3.74e-07	0
OG_10615rr_1rr_1.inclade1.ortho1	Sphmag14G080200	Sphfalx14G080600	7.67e-08	0.00387926	3.25e-07	0.00680085
OG_10616rr_1rr_1.inclade1.ortho1	Sphmag10G103500	Sphfalx10G108500	3.37e-07	0.5	1.32e-06	0.5
OG_10617rr_1rr_1.inclade1.ortho1	Sphmag16G021000	Sphfalx16G037400	3.93e-07	5.73e-10	1.52e-06	1.95e-09
OG_10618rr_1rr_1.inclade1.ortho1	Sphmag03G027500	Sphfalx03G030500	8.92e-13	0	6.47e-12	0
OG_10619rr_1rr_1.inclade1.ortho1	Sphmag10G064700	Sphfalx10G067700	0.0402549	0.366112	0.0767735	0.48092
OG_10620rr_1rr_1.inclade1.ortho1	NA	NA	NA	NA	NA	NA
OG_10621rr_1rr_1.inclade1.ortho1	Sphmag06G043000	Sphfalx06G050100	0.456479	0.5	0.5	0.5
OG_10623rr_1rr_1.inclade1.ortho1	Sphmag12G073000	Sphfalx12G067700	0.5	0.5	0.5	0.5
OG_10624rr_1rr_1.inclade1.ortho1	Sphmag06G097600	Sphfalx06G094700	0.5	0.5	0.5	0.5
OG_10625rr_1rr_1.unrooted-ortho	Sphmag10G104300	Sphfalx10G107900	3.05e-05	0.206101	9.32e-05	0.287014
OG_10627rr_1rr_1.inclade1.ortho1	Sphmag09G097300	Sphfalx09G015600	0.5	0.5	0.5	0.5
OG_10628rr_1rr_1.unrooted-ortho	Sphmag12G029800	Sphfalx12G025200	2.44e-07	0.440462	9.73e-07	0.5
OG_10629rr_1rr_1.inclade1.ortho1	Sphmag11G004100	Sphfalx11G003600	0.000880733	0.00018279	0.00219034	0.000368327
OG_10629rr_1rr_1.inclade2.ortho1	Sphmag04G006300	Sphfalx04G004200	0.5	0.11562	0.5	0.168401
OG_10630rr_1rr_1.unrooted-ortho	Sphmag04G059300	Sphfalx04G056600	0.5	0	0.5	0
OG_10631rr_1rr_1.unrooted-ortho	Sphmag09G074300	Sphfalx09G038800	0.451161	0	0.5	0
OG_10633rr_1rr_1.inclade1.ortho1	Sphmag16G026400	Sphfalx16G021600	0.5	0.46447	0.5	0.5
OG_10634rr_1rr_1.inclade1.ortho1	Sphmag11G116400	Sphfalx11G113000	4.72e-05	0	0.000140763	0
OG_10635rr_1rr_1.unrooted-ortho	Sphmag07G067700	Sphfalx07G062700	0.374209	0.5	0.5	0.5
OG_10636rr_1rr_1.inclade1.ortho1	Sphmag06G046800	Sphfalx06G057400	5.38e-13	5.55e-17	4e-12	3.25e-16
OG_10636rr_2rr_1.unrooted-ortho	Sphmag07G063500	Sphfalx07G066800	0.000398729	0	0.00104431	0
OG_10636rr_3rr_1.unrooted-ortho	Sphmag09G050900	Sphfalx09G043100	5e-10	0	2.73e-09	0
OG_10636rr_4rr_1.inclade1.ortho1	Sphmag07G069200	Sphfalx07G056600	0	5.55e-17	0	3.25e-16
OG_10637rr_1rr_1.inclade1.ortho1	Sphmag02G048500	Sphfalx02G047400	2.36e-07	2.43e-14	9.43e-07	1.17e-13
OG_10638rr_1rr_1.inclade1.ortho1	Sphmag02G155800	Sphfalx02G155700	1.33e-13	5.53e-14	1.07e-12	2.59e-13
OG_10639rr_1rr_1.inclade1.ortho1	Sphmag07G056800	Sphfalx07G048500	0.000484989	3.75e-14	0.00125363	1.79e-13
OG_1063rr_1rr_1.unrooted-ortho	Sphmag19G009800	Sphfalx19G007700	3.34e-07	5.83e-15	1.31e-06	2.94e-14
OG_10640rr_1rr_1.unrooted-ortho	Sphmag02G007300	Sphfalx02G024200	0.415861	0.349587	0.5	0.461623
OG_10640rr_2rr_1.inclade1.ortho1	Sphmag02G205500	Sphfalx02G206100	1.34e-06	2.97e-07	4.88e-06	7.84e-07
OG_10641rr_1rr_1.inclade1.ortho1	NA	NA	0.5	0.00238718	0.5	0.00427842
OG_10642rr_1rr_1.inclade1.ortho1	Sphmag12G026600	Sphfalx12G021600	0	0	0	0
OG_10643rr_1rr_1.unrooted-ortho	Sphmag11G105000	Sphfalx11G101500	0.460102	2.2e-06	0.5	5.35e-06
OG_10644rr_1rr_1.inclade1.ortho1	Sphmag14G110300	Sphfalx14G107500	1.95e-14	0.5	1.7e-13	0.5
OG_10645rr_1rr_1.inclade1.ortho1	Sphmag01G105800	Sphfalx01G113400	0.5	0	0.5	0
OG_10646rr_1rr_1.inclade1.ortho1	Sphmag01G105900	Sphfalx01G113500	0.166745	1.62e-05	0.278266	3.62e-05
OG_10647rr_1rr_1.inclade1.ortho1	Sphmag02G040400	Sphfalx02G039800	8.04e-06	0.0185051	2.63e-05	0.0299619
OG_10648rr_1rr_1.inclade1.ortho1	Sphmag11G078100	Sphfalx11G075300	0.0234942	1.04e-08	0.0466229	3.15e-08
OG_10652rr_1rr_1.inclade1.ortho1	Sphmag06G055500	Sphfalx06G051500	1.95e-06	0.00645245	6.92e-06	0.0110309
OG_10653rr_1rr_1.inclade1.ortho1	Sphmag12G054100	Sphfalx12G041000	0.34088	0	0.5	0
OG_10654rr_1rr_1.unrooted-ortho	Sphmag02G045400	Sphfalx02G043600	0.5	0.5	0.5	0.5
OG_10656rr_1rr_1.inclade1.ortho1	Sphmag12G074500	Sphfalx12G069400	7.9e-14	0.000280962	6.5e-13	0.000557135
OG_10656rr_1rr_1.inclade2.ortho1	NA	Sphfalx06G056200	0	8.83e-07	0	2.24e-06
OG_10658rr_1rr_1.inclade1.ortho1	Sphmag17G018900	Sphfalx17G019100	0	9.29e-05	0	0.000192294
OG_10659rr_1rr_1.inclade1.ortho1	Sphmag04G108800	Sphfalx04G107000	2.75e-12	2.59e-08	1.89e-11	7.54e-08
OG_10660rr_1rr_1.inclade1.ortho1	Sphmag01G198100	Sphfalx01G207900	7.21e-05	0	0.000209837	0
OG_10661rr_1rr_1.inclade1.ortho1	Sphmag11G106900	Sphfalx11G104500	0.0210871	8.5e-13	0.0421156	3.63e-12
OG_10662rr_1rr_1.unrooted-ortho	Sphmag07G011600	Sphfalx07G005800	0	0.5	0	0.5
OG_10663rr_1rr_1.unrooted-ortho	Sphmag05G145600	Sphfalx05G134100	1.04e-06	0	3.83e-06	0
OG_10664rr_1rr_1.unrooted-ortho	Sphmag09G073800	Sphfalx09G047000	5.15e-08	0.368256	2.22e-07	0.48325
OG_10665rr_1rr_1.inclade1.ortho1	Sphmag07G066200	Sphfalx07G063100	0.233396	0.5	0.372896	0.5
OG_10666rr_1rr_1.unrooted-ortho	Sphmag13G109300	Sphfalx13G107100	0.0164025	8.75e-08	0.0333531	2.44e-07
OG_10667rr_1rr_1.inclade1.ortho1	Sphmag12G064000	Sphfalx12G059500	NA	NA	NA	NA
OG_10668rr_1rr_1.unrooted-ortho	Sphmag03G111300	Sphfalx03G115800	0	0.12059	0	0.175043
OG_10669rr_1rr_1.unrooted-ortho	Sphmag04G036600	Sphfalx04G032700	0.5	0.49924	0.5	0.5
OG_1066rr_1rr_1.unrooted-ortho	Sphmag05G076400	Sphfalx01G079600	NA	NA	NA	NA
OG_10670rr_1rr_1.unrooted-ortho	Sphmag10G049600	Sphfalx10G051900	0.484619	7.19e-05	0.5	0.000150492
OG_10672rr_1rr_1.inclade1.ortho1	Sphmag12G075000	Sphfalx12G070000	0.5	0.0959046	0.5	0.14147
OG_10673rr_1rr_1.unrooted-ortho	Sphmag09G068600	Sphfalx09G040400	0.000619445	6.3e-12	0.00157697	2.5e-11
OG_10675rr_1rr_1.unrooted-ortho	Sphmag06G030100	Sphfalx06G030700	0.18637	1.17e-11	0.306969	4.56e-11
OG_10676rr_1rr_1.inclade1.ortho1	Sphmag04G083200	Sphfalx04G081000	0.5	0	0.5	0
OG_10677rr_1rr_1.inclade1.ortho1	Sphmag09G105900	Sphfalx09G006800	6.56e-07	2.95e-10	2.48e-06	1.03e-09
OG_10678rr_2rr_1.unrooted-ortho	Sphmag04G034500	Sphfalx04G030600	0.000363734	0	0.000958208	0
OG_10678rr_3rr_1.unrooted-ortho	Sphmag11G019800	Sphfalx11G018000	3e-06	4.76e-06	1.04e-05	1.12e-05
OG_10678rr_4rr_1.unrooted-ortho	Sphmag09G047400	Sphfalx09G066500	2.55e-08	0.5	1.14e-07	0.5
OG_10679rr_1rr_1.unrooted-ortho	Sphmag02G101100	Sphfalx02G093300	0.000131595	4.5e-15	0.000367407	2.29e-14
OG_10680rr_1rr_1.unrooted-ortho	Sphmag08G055400	Sphfalx08G058900	1.84e-07	0	7.44e-07	0
OG_10681rr_1rr_1.inclade1.ortho1	Sphmag06G044200	Sphfalx06G048900	0.0347373	2.56e-07	0.0669934	6.82e-07
OG_10682rr_1rr_1.inclade1.ortho1	NA	NA	3.33e-16	0.00730572	3.47e-15	0.0124065
OG_10683rr_1rr_1.inclade1.ortho1	Sphmag07G016300	Sphfalx07G010000	4.59e-05	0.000382846	0.000136978	0.000748943
OG_10684rr_1rr_1.inclade1.ortho1	Sphmag09G101000	Sphfalx09G012000	0.5	0.5	0.5	0.5
OG_10685rr_1rr_1.inclade1.ortho1	Sphmag09G100900	Sphfalx09G011800	0.5	0.00866061	0.5	0.0145558
OG_10686rr_1rr_1.unrooted-ortho	Sphmag10G027200	Sphfalx10G030700	0.5	0.5	0.5	0.5
OG_10687rr_1rr_1.unrooted-ortho	Sphmag04G027000	Sphfalx04G024300	0.5	0.5	0.5	0.5
OG_10688rr_1rr_1.unrooted-ortho	Sphmag16G098000	Sphfalx16G097300	2.58e-06	0.0652557	9e-06	0.0986222
OG_10689rr_1rr_1.inclade1.ortho1	Sphmag17G100800	Sphfalx17G100400	0.5	1.95e-08	0.5	5.77e-08
OG_10690rr_1rr_1.inclade1.ortho1	Sphmag19G091700	Sphfalx19G089000	0.0299725	0.5	0.0585029	0.5
OG_10691rr_1rr_1.unrooted-ortho	Sphmag01G068100	Sphfalx01G071500	0.5	0.451029	0.5	0.5
OG_10692rr_1rr_1.unrooted-ortho	Sphmag02G092200	Sphfalx02G085400	0.249295	0.5	0.395186	0.5
OG_10693rr_1rr_1.inclade1.ortho1	Sphmag08G011400	Sphfalx08G031600	0.5	0.00475883	0.5	0.00826591
OG_10694rr_1rr_1.unrooted-ortho	Sphmag11G014800	Sphfalx11G014200	0.41013	0.181732	0.5	0.255587
OG_10695rr_1rr_1.unrooted-ortho	Sphmag05G106800	Sphfalx05G100400	8.02e-09	5.23e-06	3.81e-08	1.22e-05
OG_10696rr_1rr_1.inclade1.ortho1	Sphmag14G089400	Sphfalx05G052200	0.00509891	0.0022588	0.0112864	0.00405661
OG_10697rr_1rr_1.unrooted-ortho	Sphmag04G026900	Sphfalx04G024200	0.5	0.5	0.5	0.5
OG_10697rr_1rr_2.unrooted-ortho	Sphmag15G093700	Sphfalx15G098500	0.417611	0.5	0.5	0.5
OG_10697rr_1rr_3.unrooted-ortho	Sphmag10G027300	Sphfalx10G030800	0.499742	0.5	0.5	0.5
OG_10697rr_1rr_4.unrooted-ortho	Sphmag15G093600	Sphfalx15G098600	0.5	0.5	0.5	0.5
OG_10698rr_1rr_1.inclade1.ortho1	Sphmag08G095300	Sphfalx08G098600	0.5	0.00052146	0.5	0.00100715
OG_1069rr_1rr_1.unrooted-ortho	Sphmag09G061100	Sphfalx09G058000	0.122855	0.5	0.211468	0.5
OG_106rr_1rr_1.inclade1.ortho1	Sphmag01G073500	Sphfalx01G078400	NA	NA	NA	NA
OG_10700rr_1rr_1.unrooted-ortho	Sphmag06G060000	Sphfalx06G046900	0.491568	6.53e-13	0.5	2.81e-12
OG_10702rr_1rr_1.inclade1.ortho1	Sphmag02G113100	Sphfalx02G112600	0.5	0	0.5	0
OG_10702rr_1rr_1.inclade2.ortho1	Sphmag05G078500	Sphfalx05G070100	0.384314	0	0.5	0
OG_10702rr_1rr_1.inclade3.ortho1	Sphmag01G070900	Sphfalx01G075200	0.5	0.5	0.5	0.5
OG_10703rr_1rr_1.inclade1.ortho1	NA	Sphfalx03G096200	2.42e-07	4.96e-14	9.62e-07	2.33e-13
OG_10707rr_1rr_1.inclade1.ortho1	Sphmag14G055700	Sphfalx14G056200	0.00191583	0	0.00453097	0
OG_10708rr_1rr_1.inclade1.ortho1	Sphmag03G069800	Sphfalx03G073500	1.45e-06	0.00243207	5.25e-06	0.00435444
OG_10709rr_1rr_1.unrooted-ortho	Sphmag15G099700	Sphfalx15G080000	0.5	2.78e-16	0.5	1.56e-15
OG_1070rr_1rr_1.inclade1.ortho1	Sphmag09G036900	Sphfalx09G077500	NA	NA	NA	NA
OG_10710rr_1rr_1.unrooted-ortho	Sphmag06G036800	Sphfalx06G037500	0.000206535	0.0650992	0.000561284	0.098395
OG_10711rr_1rr_1.inclade1.ortho1	Sphmag03G025700	Sphfalx03G028300	1.26e-10	1.66e-09	7.36e-10	5.42e-09
OG_10712rr_1rr_1.inclade1.ortho1	Sphmag18G074600	Sphfalx18G024300	0.0309524	0.5	0.0601928	0.5
OG_10713rr_1rr_1.inclade1.ortho1	Sphmag03G000300	Sphfalx03G001800	NA	NA	NA	NA
OG_10714rr_1rr_1.inclade1.ortho1	Sphmag06G025600	Sphfalx06G027400	0.5	0.5	0.5	0.5
OG_10715rr_1rr_1.unrooted-ortho	Sphmag09G055300	Sphfalx09G052800	2.72e-15	5.45e-05	2.58e-14	0.000115488
OG_10716rr_1rr_1.inclade1.ortho1	Sphmag09G085300	Sphfalx09G032400	0.00080369	0.37536	0.00201553	0.491879
OG_10718rr_1rr_1.inclade1.ortho1	Sphmag17G107600	NA	0.5	0.5	0.5	0.5
OG_10719rr_1rr_1.inclade1.ortho1	Sphmag09G103600	Sphfalx09G009500	0.00462505	0	0.0103125	0
OG_1071rr_1rr_1.inclade1.ortho1	Sphmag18G059200	Sphfalx18G026300	0.5	0.5	0.5	0.5
OG_10720rr_1rr_1.inclade1.ortho1	Sphmag12G060600	Sphfalx12G055800	0.5	2.52e-06	0.5	6.11e-06
OG_10721rr_1rr_1.inclade1.ortho1	Sphmag02G138700	Sphfalx02G139400	0.5	4.19e-07	0.5	1.09e-06
OG_10722rr_1rr_1.unrooted-ortho	Sphmag17G068900	Sphfalx17G070900	0.1902	7e-11	0.312334	2.56e-10
OG_10723rr_1rr_1.unrooted-ortho	Sphmag11G119200	Sphfalx11G115400	1.05e-11	0	6.81e-11	0
OG_10724rr_1rr_1.inclade1.ortho1	Sphmag04G151000	Sphfalx04G145200	0.5	0.115091	0.5	0.167676
OG_10725rr_1rr_1.unrooted-ortho	Sphmag10G096800	NA	0	2.22e-16	0	1.26e-15
OG_10726rr_1rr_1.inclade1.ortho1	Sphmag06G089900	Sphfalx06G079400	0.321219	5.28e-09	0.491047	1.64e-08
OG_10728rr_1rr_1.inclade1.ortho1	Sphmag17G068900	Sphfalx17G070800	3.63e-07	0	1.41e-06	0
OG_10728rr_1rr_1.inclade1.ortho2	Sphmag17G069200	Sphfalx17G071500	0.121355	0.5	0.209136	0.5
OG_10728rr_1rr_1.inclade1.ortho3	NA	NA	0.135474	0	0.230853	0
OG_10730rr_1rr_1.inclade1.ortho1	Sphmag11G118700	Sphfalx11G114900	0.142751	0.00916421	0.242079	0.0153581
OG_10731rr_1rr_1.inclade1.ortho1	Sphmag10G077500	Sphfalx10G082700	0.0300403	9.33e-09	0.0586064	2.84e-08
OG_10732rr_1rr_1.inclade1.ortho1	Sphmag08G031600	Sphfalx08G010300	0.023073	1.68e-09	0.0458389	5.49e-09
OG_10733rr_1rr_1.inclade1.ortho1	Sphmag13G059400	Sphfalx13G061300	0.5	0.174279	0.5	0.245915
OG_10734rr_1rr_1.inclade1.ortho1	Sphmag07G012800	Sphfalx07G007100	0.5	0.5	0.5	0.5
OG_10734rr_1rr_1.inclade2.ortho1	Sphmag14G016400	Sphfalx14G016600	0.5	0.5	0.5	0.5
OG_10734rr_1rr_1.inclade3.ortho1	Sphmag13G009300	Sphfalx13G010000	0.5	0.5	0.5	0.5
OG_10735rr_1rr_1.unrooted-ortho	Sphmag05G030900	Sphfalx05G024900	0	0	0	0
OG_10736rr_1rr_1.unrooted-ortho	Sphmag01G145700	Sphfalx01G137200	5.04e-14	4.44e-16	4.25e-13	2.45e-15
OG_10737rr_1rr_1.inclade1.ortho1	Sphmag04G128700	Sphfalx04G123300	0.5	1.92e-05	0.5	4.27e-05
OG_10739rr_1rr_1.inclade1.ortho1	Sphmag11G104000	Sphfalx11G100400	0.493967	0.5	0.5	0.5
OG_10740rr_1rr_1.inclade1.ortho1	Sphmag05G103000	Sphfalx05G104000	8.37e-07	0.5	3.12e-06	0.5
OG_10740rr_1rr_1.inclade1.ortho2	Sphmag02G010600	Sphfalx02G021100	0.000425805	0.5	0.00111081	0.5
OG_10740rr_1rr_1.inclade2.ortho1	Sphmag01G140000	Sphfalx01G131700	0.5	1.11e-16	0.5	6.38e-16
OG_10741rr_1rr_1.inclade1.ortho1	Sphmag14G077100	Sphfalx14G075900	4.46e-05	0.495875	0.000133454	0.5
OG_10742rr_1rr_1.inclade1.ortho1	Sphmag08G029700	Sphfalx12G051200	0.482013	2.46e-09	0.5	7.92e-09
OG_10744rr_1rr_1.inclade1.ortho1	Sphmag17G107100	Sphfalx17G105800	0.275236	0.5	0.430996	0.5
OG_10745rr_1rr_1.unrooted-ortho	Sphmag13G019300	Sphfalx13G022800	2.2e-07	0.5	8.82e-07	0.5
OG_10746rr_1rr_1.inclade1.ortho1	Sphmag17G069800	Sphfalx17G072600	0.5	0	0.5	0
OG_10747rr_1rr_1.inclade1.ortho1	Sphmag17G036800	Sphfalx17G039300	0	0	0	0
OG_10748rr_1rr_1.inclade1.ortho1	Sphmag15G055500	Sphfalx15G044500	7.56e-05	0.000100857	0.000219447	0.000208215
OG_10749rr_1rr_1.inclade1.ortho1	Sphmag02G056400	Sphfalx02G055800	9.61e-06	0.183116	3.12e-05	0.257374
OG_10750rr_1rr_1.inclade1.ortho1	Sphmag13G093800	Sphfalx13G091100	0.00113733	4.87e-12	0.00278775	1.95e-11
OG_10751rr_1rr_1.inclade1.ortho1	Sphmag01G104600	Sphfalx01G112000	0	0	0	0
OG_10752rr_1rr_1.inclade1.ortho1	NA	Sphfalx03G113100	1.81e-06	0.00134495	6.48e-06	0.00248075
OG_10752rr_1rr_1.inclade1.ortho2	Sphmag18G091000	Sphfalx18G090800	0.5	0.5	0.5	0.5
OG_10753rr_1rr_1.inclade1.ortho1	Sphmag18G055700	Sphfalx18G042700	0.356176	5.86e-05	0.5	0.000123947
OG_10754rr_1rr_1.inclade1.ortho1	Sphmag14G010800	Sphfalx14G011400	4.27e-13	0.000135997	3.21e-12	0.00027743
OG_10755rr_1rr_1.inclade1.ortho1	Sphmag04G068400	Sphfalx04G066100	0	0.47022	0	0.5
OG_10756rr_1rr_1.unrooted-ortho	Sphmag15G040500	Sphfalx15G039200	1.28e-06	2.05e-08	4.68e-06	6.03e-08
OG_10758rr_1rr_1.inclade1.ortho1	Sphmag14G086700	Sphfalx14G087500	1.53e-13	6.67e-14	1.22e-12	3.1e-13
OG_10759rr_1rr_1.unrooted-ortho	Sphmag13G111300	Sphfalx13G109600	0	0.000552256	0	0.00106364
OG_1075rr_1rr_1.unrooted-ortho	Sphmag18G084300	Sphfalx18G015800	0.0245144	0.5	0.0484774	0.5
OG_10761rr_1rr_1.inclade1.ortho1	Sphmag01G074500	Sphfalx01G079800	5.46e-08	2.61e-13	2.35e-07	1.16e-12
OG_10761rr_1rr_1.inclade2.ortho1	Sphmag01G074600	Sphfalx01G079900	0.000424972	0.0846825	0.00110901	0.125949
OG_10761rr_1rr_1.inclade3.ortho1	Sphmag05G070900	Sphfalx05G066100	0.5	0.5	0.5	0.5
OG_10761rr_1rr_1.inclade4.ortho1	Sphmag02G097900	Sphfalx02G090400	0.0609811	0.0131777	0.112439	0.0217094
OG_10762rr_1rr_1.inclade1.ortho1	Sphmag17G079600	Sphfalx17G080600	0	0	0	0
OG_10764rr_1rr_1.inclade1.ortho1	Sphmag02G021300	Sphfalx02G011000	2.84e-05	0.000165512	8.72e-05	0.000334833
OG_10765rr_1rr_1.inclade1.ortho1	Sphmag09G085000	Sphfalx09G032200	4.57e-13	6.38e-15	3.42e-12	3.21e-14
OG_10766rr_1rr_1.inclade1.ortho1	Sphmag09G012300	Sphfalx09G104200	6.55e-15	3.16e-08	6e-14	9.14e-08
OG_10767rr_1rr_1.inclade1.ortho1	Sphmag02G008300	Sphfalx02G023700	3.45e-13	9.01e-14	2.62e-12	4.15e-13
OG_10768rr_1rr_1.inclade1.ortho1	Sphmag08G123100	Sphfalx08G128000	1.49e-14	0.022807	1.31e-13	0.0365013
OG_10769rr_1rr_1.unrooted-ortho	Sphmag03G066800	Sphfalx03G069900	0.114063	0.289351	0.198037	0.390325
OG_10770rr_1rr_1.unrooted-ortho	Sphmag03G066800	Sphfalx03G069800	6.74e-12	0	4.47e-11	0
OG_10771rr_1rr_1.inclade1.ortho1	Sphmag18G088000	Sphfalx18G012100	5.88e-11	0	3.54e-10	0
OG_10772rr_1rr_1.unrooted-ortho	Sphmag18G046700	Sphfalx18G051100	0.00281094	2.07e-06	0.00646998	5.06e-06
OG_10773rr_1rr_1.inclade1.ortho1	Sphmag02G092800	Sphfalx02G084700	0.5	2.87e-14	0.5	1.38e-13
OG_10774rr_1rr_1.inclade1.ortho1	Sphmag08G027800	Sphfalx08G013700	3.44e-08	8.72e-15	1.52e-07	4.33e-14
OG_10775rr_1rr_1.inclade1.ortho1	Sphmag10G093100	Sphfalx10G097600	0.5	0.5	0.5	0.5
OG_10777rr_1rr_1.inclade1.ortho1	Sphmag18G059700	Sphfalx18G027000	5.83e-15	0.0505951	5.38e-14	0.0775844
OG_10778rr_1rr_1.inclade1.ortho1	Sphmag15G041900	Sphfalx15G041500	0	0	0	0
OG_10779rr_1rr_1.inclade1.ortho1	Sphmag15G021900	Sphfalx15G025300	1.16e-07	1.89e-08	4.82e-07	5.59e-08
OG_10780rr_1rr_1.inclade1.ortho1	Sphmag14G074700	Sphfalx14G075200	3.22e-11	0	1.99e-10	0
OG_10781rr_1rr_1.inclade1.ortho1	Sphmag15G077000	Sphfalx15G074600	0.5	4.85e-08	0.5	1.38e-07
OG_10782rr_1rr_1.inclade1.ortho1	Sphmag15G016400	Sphfalx15G016500	0.495197	4.57e-14	0.5	2.16e-13
OG_10784rr_1rr_1.inclade1.ortho1	Sphmag05G056500	Sphfalx05G046100	1.65e-08	9.58e-12	7.58e-08	3.76e-11
OG_10785rr_1rr_1.inclade1.ortho1	Sphmag08G002400	Sphfalx08G003800	9.97e-06	1.6e-07	3.23e-05	4.34e-07
OG_10786rr_1rr_1.inclade1.ortho1	NA	Sphfalx02G143900	0.5	0.267067	0.5	0.363425
OG_10787rr_1rr_1.inclade1.ortho1	Sphmag01G007600	Sphfalx01G010800	1.04e-06	1.61e-11	3.84e-06	6.22e-11
OG_10788rr_1rr_1.inclade1.ortho1	Sphmag08G087100	Sphfalx08G089500	0	3.48e-14	0	1.66e-13
OG_10789rr_1rr_1.inclade1.ortho1	Sphmag11G069200	Sphfalx11G067200	0.399154	0.5	0.5	0.5
OG_10790rr_1rr_1.inclade1.ortho1	Sphmag16G081400	Sphfalx16G081400	0	0.0272845	0	0.0432171
OG_10791rr_1rr_1.inclade1.ortho1	Sphmag17G014700	Sphfalx17G015000	0.5	0.000810798	0.5	0.00153212
OG_10792rr_1rr_1.inclade1.ortho1	Sphmag19G031300	Sphfalx19G030500	2.78e-16	0.0878973	2.91e-15	0.130436
OG_10793rr_1rr_1.inclade1.ortho1	Sphmag11G086200	Sphfalx11G083700	NA	NA	NA	NA
OG_10793rr_1rr_1.inclade2.ortho1	Sphmag10G059600	Sphfalx10G062000	0.186994	0.5	0.307869	0.5
OG_10794rr_1rr_1.inclade1.ortho1	Sphmag04G064000	Sphfalx04G061900	0.0763658	3.41e-14	0.138134	1.63e-13
OG_10795rr_1rr_1.unrooted-ortho	Sphmag10G025700	Sphfalx10G029100	4.99e-06	0.0541827	1.68e-05	0.0828049
OG_10796rr_1rr_1.inclade1.ortho1	Sphmag16G066900	Sphfalx16G067400	0.215643	0.5	0.348581	0.5
OG_10797rr_1rr_1.inclade1.ortho1	Sphmag06G005700	Sphfalx06G006000	0	0	0	0
OG_10798rr_1rr_1.inclade1.ortho1	Sphmag11G075700	Sphfalx11G073100	5.74e-05	9.89e-10	0.000169481	3.3e-09
OG_10799rr_1rr_1.inclade1.ortho1	Sphmag03G047100	Sphfalx03G050600	0.0129535	3.89e-06	0.0268259	9.23e-06
OG_1079rr_1rr_1.unrooted-ortho	Sphmag11G088000	Sphfalx11G085600	0.5	0.0121569	0.5	0.0201073
OG_107rr_1rr_1.unrooted-ortho	NA	Sphfalx01G078800	0.0791768	1.06e-07	0.142713	2.92e-07
OG_10800rr_1rr_1.inclade1.ortho1	Sphmag18G026700	Sphfalx18G071800	2.2e-05	0.00168399	6.84e-05	0.003065
OG_10801rr_1rr_1.inclade1.ortho1	Sphmag08G065600	Sphfalx08G072000	0	0	0	0
OG_10802rr_1rr_1.inclade1.ortho1	Sphmag04G050200	Sphfalx04G046100	0.5	0.0567406	0.5	0.0864634
OG_10804rr_1rr_1.inclade1.ortho1	Sphmag08G093600	Sphfalx08G097200	1.13e-08	0	5.29e-08	0
OG_10805rr_1rr_1.inclade1.ortho1	Sphmag11G026800	Sphfalx11G024800	5.53e-12	8.41e-05	3.69e-11	0.000174945
OG_10806rr_1rr_1.inclade1.ortho1	Sphmag02G179400	Sphfalx02G175600	0.0115506	0.00496902	0.0241259	0.00861209
OG_10807rr_1rr_1.inclade1.ortho1	Sphmag01G153000	Sphfalx01G172300	0.336965	0.5	0.5	0.5
OG_10807rr_1rr_1.inclade2.ortho1	Sphmag01G001900	Sphfalx01G004800	0.5	0.000110496	0.5	0.000227461
OG_10808rr_1rr_1.inclade1.ortho1	Sphmag01G129000	Sphfalx01G144300	4.93e-09	0	2.39e-08	0
OG_10809rr_1rr_1.inclade1.ortho1	Sphmag09G094700	Sphfalx09G018300	0	0	0	0
OG_1080rr_1rr_1.unrooted-ortho	NA	Sphfalx04G012200	0.0375357	0	0.0719518	0
OG_10810rr_1rr_1.inclade1.ortho1	Sphmag10G028700	Sphfalx10G032300	1.03e-09	2.02e-09	5.42e-09	6.54e-09
OG_10811rr_1rr_1.inclade1.ortho1	Sphmag03G078800	Sphfalx03G082200	0.5	0.5	0.5	0.5
OG_10812rr_1rr_1.inclade1.ortho1	NA	Sphfalx08G039900	1.24e-12	8.29e-06	8.85e-12	1.9e-05
OG_10813rr_1rr_1.inclade1.ortho1	Sphmag11G084000	Sphfalx11G081100	9.56e-14	0	7.79e-13	0
OG_10814rr_1rr_1.inclade1.ortho1	Sphmag18G068300	Sphfalx18G035400	0.176281	9.76e-06	0.29236	2.23e-05
OG_10815rr_1rr_1.inclade1.ortho1	Sphmag02G038900	Sphfalx02G038300	0.188844	0	0.310526	0
OG_10816rr_1rr_1.unrooted-ortho	Sphmag04G096300	Sphfalx04G093400	0.00521197	0	0.0115125	0
OG_10818rr_1rr_1.inclade1.ortho1	NA	Sphfalx13G099900	0.5	0.5	0.5	0.5
OG_10824rr_1rr_1.inclade1.ortho1	Sphmag14G092400	Sphfalx14G093200	0	1.83e-07	0	4.95e-07
OG_10826rr_1rr_1.inclade1.ortho1	Sphmag10G099000	Sphfalx10G102700	2.8e-05	2.18e-14	8.61e-05	1.05e-13
OG_10827rr_1rr_1.inclade1.ortho1	Sphmag15G051300	Sphfalx15G048700	0	0	0	0
OG_10828rr_1rr_1.inclade1.ortho1	Sphmag01G167000	NA	4.81e-05	0	0.000143444	0
OG_10829rr_1rr_1.inclade1.ortho1	Sphmag02G003100	Sphfalx02G002300	0.0684245	5.74e-10	0.125027	1.95e-09
OG_10830rr_1rr_1.inclade1.ortho1	Sphmag01G173800	Sphfalx01G183200	1.37e-06	0.0111983	4.98e-06	0.0185899
OG_10831rr_1rr_1.inclade1.ortho1	Sphmag05G061400	Sphfalx05G053500	1.01e-06	0	3.75e-06	0
OG_10832rr_1rr_1.inclade1.ortho1	Sphmag05G035000	Sphfalx05G028500	0.000293018	0	0.000781546	0
OG_10833rr_1rr_1.inclade1.ortho1	Sphmag08G075400	Sphfalx08G079000	1.85e-05	2.37e-06	5.8e-05	5.74e-06
OG_10834rr_1rr_1.inclade1.ortho1	Sphmag13G109800	Sphfalx13G108000	1.09e-05	0.0005404	3.53e-05	0.00104207
OG_10835rr_1rr_1.inclade1.ortho1	Sphmag02G050600	Sphfalx02G049700	8.05e-08	8.33e-16	3.4e-07	4.5e-15
OG_10836rr_1rr_1.inclade1.ortho1	NA	Sphfalx03G030600	0.0585776	8.79e-10	0.108449	2.95e-09
OG_10837rr_1rr_1.unrooted-ortho	Sphmag10G041700	Sphfalx10G045300	0.00190664	0.5	0.0045133	0.5
OG_10838rr_1rr_1.inclade1.ortho1	Sphmag08G047900	Sphfalx08G054400	0.000556203	0	0.00142546	0
OG_10839rr_1rr_1.inclade1.ortho1	Sphmag16G050400	Sphfalx16G050700	0.225667	0.054878	0.362803	0.0837946
OG_10840rr_1rr_1.inclade1.ortho1	Sphmag14G025300	Sphfalx14G025800	NA	NA	NA	NA
OG_10841rr_1rr_1.inclade1.ortho1	Sphmag14G025200	Sphfalx14G025700	0.5	0.5	0.5	0.5
OG_10842rr_1rr_1.inclade1.ortho1	Sphmag08G023800	Sphfalx08G017500	0	0	0	0
OG_10843rr_1rr_1.inclade1.ortho1	Sphmag09G097800	Sphfalx09G015200	2.73e-13	0	2.1e-12	0
OG_10844rr_1rr_1.inclade1.ortho1	Sphmag06G021800	Sphfalx06G022200	7.87e-12	0	5.17e-11	0
OG_10845rr_1rr_1.inclade1.ortho1	Sphmag01G072200	Sphfalx01G076700	0.000522707	0.151766	0.0013441	0.216562
OG_10846rr_1rr_1.inclade1.ortho1	Sphmag15G019800	Sphfalx15G027600	0.5	9.11e-10	0.5	3.05e-09
OG_10847rr_1rr_1.inclade1.ortho1	Sphmag03G130500	Sphfalx03G133300	0.0153239	3.13e-07	0.0312966	8.24e-07
OG_10847rr_1rr_1.inclade1.ortho2	Sphmag07G019700	Sphfalx07G012000	0.5	1.28e-08	0.5	3.84e-08
OG_10848rr_1rr_1.inclade1.ortho1	Sphmag14G046300	Sphfalx14G046900	0.00276096	5.29e-11	0.00636049	1.96e-10
OG_10850rr_1rr_1.inclade1.ortho1	NA	NA	0.290672	0	0.451725	0
OG_10851rr_1rr_1.inclade1.ortho1	Sphmag01G073600	Sphfalx01G078500	0.5	0.5	0.5	0.5
OG_10852rr_1rr_1.inclade1.ortho1	Sphmag03G102200	Sphfalx03G108100	0.0307461	9.22e-13	0.0598582	3.91e-12
OG_10853rr_1rr_1.inclade1.ortho1	Sphmag06G124700	Sphfalx06G120000	0	1.55e-08	0	4.64e-08
OG_10854rr_1rr_1.inclade1.ortho1	Sphmag02G038000	Sphfalx02G037600	0.182468	5.55e-17	0.30139	3.25e-16
OG_10855rr_1rr_1.inclade1.ortho1	Sphmag01G170200	Sphfalx01G154900	0.418653	0.5	0.5	0.5
OG_10856rr_1rr_1.inclade1.ortho1	Sphmag08G081300	Sphfalx08G085300	4.66e-14	1.73e-09	3.94e-13	5.65e-09
OG_10858rr_1rr_1.inclade1.ortho1	Sphmag15G042400	Sphfalx15G041000	0.0822818	0.5	0.14767	0.5
OG_10858rr_1rr_1.inclade2.ortho1	Sphmag10G088400	Sphfalx10G093000	0.5	0.480977	0.5	0.5
OG_10859rr_1rr_1.inclade1.ortho1	Sphmag05G062000	Sphfalx05G052900	0	0	0	0
OG_10861rr_1rr_1.inclade1.ortho1	Sphmag17G093500	Sphfalx17G094600	0.00712044	0.000441187	0.015371	0.000857972
OG_10862rr_1rr_1.inclade1.ortho1	Sphmag16G069900	Sphfalx16G070100	0.000125053	0.5	0.000349883	0.5
OG_10863rr_1rr_1.inclade1.ortho1	Sphmag01G103400	Sphfalx01G110400	2.54e-08	3.08e-14	1.14e-07	1.47e-13
OG_10864rr_1rr_1.inclade1.ortho1	Sphmag03G067700	Sphfalx03G070600	0.00200881	1.09e-13	0.00473249	5e-13
OG_10865rr_1rr_1.inclade1.ortho1	Sphmag01G187700	Sphfalx01G196700	0.49749	6.5e-06	0.5	1.51e-05
OG_10866rr_1rr_1.inclade1.ortho1	Sphmag12G021000	Sphfalx12G016600	0.106619	2.32e-08	0.186648	6.8e-08
OG_10867rr_1rr_1.inclade1.ortho1	Sphmag18G050000	Sphfalx18G048600	0.0223762	0.120141	0.0445384	0.174423
OG_10868rr_1rr_1.inclade1.ortho1	Sphmag07G091800	Sphfalx07G083200	0.5	0.5	0.5	0.5
OG_10868rr_1rr_1.inclade2.ortho1	Sphmag06G097900	Sphfalx06G094400	0.0136963	2.04e-07	0.0282165	5.48e-07
OG_10869rr_1rr_1.inclade1.ortho1	Sphmag01G082500	Sphfalx01G087500	0	8.25e-11	0	3e-10
OG_10870rr_1rr_1.inclade1.ortho1	Sphmag18G087700	Sphfalx18G012400	3.87e-12	5.42e-09	2.62e-11	1.68e-08
OG_10872rr_1rr_1.inclade1.ortho1	NA	Sphfalx02G082600	0	8.64e-11	0	3.14e-10
OG_10873rr_1rr_1.inclade1.ortho1	Sphmag06G111300	Sphfalx06G107500	1.8e-10	0	1.03e-09	0
OG_10874rr_1rr_1.inclade1.ortho1	Sphmag01G110600	Sphfalx01G118800	0	1.69e-08	0	5.02e-08
OG_10875rr_1rr_1.inclade1.ortho1	Sphmag06G043400	Sphfalx06G049700	5.55e-05	0.0016745	0.000164245	0.00304844
OG_10877rr_1rr_1.inclade1.ortho1	Sphmag13G109600	Sphfalx13G107800	0.0852115	0	0.152324	0
OG_10878rr_1rr_1.inclade1.ortho1	Sphmag13G064900	Sphfalx13G068900	0.177147	0	0.293674	0
OG_10879rr_1rr_1.unrooted-ortho	Sphmag18G055200	Sphfalx18G043200	5.24e-06	5.68e-11	1.76e-05	2.1e-10
OG_10881rr_1rr_1.unrooted-ortho	Sphmag19G081100	Sphfalx19G078600	1.11e-15	0.148985	1.1e-14	0.212997
OG_10882rr_1rr_1.inclade1.ortho1	Sphmag04G138700	Sphfalx04G133300	0.353179	0.498743	0.5	0.5
OG_10883rr_1rr_1.unrooted-ortho	Sphmag06G142100	Sphfalx06G136500	NA	NA	NA	NA
OG_10884rr_1rr_1.inclade1.ortho1	Sphmag09G074600	Sphfalx09G038400	0.145683	4.35e-13	0.24647	1.9e-12
OG_10885rr_1rr_1.inclade1.ortho1	Sphmag06G084700	Sphfalx06G084000	5.56e-08	0	2.39e-07	0
OG_10886rr_1rr_1.inclade1.ortho1	Sphmag13G067000	Sphfalx13G066500	4.41e-09	0.00161711	2.15e-08	0.00295006
OG_10887rr_1rr_1.unrooted-ortho	Sphmag16G034100	NA	0.5	0.5	0.5	0.5
OG_10888rr_1rr_1.inclade1.ortho1	Sphmag12G080700	Sphfalx12G076400	1.09e-12	6.82e-10	7.81e-12	2.31e-09
OG_10889rr_1rr_1.inclade1.ortho1	Sphmag04G134700	Sphfalx04G129100	8.24e-05	0.00430626	0.000237682	0.0075153
OG_10890rr_1rr_1.inclade1.ortho1	Sphmag05G138800	Sphfalx05G125000	0	0	0	0
OG_10892rr_1rr_1.inclade1.ortho1	Sphmag16G001400	Sphfalx16G002300	0	5.55e-17	0	3.25e-16
OG_10893rr_1rr_1.inclade1.ortho1	Sphmag19G021900	Sphfalx19G020600	NA	NA	NA	NA
OG_10894rr_1rr_1.unrooted-ortho	Sphmag15G073100	NA	0.43539	0	0.5	0
OG_10895rr_1rr_1.inclade1.ortho1	Sphmag03G003200	Sphfalx03G005100	0.000124494	0	0.000348616	0
OG_10896rr_1rr_1.inclade1.ortho1	Sphmag07G080600	Sphfalx07G078400	0	0.0794469	0	0.118664
OG_10897rr_1rr_1.inclade1.ortho1	Sphmag02G010000	Sphfalx02G021600	0	0	0	0
OG_10898rr_1rr_1.inclade1.ortho1	Sphmag04G102700	Sphfalx04G099700	0.0141006	0	0.0289753	0
OG_10899rr_1rr_1.inclade1.ortho1	Sphmag11G071800	Sphfalx11G069500	0.0970557	0.5	0.171233	0.5
OG_10899rr_1rr_1.inclade1.ortho2	Sphmag04G102600	Sphfalx04G099600	0.5	0.5	0.5	0.5
OG_108rr_1rr_1.unrooted-ortho	Sphmag01G074700	Sphfalx01G080000	0.178406	0.148106	0.295481	0.211836
OG_10900rr_1rr_1.inclade1.ortho1	Sphmag02G055000	Sphfalx02G054100	6.19e-06	1.54e-12	2.06e-05	6.42e-12
OG_10901rr_1rr_1.inclade1.ortho1	Sphmag02G100600	Sphfalx02G093100	0.5	2.66e-05	0.5	5.81e-05
OG_10902rr_1rr_1.inclade1.ortho1	Sphmag02G054900	Sphfalx02G054000	4.42e-06	0.287623	1.5e-05	0.388159
OG_10904rr_1rr_1.inclade1.ortho1	Sphmag11G002000	Sphfalx11G001400	0.293367	0.026073	0.455288	0.0414184
OG_10908rr_1rr_1.unrooted-ortho	Sphmag17G048400	Sphfalx17G052600	0.331047	0.471149	0.5	0.5
OG_10911rr_1rr_1.unrooted-ortho	Sphmag02G027800	Sphfalx02G005500	0.113207	0.5	0.196744	0.5
OG_10913rr_1rr_1.inclade1.ortho1	Sphmag17G033700	Sphfalx17G035500	0.5	0.5	0.5	0.5
OG_10915rr_1rr_1.unrooted-ortho	Sphmag13G082700	Sphfalx13G083300	0.0351078	0.00438005	0.067675	0.00764071
OG_10916rr_1rr_1.unrooted-ortho	Sphmag07G125700	Sphfalx07G118100	0.5	0.000236675	0.5	0.000471918
OG_10917rr_1rr_1.unrooted-ortho	Sphmag15G063800	NA	1.57e-07	0.0208176	6.41e-07	0.0334834
OG_10919rr_1rr_1.unrooted-ortho	Sphmag11G064200	Sphfalx11G062000	0.132341	0.5	0.22605	0.5
OG_1091rr_1rr_1.unrooted-ortho	Sphmag02G033100	Sphfalx02G032400	0.5	0.210462	0.5	0.292459
OG_10920rr_1rr_1.unrooted-ortho	Sphmag18G044500	Sphfalx18G053100	0.223402	0.189309	0.359726	0.265607
OG_10921rr_1rr_1.unrooted-ortho	Sphmag09G013000	Sphfalx09G103600	0.0451128	0.00165058	0.0853389	0.00300766
OG_10921rr_2rr_1.unrooted-ortho	Sphmag03G079000	Sphfalx03G082400	2.25e-12	7.01e-07	1.56e-11	1.79e-06
OG_10922rr_1rr_1.unrooted-ortho	Sphmag13G008100	Sphfalx13G008600	0.184758	0.0135161	0.304726	0.0222275
OG_10923rr_1rr_1.unrooted-ortho	Sphmag08G051800	Sphfalx08G055000	8.52e-05	0.5	0.000244936	0.5
OG_10924rr_1rr_1.unrooted-ortho	Sphmag08G106300	Sphfalx08G109900	4.98e-08	0	2.16e-07	0
OG_10925rr_1rr_1.unrooted-ortho	Sphmag02G058900	Sphfalx02G059300	0.5	0.220697	0.5	0.305233
OG_10926rr_1rr_1.unrooted-ortho	Sphmag12G026200	Sphfalx12G021200	0.5	0.5	0.5	0.5
OG_10928rr_1rr_1.unrooted-ortho	Sphmag03G124900	Sphfalx03G127100	0.00153387	5.16e-09	0.00368269	1.61e-08
OG_10930rr_1rr_1.unrooted-ortho	Sphmag13G008200	Sphfalx13G008700	2.36e-09	1.59e-10	1.19e-08	5.64e-10
OG_10931rr_1rr_1.unrooted-ortho	Sphmag13G038500	Sphfalx13G041700	0.5	0.5	0.5	0.5
OG_10931rr_3rr_1.unrooted-ortho	Sphmag13G083900	Sphfalx13G084900	NA	NA	NA	NA
OG_10934rr_1rr_1.unrooted-ortho	Sphmag02G047900	Sphfalx02G046800	0.183352	2.12e-11	0.30266	8.13e-11
OG_10935rr_1rr_1.inclade1.ortho1	Sphmag18G014300	Sphfalx18G084900	0.176337	9.96e-06	0.292423	2.27e-05
OG_10935rr_2rr_1.unrooted-ortho	Sphmag07G106700	Sphfalx07G098400	1.39e-13	2.32e-05	1.11e-12	5.1e-05
OG_10938rr_1rr_1.unrooted-ortho	Sphmag02G047800	Sphfalx02G046700	0.270273	0.0273165	0.424316	0.0432591
OG_10941rr_1rr_1.inclade1.ortho1	Sphmag02G197300	Sphfalx02G196300	0	0	0	0
OG_10942rr_1rr_1.inclade1.ortho1	Sphmag10G095600	Sphfalx10G099400	0.5	0.5	0.5	0.5
OG_10943rr_1rr_1.unrooted-ortho	Sphmag03G005700	NA	3.85e-06	4.07e-06	1.32e-05	9.65e-06
OG_10944rr_1rr_1.inclade1.ortho1	Sphmag03G005600	Sphfalx03G007500	0	0	0	0
OG_10945rr_1rr_1.inclade1.ortho1	Sphmag18G076100	Sphfalx18G022700	0	0	0	0
OG_10946rr_1rr_1.inclade1.ortho1	Sphmag02G110800	Sphfalx02G110400	7.25e-05	1.21e-06	0.000210999	3.02e-06
OG_10947rr_1rr_1.inclade1.ortho1	Sphmag19G035700	Sphfalx19G034500	5.37e-07	1.28e-13	2.05e-06	5.83e-13
OG_10948rr_1rr_1.inclade1.ortho1	Sphmag06G111700	Sphfalx06G108100	3.05e-05	4.35e-12	9.33e-05	1.75e-11
OG_10949rr_1rr_1.inclade1.ortho1	Sphmag11G009600	Sphfalx15G089700	NA	NA	NA	NA
OG_1094rr_1rr_1.unrooted-ortho	NA	NA	3.21e-06	0.000674631	1.11e-05	0.00128789
OG_10951rr_1rr_1.inclade1.ortho1	Sphmag02G069700	Sphfalx02G071200	NA	NA	NA	NA
OG_10953rr_1rr_1.inclade1.ortho1	NA	Sphfalx09G056300	2.05e-10	0.5	1.17e-09	0.5
OG_10954rr_1rr_1.unrooted-ortho	Sphmag15G080100	Sphfalx15G077400	0.5	0.00432082	0.5	0.00753987
OG_10955rr_1rr_1.unrooted-ortho	Sphmag11G041300	Sphfalx11G041500	0.000764203	0.000316136	0.00192199	0.000623679
OG_10956rr_1rr_1.unrooted-ortho	Sphmag19G041800	Sphfalx19G040600	0	0.206104	0	0.287014
OG_10957rr_1rr_1.unrooted-ortho	Sphmag17G023100	Sphfalx17G024300	1.48e-13	0	1.18e-12	0
OG_10958rr_1rr_1.unrooted-ortho	Sphmag15G012800	Sphfalx15G012700	3.07e-05	1.21e-08	9.37e-05	3.66e-08
OG_10958rr_2rr_2.unrooted-ortho	Sphmag03G096500	Sphfalx03G100200	0.5	2.15e-11	0.5	8.24e-11
OG_10958rr_2rr_3.unrooted-ortho	Sphmag14G048800	Sphfalx14G049500	0.199561	0.0354558	0.325947	0.0554385
OG_10959rr_1rr_1.inclade1.ortho1	Sphmag09G104000	Sphfalx09G009000	6.8e-06	0.5	2.25e-05	0.5
OG_1095rr_1rr_1.inclade1.ortho1	Sphmag14G043700	Sphfalx14G044400	0.273065	3.31e-09	0.42802	1.05e-08
OG_10960rr_1rr_1.unrooted-ortho	Sphmag06G009300	Sphfalx06G009400	0.134003	0.0103469	0.228618	0.0172416
OG_10961rr_1rr_1.inclade1.ortho1	Sphmag18G095400	Sphfalx18G100300	9.02e-08	6.03e-09	3.79e-07	1.87e-08
OG_10962rr_1rr_1.inclade1.ortho1	Sphmag04G049300	Sphfalx04G045200	0	1.11e-16	0	6.38e-16
OG_10963rr_1rr_1.inclade1.ortho1	Sphmag05G143500	Sphfalx05G132300	NA	NA	NA	NA
OG_10964rr_1rr_1.inclade1.ortho1	NA	NA	8.61e-09	0.0915552	4.08e-08	0.135572
OG_10967rr_1rr_1.unrooted-ortho	Sphmag12G012700	Sphfalx12G010800	0.121216	9.86e-13	0.208942	4.16e-12
OG_10968rr_1rr_1.inclade1.ortho1	Sphmag01G022700	Sphfalx01G024800	5.56e-09	0.5	2.69e-08	0.5
OG_10970rr_1rr_1.inclade1.ortho1	Sphmag02G168000	Sphfalx02G164600	2.91e-06	0.0023997	1.01e-05	0.00429891
OG_10971rr_1rr_1.inclade1.ortho1	Sphmag01G022600	Sphfalx01G024700	0.0248227	1.48e-06	0.0490258	3.66e-06
OG_10972rr_1rr_1.inclade1.ortho1	NA	NA	0	0	0	0
OG_10973rr_1rr_1.unrooted-ortho	Sphmag07G033800	Sphfalx07G026100	0.5	4.27e-05	0.5	9.15e-05
OG_10975rr_1rr_1.inclade1.ortho1	Sphmag02G065200	Sphfalx02G064600	0	0	0	0
OG_10978rr_1rr_1.inclade1.ortho1	Sphmag02G194700	Sphfalx02G192300	0.5	0.000143199	0.5	0.00029167
OG_10979rr_1rr_1.inclade1.ortho1	Sphmag05G038900	Sphfalx05G032300	1.11e-07	0.019289	4.63e-07	0.0311356
OG_10980rr_1rr_1.inclade1.ortho1	Sphmag02G118900	Sphfalx02G118500	0.5	0.389973	0.5	0.5
OG_10981rr_1rr_1.inclade1.ortho1	Sphmag13G023000	Sphfalx13G027100	1.19e-05	0	3.82e-05	0
OG_10982rr_1rr_1.inclade1.ortho1	Sphmag13G022900	NA	0	5.76e-08	0	1.63e-07
OG_10983rr_1rr_1.inclade1.ortho1	Sphmag16G021300	Sphfalx16G037800	4.25e-14	9e-13	3.61e-13	3.83e-12
OG_10984rr_1rr_1.inclade1.ortho1	Sphmag07G041900	Sphfalx07G034400	0.5	2.22e-16	0.5	1.26e-15
OG_10985rr_1rr_1.inclade1.ortho1	Sphmag02G077200	Sphfalx02G077900	0	0	0	0
OG_10986rr_1rr_1.inclade1.ortho1	Sphmag18G099200	Sphfalx18G095800	0	0	0	0
OG_10987rr_1rr_1.inclade1.ortho1	Sphmag15G023100	Sphfalx15G024100	0.5	1.75e-07	0.5	4.72e-07
OG_10988rr_1rr_1.inclade1.ortho1	Sphmag14G091100	Sphfalx14G091900	0.5	8.36e-12	0.5	3.3e-11
OG_1098rr_1rr_1.unrooted-ortho	Sphmag01G167600	Sphfalx01G157200	1.13e-10	8.16e-05	6.64e-10	0.000169987
OG_10990rr_1rr_1.unrooted-ortho	Sphmag14G023900	Sphfalx14G024400	1.35e-08	7.12e-14	6.26e-08	3.31e-13
OG_10991rr_1rr_1.inclade1.ortho1	Sphmag06G020300	Sphfalx06G020400	2.1e-08	0.00108883	9.49e-08	0.00202723
OG_10992rr_1rr_1.unrooted-ortho	NA	Sphfalx03G000800	7.49e-06	0.5	2.47e-05	0.5
OG_10992rr_2rr_1.inclade1.ortho1	Sphmag14G076200	Sphfalx14G073700	0.0756251	0.0878197	0.136888	0.130333
OG_10992rr_2rr_1.inclade1.ortho2	NA	Sphfalx01G123500	NA	NA	NA	NA
OG_10992rr_2rr_1.inclade1.ortho3	Sphmag18G028000	Sphfalx18G070000	9.61e-14	0.5	7.82e-13	0.5
OG_10993rr_1rr_1.inclade1.ortho1	Sphmag04G073400	Sphfalx04G071600	0.5	0.5	0.5	0.5
OG_10994rr_1rr_1.unrooted-ortho	Sphmag06G025700	Sphfalx06G027500	0.5	0.5	0.5	0.5
OG_10995rr_1rr_1.inclade1.ortho1	NA	Sphfalx06G025200	0.00322527	0.290594	0.00736155	0.391934
OG_10996rr_1rr_1.inclade1.ortho1	Sphmag06G025800	Sphfalx06G027600	0.5	0.5	0.5	0.5
OG_10997rr_1rr_1.inclade1.ortho1	Sphmag02G039300	Sphfalx02G038700	0.5	0.0161202	0.5	0.0263078
OG_10998rr_1rr_1.unrooted-ortho	Sphmag02G027500	Sphfalx02G005800	0.081382	1.93e-06	0.146313	4.72e-06
OG_10999rr_1rr_1.inclade1.ortho1	Sphmag02G027600	Sphfalx02G005700	0	0	0	0
OG_109rr_1rr_1.unrooted-ortho	Sphmag01G075100	Sphfalx01G080400	4.79e-06	0.000107565	1.62e-05	0.000221658
OG_11000rr_1rr_1.inclade1.ortho1	NA	Sphfalx15G034700	4.62e-05	0.5	0.000137886	0.5
OG_11001rr_1rr_1.inclade1.ortho1	Sphmag01G091900	Sphfalx01G091800	0.163466	3.79e-14	0.273226	1.8e-13
OG_11002rr_1rr_1.inclade1.ortho1	Sphmag05G049700	Sphfalx05G055300	0.0164569	0.0429668	0.0334422	0.0664342
OG_11003rr_1rr_1.inclade1.ortho1	Sphmag08G097000	Sphfalx08G100200	0.0242402	0	0.0479823	0
OG_11005rr_1rr_1.inclade1.ortho1	Sphmag08G017800	Sphfalx08G023700	0.00647037	0.199038	0.0140779	0.278047
OG_11005rr_1rr_1.inclade2.ortho1	Sphmag05G117500	Sphfalx05G091700	0.326317	0.5	0.497685	0.5
OG_11008rr_1rr_1.unrooted-ortho	Sphmag10G067500	Sphfalx10G071200	7.02e-10	0	3.77e-09	0
OG_11009rr_1rr_1.inclade1.ortho1	Sphmag15G005400	Sphfalx15G006000	0.5	7.37e-05	0.5	0.000154087
OG_11011rr_1rr_1.unrooted-ortho	Sphmag03G030600	Sphfalx03G033500	0.5	0.5	0.5	0.5
OG_11012rr_1rr_1.inclade1.ortho1	Sphmag14G100600	Sphfalx14G100400	0.5	0.5	0.5	0.5
OG_11013rr_1rr_1.inclade1.ortho1	Sphmag01G092500	Sphfalx01G099200	0.000106969	3.98e-12	0.000302812	1.61e-11
OG_11013rr_1rr_1.inclade1.ortho2	NA	NA	0.5	0.5	0.5	0.5
OG_11013rr_1rr_1.inclade1.ortho3	Sphmag17G109700	NA	8.05e-14	0	6.61e-13	0
OG_11014rr_1rr_1.inclade1.ortho1	Sphmag02G090200	Sphfalx02G087200	0	1.59e-11	0	6.15e-11
OG_11015rr_1rr_1.inclade1.ortho1	Sphmag18G099100	Sphfalx18G095900	0.5	0.00124838	0.5	0.00230935
OG_11015rr_1rr_1.inclade2.ortho1	Sphmag03G096000	Sphfalx03G100700	0.5	0	0.5	0
OG_11017rr_1rr_1.inclade1.ortho1	NA	NA	0.0208511	0.0387125	0.0416759	0.0602389
OG_11018rr_1rr_1.inclade1.ortho1	NA	NA	0.5	0.145267	0.5	0.208096
OG_11019rr_1rr_1.inclade1.ortho1	Sphmag18G042000	Sphfalx18G055900	0.5	1.11e-16	0.5	6.38e-16
OG_1101rr_1rr_1.inclade1.ortho1	NA	Sphfalx05G041600	6.42e-09	0	3.08e-08	0
OG_11020rr_1rr_1.inclade1.ortho1	Sphmag03G030000	Sphfalx03G032700	5.55e-17	5.18e-13	6.13e-16	2.24e-12
OG_11021rr_1rr_1.inclade1.ortho1	Sphmag13G113600	Sphfalx13G112300	0.0458415	0.00778016	0.0866036	0.0131613
OG_11022rr_1rr_1.inclade1.ortho1	Sphmag05G127000	Sphfalx05G116800	0.000779465	0	0.00195757	0
OG_11023rr_1rr_1.inclade1.ortho1	Sphmag05G133300	Sphfalx05G123400	4.23e-08	0	1.85e-07	0
OG_11024rr_1rr_1.unrooted-ortho	Sphmag09G106900	Sphfalx09G005700	0.5	0.5	0.5	0.5
OG_11025rr_1rr_1.inclade1.ortho1	Sphmag12G004400	Sphfalx12G003400	0.5	0.484624	0.5	0.5
OG_11026rr_1rr_1.inclade1.ortho1	Sphmag04G070900	Sphfalx04G068700	0.238597	7.27e-15	0.380055	3.64e-14
OG_11027rr_1rr_1.inclade1.ortho1	Sphmag04G112100	Sphfalx04G111500	0.000296827	0.5	0.000790639	0.5
OG_11028rr_1rr_1.inclade1.ortho1	Sphmag06G029900	Sphfalx06G030500	0.00789137	0.000162689	0.0169413	0.000329586
OG_11029rr_1rr_1.inclade1.ortho1	Sphmag09G039200	Sphfalx09G074900	0.5	2.85e-08	0.5	8.27e-08
OG_11030rr_1rr_1.inclade1.ortho1	Sphmag05G146100	Sphfalx05G136000	0.147402	4.95e-08	0.249086	1.41e-07
OG_11030rr_1rr_1.inclade1.ortho2	NA	Sphfalx08G071500	4.73e-13	8.98e-07	3.54e-12	2.27e-06
OG_11030rr_1rr_1.inclade1.ortho3	NA	Sphfalx08G071600	1.74e-08	0.5	7.93e-08	0.5
OG_11031rr_1rr_1.unrooted-ortho	NA	Sphfalx05G135500	1.94e-06	6.51e-05	6.89e-06	0.000136847
OG_11033rr_1rr_1.inclade1.ortho1	Sphmag01G182000	Sphfalx01G190400	0.0224911	0.5	0.0447503	0.5
OG_11034rr_1rr_1.unrooted-ortho	Sphmag03G075100	Sphfalx03G078600	7.77e-11	2.24e-11	4.62e-10	8.58e-11
OG_11035rr_1rr_1.inclade1.ortho1	Sphmag08G006400	Sphfalx08G007900	0.00013565	0.499975	0.000378061	0.5
OG_11036rr_1rr_1.inclade1.ortho1	Sphmag19G040400	Sphfalx19G039000	0.0132125	2.78e-05	0.0273159	6.06e-05
OG_11039rr_1rr_1.inclade1.ortho1	Sphmag04G008400	Sphfalx04G006400	3.16e-10	0	1.75e-09	0
OG_11040rr_1rr_1.inclade1.ortho1	Sphmag16G011000	Sphfalx16G008400	0.00226334	3.33e-16	0.00528256	1.86e-15
OG_11042rr_1rr_1.inclade1.ortho1	Sphmag17G086500	Sphfalx17G087400	1.52e-09	1.61e-15	7.81e-09	8.52e-15
OG_11043rr_1rr_1.unrooted-ortho	Sphmag01G019600	Sphfalx01G021900	0.5	3.12e-08	0.5	9.02e-08
OG_11044rr_1rr_1.inclade1.ortho1	Sphmag04G059600	Sphfalx04G056900	0.46952	0.5	0.5	0.5
OG_11045rr_1rr_1.inclade1.ortho1	Sphmag13G047500	Sphfalx13G049700	0	7.22e-16	0	3.92e-15
OG_11046rr_1rr_1.inclade1.ortho1	Sphmag17G023700	Sphfalx17G023700	0	0	0	0
OG_11048rr_1rr_1.inclade1.ortho1	Sphmag05G091400	Sphfalx05G082500	0	0.000128946	0	0.000263726
OG_11049rr_1rr_1.inclade1.ortho1	Sphmag16G080000	Sphfalx16G079800	0.492901	3.89e-15	0.5	1.99e-14
OG_1104rr_1rr_1.unrooted-ortho	Sphmag15G078700	Sphfalx15G076100	0.483913	0.5	0.5	0.5
OG_11050rr_1rr_1.inclade1.ortho1	Sphmag15G043600	Sphfalx15G055600	0.190063	0.5	0.312142	0.5
OG_11051rr_1rr_1.inclade1.ortho1	Sphmag09G094200	Sphfalx09G018900	3.2e-06	0.0229302	1.11e-05	0.0366837
OG_11052rr_1rr_1.inclade1.ortho1	Sphmag01G183000	Sphfalx01G191000	0.346452	0.0300374	0.5	0.0473358
OG_11053rr_1rr_1.inclade1.ortho1	Sphmag11G008600	Sphfalx11G008000	0	0	0	0
OG_11054rr_1rr_1.inclade1.ortho1	NA	Sphfalx10G043700	1.15e-07	0	4.76e-07	0
OG_11054rr_1rr_1.inclade1.ortho2	Sphmag10G040500	Sphfalx10G043600	0.000408692	0.0169354	0.00106864	0.0275557
OG_11055rr_1rr_1.inclade1.ortho1	Sphmag12G060300	Sphfalx12G052800	0.0806057	0.197745	0.145074	0.276342
OG_11056rr_1rr_1.inclade1.ortho1	Sphmag05G025800	Sphfalx05G020500	0.000191668	2.66e-14	0.000523399	1.28e-13
OG_11057rr_1rr_1.inclade1.ortho1	Sphmag15G044400	Sphfalx15G054800	2.89e-11	2.39e-12	1.8e-10	9.8e-12
OG_11058rr_1rr_1.inclade1.ortho1	NA	Sphfalx16G101100	NA	NA	NA	NA
OG_11058rr_1rr_1.inclade2.ortho1	Sphmag19G096600	Sphfalx19G094700	4.41e-08	2.09e-08	1.92e-07	6.15e-08
OG_11059rr_1rr_1.inclade1.ortho1	Sphmag06G002900	Sphfalx06G002700	0	0	0	0
OG_1105rr_1rr_1.unrooted-ortho	Sphmag01G117700	Sphfalx01G179100	0.5	0.5	0.5	0.5
OG_11061rr_1rr_1.inclade1.ortho1	Sphmag05G135500	Sphfalx05G128200	1.94e-08	0	8.81e-08	0
OG_11062rr_1rr_1.inclade1.ortho1	Sphmag02G055600	Sphfalx02G054700	0.496048	0	0.5	0
OG_11063rr_1rr_1.inclade1.ortho1	Sphmag08G022400	Sphfalx08G019100	0.5	0.131775	0.5	0.190094
OG_11064rr_1rr_1.inclade1.ortho1	Sphmag02G108800	Sphfalx02G108600	3.08e-07	0.000362134	1.21e-06	0.000710526
OG_11065rr_1rr_1.unrooted-ortho	Sphmag05G083000	Sphfalx05G074700	0.001088	7.51e-09	0.00267222	2.3e-08
OG_11066rr_1rr_1.inclade1.ortho1	Sphmag06G098900	Sphfalx06G093300	1.39e-13	5.2e-12	1.11e-12	2.08e-11
OG_11066rr_1rr_1.inclade2.ortho1	Sphmag09G034600	Sphfalx09G079600	1.05e-15	5.55e-17	1.05e-14	3.25e-16
OG_11067rr_1rr_1.unrooted-ortho	Sphmag14G038800	Sphfalx14G039700	0.5	0.00663301	0.5	0.0113285
OG_11068rr_1rr_1.inclade1.ortho1	Sphmag17G072600	Sphfalx17G075400	0.49408	0.0636539	0.5	0.0963579
OG_11069rr_1rr_1.unrooted-ortho	Sphmag19G073200	Sphfalx19G069600	0.5	0.362676	0.5	0.477145
OG_11071rr_1rr_1.inclade1.ortho1	Sphmag03G045600	Sphfalx03G049200	0.00118575	3.56e-14	0.00289745	1.7e-13
OG_11072rr_1rr_1.inclade1.ortho1	Sphmag03G131300	Sphfalx03G134200	0.447804	0.5	0.5	0.5
OG_11072rr_1rr_1.inclade1.ortho2	Sphmag07G017400	Sphfalx07G011100	NA	NA	NA	NA
OG_11073rr_1rr_1.inclade1.ortho1	Sphmag13G015400	Sphfalx13G018400	0.332171	5.47e-08	0.5	1.55e-07
OG_11074rr_1rr_1.inclade1.ortho1	Sphmag10G062000	Sphfalx10G064300	8.05e-05	0	0.00023259	0
OG_11075rr_1rr_1.inclade1.ortho1	Sphmag08G144100	Sphfalx08G152000	0	0	0	0
OG_11076rr_1rr_1.unrooted-ortho	Sphmag05G080600	NA	3.99e-10	0.105623	2.19e-09	0.154953
OG_11077rr_1rr_1.unrooted-ortho	Sphmag16G030900	NA	0.5	1.25e-09	0.5	4.12e-09
OG_11078rr_1rr_1.unrooted-ortho	Sphmag01G069600	Sphfalx01G073200	1.55e-11	7.97e-05	9.92e-11	0.000166086
OG_11079rr_1rr_1.inclade1.ortho1	Sphmag15G014000	Sphfalx15G013900	0.5	0	0.5	0
OG_11080rr_1rr_1.inclade1.ortho1	Sphmag16G012700	Sphfalx16G010100	0.333303	0.0044838	0.5	0.0078148
OG_11081rr_1rr_1.inclade1.ortho1	Sphmag18G093300	Sphfalx18G103200	0.00018287	0.0191234	0.000500843	0.0308965
OG_11082rr_1rr_1.inclade1.ortho1	Sphmag05G116200	Sphfalx15G043400	0.481366	0.498678	0.5	0.5
OG_11086rr_1rr_1.inclade1.ortho1	Sphmag03G084000	Sphfalx03G087600	0.00500185	0.0438429	0.0110886	0.0676896
OG_11086rr_1rr_1.inclade2.ortho1	Sphmag13G055200	Sphfalx13G056800	9.24e-08	6.33e-05	3.88e-07	0.000133232
OG_11086rr_1rr_1.inclade3.ortho1	Sphmag14G052900	Sphfalx14G053000	0.5	3.51e-06	0.5	8.36e-06
OG_11087rr_1rr_1.inclade1.ortho1	Sphmag07G037600	Sphfalx07G029800	0	0	0	0
OG_11088rr_1rr_1.inclade1.ortho1	Sphmag02G129900	Sphfalx02G131600	0.0906409	0.487698	0.161083	0.5
OG_11089rr_1rr_1.inclade1.ortho1	Sphmag01G156100	Sphfalx01G169100	0.5	3.12e-05	0.5	6.76e-05
OG_11091rr_1rr_1.inclade1.ortho1	Sphmag04G146700	Sphfalx04G140300	0.135911	0.0192133	0.231497	0.031026
OG_11092rr_1rr_1.inclade1.ortho1	Sphmag14G041800	Sphfalx14G043000	8.12e-11	0.253593	4.82e-10	0.346504
OG_11093rr_1rr_1.inclade1.ortho1	Sphmag15G051000	Sphfalx15G049000	9.2e-06	5.75e-07	3e-05	1.48e-06
OG_11094rr_1rr_1.inclade1.ortho1	Sphmag15G051100	Sphfalx15G048900	0.5	0.499353	0.5	0.5
OG_11096rr_1rr_1.inclade1.ortho1	Sphmag12G059000	Sphfalx12G036600	2.22e-16	5.43e-09	2.36e-15	1.69e-08
OG_11097rr_1rr_1.inclade1.ortho1	Sphmag09G093900	Sphfalx09G019200	3.62e-06	0.0856652	1.24e-05	0.127291
OG_1109rr_3rr_1.unrooted-ortho	Sphmag14G022700	Sphfalx14G023100	7.32e-11	0	4.36e-10	0
OG_110rr_1rr_1.unrooted-ortho	Sphmag01G075700	Sphfalx01G081200	0.00370989	0.127961	0.0083866	0.184945
OG_11102rr_1rr_1.inclade1.ortho1	Sphmag07G017100	Sphfalx07G010800	0.165204	2.53e-05	0.275868	5.53e-05
OG_11104rr_1rr_1.inclade1.ortho1	Sphmag19G022400	Sphfalx19G021000	0	2.04e-10	0	7.17e-10
OG_11105rr_1rr_1.inclade1.ortho1	Sphmag18G056800	Sphfalx18G041700	1.86e-13	7.1e-08	1.46e-12	1.99e-07
OG_11106rr_1rr_1.inclade1.ortho1	Sphmag19G052800	Sphfalx19G049300	0	0.405673	0	0.5
OG_11107rr_1rr_1.inclade1.ortho1	Sphmag01G097800	Sphfalx01G104400	0	0.00275405	0	0.00490704
OG_11107rr_1rr_1.inclade3.ortho1	Sphmag05G049800	Sphfalx05G055400	0.5	4.69e-07	0.5	1.22e-06
OG_11108rr_1rr_1.inclade1.ortho1	Sphmag04G112600	Sphfalx04G110900	0	0	0	0
OG_11109rr_1rr_1.inclade1.ortho1	Sphmag15G061400	Sphfalx15G058800	0	0	0	0
OG_11110rr_1rr_1.inclade1.ortho1	Sphmag13G060700	Sphfalx13G062600	1.72e-10	0	9.89e-10	0
OG_11111rr_1rr_1.inclade1.ortho1	Sphmag02G009400	Sphfalx02G022400	0.5	0.438848	0.5	0.5
OG_11112rr_1rr_1.unrooted-ortho	Sphmag03G130800	Sphfalx03G133600	0.5	7.86e-05	0.5	0.000163952
OG_11113rr_1rr_1.inclade1.ortho1	Sphmag01G165500	Sphfalx01G159000	0.00022364	0	0.00060486	0
OG_11114rr_1rr_1.inclade1.ortho1	NA	NA	0.493453	0.5	0.5	0.5
OG_11118rr_1rr_1.inclade2.ortho1	Sphmag09G101700	Sphfalx09G010800	2.18e-10	0	1.24e-09	0
OG_11119rr_2rr_1.unrooted-ortho	NA	NA	0.284016	2.36e-13	0.443166	1.05e-12
OG_11120rr_1rr_1.inclade1.ortho1	Sphmag16G017800	Sphfalx16G013200	5.55e-17	0	6.13e-16	0
OG_11121rr_1rr_1.inclade1.ortho1	Sphmag01G066100	Sphfalx01G069000	0.5	0.000205288	0.5	0.000411878
OG_11122rr_1rr_1.inclade1.ortho1	Sphmag10G055100	Sphfalx10G057100	0.5	0	0.5	0
OG_11123rr_1rr_1.inclade1.ortho1	Sphmag15G054200	Sphfalx15G045800	0	0.243966	0	0.334549
OG_11123rr_1rr_1.inclade2.ortho1	Sphmag04G099700	Sphfalx04G096500	0.491389	0.0149936	0.5	0.0245603
OG_11125rr_1rr_1.inclade1.ortho1	Sphmag11G065800	Sphfalx11G063500	0.5	3.41e-07	0.5	8.96e-07
OG_11126rr_1rr_1.inclade1.ortho1	Sphmag10G039900	Sphfalx10G042900	0.5	2.41e-11	0.5	9.21e-11
OG_11127rr_1rr_1.inclade1.ortho1	Sphmag10G080300	Sphfalx10G084900	0.5	0.394561	0.5	0.5
OG_11128rr_1rr_1.inclade1.ortho1	Sphmag04G050800	Sphfalx04G046600	0.5	0.000982874	0.5	0.00183949
OG_11129rr_1rr_1.inclade1.ortho1	Sphmag16G011300	Sphfalx16G008600	0.00138344	1.97e-05	0.0033464	4.36e-05
OG_11130rr_1rr_1.inclade1.ortho1	Sphmag10G068800	Sphfalx10G072500	0.5	2.73e-14	0.5	1.31e-13
OG_11131rr_1rr_1.inclade1.ortho1	Sphmag01G186500	Sphfalx01G195600	0.000136265	0.5	0.000379642	0.5
OG_11133rr_1rr_1.inclade1.ortho1	Sphmag10G076600	Sphfalx10G081500	6.33e-15	0	5.81e-14	0
OG_11134rr_1rr_1.inclade1.ortho1	Sphmag16G043900	Sphfalx16G044400	0.5	0.5	0.5	0.5
OG_11135rr_1rr_1.inclade1.ortho1	Sphmag03G067800	Sphfalx03G070700	0.000969391	0	0.00239577	0
OG_11136rr_1rr_1.inclade1.ortho1	Sphmag04G109800	Sphfalx04G105800	0.0353003	0	0.0680294	0
OG_11137rr_1rr_1.inclade1.ortho1	Sphmag02G164500	Sphfalx02G166800	0.5	0.134226	0.5	0.193313
OG_11138rr_1rr_1.unrooted-ortho	Sphmag02G164700	Sphfalx02G167000	0.139542	2.39e-09	0.237122	7.72e-09
OG_11139rr_1rr_1.inclade1.ortho1	Sphmag14G053100	Sphfalx14G053200	0.5	0.5	0.5	0.5
OG_11139rr_1rr_1.inclade2.ortho1	Sphmag09G013100	Sphfalx09G103300	0.110581	0.5	0.192688	0.5
OG_11140rr_1rr_1.unrooted-ortho	Sphmag07G089400	Sphfalx07G069400	0.00139308	1.67e-16	0.00336868	9.47e-16
OG_11141rr_1rr_1.unrooted-ortho	Sphmag13G093000	Sphfalx13G091800	7.61e-15	0	6.93e-14	0
OG_11142rr_1rr_1.inclade1.ortho1	NA	NA	1.08e-06	0.336039	3.99e-06	0.445929
OG_11143rr_1rr_1.inclade1.ortho1	Sphmag05G003400	Sphfalx05G002000	0.00646916	3.55e-15	0.0140772	1.82e-14
OG_11145rr_1rr_1.inclade1.ortho1	Sphmag02G017600	Sphfalx02G014000	1.17e-15	0	1.15e-14	0
OG_11146rr_1rr_1.unrooted-ortho	Sphmag04G110600	Sphfalx04G107800	0.5	0.0235245	0.5	0.0375623
OG_11147rr_1rr_1.inclade1.ortho1	Sphmag03G016400	Sphfalx03G019400	0	1.11e-16	0	6.38e-16
OG_11148rr_1rr_1.inclade1.ortho1	Sphmag01G047000	Sphfalx01G050300	8.02e-08	0	3.39e-07	0
OG_11149rr_1rr_1.inclade1.ortho1	Sphmag18G015300	Sphfalx18G083000	0.152364	0.404678	0.256758	0.5
OG_11150rr_1rr_1.inclade1.ortho1	Sphmag14G007200	Sphfalx14G008000	0.00118655	1.11e-16	0.00289851	6.38e-16
OG_11151rr_1rr_1.inclade1.ortho1	Sphmag10G102000	Sphfalx10G105800	0.0546216	0.0180733	0.101721	0.0293018
OG_11152rr_1rr_1.inclade1.ortho1	Sphmag16G095900	Sphfalx16G094900	0.000146473	1.67e-16	0.000406222	9.47e-16
OG_11153rr_1rr_1.inclade1.ortho1	Sphmag16G096000	Sphfalx16G095000	0.177691	2.64e-09	0.29446	8.48e-09
OG_11154rr_1rr_1.inclade1.ortho1	Sphmag06G084400	Sphfalx06G084400	1.27e-06	7.17e-13	4.64e-06	3.07e-12
OG_11155rr_1rr_1.inclade1.ortho1	Sphmag02G192900	Sphfalx02G190400	0.000135081	0.416684	0.000376675	0.5
OG_11156rr_1rr_1.unrooted-ortho	Sphmag01G017600	Sphfalx01G020500	0.0102532	0.243211	0.0216331	0.3336
OG_11157rr_1rr_1.inclade1.ortho1	Sphmag04G097900	Sphfalx04G094900	2.35e-07	5.22e-14	9.37e-07	2.45e-13
OG_11158rr_1rr_1.inclade1.ortho1	Sphmag06G076900	Sphfalx06G091900	1.46e-08	0.102527	6.74e-08	0.150634
OG_11158rr_1rr_1.inclade1.ortho2	Sphmag07G125500	Sphfalx07G117900	5e-08	0.112823	2.16e-07	0.164554
OG_11159rr_1rr_1.inclade1.ortho1	Sphmag19G073700	Sphfalx19G070100	0.338605	3.59e-07	0.5	9.4e-07
OG_11160rr_1rr_1.inclade1.ortho1	Sphmag15G091200	Sphfalx15G100300	5.69e-13	0	4.22e-12	0
OG_11161rr_1rr_1.unrooted-ortho	Sphmag10G026800	Sphfalx10G030300	5.15e-12	0	3.45e-11	0
OG_11162rr_1rr_1.inclade1.ortho1	Sphmag10G059900	Sphfalx10G062300	0.196216	8.57e-13	0.321081	3.66e-12
OG_11163rr_1rr_1.inclade1.ortho1	Sphmag11G004200	Sphfalx11G003700	0.5	0.5	0.5	0.5
OG_11164rr_1rr_1.inclade1.ortho1	Sphmag09G051900	Sphfalx09G049200	0.405097	4.15e-08	0.5	1.19e-07
OG_11165rr_1rr_1.inclade1.ortho1	Sphmag03G118700	Sphfalx03G122500	0.5	0	0.5	0
OG_11166rr_1rr_1.inclade1.ortho1	Sphmag03G121500	Sphfalx03G125100	0.00168266	0.0441649	0.00401553	0.0681402
OG_11168rr_1rr_1.inclade1.ortho1	Sphmag14G031500	Sphfalx14G031900	0.5	7.12e-09	0.5	2.19e-08
OG_11170rr_1rr_1.inclade1.ortho1	Sphmag14G031700	Sphfalx14G032200	0.5	0.296952	0.5	0.39959
OG_11171rr_1rr_1.inclade1.ortho1	Sphmag02G116100	Sphfalx02G115800	1.23e-12	0	8.81e-12	0
OG_11172rr_1rr_1.unrooted-ortho	Sphmag10G060900	Sphfalx10G063200	NA	NA	NA	NA
OG_11173rr_1rr_1.inclade1.ortho1	Sphmag03G070200	Sphfalx03G073800	NA	NA	NA	NA
OG_11173rr_1rr_1.inclade2.ortho1	Sphmag18G025100	Sphfalx18G073600	0.000181767	7.53e-13	0.000498253	3.22e-12
OG_11176rr_1rr_1.inclade1.ortho1	Sphmag06G008200	Sphfalx06G008600	0.5	1.66e-08	0.5	4.95e-08
OG_11177rr_1rr_1.inclade1.ortho1	Sphmag12G010600	Sphfalx12G009300	0.299472	0.5	0.46299	0.5
OG_11178rr_1rr_1.inclade1.ortho1	Sphmag10G041500	Sphfalx10G045100	3.57e-05	0.473456	0.000108047	0.5
OG_11179rr_1rr_1.inclade1.ortho1	Sphmag15G059600	Sphfalx15G057100	7.09e-13	0	5.2e-12	0
OG_11180rr_1rr_1.inclade1.ortho1	Sphmag02G202900	Sphfalx02G202900	5.55e-17	0	6.13e-16	0
OG_11181rr_1rr_1.unrooted-ortho	Sphmag14G043100	Sphfalx14G043800	0.0703225	1.03e-08	0.12817	3.12e-08
OG_11182rr_1rr_1.inclade1.ortho1	Sphmag18G018600	Sphfalx18G079200	0.5	0.5	0.5	0.5
OG_11183rr_1rr_1.unrooted-ortho	Sphmag03G097100	Sphfalx03G102200	1.52e-08	4.43e-05	6.98e-08	9.48e-05
OG_11184rr_1rr_1.inclade1.ortho1	Sphmag13G064500	Sphfalx13G069200	0.5	0.5	0.5	0.5
OG_11185rr_1rr_1.inclade1.ortho1	Sphmag02G061100	Sphfalx02G060300	0	0.497749	0	0.5
OG_11186rr_1rr_1.inclade1.ortho1	Sphmag05G150300	Sphfalx05G141200	0	0	0	0
OG_11188rr_1rr_1.inclade1.ortho1	Sphmag18G087300	Sphfalx18G012800	0.5	3.5e-14	0.5	1.67e-13
OG_11189rr_1rr_1.inclade1.ortho1	Sphmag11G098900	Sphfalx11G095600	0	0	0	0
OG_11190rr_1rr_1.inclade1.ortho1	NA	Sphfalx08G028500	0	2.34e-06	0	5.68e-06
OG_11190rr_1rr_1.inclade2.ortho1	Sphmag08G115000	Sphfalx08G119400	0.5	7.18e-11	0.5	2.62e-10
OG_11190rr_2rr_1.inclade1.ortho1	Sphmag04G119700	Sphfalx04G115500	NA	NA	NA	NA
OG_11191rr_1rr_1.inclade1.ortho1	Sphmag04G095400	Sphfalx04G092600	0.036349	0.0349298	0.0699142	0.0546862
OG_11192rr_1rr_1.unrooted-ortho	Sphmag15G044000	Sphfalx15G055200	0.379777	0.462612	0.5	0.5
OG_11193rr_1rr_1.unrooted-ortho	Sphmag15G032200	Sphfalx15G028000	3.59e-14	2.08e-08	3.07e-13	6.13e-08
OG_11194rr_1rr_1.inclade1.ortho1	Sphmag13G065900	Sphfalx13G067800	0.00192787	2.83e-09	0.00455673	9.03e-09
OG_11195rr_1rr_1.unrooted-ortho	Sphmag15G023800	Sphfalx15G023300	0.5	0.240455	0.5	0.330078
OG_11196rr_1rr_1.unrooted-ortho	Sphmag12G077700	Sphfalx12G073400	0.000481235	0	0.00124495	0
OG_11197rr_1rr_1.unrooted-ortho	Sphmag11G061500	Sphfalx11G059900	0.000814797	0.276266	0.00204177	0.374429
OG_11198rr_1rr_1.unrooted-ortho	Sphmag19G064700	Sphfalx19G061900	0.000147686	4.8e-10	0.000409299	1.64e-09
OG_111rr_1rr_1.unrooted-ortho	Sphmag01G077100	Sphfalx01G082800	2.47e-13	7.22e-16	1.91e-12	3.92e-15
OG_11200rr_1rr_1.unrooted-ortho	Sphmag03G062000	Sphfalx03G064200	0.00454336	0.5	0.0101518	0.5
OG_11201rr_1rr_1.unrooted-ortho	Sphmag18G043000	Sphfalx18G054800	NA	NA	NA	NA
OG_11202rr_1rr_1.inclade1.ortho1	Sphmag03G094300	Sphfalx03G099600	5.51e-05	7.17e-10	0.000163181	2.42e-09
OG_11203rr_1rr_1.inclade1.ortho1	Sphmag08G103700	Sphfalx08G107000	0.0180537	5.55e-17	0.0364623	3.25e-16
OG_11204rr_1rr_1.inclade1.ortho1	Sphmag07G101600	Sphfalx07G092700	9.09e-05	0	0.000260195	0
OG_11205rr_1rr_1.inclade1.ortho1	Sphmag17G067800	Sphfalx17G069400	0.0447996	3.87e-07	0.0848073	1.01e-06
OG_11206rr_1rr_1.unrooted-ortho	Sphmag17G016600	Sphfalx17G017000	0.00123097	0.0625802	0.00300007	0.0948414
OG_11207rr_1rr_1.inclade1.ortho1	Sphmag05G115600	Sphfalx05G090200	0.016935	1.03e-09	0.0343609	3.44e-09
OG_11208rr_1rr_1.inclade1.ortho1	Sphmag14G063200	Sphfalx14G064300	0.459122	4.1e-09	0.5	1.29e-08
OG_11209rr_1rr_1.unrooted-ortho	Sphmag01G099700	Sphfalx01G106700	0.000207871	3.45e-09	0.000564721	1.09e-08
OG_11210rr_1rr_1.unrooted-ortho	NA	Sphfalx03G088800	1.76e-11	0.019237	1.12e-10	0.031058
OG_11211rr_1rr_1.unrooted-ortho	Sphmag14G049400	Sphfalx14G050000	0.5	0.487035	0.5	0.5
OG_11212rr_1rr_1.unrooted-ortho	Sphmag17G010000	Sphfalx17G008700	0.387011	0.431452	0.5	0.5
OG_11214rr_1rr_1.inclade1.ortho1	Sphmag04G086000	Sphfalx04G083600	0.5	0.442892	0.5	0.5
OG_11215rr_1rr_1.unrooted-ortho	Sphmag10G070100	Sphfalx10G073700	0.164048	0.496613	0.274141	0.5
OG_11215rr_2rr_1.unrooted-ortho	Sphmag08G105300	Sphfalx08G109300	0.32367	6.81e-05	0.494458	0.000142849
OG_11216rr_1rr_1.inclade1.ortho1	Sphmag10G047900	Sphfalx10G050600	0.5	2.55e-10	0.5	8.92e-10
OG_11217rr_1rr_1.inclade1.ortho1	Sphmag09G093000	Sphfalx09G020100	0.5	0.5	0.5	0.5
OG_11218rr_2rr_1.inclade1.ortho1	Sphmag11G021600	Sphfalx11G018600	0.0407086	0.5	0.0775454	0.5
OG_11220rr_1rr_1.inclade1.ortho1	Sphmag04G034900	Sphfalx04G030300	0.5	0.401405	0.5	0.5
OG_11221rr_1rr_1.inclade1.ortho1	Sphmag15G056700	Sphfalx15G042900	0.5	2.54e-12	0.5	1.04e-11
OG_11222rr_1rr_1.unrooted-ortho	Sphmag08G113400	Sphfalx08G117200	NA	NA	NA	NA
OG_11223rr_1rr_1.unrooted-ortho	Sphmag02G112100	Sphfalx02G111500	0.202644	0.250778	0.330165	0.342939
OG_11224rr_1rr_1.unrooted-ortho	Sphmag01G053000	Sphfalx01G055600	4.6e-06	1.01e-06	1.56e-05	2.55e-06
OG_11225rr_1rr_1.inclade1.ortho1	Sphmag16G034900	Sphfalx16G033100	0.5	0.43879	0.5	0.5
OG_11225rr_1rr_1.inclade2.ortho1	Sphmag19G057400	Sphfalx19G054600	0.494401	0.5	0.5	0.5
OG_11226rr_1rr_1.inclade1.ortho1	Sphmag04G124300	Sphfalx04G118900	1.23e-05	0	3.95e-05	0
OG_11228rr_1rr_1.inclade1.ortho1	Sphmag01G095300	Sphfalx01G101900	0.5	2.33e-15	0.5	1.22e-14
OG_11229rr_1rr_1.inclade1.ortho1	Sphmag08G023300	Sphfalx08G018000	0	1.42e-09	0	4.65e-09
OG_11230rr_1rr_1.inclade1.ortho1	Sphmag02G063100	Sphfalx02G062600	7.56e-09	1.29e-13	3.61e-08	5.85e-13
OG_11231rr_1rr_1.inclade1.ortho1	Sphmag01G012900	Sphfalx01G018100	8.2e-10	0.5	4.37e-09	0.5
OG_11232rr_1rr_1.inclade1.ortho1	Sphmag05G007900	Sphfalx05G006200	7.31e-09	1.9e-06	3.5e-08	4.65e-06
OG_11233rr_1rr_1.inclade1.ortho1	Sphmag14G002500	Sphfalx14G002500	1.67e-09	0.000795447	8.53e-09	0.00150509
OG_11234rr_1rr_1.inclade1.ortho1	Sphmag01G098000	Sphfalx01G104600	2.11e-15	2.94e-15	2.02e-14	1.52e-14
OG_11235rr_1rr_1.inclade1.ortho1	Sphmag02G096000	Sphfalx02G096500	1.67e-16	4.17e-05	1.79e-15	8.94e-05
OG_11236rr_1rr_1.inclade1.ortho1	Sphmag06G091000	Sphfalx06G078400	0.5	0.415329	0.5	0.5
OG_11237rr_1rr_1.unrooted-ortho	Sphmag14G031600	Sphfalx14G032000	0.5	0.5	0.5	0.5
OG_11238rr_1rr_1.unrooted-ortho	Sphmag18G071100	Sphfalx18G037800	0.5	0.00011318	0.5	0.000232744
OG_11239rr_1rr_1.unrooted-ortho	Sphmag06G090900	Sphfalx06G078500	4.51e-05	3.94e-15	0.000134958	2.02e-14
OG_11240rr_1rr_1.unrooted-ortho	Sphmag14G060000	Sphfalx14G061000	0.5	0.5	0.5	0.5
OG_11241rr_1rr_1.unrooted-ortho	Sphmag15G029200	NA	0.5	0.5	0.5	0.5
OG_11242rr_1rr_1.inclade1.ortho1	Sphmag05G013100	Sphfalx06G063300	0.22894	1.32e-09	0.367038	4.34e-09
OG_11243rr_1rr_1.inclade1.ortho1	Sphmag06G064500	Sphfalx06G063300	0	0	0	0
OG_11244rr_1rr_1.inclade1.ortho1	Sphmag14G082800	Sphfalx14G083100	9.68e-05	0	0.000275826	0
OG_11245rr_1rr_1.inclade1.ortho1	Sphmag12G051200	Sphfalx12G043800	0.00181477	0	0.00430935	0
OG_11246rr_1rr_1.inclade1.ortho1	Sphmag06G001400	Sphfalx06G001200	0.487441	7.77e-16	0.5	4.2e-15
OG_11247rr_1rr_1.inclade1.ortho1	Sphmag05G047400	Sphfalx05G040800	0.0136552	0.0909594	0.0281397	0.13474
OG_11248rr_1rr_1.inclade1.ortho1	Sphmag02G139800	Sphfalx02G140900	0.0433489	0	0.0821888	0
OG_11248rr_1rr_1.inclade2.ortho1	Sphmag01G043800	Sphfalx01G046700	0.00396225	7.9e-07	0.00892649	2.01e-06
OG_11249rr_1rr_1.inclade1.ortho1	Sphmag01G043700	Sphfalx01G046600	0.000325033	3.68e-08	0.000861419	1.06e-07
OG_11250rr_1rr_1.inclade1.ortho1	Sphmag02G071700	Sphfalx02G072700	7.55e-12	0	4.97e-11	0
OG_11251rr_1rr_1.inclade1.ortho1	Sphmag01G005100	Sphfalx01G007900	0	5.55e-09	0	1.72e-08
OG_11252rr_1rr_1.inclade1.ortho1	Sphmag06G019100	Sphfalx06G017900	0.00326188	0.3151	0.00744082	0.421216
OG_11253rr_1rr_1.inclade1.ortho1	Sphmag04G006600	Sphfalx04G004600	0.5	0.5	0.5	0.5
OG_11254rr_1rr_1.inclade1.ortho1	Sphmag01G192600	Sphfalx01G203700	0.5	0.138161	0.5	0.198654
OG_11255rr_1rr_1.inclade1.ortho1	Sphmag16G075000	Sphfalx16G075500	0.5	7.15e-08	0.5	2e-07
OG_11256rr_1rr_1.inclade1.ortho1	Sphmag17G059700	Sphfalx17G061300	0.5	0.5	0.5	0.5
OG_11257rr_1rr_1.inclade1.ortho1	Sphmag04G135900	Sphfalx04G130100	1.23e-07	1.61e-15	5.11e-07	8.52e-15
OG_11258rr_1rr_1.inclade1.ortho1	Sphmag09G021500	Sphfalx09G097500	0	0	0	0
OG_11259rr_1rr_1.unrooted-ortho	NA	Sphfalx12G071400	0.223645	0.0308123	0.360007	0.0484557
OG_11260rr_1rr_1.inclade1.ortho1	Sphmag11G084800	Sphfalx11G081900	0	0	0	0
OG_11261rr_1rr_1.inclade1.ortho1	Sphmag15G040600	Sphfalx15G039100	0.5	0.00184179	0.5	0.003338
OG_11262rr_1rr_1.inclade1.ortho1	Sphmag10G040200	Sphfalx10G043200	0.310607	0.5	0.4775	0.5
OG_11263rr_1rr_1.inclade1.ortho1	Sphmag06G065800	Sphfalx18G009500	0.00472463	0.245798	0.0105168	0.336799
OG_11264rr_1rr_1.inclade1.ortho1	NA	Sphfalx08G152300	4.25e-07	4.64e-06	1.64e-06	1.09e-05
OG_11265rr_1rr_1.inclade1.ortho1	Sphmag03G025900	Sphfalx03G028500	7.05e-08	0.00428867	3e-07	0.00748707
OG_11266rr_1rr_1.unrooted-ortho	Sphmag02G134900	Sphfalx02G136400	5.45e-08	0.5	2.35e-07	0.5
OG_11267rr_1rr_1.inclade1.ortho1	Sphmag01G174500	Sphfalx01G183800	0.297415	0	0.46044	0
OG_11268rr_1rr_1.inclade1.ortho1	Sphmag04G096800	Sphfalx04G093900	0.5	0.434178	0.5	0.5
OG_11269rr_1rr_1.inclade1.ortho1	Sphmag05G050800	Sphfalx05G051700	0.000560735	0	0.00143559	0
OG_11271rr_1rr_1.inclade1.ortho1	Sphmag10G056200	Sphfalx10G058700	0.5	7.23e-05	0.5	0.000151283
OG_11272rr_1rr_1.inclade1.ortho1	Sphmag06G057000	Sphfalx06G044000	0.00022334	0.000384638	0.000604255	0.000752162
OG_11273rr_1rr_1.inclade1.ortho1	Sphmag04G101200	Sphfalx04G097800	8.94e-15	0	8.07e-14	0
OG_11274rr_1rr_1.inclade1.ortho1	Sphmag14G070300	NA	0.5	0.000866477	0.5	0.00163227
OG_11275rr_1rr_1.inclade1.ortho1	Sphmag09G038000	Sphfalx09G076100	0.5	0.408032	0.5	0.5
OG_11276rr_1rr_1.inclade1.ortho1	Sphmag12G056900	Sphfalx12G038600	0.5	0.0029106	0.5	0.00517025
OG_11279rr_1rr_1.inclade1.ortho1	Sphmag17G045500	Sphfalx17G049300	0.317756	0.5	0.486739	0.5
OG_11282rr_1rr_1.inclade1.ortho1	Sphmag06G001700	Sphfalx06G001500	7.71e-10	0	4.12e-09	0
OG_11283rr_1rr_1.inclade1.ortho1	Sphmag14G085400	Sphfalx14G086000	0	0	0	0
OG_11284rr_1rr_1.inclade1.ortho1	Sphmag16G049700	Sphfalx16G050200	0.32923	2.02e-06	0.5	4.93e-06
OG_11285rr_1rr_1.inclade1.ortho1	Sphmag02G110100	Sphfalx02G109900	9.18e-06	1.64e-09	2.99e-05	5.36e-09
OG_11286rr_1rr_1.inclade1.ortho1	Sphmag19G023200	Sphfalx19G021700	0	0	0	0
OG_11287rr_1rr_1.inclade1.ortho1	Sphmag15G065500	Sphfalx15G064000	0.5	4.03e-08	0.5	1.15e-07
OG_11288rr_1rr_1.inclade1.ortho1	Sphmag02G087700	Sphfalx02G097400	5.94e-08	0.000134846	2.55e-07	0.000275188
OG_11289rr_1rr_1.inclade1.ortho1	Sphmag01G050600	Sphfalx01G053500	0.201047	0.270183	0.328069	0.367033
OG_11290rr_1rr_1.inclade1.ortho1	Sphmag08G105800	Sphfalx08G109700	0	4.09e-12	0	1.65e-11
OG_11291rr_1rr_1.unrooted-ortho	Sphmag11G054900	Sphfalx11G052300	9.24e-12	0	6.03e-11	0
OG_11292rr_1rr_1.inclade1.ortho1	Sphmag10G041200	Sphfalx10G044800	1.15e-06	0	4.24e-06	0
OG_11293rr_1rr_1.inclade1.ortho1	Sphmag04G111700	Sphfalx04G111900	0.5	0.5	0.5	0.5
OG_11294rr_1rr_1.inclade1.ortho1	Sphmag10G021700	Sphfalx10G025200	0	0	0	0
OG_11294rr_1rr_1.inclade1.ortho2	Sphmag03G002300	Sphfalx03G004200	NA	NA	NA	NA
OG_11295rr_1rr_1.inclade1.ortho1	Sphmag12G111600	Sphfalx12G101500	2.66e-15	0.5	2.53e-14	0.5
OG_11296rr_1rr_1.inclade1.ortho1	Sphmag01G100200	Sphfalx01G107300	2.74e-09	0.201228	1.37e-08	0.280885
OG_11298rr_1rr_1.inclade1.ortho1	Sphmag05G144200	Sphfalx05G132600	2.49e-13	0	1.93e-12	0
OG_11299rr_1rr_1.inclade1.ortho1	Sphmag05G047500	Sphfalx05G040900	0.5	2.02e-09	0.5	6.54e-09
OG_112rr_1rr_1.unrooted-ortho	Sphmag01G084200	Sphfalx01G089400	NA	NA	NA	NA
OG_11300rr_1rr_1.inclade1.ortho1	Sphmag06G082400	Sphfalx06G086400	0.5	0.0522002	0.5	0.0799294
OG_11301rr_1rr_1.unrooted-ortho	Sphmag18G077800	Sphfalx18G020900	0.5	1.28e-05	0.5	2.89e-05
OG_11302rr_1rr_1.unrooted-ortho	Sphmag10G005200	Sphfalx10G005900	0.5	0.258796	0.5	0.352958
OG_11304rr_1rr_1.inclade1.ortho1	Sphmag01G181700	Sphfalx01G190000	1.58e-10	0	9.13e-10	0
OG_11305rr_1rr_1.inclade1.ortho1	Sphmag07G104200	Sphfalx07G095700	7.08e-06	6.97e-08	2.34e-05	1.95e-07
OG_11306rr_1rr_1.inclade1.ortho1	Sphmag10G060100	Sphfalx10G062500	1.55e-09	0.000956465	7.98e-09	0.00179261
OG_11307rr_1rr_1.inclade1.ortho1	Sphmag15G040000	Sphfalx15G039700	0.5	0.363098	0.5	0.47755
OG_11309rr_1rr_1.inclade1.ortho1	Sphmag07G066800	Sphfalx07G064100	4.15e-06	2.16e-07	1.41e-05	5.77e-07
OG_11310rr_1rr_1.inclade1.ortho1	Sphmag01G089100	Sphfalx01G094800	0	2.45e-12	0	1e-11
OG_11311rr_1rr_1.inclade1.ortho1	Sphmag02G115300	Sphfalx02G115000	8.05e-15	1.09e-05	7.32e-14	2.48e-05
OG_11312rr_1rr_1.inclade1.ortho1	Sphmag01G143400	Sphfalx01G134600	2.57e-10	2.96e-11	1.45e-09	1.12e-10
OG_11313rr_1rr_1.unrooted-ortho	Sphmag01G061300	Sphfalx01G065300	0.0170433	0.0560026	0.0345583	0.0853882
OG_11314rr_1rr_1.inclade1.ortho1	Sphmag13G106000	Sphfalx13G104700	0.5	0.000137312	0.5	0.000280004
OG_11314rr_1rr_1.inclade1.ortho2	Sphmag18G056400	Sphfalx18G042200	0.253282	4.17e-07	0.400782	1.08e-06
OG_11316rr_1rr_1.inclade1.ortho1	Sphmag13G103200	Sphfalx13G102000	6.25e-11	0	3.75e-10	0
OG_11317rr_1rr_1.inclade1.ortho1	Sphmag03G061900	Sphfalx03G064100	0.0351935	0.000106924	0.0678318	0.000220481
OG_11318rr_1rr_1.inclade1.ortho1	Sphmag09G047200	Sphfalx09G066700	0.378653	1.33e-13	0.5	6.02e-13
OG_11319rr_1rr_1.inclade1.ortho1	Sphmag07G102600	NA	0.256314	0	0.405014	0
OG_11320rr_1rr_1.inclade1.ortho1	Sphmag15G030900	Sphfalx15G029700	1.23e-06	0	4.49e-06	0
OG_11321rr_1rr_1.inclade1.ortho1	Sphmag12G040400	Sphfalx12G028100	5.1e-05	1.05e-05	0.000151501	2.39e-05
OG_11322rr_1rr_1.inclade1.ortho1	Sphmag03G071500	Sphfalx03G075000	4.16e-14	2.1e-07	3.53e-13	5.61e-07
OG_11323rr_1rr_1.inclade1.ortho1	Sphmag02G102600	Sphfalx02G094600	1.04e-05	0	3.36e-05	0
OG_11324rr_1rr_1.inclade1.ortho1	Sphmag13G077100	Sphfalx13G077900	2.45e-05	0.492418	7.57e-05	0.5
OG_11325rr_1rr_2.inclade1.ortho1	Sphmag17G032800	Sphfalx17G034700	0.0201818	0.0148464	0.0404095	0.0243294
OG_11326rr_1rr_1.inclade1.ortho1	Sphmag11G013400	Sphfalx11G012700	0.010357	2.49e-07	0.0218288	6.62e-07
OG_11327rr_1rr_1.inclade1.ortho1	Sphmag02G102700	Sphfalx02G094700	0	5.55e-17	0	3.25e-16
OG_11328rr_1rr_1.inclade1.ortho1	Sphmag04G036500	Sphfalx04G032500	0.5	0.5	0.5	0.5
OG_11329rr_1rr_1.inclade1.ortho1	NA	NA	0.5	3.07e-09	0.5	9.8e-09
OG_11331rr_1rr_1.inclade1.ortho1	NA	NA	0.000100421	0	0.00028551	0
OG_11332rr_1rr_1.inclade1.ortho1	Sphmag02G202700	Sphfalx02G202700	1.11e-12	2.49e-08	7.99e-12	7.28e-08
OG_11333rr_1rr_1.inclade1.ortho1	Sphmag07G119600	Sphfalx07G111800	NA	NA	NA	NA
OG_11333rr_1rr_1.inclade2.ortho1	Sphmag12G101000	Sphfalx12G093800	0.5	1.42e-08	0.5	4.27e-08
OG_11333rr_1rr_1.inclade3.ortho1	Sphmag06G124200	Sphfalx06G119200	NA	NA	NA	NA
OG_11334rr_1rr_1.unrooted-ortho	Sphmag09G019900	Sphfalx09G096600	9.73e-05	0.5	0.000277124	0.5
OG_11335rr_1rr_1.inclade1.ortho1	Sphmag13G080500	Sphfalx13G081300	0.5	6.88e-15	0.5	3.45e-14
OG_11336rr_1rr_1.unrooted-ortho	Sphmag14G058700	Sphfalx14G059300	0.5	2.99e-10	0.5	1.04e-09
OG_11337rr_1rr_1.inclade1.ortho1	Sphmag06G116000	Sphfalx06G111600	NA	NA	NA	NA
OG_11340rr_1rr_1.inclade1.ortho1	Sphmag01G196600	Sphfalx01G205900	6.26e-13	4.17e-11	4.62e-12	1.56e-10
OG_11341rr_1rr_1.inclade1.ortho1	Sphmag13G068000	Sphfalx13G065600	0.440914	0.225694	0.5	0.311654
OG_11342rr_1rr_1.unrooted-ortho	Sphmag13G067900	Sphfalx13G065700	2.82e-13	9.35e-08	2.17e-12	2.59e-07
OG_11343rr_1rr_1.inclade1.ortho1	Sphmag08G004100	Sphfalx08G005600	0.109245	0.482898	0.190676	0.5
OG_11344rr_1rr_1.inclade1.ortho1	NA	NA	0.0202152	3.09e-06	0.0404661	7.41e-06
OG_11346rr_1rr_1.inclade1.ortho1	Sphmag08G039000	Sphfalx08G040400	NA	NA	NA	NA
OG_11347rr_1rr_1.inclade1.ortho1	Sphmag05G121500	Sphfalx05G111300	1.16e-13	0	9.38e-13	0
OG_11349rr_1rr_1.inclade1.ortho1	Sphmag09G069000	Sphfalx09G039800	0.34913	0.5	0.5	0.5
OG_11350rr_1rr_1.inclade1.ortho1	Sphmag15G106200	Sphfalx15G086600	0.5	0.5	0.5	0.5
OG_11351rr_1rr_1.inclade1.ortho1	Sphmag15G059800	Sphfalx15G057300	0.399592	0.00146316	0.5	0.00268594
OG_11352rr_1rr_1.inclade1.ortho1	Sphmag03G090300	Sphfalx03G094900	0.066836	2.22e-16	0.122379	1.26e-15
OG_11352rr_1rr_1.inclade2.ortho1	Sphmag14G019100	Sphfalx14G019000	7.95e-09	0.453579	3.78e-08	0.5
OG_11352rr_1rr_1.inclade3.ortho1	Sphmag07G031400	Sphfalx07G024100	2e-15	0	1.92e-14	0
OG_11353rr_1rr_1.inclade1.ortho1	Sphmag08G065900	Sphfalx08G072300	0.5	0.5	0.5	0.5
OG_11354rr_1rr_1.inclade1.ortho1	Sphmag02G147100	Sphfalx02G146600	0.395937	0.170566	0.5	0.241192
OG_11355rr_1rr_1.inclade1.ortho1	NA	Sphfalx13G023600	0.5	0.055243	0.5	0.0842868
OG_11357rr_1rr_1.inclade1.ortho1	Sphmag06G043900	Sphfalx06G049200	1.81e-12	3.45e-09	1.27e-11	1.09e-08
OG_11358rr_1rr_1.inclade1.ortho1	Sphmag05G024200	Sphfalx05G022500	0.5	0	0.5	0
OG_11359rr_1rr_1.unrooted-ortho	NA	Sphfalx06G135600	NA	NA	NA	NA
OG_11360rr_1rr_1.inclade1.ortho1	Sphmag05G080400	Sphfalx05G072400	9.27e-06	1.94e-09	3.02e-05	6.32e-09
OG_11361rr_1rr_1.inclade1.ortho1	Sphmag02G067400	Sphfalx02G069300	0	8.28e-09	0	2.53e-08
OG_11361rr_1rr_1.inclade2.ortho1	NA	Sphfalx05G072500	0	0	0	0
OG_11362rr_1rr_1.unrooted-ortho	Sphmag17G089800	Sphfalx17G091000	0.5	0.5	0.5	0.5
OG_11363rr_1rr_1.inclade1.ortho1	Sphmag16G091300	Sphfalx16G090100	0.302049	0.36359	0.466337	0.478079
OG_11364rr_1rr_1.inclade1.ortho1	Sphmag03G039800	Sphfalx03G042500	1.49e-07	4.21e-05	6.11e-07	9.02e-05
OG_11365rr_1rr_1.inclade1.ortho1	Sphmag15G089100	Sphfalx15G102700	0.231728	0.0187375	0.370605	0.0303133
OG_11366rr_1rr_1.inclade1.ortho1	Sphmag11G091800	Sphfalx11G089200	0	0.00179056	0	0.00324962
OG_11367rr_1rr_1.inclade1.ortho1	Sphmag12G025000	Sphfalx12G020100	1.38e-05	1.1e-13	4.39e-05	5.03e-13
OG_11368rr_1rr_1.inclade1.ortho1	Sphmag12G084700	Sphfalx12G080100	0.365267	0.5	0.5	0.5
OG_11369rr_1rr_1.inclade1.ortho1	Sphmag03G041000	Sphfalx03G044100	0.426862	0	0.5	0
OG_11370rr_1rr_1.inclade1.ortho1	Sphmag15G029300	Sphfalx15G031500	0.0597646	0.325225	0.110454	0.43314
OG_11371rr_1rr_1.inclade1.ortho1	Sphmag19G093500	Sphfalx19G091500	1.5e-15	2.41e-14	1.46e-14	1.17e-13
OG_11372rr_1rr_1.inclade1.ortho1	Sphmag07G115800	Sphfalx07G106200	0.435003	0.121012	0.5	0.175624
OG_11373rr_1rr_1.unrooted-ortho	Sphmag09G027000	Sphfalx09G087800	9.11e-10	0.0390162	4.84e-09	0.0606757
OG_11374rr_1rr_1.inclade1.ortho1	Sphmag16G097700	Sphfalx16G097000	1.77e-13	1.11e-16	1.4e-12	6.38e-16
OG_11375rr_1rr_1.inclade1.ortho1	Sphmag12G088500	Sphfalx12G083800	0.0583374	8.98e-05	0.108031	0.000186186
OG_11377rr_1rr_1.inclade1.ortho1	Sphmag06G100800	Sphfalx06G075600	0.5	0.0058362	0.5	0.0100261
OG_11379rr_1rr_1.inclade1.ortho1	Sphmag04G051800	Sphfalx04G047500	0	8.74e-11	0	3.17e-10
OG_11380rr_1rr_1.inclade1.ortho1	Sphmag08G040000	Sphfalx08G041200	1.35e-05	0.5	4.29e-05	0.5
OG_11380rr_1rr_1.inclade2.ortho1	Sphmag05G131200	Sphfalx05G121300	2.04e-07	3.66e-11	8.21e-07	1.38e-10
OG_11381rr_1rr_1.unrooted-ortho	Sphmag08G079400	Sphfalx08G083600	0.224072	0.00607749	0.360584	0.0104191
OG_11382rr_1rr_1.inclade1.ortho1	Sphmag01G068600	Sphfalx01G072100	0.5	8.48e-11	0.5	3.09e-10
OG_11383rr_1rr_1.inclade1.ortho1	Sphmag01G090200	Sphfalx01G093400	0	0	0	0
OG_11384rr_1rr_1.inclade1.ortho1	NA	NA	0.247941	0.319333	0.393551	0.42619
OG_11384rr_1rr_1.inclade1.ortho2	NA	Sphfalx14G004800	NA	NA	NA	NA
OG_11385rr_1rr_1.inclade1.ortho1	Sphmag14G004100	Sphfalx14G004700	0	8.43e-08	0	2.35e-07
OG_11387rr_1rr_1.unrooted-ortho	Sphmag13G025100	Sphfalx13G029300	0.419999	0	0.5	0
OG_11388rr_1rr_1.inclade1.ortho1	Sphmag08G101900	Sphfalx08G103800	0	0	0	0
OG_11389rr_1rr_1.inclade1.ortho1	Sphmag08G023700	Sphfalx08G017600	0.0760493	4.33e-11	0.137609	1.62e-10
OG_11390rr_1rr_1.inclade1.ortho1	Sphmag10G011900	Sphfalx10G014500	0	6.45e-11	0	2.37e-10
OG_11392rr_1rr_1.inclade1.ortho1	Sphmag05G051100	Sphfalx05G051400	0.5	1.27e-08	0.5	3.81e-08
OG_11394rr_1rr_1.inclade1.ortho1	Sphmag01G137500	Sphfalx01G129600	3.27e-11	0.0164545	2.02e-10	0.0268064
OG_11395rr_1rr_1.inclade1.ortho1	NA	Sphfalx08G083900	NA	NA	NA	NA
OG_11396rr_1rr_1.inclade1.ortho1	Sphmag19G062800	Sphfalx19G059300	7.74e-14	2.16e-05	6.37e-13	4.77e-05
OG_11397rr_1rr_1.inclade1.ortho1	Sphmag07G106900	Sphfalx07G098600	0	3.8e-13	0	1.67e-12
OG_11398rr_1rr_1.inclade1.ortho1	Sphmag07G106800	Sphfalx07G098500	1.02e-11	0	6.65e-11	0
OG_11399rr_1rr_1.inclade1.ortho1	Sphmag12G097200	Sphfalx12G090900	0.000778336	6.61e-14	0.00195505	3.07e-13
OG_11400rr_1rr_1.inclade1.ortho1	Sphmag08G037600	Sphfalx08G039200	0.00671602	0	0.0145683	0
OG_11402rr_1rr_1.inclade1.ortho1	Sphmag13G010900	Sphfalx13G011300	1.57e-07	0.0182655	6.4e-07	0.029589
OG_11403rr_1rr_1.inclade1.ortho1	Sphmag10G014200	Sphfalx10G016700	0.5	0.298918	0.5	0.401859
OG_11404rr_1rr_1.unrooted-ortho	Sphmag02G078900	Sphfalx02G079900	1.43e-08	4.44e-16	6.6e-08	2.45e-15
OG_11405rr_1rr_1.inclade1.ortho1	Sphmag09G003800	Sphfalx09G112200	0.144975	2.65e-07	0.245483	7.04e-07
OG_11406rr_1rr_1.inclade1.ortho1	Sphmag02G134600	Sphfalx02G136100	0.5	0.5	0.5	0.5
OG_11407rr_1rr_1.inclade1.ortho1	Sphmag14G069000	Sphfalx14G070300	0.494155	0.5	0.5	0.5
OG_11408rr_1rr_1.inclade1.ortho1	Sphmag02G134500	Sphfalx02G136000	0.000152169	0.5	0.000421059	0.5
OG_11409rr_1rr_1.inclade1.ortho1	Sphmag04G063800	NA	0.499039	0.5	0.5	0.5
OG_11410rr_1rr_1.unrooted-ortho	Sphmag01G179900	Sphfalx13G115000	0.000106316	9.24e-05	0.000301134	0.000191369
OG_11412rr_1rr_1.inclade1.ortho1	Sphmag03G048500	Sphfalx03G052400	0.5	4.25e-09	0.5	1.33e-08
OG_11412rr_1rr_1.inclade2.ortho1	Sphmag13G085700	Sphfalx13G086400	0.5	0.5	0.5	0.5
OG_11413rr_1rr_1.inclade1.ortho1	Sphmag03G081900	Sphfalx03G085400	9.72e-08	4.2e-13	4.07e-07	1.84e-12
OG_11415rr_1rr_1.unrooted-ortho	Sphmag12G016200	Sphfalx12G012900	0.0157642	1.8e-08	0.0321337	5.33e-08
OG_11417rr_1rr_1.inclade1.ortho1	Sphmag03G018700	Sphfalx03G025700	3.91e-13	1e-06	2.95e-12	2.53e-06
OG_11418rr_1rr_1.unrooted-ortho	Sphmag17G074300	Sphfalx17G076500	0.273318	6.34e-05	0.428366	0.000133457
OG_11420rr_1rr_1.unrooted-ortho	Sphmag18G003800	Sphfalx18G005100	0.0836927	0.386557	0.149931	0.5
OG_11421rr_1rr_1.inclade1.ortho1	Sphmag15G031100	Sphfalx15G029500	0.14331	0	0.242975	0
OG_11422rr_1rr_1.inclade1.ortho1	Sphmag15G006400	Sphfalx15G007200	1.17e-11	4.54e-11	7.53e-11	1.69e-10
OG_11423rr_1rr_1.inclade1.ortho1	Sphmag02G008500	Sphfalx02G023400	0.5	0	0.5	0
OG_11423rr_1rr_1.inclade2.ortho1	Sphmag08G104600	Sphfalx08G107900	1.08e-07	0.14678	4.5e-07	0.210072
OG_11424rr_1rr_1.inclade1.ortho1	Sphmag02G017000	Sphfalx02G014600	0.5	0.5	0.5	0.5
OG_11425rr_1rr_1.unrooted-ortho	Sphmag07G047600	Sphfalx07G039100	0.0848585	0.5	0.151847	0.5
OG_11426rr_1rr_1.inclade1.ortho1	Sphmag04G083800	Sphfalx04G081500	5.47e-08	0	2.35e-07	0
OG_11427rr_1rr_1.inclade1.ortho1	Sphmag14G099600	Sphfalx14G099600	0	9.99e-16	0	5.37e-15
OG_11428rr_1rr_1.unrooted-ortho	Sphmag03G026900	NA	0	0	0	0
OG_11429rr_1rr_1.inclade2.ortho1	Sphmag05G044700	Sphfalx05G037900	3.89e-16	0.00243112	4.02e-15	0.00435323
OG_11430rr_1rr_1.inclade1.ortho1	Sphmag10G079000	Sphfalx10G083900	0.0042602	0.0908387	0.00955421	0.134587
OG_11431rr_1rr_1.inclade1.ortho1	Sphmag08G062800	Sphfalx08G067000	0.232507	0.0199298	0.371663	0.032124
OG_11432rr_1rr_1.inclade1.ortho1	Sphmag02G101800	Sphfalx02G094000	4.99e-06	0.5	1.68e-05	0.5
OG_11433rr_1rr_1.inclade1.ortho1	Sphmag15G018000	Sphfalx15G017200	0.052001	1.94e-05	0.0973335	4.3e-05
OG_11433rr_1rr_1.inclade1.ortho2	Sphmag10G082200	Sphfalx10G087000	0.455643	0.00683195	0.5	0.0116394
OG_11435rr_1rr_1.inclade1.ortho1	Sphmag04G086700	Sphfalx04G084300	0.5	1.88e-13	0.5	8.46e-13
OG_11436rr_1rr_1.inclade1.ortho1	Sphmag01G051900	Sphfalx01G054700	0	7.22e-16	0	3.92e-15
OG_11437rr_1rr_1.inclade1.ortho1	Sphmag02G011900	Sphfalx02G019500	0	0.00111063	0	0.00206515
OG_11438rr_1rr_1.inclade1.ortho1	Sphmag16G038700	Sphfalx16G029900	0	1.65e-11	0	6.37e-11
OG_11439rr_1rr_1.inclade1.ortho1	Sphmag14G026200	NA	0.000109958	2.36e-05	0.000310671	5.18e-05
OG_11442rr_1rr_1.inclade1.ortho1	Sphmag07G022900	Sphfalx07G015400	2.03e-06	0	7.19e-06	0
OG_11443rr_1rr_1.inclade1.ortho1	Sphmag17G059300	Sphfalx17G060700	0.5	0.215908	0.5	0.299185
OG_11444rr_1rr_1.inclade1.ortho1	Sphmag19G061300	Sphfalx19G058100	0.5	1.95e-06	0.5	4.76e-06
OG_11447rr_1rr_1.inclade1.ortho1	Sphmag10G095300	Sphfalx10G099100	9.63e-12	0	6.27e-11	0
OG_11448rr_1rr_1.inclade1.ortho1	NA	Sphfalx08G101300	5.77e-14	2.42e-08	4.83e-13	7.09e-08
OG_11449rr_1rr_1.inclade1.ortho1	Sphmag02G093600	NA	1.78e-15	0	1.72e-14	0
OG_11450rr_1rr_1.inclade1.ortho1	NA	NA	0	0.5	0	0.5
OG_11451rr_1rr_1.inclade1.ortho1	Sphmag08G053000	Sphfalx08G056100	1.25e-12	0	8.93e-12	0
OG_11453rr_1rr_1.inclade1.ortho1	Sphmag02G098400	Sphfalx02G090900	0	0	0	0
OG_11455rr_1rr_1.unrooted-ortho	Sphmag16G013400	Sphfalx16G010800	6.15e-09	0	2.96e-08	0
OG_11456rr_1rr_1.inclade1.ortho1	Sphmag16G009600	Sphfalx16G015700	NA	NA	NA	NA
OG_11457rr_1rr_1.inclade1.ortho1	Sphmag08G031700	Sphfalx08G010200	2.93e-10	0.02245	1.64e-09	0.0359627
OG_11458rr_1rr_1.inclade1.ortho1	Sphmag03G071100	Sphfalx03G074800	6.83e-05	0	0.000199733	0
OG_11459rr_1rr_1.inclade1.ortho1	Sphmag04G128100	Sphfalx04G122900	0.0496614	1.27e-08	0.0932521	3.84e-08
OG_11460rr_1rr_1.inclade1.ortho1	Sphmag04G128000	Sphfalx04G122800	0.5	0.5	0.5	0.5
OG_11461rr_1rr_1.unrooted-ortho	Sphmag13G010300	Sphfalx13G010600	0.5	0	0.5	0
OG_11462rr_1rr_1.inclade1.ortho1	Sphmag19G010200	Sphfalx19G008100	NA	NA	NA	NA
OG_11462rr_1rr_1.inclade2.ortho1	Sphmag17G026700	Sphfalx17G020100	0	0	0	0
OG_11462rr_1rr_1.inclade3.ortho1	Sphmag16G013100	Sphfalx16G010500	0.000295468	0.5	0.000787284	0.5
OG_11463rr_1rr_1.inclade1.ortho1	Sphmag20G019300	Sphfalx20G007200	0.5	0.5	0.5	0.5
OG_11464rr_1rr_1.inclade1.ortho1	Sphmag06G044500	Sphfalx06G048300	0.5	0.35891	0.5	0.472632
OG_11465rr_1rr_1.inclade1.ortho1	Sphmag10G107200	Sphfalx10G111400	0	0	0	0
OG_11466rr_1rr_1.inclade1.ortho1	Sphmag19G076200	Sphfalx19G073100	0.5	8.48e-07	0.5	2.15e-06
OG_11467rr_1rr_1.inclade1.ortho1	Sphmag02G059600	Sphfalx02G058500	0.5	0.494734	0.5	0.5
OG_11467rr_1rr_1.inclade2.ortho1	Sphmag19G067700	Sphfalx19G063900	0.0016676	0.0109813	0.0039831	0.0182449
OG_11467rr_1rr_1.inclade3.ortho1	Sphmag17G068700	Sphfalx17G070700	0.5	0.5	0.5	0.5
OG_11468rr_1rr_1.inclade1.ortho1	Sphmag02G132500	NA	0.0166751	0.490451	0.0338514	0.5
OG_11469rr_1rr_1.inclade1.ortho1	Sphmag12G092200	Sphfalx12G086900	0.5	0.0131195	0.5	0.0216203
OG_11470rr_1rr_1.inclade1.ortho1	Sphmag09G022400	Sphfalx09G093500	3.59e-08	0	1.58e-07	0
OG_11471rr_1rr_1.inclade1.ortho1	Sphmag16G052300	Sphfalx16G052700	0.00908546	0.00561864	0.0193395	0.00967756
OG_11472rr_2rr_1.inclade1.ortho1	Sphmag02G109800	Sphfalx02G109600	5.59e-12	4.19e-08	3.73e-11	1.2e-07
OG_11473rr_1rr_1.inclade1.ortho1	Sphmag05G119600	Sphfalx05G109400	0.198641	0.5	0.324579	0.5
OG_11474rr_1rr_1.inclade1.ortho1	NA	NA	0.0135356	4.25e-12	0.0279291	1.71e-11
OG_11475rr_1rr_1.inclade1.ortho1	Sphmag10G067200	Sphfalx10G070800	0	2.77e-10	0	9.66e-10
OG_11476rr_1rr_1.inclade1.ortho1	Sphmag11G097500	Sphfalx11G094000	0.5	0.0936279	0.5	0.13846
OG_11477rr_1rr_1.inclade1.ortho1	Sphmag18G029900	Sphfalx18G068900	0	0	0	0
OG_11478rr_1rr_1.inclade1.ortho1	Sphmag12G084000	Sphfalx12G079600	0	0	0	0
OG_11479rr_1rr_1.inclade1.ortho1	Sphmag09G028700	Sphfalx09G086100	0.00076913	0	0.00193346	0
OG_11480rr_1rr_1.inclade1.ortho1	Sphmag06G125400	Sphfalx06G120800	0.421118	0.493411	0.5	0.5
OG_11481rr_1rr_1.inclade1.ortho1	NA	NA	0.121612	1.09e-13	0.209534	5.01e-13
OG_11482rr_1rr_1.inclade1.ortho1	Sphmag05G080000	Sphfalx05G071900	0.5	0	0.5	0
OG_11483rr_1rr_1.inclade1.ortho1	Sphmag14G094800	Sphfalx14G095500	0.5	0	0.5	0
OG_11484rr_1rr_1.inclade1.ortho1	Sphmag13G118400	NA	0.427063	6.57e-10	0.5	2.23e-09
OG_11484rr_1rr_1.inclade1.ortho2	NA	Sphfalx09G035400	0.0124641	1.78e-15	0.0259005	9.38e-15
OG_11485rr_1rr_1.inclade1.ortho1	Sphmag14G095900	Sphfalx14G096500	0	0.00612368	0	0.0104926
OG_11486rr_1rr_1.inclade1.ortho1	Sphmag20G000700	Sphfalx20G008100	0.0426706	0	0.0809611	0
OG_11486rr_1rr_1.inclade1.ortho2	NA	Sphfalx05G017200	NA	NA	NA	NA
OG_11487rr_1rr_1.inclade1.ortho1	Sphmag11G068800	Sphfalx11G066700	0.440519	2.72e-09	0.5	8.71e-09
OG_11488rr_1rr_1.inclade1.ortho1	Sphmag02G057000	Sphfalx02G056500	4.18e-07	5.55e-16	1.61e-06	3.05e-15
OG_11489rr_1rr_1.inclade1.ortho1	Sphmag01G055800	Sphfalx01G061000	1.19e-05	0.5	3.82e-05	0.5
OG_11490rr_1rr_1.inclade1.ortho1	Sphmag09G009900	Sphfalx09G106000	7.65e-10	1.13e-09	4.09e-09	3.75e-09
OG_11492rr_1rr_1.inclade1.ortho1	Sphmag02G189500	Sphfalx02G186100	0	0	0	0
OG_11493rr_1rr_1.inclade1.ortho1	Sphmag10G023100	Sphfalx10G026800	0.000520411	0.00573739	0.00133842	0.00986813
OG_11493rr_1rr_1.inclade2.ortho1	Sphmag12G031000	Sphfalx12G026600	0.5	6.78e-06	0.5	1.57e-05
OG_11493rr_1rr_1.inclade3.ortho1	Sphmag06G031500	Sphfalx06G032100	1.29e-06	2.21e-05	4.7e-06	4.87e-05
OG_11494rr_1rr_1.inclade1.ortho1	Sphmag18G084700	Sphfalx18G015400	1.52e-06	3.46e-08	5.5e-06	9.94e-08
OG_11495rr_1rr_1.inclade1.ortho1	Sphmag11G010200	Sphfalx11G009500	1.1e-09	0.5	5.81e-09	0.5
OG_11495rr_1rr_1.inclade2.ortho1	Sphmag04G015100	Sphfalx04G013700	3.06e-11	0.000646041	1.9e-10	0.00123584
OG_11496rr_1rr_1.inclade1.ortho1	Sphmag18G065800	Sphfalx18G032700	0.00501367	0.328213	0.0111117	0.436569
OG_11497rr_1rr_1.inclade1.ortho1	Sphmag10G034200	Sphfalx10G038100	1.52e-05	0.015541	4.79e-05	0.0254045
OG_11498rr_1rr_1.inclade1.ortho1	Sphmag17G066600	Sphfalx17G068400	5.8e-05	0	0.0001712	0
OG_11499rr_1rr_1.inclade1.ortho1	Sphmag19G048400	Sphfalx19G046300	0.000507617	1.11e-16	0.00130721	6.38e-16
OG_114rr_1rr_1.unrooted-ortho	NA	Sphfalx01G090300	2.03e-13	1.75e-07	1.59e-12	4.72e-07
OG_11500rr_1rr_1.unrooted-ortho	Sphmag08G060500	Sphfalx08G064900	0	0	0	0
OG_11501rr_1rr_1.inclade1.ortho1	Sphmag05G081400	Sphfalx05G073300	0	0	0	0
OG_11502rr_1rr_1.inclade1.ortho1	Sphmag01G190900	Sphfalx01G199800	7.96e-11	0.446264	4.73e-10	0.5
OG_11503rr_1rr_1.inclade1.ortho1	Sphmag07G124000	Sphfalx07G116300	2.41e-06	2.07e-07	8.46e-06	5.56e-07
OG_11504rr_1rr_1.inclade1.ortho1	Sphmag17G011900	Sphfalx17G011300	0	6.58e-12	0	2.61e-11
OG_11505rr_1rr_1.inclade1.ortho1	NA	Sphfalx02G199800	NA	NA	NA	NA
OG_11506rr_1rr_1.inclade1.ortho1	Sphmag01G173600	Sphfalx01G183000	1.39e-15	0	1.36e-14	0
OG_11507rr_1rr_1.inclade1.ortho1	Sphmag18G082200	Sphfalx18G018600	0.088224	1.03e-10	0.15734	3.71e-10
OG_11508rr_1rr_1.inclade1.ortho1	NA	Sphfalx13G107000	0.000712608	0.345371	0.00180024	0.456513
OG_11509rr_1rr_1.inclade1.ortho1	Sphmag04G097500	Sphfalx04G094500	4.11e-09	0	2.01e-08	0
OG_11510rr_1rr_1.inclade1.ortho1	Sphmag10G001700	Sphfalx10G002300	0	0	0	0
OG_11511rr_1rr_1.unrooted-ortho	Sphmag03G118800	Sphfalx03G122600	0.11349	7.51e-10	0.197149	2.53e-09
OG_11512rr_1rr_1.inclade1.ortho1	Sphmag15G042700	Sphfalx15G040700	0.418294	0.444699	0.5	0.5
OG_11513rr_1rr_1.inclade1.ortho1	Sphmag09G002900	Sphfalx09G113000	0.452722	0.341416	0.5	0.452078
OG_11514rr_1rr_1.unrooted-ortho	Sphmag06G140600	Sphfalx06G134400	0.104409	5.82e-06	0.183063	1.36e-05
OG_11515rr_1rr_1.inclade1.ortho1	Sphmag06G034700	Sphfalx06G035800	0.237262	0	0.378195	0
OG_11516rr_1rr_1.unrooted-ortho	Sphmag09G039700	Sphfalx09G074400	0	6.9e-05	0	0.000144546
OG_11516rr_2rr_1.inclade1.ortho1	Sphmag12G046100	Sphfalx12G049500	1.66e-06	3.43e-07	5.96e-06	9e-07
OG_11517rr_1rr_1.inclade1.ortho1	Sphmag03G093900	Sphfalx03G099200	5.99e-10	1.09e-12	3.24e-09	4.56e-12
OG_11517rr_1rr_1.inclade2.ortho1	Sphmag14G041900	Sphfalx14G043100	6.07e-09	1.07e-14	2.93e-08	5.29e-14
OG_11517rr_1rr_1.inclade3.ortho1	Sphmag07G049400	Sphfalx07G040900	6.1e-13	0	4.51e-12	0
OG_11518rr_1rr_1.inclade1.ortho1	Sphmag03G048400	Sphfalx03G052300	1.31e-11	0.000253836	8.42e-11	0.000505372
OG_11519rr_1rr_1.inclade1.ortho1	Sphmag02G132100	Sphfalx02G133300	8.63e-14	2.79e-12	7.05e-13	1.14e-11
OG_11520rr_1rr_1.unrooted-ortho	Sphmag04G053300	Sphfalx04G048900	0.153209	0.044055	0.258017	0.0679839
OG_11522rr_1rr_1.inclade1.ortho1	Sphmag05G006700	Sphfalx05G004700	0.0011894	0.5	0.00290413	0.5
OG_11523rr_1rr_1.inclade1.ortho1	Sphmag19G028100	Sphfalx19G027000	0.5	1.39e-15	0.5	7.39e-15
OG_11524rr_1rr_1.inclade1.ortho1	Sphmag10G060700	Sphfalx10G063000	0.0538339	6.73e-10	0.100443	2.28e-09
OG_11525rr_1rr_1.inclade1.ortho1	NA	Sphfalx05G092100	6.49e-08	2.97e-12	2.78e-07	1.21e-11
OG_11526rr_2rr_1.inclade1.ortho1	Sphmag08G014900	Sphfalx08G028400	0.00087222	0.00277042	0.0021719	0.004934
OG_11527rr_1rr_1.inclade1.ortho1	Sphmag09G050300	Sphfalx09G063200	2.44e-14	0	2.11e-13	0
OG_11528rr_1rr_1.inclade1.ortho1	Sphmag06G095800	Sphfalx06G097200	1.79e-14	0	1.56e-13	0
OG_11529rr_1rr_1.inclade1.ortho1	Sphmag08G045500	Sphfalx08G048700	0.5	3.59e-08	0.5	1.03e-07
OG_11530rr_1rr_1.inclade1.ortho1	Sphmag05G135000	Sphfalx05G128700	0.0445176	1.18e-14	0.0842836	5.79e-14
OG_11531rr_1rr_1.inclade1.ortho1	Sphmag19G081500	Sphfalx19G079000	4.06e-05	0.0497311	0.000122239	0.0763212
OG_11532rr_1rr_1.inclade1.ortho1	Sphmag04G147600	Sphfalx04G141100	1.14e-10	0	6.69e-10	0
OG_11533rr_1rr_1.inclade1.ortho1	Sphmag15G030600	Sphfalx15G030000	9.65e-06	1.11e-16	3.14e-05	6.38e-16
OG_11535rr_1rr_1.inclade1.ortho1	Sphmag08G036400	Sphfalx08G038100	0.000217483	0	0.000589013	0
OG_11536rr_1rr_1.inclade1.ortho1	Sphmag09G096500	Sphfalx09G016900	0.000400941	0	0.00104976	0
OG_11537rr_1rr_1.inclade1.ortho1	Sphmag01G015300	Sphfalx01G015900	0.103082	0.499884	0.180917	0.5
OG_11537rr_1rr_1.inclade1.ortho2	Sphmag01G015400	Sphfalx01G015800	0.219527	0.498462	0.354243	0.5
OG_11537rr_1rr_1.inclade1.ortho3	Sphmag02G173200	Sphfalx02G171400	0.5	0.5	0.5	0.5
OG_11537rr_1rr_1.inclade1.ortho4	Sphmag02G173300	Sphfalx02G171500	0.5	0.5	0.5	0.5
OG_11539rr_1rr_1.unrooted-ortho	Sphmag01G161800	Sphfalx01G163200	0.5	0.157038	0.5	0.22346
OG_11540rr_1rr_1.inclade1.ortho1	Sphmag15G070200	Sphfalx15G068000	0	0.008092	0	0.0136596
OG_11541rr_1rr_1.inclade1.ortho1	Sphmag13G062200	Sphfalx13G063900	0.5	2.33e-15	0.5	1.22e-14
OG_11542rr_1rr_1.inclade1.ortho1	Sphmag17G022100	Sphfalx17G025100	0.5	0.321677	0.5	0.42903
OG_11542rr_1rr_1.inclade2.ortho1	Sphmag19G027600	Sphfalx19G026500	0.32744	0.5	0.499206	0.5
OG_11542rr_1rr_1.inclade3.ortho1	Sphmag16G056000	Sphfalx16G056500	0.107229	0.414949	0.18757	0.5
OG_11543rr_1rr_1.inclade1.ortho1	Sphmag14G089900	NA	1.08e-07	0	4.5e-07	0
OG_11545rr_1rr_1.inclade1.ortho1	Sphmag06G039900	Sphfalx06G041600	0.171382	5.79e-07	0.285132	1.49e-06
OG_11546rr_1rr_1.unrooted-ortho	Sphmag14G013000	Sphfalx14G014200	0.5	0.00635121	0.5	0.0108648
OG_11548rr_1rr_1.unrooted-ortho	Sphmag10G084200	Sphfalx10G089300	0.199888	0.281461	0.326386	0.380752
OG_11549rr_1rr_1.unrooted-ortho	Sphmag02G166500	Sphfalx02G168600	0.198118	0.5	0.323791	0.5
OG_11551rr_1rr_1.inclade1.ortho1	Sphmag05G069200	Sphfalx05G062200	0.00603974	0.0256721	0.0132148	0.0408143
OG_11552rr_1rr_1.inclade1.ortho1	Sphmag12G111100	Sphfalx12G101100	0.5	0	0.5	0
OG_11553rr_1rr_1.unrooted-ortho	Sphmag05G117100	Sphfalx05G091400	0.0688296	8.73e-07	0.125686	2.21e-06
OG_11554rr_1rr_1.inclade1.ortho1	Sphmag05G065300	Sphfalx05G058700	0.00340858	0.000161363	0.00775422	0.000327151
OG_11555rr_1rr_1.inclade1.ortho1	Sphmag04G124000	Sphfalx04G118700	0.5	0	0.5	0
OG_11556rr_1rr_1.inclade1.ortho1	Sphmag07G027800	Sphfalx07G020800	1.34e-06	0.00151095	4.87e-06	0.00276981
OG_11557rr_1rr_1.inclade1.ortho1	Sphmag04G146100	Sphfalx04G139600	1.64e-10	0.00140236	9.42e-10	0.00258092
OG_11558rr_1rr_1.unrooted-ortho	Sphmag05G071800	Sphfalx05G065200	0.5	0.5	0.5	0.5
OG_11559rr_1rr_1.inclade1.ortho1	Sphmag02G194300	Sphfalx02G191900	0.449078	2.7e-05	0.5	5.89e-05
OG_11560rr_1rr_1.unrooted-ortho	Sphmag01G055200	Sphfalx01G061800	0.0661445	0.5	0.121225	0.5
OG_11561rr_1rr_1.unrooted-ortho	Sphmag02G123300	Sphfalx02G124500	4.07e-07	0.5	1.58e-06	0.5
OG_11562rr_2rr_1.inclade1.ortho1	NA	Sphfalx09G002300	9.72e-10	0.0197317	5.13e-09	0.0318242
OG_11563rr_1rr_1.inclade1.ortho1	Sphmag18G093100	Sphfalx18G103500	0	3.33e-16	0	1.86e-15
OG_11564rr_1rr_1.inclade1.ortho1	Sphmag07G050100	Sphfalx07G041500	0	0.271215	0	0.368341
OG_11565rr_1rr_1.inclade1.ortho1	Sphmag08G028300	Sphfalx08G013200	0.000865633	0.431781	0.00215686	0.5
OG_11566rr_1rr_1.inclade1.ortho1	Sphmag08G112900	Sphfalx08G116700	9.81e-05	0.5	0.000279347	0.5
OG_11567rr_1rr_1.inclade1.ortho1	Sphmag01G158900	Sphfalx01G166100	0.0250908	0.5	0.0495181	0.5
OG_11569rr_1rr_1.unrooted-ortho	Sphmag13G074500	Sphfalx13G076700	0.5	2.97e-13	0.5	1.31e-12
OG_11570rr_1rr_1.inclade1.ortho1	Sphmag03G105000	Sphfalx03G111000	1.23e-08	0.000236333	5.72e-08	0.000471355
OG_11571rr_1rr_1.inclade1.ortho1	Sphmag01G014500	Sphfalx01G016700	9.93e-05	6.9e-11	0.000282563	2.53e-10
OG_11572rr_1rr_1.inclade1.ortho1	Sphmag14G086300	Sphfalx14G087100	1.29e-05	0.00177921	4.13e-05	0.0032305
OG_11573rr_1rr_1.inclade1.ortho1	Sphmag15G012400	Sphfalx01G009100	0	0.101914	0	0.149803
OG_11574rr_1rr_1.inclade1.ortho1	Sphmag08G125700	Sphfalx08G130900	5.55e-17	0.00116192	6.13e-16	0.00215647
OG_11575rr_1rr_1.inclade1.ortho1	Sphmag12G001300	Sphfalx12G002200	0.00291193	0.000232644	0.00668688	0.00046429
OG_11577rr_1rr_1.inclade1.ortho1	Sphmag19G045900	Sphfalx19G044200	0.5	0.5	0.5	0.5
OG_11579rr_1rr_1.unrooted-ortho	Sphmag16G025200	Sphfalx16G022900	0.428411	0.000323663	0.5	0.00063813
OG_11580rr_1rr_1.inclade1.ortho1	Sphmag14G109900	Sphfalx14G107200	2.4e-07	4.59e-11	9.57e-07	1.71e-10
OG_11584rr_1rr_1.inclade1.ortho1	Sphmag05G120700	Sphfalx05G110500	0	0	0	0
OG_11586rr_1rr_1.inclade1.ortho1	NA	Sphfalx11G112900	1.27e-14	0	1.13e-13	0
OG_11590rr_1rr_1.inclade1.ortho1	NA	NA	0.5	0.0265793	0.5	0.0421936
OG_11592rr_1rr_1.inclade1.ortho1	Sphmag03G083700	Sphfalx03G087300	0.5	0.411026	0.5	0.5
OG_11593rr_1rr_1.inclade1.ortho1	Sphmag18G008700	Sphfalx18G089900	1.23e-06	0	4.5e-06	0
OG_11594rr_1rr_1.unrooted-ortho	Sphmag08G115900	Sphfalx08G120300	0.0382972	5.07e-11	0.0732871	1.88e-10
OG_11595rr_1rr_1.inclade1.ortho1	Sphmag11G028400	Sphfalx11G027600	0	0	0	0
OG_11596rr_1rr_1.inclade1.ortho1	Sphmag11G028500	Sphfalx11G027700	1.71e-06	0.014154	6.13e-06	0.023226
OG_11597rr_1rr_1.inclade1.ortho1	Sphmag06G045200	Sphfalx06G059300	1.62e-12	0.0229995	1.14e-11	0.0367871
OG_11598rr_1rr_1.inclade1.ortho1	Sphmag12G086800	Sphfalx12G082100	0.5	0.5	0.5	0.5
OG_11599rr_1rr_1.inclade1.ortho1	Sphmag13G022400	Sphfalx13G026600	0	1.72e-12	0	7.13e-12
OG_115rr_1rr_1.inclade1.ortho1	Sphmag01G085200	Sphfalx01G090500	NA	NA	NA	NA
OG_11601rr_1rr_1.inclade1.ortho1	Sphmag07G100900	Sphfalx07G092000	4.28e-09	9.44e-12	2.09e-08	3.71e-11
OG_11602rr_1rr_1.unrooted-ortho	Sphmag16G019700	Sphfalx16G021100	0	2.61e-11	0	9.93e-11
OG_11603rr_1rr_1.inclade1.ortho1	Sphmag01G144100	Sphfalx01G135300	5.06e-11	0.0489401	3.06e-10	0.0751631
OG_11604rr_1rr_1.inclade1.ortho1	Sphmag12G060400	Sphfalx12G052700	0.178834	0	0.296098	0
OG_11606rr_1rr_1.inclade1.ortho1	Sphmag17G092900	Sphfalx17G094000	0.5	0.231456	0.5	0.318721
OG_11607rr_1rr_1.unrooted-ortho	Sphmag19G059500	Sphfalx19G056100	0.5	0.5	0.5	0.5
OG_11608rr_1rr_1.inclade1.ortho1	Sphmag01G031300	Sphfalx01G034100	3.16e-15	3.42e-07	2.99e-14	8.98e-07
OG_11609rr_1rr_1.inclade1.ortho1	Sphmag01G132500	Sphfalx01G140700	4.44e-05	4.69e-12	0.000133001	1.88e-11
OG_11611rr_1rr_1.inclade1.ortho1	Sphmag13G081500	Sphfalx13G082300	4.26e-11	0	2.6e-10	0
OG_11612rr_1rr_1.inclade1.ortho1	Sphmag04G043100	Sphfalx04G038900	0.5	0.5	0.5	0.5
OG_11613rr_1rr_1.inclade1.ortho1	Sphmag01G117900	Sphfalx01G179400	0.5	0.5	0.5	0.5
OG_11614rr_1rr_1.inclade1.ortho1	Sphmag13G105800	Sphfalx13G104300	0	0	0	0
OG_11615rr_1rr_1.inclade1.ortho1	NA	Sphfalx12G042400	0	0	0	0
OG_11615rr_1rr_1.inclade1.ortho2	Sphmag08G140200	Sphfalx08G146600	0	0	0	0
OG_11616rr_1rr_1.inclade1.ortho1	NA	Sphfalx07G027300	0.5	0.00346991	0.5	0.00611165
OG_11618rr_1rr_1.inclade1.ortho1	Sphmag14G093200	Sphfalx14G094000	NA	NA	NA	NA
OG_11620rr_1rr_1.inclade1.ortho1	NA	NA	0	0	0	0
OG_11621rr_1rr_1.inclade1.ortho1	Sphmag02G193400	Sphfalx02G190900	0.5	0.5	0.5	0.5
OG_11621rr_1rr_1.inclade2.ortho1	Sphmag01G165000	Sphfalx01G159700	0	0	0	0
OG_11621rr_1rr_1.inclade3.ortho1	Sphmag05G011600	Sphfalx05G009300	0.196892	1.32e-07	0.322053	3.61e-07
OG_11623rr_1rr_1.inclade1.ortho1	Sphmag08G004000	Sphfalx08G005500	0.00055104	5.55e-17	0.00141283	3.25e-16
OG_11624rr_1rr_1.inclade1.ortho1	Sphmag12G069300	Sphfalx12G063900	0.5	0.000238214	0.5	0.000474688
OG_11625rr_1rr_1.inclade1.ortho1	Sphmag02G124900	Sphfalx02G126000	0.5	0.368208	0.5	0.483227
OG_11626rr_1rr_1.inclade1.ortho1	NA	Sphfalx03G051700	7.39e-07	2.19e-14	2.78e-06	1.06e-13
OG_11627rr_1rr_1.inclade1.ortho1	Sphmag18G023200	Sphfalx18G075400	2.23e-10	0	1.27e-09	0
OG_11628rr_1rr_1.inclade1.ortho1	Sphmag11G090800	Sphfalx11G088700	4.88e-15	0	4.54e-14	0
OG_11630rr_1rr_1.inclade1.ortho1	Sphmag07G011500	Sphfalx07G005700	3.46e-08	0	1.53e-07	0
OG_11634rr_1rr_1.unrooted-ortho	Sphmag05G121700	Sphfalx05G111500	7.91e-09	0	3.77e-08	0
OG_11635rr_1rr_1.inclade1.ortho1	NA	NA	0.000115155	0.000256156	0.000324196	0.000509863
OG_11639rr_1rr_1.inclade1.ortho1	Sphmag13G011100	Sphfalx13G011500	0.5	4.31e-10	0.5	1.48e-09
OG_11640rr_1rr_1.inclade1.ortho1	Sphmag07G083900	Sphfalx07G073600	0.00135367	1.47e-13	0.00327713	6.65e-13
OG_11641rr_1rr_1.inclade1.ortho1	Sphmag05G040400	Sphfalx05G033600	0.00351253	1.34e-10	0.00797464	4.79e-10
OG_11642rr_1rr_1.inclade1.ortho1	Sphmag09G102800	NA	0	0	0	0
OG_11642rr_1rr_1.inclade1.ortho2	Sphmag09G102000	Sphfalx09G010600	0.0149938	0.278225	0.0306619	0.376793
OG_11644rr_1rr_1.inclade1.ortho1	Sphmag19G009000	Sphfalx19G006700	0.5	0	0.5	0
OG_11645rr_1rr_1.unrooted-ortho	Sphmag17G005100	Sphfalx17G005200	1.61e-11	0	1.03e-10	0
OG_11646rr_1rr_1.inclade1.ortho1	Sphmag16G026900	Sphfalx16G040000	0.118909	0.200859	0.205323	0.280419
OG_11649rr_1rr_1.inclade1.ortho1	Sphmag03G054200	NA	0.5	0.5	0.5	0.5
OG_11650rr_1rr_1.unrooted-ortho	Sphmag18G051900	Sphfalx18G047000	0.5	0.262372	0.5	0.357565
OG_11651rr_1rr_1.inclade1.ortho1	Sphmag04G033700	Sphfalx04G030100	0	0	0	0
OG_11652rr_1rr_1.inclade1.ortho1	NA	Sphfalx01G135500	0.5	5.27e-06	0.5	1.23e-05
OG_11652rr_1rr_1.inclade2.ortho1	Sphmag10G098700	Sphfalx10G102400	0.430868	0.106477	0.5	0.156119
OG_11652rr_1rr_1.inclade3.ortho1	Sphmag15G011300	Sphfalx15G011200	0.349026	0.000147501	0.5	0.000300008
OG_11653rr_1rr_1.inclade1.ortho1	Sphmag17G107200	Sphfalx17G105900	2.52e-05	0	7.77e-05	0
OG_11655rr_1rr_1.inclade1.ortho1	Sphmag19G007100	Sphfalx19G004600	0.198045	0.5	0.323706	0.5
OG_11656rr_1rr_1.unrooted-ortho	Sphmag17G001900	Sphfalx17G001500	0.5	0.0828522	0.5	0.123389
OG_11657rr_1rr_1.inclade1.ortho1	Sphmag19G015500	Sphfalx19G013300	0.31749	0.5	0.486436	0.5
OG_11658rr_1rr_1.inclade1.ortho1	Sphmag12G117000	Sphfalx12G111200	1.48e-12	8.16e-15	1.04e-11	4.07e-14
OG_11659rr_1rr_1.inclade1.ortho1	Sphmag12G118000	Sphfalx12G109700	0.00410446	0.0408325	0.00922455	0.0633446
OG_11660rr_1rr_1.unrooted-ortho	Sphmag12G117100	Sphfalx12G111100	0.5	0.103412	0.5	0.151836
OG_11661rr_1rr_1.inclade1.ortho1	Sphmag07G115200	Sphfalx07G106900	0	6.18e-13	0	2.66e-12
OG_11663rr_1rr_1.inclade1.ortho1	Sphmag19G093800	Sphfalx19G092000	1.55e-07	1.02e-13	6.35e-07	4.68e-13
OG_11664rr_1rr_1.inclade1.ortho1	Sphmag17G041300	Sphfalx17G044700	0.5	0.5	0.5	0.5
OG_11665rr_1rr_1.inclade1.ortho1	NA	Sphfalx01G132800	0.0236011	0.195566	0.0468176	0.273609
OG_11666rr_1rr_1.inclade1.ortho1	Sphmag06G068100	Sphfalx06G066100	1.69e-07	1.9e-12	6.87e-07	7.87e-12
OG_11667rr_1rr_1.inclade1.ortho1	Sphmag12G037600	Sphfalx12G030300	4.12e-11	0.00119863	2.51e-10	0.00222147
OG_11668rr_1rr_1.inclade1.ortho1	Sphmag09G095800	Sphfalx09G017600	1.41e-06	0.00776215	5.12e-06	0.0131322
OG_11669rr_1rr_1.unrooted-ortho	NA	NA	0.5	1.83e-06	0.5	4.5e-06
OG_11672rr_1rr_1.inclade1.ortho1	Sphmag12G089100	Sphfalx12G084300	0.5	0.5	0.5	0.5
OG_11672rr_1rr_1.inclade1.ortho2	Sphmag06G075700	Sphfalx06G071400	0.407003	0.00179168	0.5	0.00325129
OG_11677rr_1rr_1.inclade1.ortho1	Sphmag06G050500	NA	0.00177811	3.85e-07	0.00422994	1e-06
OG_11677rr_1rr_1.inclade1.ortho2	Sphmag06G049700	NA	0	2.62e-06	0	6.33e-06
OG_11677rr_1rr_1.inclade1.ortho3	Sphmag06G049100	NA	0.422608	0.0134798	0.5	0.0221771
OG_11678rr_1rr_1.unrooted-ortho	NA	Sphfalx08G061800	0.5	0.319014	0.5	0.425873
OG_11679rr_1rr_1.inclade1.ortho1	Sphmag05G081200	Sphfalx05G073100	0.5	0.395207	0.5	0.5
OG_11681rr_1rr_1.inclade1.ortho1	Sphmag03G141300	Sphfalx03G144600	1.17e-08	0.0354141	5.44e-08	0.0553788
OG_11682rr_1rr_1.inclade1.ortho1	Sphmag05G123200	Sphfalx05G112800	0.175067	0.5	0.290592	0.5
OG_11682rr_1rr_1.inclade2.ortho1	Sphmag01G165700	Sphfalx01G158800	1.65e-06	0.5	5.94e-06	0.5
OG_11683rr_1rr_1.inclade1.ortho1	Sphmag04G055700	Sphfalx04G051800	0.0360398	4.06e-05	0.06937	8.71e-05
OG_11683rr_1rr_1.inclade2.ortho1	Sphmag11G040700	Sphfalx11G040900	0	0.5	0	0.5
OG_11684rr_1rr_1.inclade1.ortho1	Sphmag07G011200	Sphfalx07G005300	0	1.8e-05	0	4e-05
OG_11685rr_1rr_1.unrooted-ortho	Sphmag09G000400	NA	NA	NA	NA	NA
OG_11686rr_1rr_1.inclade1.ortho1	Sphmag01G130800	Sphfalx01G142500	0.155871	3.81e-08	0.26197	1.09e-07
OG_11687rr_1rr_1.unrooted-ortho	Sphmag07G038700	Sphfalx07G030900	0.000718948	0	0.00181538	0
OG_11688rr_1rr_1.inclade1.ortho1	NA	Sphfalx09G047900	0.5	0.00190716	0.5	0.00345095
OG_11689rr_1rr_1.inclade1.ortho1	Sphmag14G073900	Sphfalx14G077400	0.0192416	2.28e-11	0.0386936	8.74e-11
OG_11690rr_1rr_1.inclade1.ortho1	Sphmag02G075600	Sphfalx02G076600	0.304109	0.272526	0.469151	0.369962
OG_11691rr_1rr_1.inclade1.ortho1	NA	Sphfalx14G038600	2.11e-07	3.8e-10	8.48e-07	1.31e-09
OG_11692rr_1rr_1.unrooted-ortho	Sphmag03G105700	Sphfalx03G111500	0.0142573	3.45e-13	0.0292656	1.51e-12
OG_11693rr_1rr_1.inclade1.ortho1	Sphmag01G027000	Sphfalx01G029100	2.82e-05	2.46e-05	8.67e-05	5.39e-05
OG_11694rr_1rr_1.inclade1.ortho1	NA	NA	1.32e-11	0	8.49e-11	0
OG_11695rr_1rr_1.unrooted-ortho	Sphmag03G032700	Sphfalx03G036200	NA	NA	NA	NA
OG_11696rr_1rr_1.unrooted-ortho	Sphmag14G072900	Sphfalx14G073200	0.5	0.5	0.5	0.5
OG_11697rr_1rr_1.inclade1.ortho1	Sphmag19G068300	Sphfalx19G064400	1.49e-13	0	1.19e-12	0
OG_11699rr_1rr_1.inclade1.ortho1	Sphmag05G042100	Sphfalx05G035700	5.7e-06	0.5	1.91e-05	0.5
OG_116rr_1rr_1.unrooted-ortho	Sphmag01G085300	Sphfalx01G090600	0.5	0.5	0.5	0.5
OG_11701rr_1rr_1.inclade1.ortho1	Sphmag02G125100	Sphfalx02G126200	2.63e-06	0.000106902	9.18e-06	0.000220464
OG_11702rr_1rr_1.inclade1.ortho1	Sphmag07G115000	Sphfalx07G107600	0.000188292	8.78e-05	0.000514931	0.000182119
OG_11703rr_1rr_1.inclade1.ortho1	NA	NA	0.5	0.011069	0.5	0.0183828
OG_11704rr_1rr_1.inclade1.ortho1	Sphmag13G049200	Sphfalx13G051300	0.0316009	0.5	0.0613861	0.5
OG_11705rr_1rr_1.inclade1.ortho1	Sphmag18G071700	Sphfalx18G039900	1.23e-09	2.49e-14	6.39e-09	1.2e-13
OG_11706rr_1rr_1.unrooted-ortho	Sphmag13G081900	Sphfalx13G082700	0.5	0.245011	0.5	0.335808
OG_11709rr_1rr_1.unrooted-ortho	Sphmag02G177100	Sphfalx02G174300	0.5	0.204109	0.5	0.284605
OG_11710rr_1rr_1.unrooted-ortho	NA	NA	0.196146	6.45e-08	0.321033	1.81e-07
OG_11711rr_1rr_1.inclade1.ortho1	Sphmag02G024200	Sphfalx02G008500	2.35e-08	0	1.06e-07	0
OG_11713rr_1rr_1.inclade1.ortho1	NA	Sphfalx05G145000	0.124934	3.81e-07	0.214625	9.96e-07
OG_11714rr_1rr_1.inclade1.ortho1	Sphmag05G143400	Sphfalx05G132200	0.00315484	0	0.00720599	0
OG_11714rr_1rr_1.inclade1.ortho2	Sphmag06G105200	Sphfalx06G101500	0.141917	0.000903425	0.240872	0.00169762
OG_11714rr_1rr_1.inclade1.ortho3	Sphmag06G107500	Sphfalx06G103700	0.5	0.000203635	0.5	0.000408872
OG_11715rr_1rr_1.inclade1.ortho1	Sphmag12G074000	Sphfalx12G068800	1.06e-05	0.485562	3.42e-05	0.5
OG_11715rr_1rr_1.inclade2.ortho1	Sphmag09G031600	Sphfalx09G083500	8.27e-15	0	7.5e-14	0
OG_11716rr_1rr_1.inclade1.ortho1	Sphmag04G065100	Sphfalx04G062900	0	0.233436	0	0.321279
OG_11717rr_1rr_1.inclade1.ortho1	Sphmag19G038600	Sphfalx19G037000	0	8.34e-13	0	3.56e-12
OG_11717rr_1rr_1.inclade2.ortho1	Sphmag16G006100	Sphfalx16G018300	0	0	0	0
OG_11718rr_1rr_1.inclade1.ortho1	Sphmag17G106700	Sphfalx17G105400	1.07e-05	9.58e-09	3.47e-05	2.91e-08
OG_11718rr_1rr_1.inclade2.ortho1	Sphmag19G096200	Sphfalx19G094300	0.5	2.77e-07	0.5	7.35e-07
OG_11719rr_1rr_1.inclade1.ortho1	Sphmag15G059300	Sphfalx15G056800	0.5	1.17e-10	0.5	4.19e-10
OG_11720rr_1rr_1.unrooted-ortho	Sphmag02G133100	Sphfalx02G134500	0.5	0	0.5	0
OG_11723rr_1rr_1.inclade1.ortho1	Sphmag18G056500	Sphfalx18G042100	9.14e-07	1.37e-05	3.39e-06	3.08e-05
OG_11724rr_1rr_1.inclade1.ortho1	Sphmag14G063900	Sphfalx14G064800	0.336689	7.68e-05	0.5	0.000160259
OG_11725rr_1rr_1.inclade1.ortho1	Sphmag12G074600	Sphfalx12G069500	0.00537997	5.84e-13	0.0118637	2.52e-12
OG_11726rr_1rr_1.inclade1.ortho1	Sphmag08G123800	Sphfalx08G128800	0.5	9.44e-05	0.5	0.000195377
OG_11728rr_1rr_1.inclade1.ortho1	Sphmag19G022300	Sphfalx19G020900	0.5	0.159176	0.5	0.226217
OG_11728rr_1rr_1.inclade2.ortho1	Sphmag16G012000	Sphfalx16G009400	0.00209846	0.134617	0.00492828	0.193794
OG_11730rr_1rr_1.inclade1.ortho1	Sphmag13G105300	Sphfalx13G103800	7.68e-05	0	0.000222784	0
OG_11731rr_1rr_1.inclade1.ortho1	Sphmag04G006000	Sphfalx04G004000	0.5	1.2e-05	0.5	2.71e-05
OG_11732rr_1rr_1.inclade1.ortho1	Sphmag10G026900	Sphfalx10G030400	0.0091	3.98e-08	0.0193666	1.14e-07
OG_11734rr_1rr_1.inclade1.ortho1	Sphmag02G127300	Sphfalx02G128000	0.208991	0.000204794	0.33897	0.000410991
OG_11735rr_1rr_1.inclade1.ortho1	NA	Sphfalx02G195000	0.000374574	1.53e-09	0.00098447	5.02e-09
OG_11735rr_1rr_1.inclade1.ortho2	NA	NA	0.0106046	0.00870951	0.0223179	0.0146333
OG_11736rr_1rr_1.inclade1.ortho1	Sphmag09G051700	Sphfalx09G048800	8.46e-09	1.77e-07	4.01e-08	4.77e-07
OG_11737rr_1rr_1.inclade1.ortho1	Sphmag05G082100	Sphfalx05G073800	0.300984	0.100252	0.464964	0.147594
OG_11738rr_1rr_1.unrooted-ortho	Sphmag09G069900	Sphfalx09G047400	0	0	0	0
OG_11740rr_1rr_1.inclade1.ortho1	Sphmag02G054100	Sphfalx02G053200	2.35e-09	0	1.18e-08	0
OG_11741rr_1rr_1.inclade1.ortho1	Sphmag07G000700	NA	0.000855626	0.000999547	0.00213394	0.00186831
OG_11742rr_1rr_1.inclade1.ortho1	Sphmag07G042500	Sphfalx07G034500	0.000325487	0.5	0.000862478	0.5
OG_11744rr_1rr_1.inclade1.ortho1	Sphmag10G101700	Sphfalx10G105500	1.86e-05	6.33e-09	5.83e-05	1.96e-08
OG_11745rr_1rr_1.unrooted-ortho	NA	NA	0.5	0.0572178	0.5	0.0871318
OG_11746rr_1rr_1.inclade1.ortho1	Sphmag18G066900	Sphfalx18G033800	0.131689	0.0422903	0.225155	0.0654521
OG_11747rr_1rr_1.unrooted-ortho	Sphmag13G111900	Sphfalx13G110800	0.5	1.84e-09	0.5	5.98e-09
OG_11748rr_1rr_1.unrooted-ortho	Sphmag04G111000	Sphfalx04G108200	0.5	0.377852	0.5	0.494694
OG_11750rr_1rr_1.unrooted-ortho	Sphmag14G107600	Sphfalx14G105300	1.21e-06	0.5	4.43e-06	0.5
OG_11751rr_1rr_1.unrooted-ortho	Sphmag08G071200	Sphfalx08G075100	0.5	0.429144	0.5	0.5
OG_11753rr_1rr_1.unrooted-ortho	Sphmag03G023300	Sphfalx03G026300	0.38556	0.0202549	0.5	0.0326115
OG_11754rr_1rr_1.inclade1.ortho1	Sphmag02G041100	Sphfalx02G040200	6.49e-11	5.05e-15	3.89e-10	2.56e-14
OG_11755rr_1rr_1.inclade2.ortho1	Sphmag14G057800	Sphfalx14G058600	0.5	0.5	0.5	0.5
OG_11755rr_1rr_1.inclade3.ortho1	Sphmag18G064200	Sphfalx18G031200	NA	NA	NA	NA
OG_11756rr_1rr_1.inclade1.ortho1	Sphmag07G036700	Sphfalx07G028800	3.4e-10	0	1.88e-09	0
OG_11757rr_1rr_1.inclade1.ortho1	Sphmag07G034800	Sphfalx07G026800	0.395984	3.22e-12	0.5	1.31e-11
OG_11758rr_1rr_1.inclade1.ortho1	Sphmag09G094100	Sphfalx09G019000	1.7e-09	0	8.67e-09	0
OG_11759rr_1rr_2.inclade1.ortho1	NA	Sphfalx02G150800	0.344163	0.146379	0.5	0.209575
OG_11761rr_1rr_1.inclade1.ortho1	Sphmag06G053700	Sphfalx06G053100	0.5	0	0.5	0
OG_11762rr_1rr_1.inclade1.ortho1	Sphmag09G009800	Sphfalx09G106100	0.0850635	0.00699984	0.152128	0.0119152
OG_11764rr_1rr_1.inclade1.ortho1	Sphmag03G103400	Sphfalx03G109500	0	0	0	0
OG_11766rr_1rr_1.inclade1.ortho1	Sphmag04G067600	Sphfalx04G065300	0.5	1.27e-05	0.5	2.87e-05
OG_11767rr_1rr_1.inclade1.ortho1	Sphmag11G057200	Sphfalx11G055200	0.00294835	0.0647168	0.00676657	0.0978731
OG_11768rr_1rr_1.unrooted-ortho	Sphmag03G086400	Sphfalx03G090200	0.000465161	1.82e-08	0.00120632	5.41e-08
OG_11769rr_1rr_1.inclade1.ortho1	Sphmag11G094500	Sphfalx11G089600	0.000210745	0	0.00057194	0
OG_11770rr_1rr_1.unrooted-ortho	Sphmag14G062700	Sphfalx14G063700	0.0727253	7.09e-05	0.132093	0.000148458
OG_11771rr_1rr_1.inclade1.ortho1	Sphmag15G063500	Sphfalx15G061600	0.5	0.00552037	0.5	0.00951764
OG_11772rr_1rr_1.inclade1.ortho1	Sphmag05G099900	Sphfalx05G107200	0.5	0.5	0.5	0.5
OG_11773rr_1rr_1.inclade1.ortho1	Sphmag05G099800	Sphfalx05G107300	2.65e-11	3.11e-15	1.66e-10	1.6e-14
OG_11774rr_1rr_1.inclade1.ortho1	Sphmag07G069000	Sphfalx07G061900	1.38e-11	2.16e-12	8.82e-11	8.88e-12
OG_11775rr_1rr_1.inclade1.ortho1	Sphmag03G095400	Sphfalx03G101200	0.311177	0.451075	0.478189	0.5
OG_11775rr_1rr_1.inclade2.ortho1	Sphmag14G049100	Sphfalx14G049700	0.000197999	1.66e-09	0.000539477	5.43e-09
OG_11776rr_1rr_1.unrooted-ortho	Sphmag13G116100	Sphfalx13G115700	NA	NA	NA	NA
OG_11778rr_1rr_1.inclade1.ortho1	Sphmag05G116400	Sphfalx05G090700	1.38e-07	1.44e-05	5.67e-07	3.23e-05
OG_11779rr_1rr_1.inclade1.ortho1	Sphmag13G084000	Sphfalx13G085000	NA	NA	NA	NA
OG_11780rr_1rr_1.inclade1.ortho1	Sphmag19G068900	Sphfalx19G065100	1.69e-10	7.79e-13	9.72e-10	3.33e-12
OG_11781rr_1rr_1.inclade1.ortho1	Sphmag01G084300	Sphfalx01G089500	0.0021023	0.0124934	0.00493656	0.0206444
OG_11782rr_1rr_1.inclade1.ortho1	Sphmag11G063400	Sphfalx11G061400	0	0	0	0
OG_11782rr_1rr_1.inclade2.ortho1	Sphmag10G031300	NA	0.213409	0.0125008	0.345428	0.0206545
OG_11783rr_1rr_1.inclade1.ortho1	Sphmag06G029700	Sphfalx06G030300	0	0	0	0
OG_11783rr_1rr_1.inclade1.ortho2	NA	NA	0.5	0.122231	0.5	0.177279
OG_11784rr_1rr_1.unrooted-ortho	Sphmag10G066200	NA	5.03e-14	0	4.24e-13	0
OG_11785rr_1rr_1.inclade1.ortho1	Sphmag17G021000	Sphfalx17G027200	0.002203	0.000182215	0.00515467	0.000367215
OG_11787rr_1rr_1.inclade1.ortho1	Sphmag15G074500	Sphfalx15G072500	0.5	3.16e-15	0.5	1.63e-14
OG_11788rr_1rr_1.inclade1.ortho1	Sphmag02G128500	Sphfalx02G129800	0.5	0.220157	0.5	0.304567
OG_11789rr_1rr_1.inclade1.ortho1	Sphmag11G009400	Sphfalx11G008800	NA	NA	NA	NA
OG_11790rr_1rr_1.inclade1.ortho1	Sphmag05G059200	Sphfalx05G043300	0.0455457	0	0.0861064	0
OG_11791rr_1rr_1.inclade1.ortho1	Sphmag03G038100	Sphfalx03G040600	0.30002	2.1e-13	0.463657	9.39e-13
OG_11792rr_1rr_1.inclade1.ortho1	Sphmag10G095400	Sphfalx10G099200	0.246905	0.5	0.392065	0.5
OG_11793rr_1rr_1.inclade1.ortho1	Sphmag11G076200	Sphfalx11G073500	3.26e-10	0	1.81e-09	0
OG_11794rr_1rr_1.inclade2.ortho1	Sphmag11G041600	Sphfalx11G041800	0.189103	0.00188173	0.310887	0.0034061
OG_11794rr_1rr_1.inclade3.ortho1	Sphmag13G099200	Sphfalx13G098300	NA	NA	NA	NA
OG_11795rr_1rr_1.inclade1.ortho1	Sphmag14G056800	Sphfalx14G057500	0.171878	0	0.285837	0
OG_11796rr_2rr_1.unrooted-ortho	Sphmag04G092600	NA	0.5	0.0618273	0.5	0.093774
OG_11797rr_1rr_1.inclade1.ortho1	Sphmag11G100800	Sphfalx11G097300	0	6.58e-08	0	1.85e-07
OG_11798rr_1rr_1.unrooted-ortho	Sphmag04G092700	Sphfalx04G090200	NA	NA	NA	NA
OG_11799rr_1rr_1.inclade1.ortho1	Sphmag01G154400	Sphfalx01G170500	0.5	0.443092	0.5	0.5
OG_117rr_1rr_1.unrooted-ortho	Sphmag01G090000	Sphfalx01G093600	0.00458381	0	0.0102306	0
OG_11800rr_1rr_1.inclade1.ortho1	Sphmag04G092800	Sphfalx04G090300	0.162342	0.5	0.271549	0.5
OG_11801rr_1rr_1.inclade1.ortho1	Sphmag11G076700	Sphfalx11G074000	0	5.21e-14	0	2.45e-13
OG_11802rr_1rr_1.inclade1.ortho1	Sphmag10G054800	Sphfalx10G056700	0	0	0	0
OG_11804rr_1rr_1.inclade1.ortho1	NA	NA	0.487193	1.89e-07	0.5	5.1e-07
OG_11805rr_1rr_1.inclade1.ortho1	Sphmag02G105700	NA	0	0	0	0
OG_11806rr_1rr_1.inclade1.ortho1	Sphmag08G087200	Sphfalx08G089700	1.9e-10	0	1.08e-09	0
OG_11807rr_1rr_1.inclade1.ortho1	Sphmag16G065100	Sphfalx16G065900	0	0	0	0
OG_11808rr_1rr_1.unrooted-ortho	Sphmag02G108500	NA	0	0	0	0
OG_11809rr_2rr_1.inclade1.ortho1	Sphmag19G026600	Sphfalx09G077200	NA	NA	NA	NA
OG_11810rr_1rr_1.inclade1.ortho1	Sphmag04G056100	Sphfalx04G052200	0.010518	2.74e-07	0.0221532	7.26e-07
OG_11811rr_1rr_1.inclade1.ortho1	Sphmag01G093600	Sphfalx01G100200	0.0132067	0	0.0273074	0
OG_11813rr_1rr_1.inclade1.ortho1	Sphmag13G044100	Sphfalx13G046600	1.56e-09	0.00470961	8.01e-09	0.00818762
OG_11815rr_1rr_1.unrooted-ortho	Sphmag13G004700	Sphfalx13G005600	0.5	0.5	0.5	0.5
OG_11816rr_1rr_1.inclade1.ortho1	Sphmag05G116500	Sphfalx05G090800	0.105066	0.468753	0.184134	0.5
OG_11817rr_1rr_1.inclade1.ortho1	Sphmag11G011700	Sphfalx11G011100	0.5	2.07e-08	0.5	6.1e-08
OG_11818rr_1rr_1.inclade1.ortho1	Sphmag10G037000	Sphfalx10G040600	0.155818	2.71e-06	0.261909	6.54e-06
OG_11819rr_1rr_1.inclade1.ortho1	Sphmag11G055600	Sphfalx11G053000	0.185421	0.494056	0.305629	0.5
OG_11820rr_1rr_1.inclade1.ortho1	Sphmag13G100300	Sphfalx13G099700	1.73e-05	0	5.44e-05	0
OG_11821rr_1rr_1.inclade1.ortho1	Sphmag13G077500	NA	1.03e-06	0	3.78e-06	0
OG_11823rr_1rr_1.inclade1.ortho1	Sphmag05G115400	Sphfalx05G092200	0.00035851	0.149252	0.000945076	0.213321
OG_11824rr_1rr_1.inclade1.ortho1	Sphmag13G042500	Sphfalx13G045200	0.169337	0.106575	0.282205	0.156248
OG_11825rr_1rr_1.unrooted-ortho	Sphmag03G074600	Sphfalx03G078100	3.26e-06	4.31e-14	1.12e-05	2.04e-13
OG_11826rr_1rr_1.unrooted-ortho	NA	Sphfalx07G087000	0.5	0.385868	0.5	0.5
OG_11827rr_1rr_1.inclade1.ortho1	Sphmag07G087700	Sphfalx07G067900	1.33e-07	1.34e-11	5.49e-07	5.2e-11
OG_11829rr_1rr_1.inclade1.ortho1	NA	NA	0.5	1.27e-05	0.5	2.87e-05
OG_11830rr_1rr_1.unrooted-ortho	Sphmag09G042000	Sphfalx09G072100	0.5	0	0.5	0
OG_11831rr_1rr_1.inclade1.ortho1	Sphmag12G044700	Sphfalx12G050800	0.5	0	0.5	0
OG_11832rr_1rr_1.inclade1.ortho1	Sphmag09G042100	Sphfalx09G072000	8.15e-12	0	5.35e-11	0
OG_11833rr_1rr_1.inclade1.ortho1	Sphmag09G045500	Sphfalx09G068400	2.05e-15	2.08e-07	1.97e-14	5.58e-07
OG_11834rr_1rr_1.inclade1.ortho1	Sphmag08G047100	Sphfalx08G050200	0.0143285	0.000107058	0.0294041	0.000220729
OG_11835rr_1rr_1.inclade1.ortho1	Sphmag01G081600	Sphfalx01G086700	0.5	0.5	0.5	0.5
OG_11836rr_1rr_1.inclade1.ortho1	Sphmag03G120400	Sphfalx03G124100	0.220932	3.86e-06	0.35622	9.16e-06
OG_11836rr_1rr_1.inclade2.ortho1	Sphmag14G005700	Sphfalx14G005900	0.5	0.497175	0.5	0.5
OG_11837rr_1rr_1.inclade1.ortho1	Sphmag10G090900	Sphfalx10G095100	1.43e-13	0	1.14e-12	0
OG_11839rr_1rr_1.inclade1.ortho1	Sphmag12G057300	Sphfalx12G038200	3.78e-06	9.02e-14	1.29e-05	4.15e-13
OG_11840rr_1rr_1.inclade1.ortho1	Sphmag02G194500	Sphfalx02G192100	9.71e-15	1.57e-07	8.72e-14	4.25e-07
OG_11841rr_1rr_1.inclade1.ortho1	Sphmag10G103300	Sphfalx10G108900	0.5	0.5	0.5	0.5
OG_11842rr_1rr_1.inclade1.ortho1	Sphmag04G136000	Sphfalx04G130300	0.5	0.5	0.5	0.5
OG_11843rr_1rr_1.inclade1.ortho1	Sphmag07G078200	Sphfalx07G080900	0	0	0	0
OG_11843rr_1rr_1.inclade2.ortho1	Sphmag09G031800	Sphfalx09G083300	4.98e-05	1.64e-09	0.000148053	5.35e-09
OG_11844rr_1rr_1.inclade1.ortho1	Sphmag04G047400	Sphfalx04G044100	NA	NA	NA	NA
OG_11845rr_1rr_1.inclade1.ortho1	Sphmag11G037300	Sphfalx11G036700	0.5	2.86e-05	0.5	6.22e-05
OG_11846rr_1rr_1.inclade1.ortho1	Sphmag01G096100	Sphfalx01G102500	0.0103426	1.44e-10	0.0218012	5.14e-10
OG_11848rr_1rr_1.unrooted-ortho	Sphmag18G015500	Sphfalx18G082800	0.486874	0	0.5	0
OG_11849rr_1rr_1.inclade1.ortho1	Sphmag14G028300	Sphfalx14G028500	0.0026092	0	0.00603374	0
OG_11850rr_1rr_1.inclade1.ortho1	Sphmag04G030300	Sphfalx04G027100	0.302593	0.5	0.467085	0.5
OG_11851rr_1rr_1.inclade1.ortho1	Sphmag11G017900	Sphfalx11G016000	4.17e-09	2.67e-10	2.04e-08	9.31e-10
OG_11853rr_1rr_1.inclade1.ortho1	Sphmag02G013000	Sphfalx02G018600	1.75e-07	0.5	7.12e-07	0.5
OG_11854rr_1rr_1.inclade1.ortho1	Sphmag08G117600	Sphfalx08G122400	5.61e-07	2.41e-06	2.14e-06	5.84e-06
OG_11855rr_1rr_1.inclade1.ortho1	Sphmag04G065500	Sphfalx04G063300	0	0	0	0
OG_11856rr_1rr_1.unrooted-ortho	Sphmag19G072100	Sphfalx19G068300	5.97e-14	0	4.98e-13	0
OG_11857rr_1rr_1.inclade1.ortho1	Sphmag11G039300	Sphfalx11G039200	0.000902499	2.06e-06	0.00224236	5.03e-06
OG_11858rr_1rr_1.inclade1.ortho1	Sphmag07G108500	Sphfalx07G100200	1.05e-09	0	5.5e-09	0
OG_11859rr_1rr_1.inclade1.ortho1	Sphmag01G196400	Sphfalx01G205500	0.5	1.69e-07	0.5	4.57e-07
OG_11860rr_1rr_1.inclade1.ortho1	Sphmag04G014900	Sphfalx04G013500	0.5	2.86e-10	0.5	9.94e-10
OG_11863rr_1rr_1.inclade1.ortho1	Sphmag05G078200	Sphfalx05G069800	6.52e-06	1.01e-13	2.16e-05	4.62e-13
OG_11864rr_1rr_1.inclade1.ortho1	Sphmag09G021700	Sphfalx09G098500	0	0	0	0
OG_11866rr_1rr_1.inclade1.ortho1	Sphmag10G027700	Sphfalx10G031200	0.00027176	2.06e-06	0.000729025	5.02e-06
OG_11867rr_1rr_1.inclade1.ortho1	Sphmag03G087600	Sphfalx03G091600	0.000954847	0	0.00236204	0
OG_11870rr_1rr_1.unrooted-ortho	Sphmag01G027800	NA	5.55e-17	2.78e-16	6.13e-16	1.56e-15
OG_11871rr_1rr_1.inclade1.ortho1	Sphmag16G097300	Sphfalx16G096400	NA	NA	NA	NA
OG_11872rr_1rr_1.inclade1.ortho1	Sphmag19G093400	Sphfalx19G091400	0.135798	0.343945	0.23133	0.455046
OG_11874rr_1rr_1.inclade1.ortho1	Sphmag01G131700	Sphfalx01G141500	1.48e-14	1.15e-08	1.31e-13	3.47e-08
OG_11875rr_1rr_1.inclade1.ortho1	Sphmag07G127300	Sphfalx07G119400	0.307205	0.472017	0.473097	0.5
OG_11876rr_1rr_1.inclade1.ortho1	Sphmag07G011400	Sphfalx07G005600	1.28e-07	0	5.3e-07	0
OG_11877rr_1rr_1.inclade1.ortho1	Sphmag10G054900	Sphfalx10G056800	2.54e-06	0.0387495	8.87e-06	0.0602906
OG_11878rr_1rr_1.inclade1.ortho1	Sphmag03G025300	NA	2.25e-08	4.66e-06	1.01e-07	1.1e-05
OG_11878rr_1rr_1.inclade1.ortho2	NA	Sphfalx03G028100	0.5	0.5	0.5	0.5
OG_11879rr_1rr_1.inclade1.ortho1	Sphmag18G068700	Sphfalx18G035900	0.5	0.174638	0.5	0.246334
OG_11880rr_1rr_1.inclade1.ortho1	Sphmag05G148700	Sphfalx05G138900	0	0	0	0
OG_11881rr_1rr_1.inclade1.ortho1	Sphmag15G029400	Sphfalx15G031400	0.486307	0.088987	0.5	0.132004
OG_11882rr_1rr_1.inclade1.ortho1	Sphmag06G040200	Sphfalx06G041800	0.428611	0	0.5	0
OG_11883rr_1rr_1.inclade1.ortho1	Sphmag11G013600	Sphfalx11G013100	1.03e-05	0.498618	3.34e-05	0.5
OG_11883rr_1rr_1.inclade1.ortho2	Sphmag04G025000	Sphfalx04G022300	0.484871	0.456229	0.5	0.5
OG_11884rr_1rr_1.unrooted-ortho	Sphmag08G123000	Sphfalx08G127900	NA	NA	NA	NA
OG_11885rr_1rr_1.inclade1.ortho1	Sphmag10G068700	Sphfalx10G072400	0.5	0.5	0.5	0.5
OG_11888rr_1rr_1.inclade1.ortho1	Sphmag02G084800	Sphfalx02G100700	0.00463523	5.99e-06	0.0103323	1.39e-05
OG_11889rr_1rr_1.inclade1.ortho1	Sphmag08G078800	Sphfalx08G082900	0.000302511	0.0546359	0.000804966	0.0834733
OG_11890rr_1rr_1.unrooted-ortho	Sphmag02G084900	Sphfalx02G100600	0.5	0.275798	0.5	0.373859
OG_11891rr_1rr_1.unrooted-ortho	Sphmag05G046000	Sphfalx05G039400	0.0580737	0.000333609	0.107605	0.000657085
OG_11892rr_1rr_1.inclade1.ortho1	Sphmag16G073900	Sphfalx16G074600	3.61e-05	8.66e-13	0.000109191	3.69e-12
OG_11893rr_1rr_1.inclade1.ortho1	Sphmag06G004100	Sphfalx06G003900	0	0	0	0
OG_11894rr_1rr_1.inclade1.ortho1	Sphmag15G070700	Sphfalx15G068500	0.000490952	0.5	0.00126801	0.5
OG_11895rr_1rr_1.inclade1.ortho1	Sphmag14G071700	Sphfalx14G072100	3.13e-12	0.172982	2.14e-11	0.244194
OG_11896rr_1rr_1.inclade1.ortho1	Sphmag19G035300	Sphfalx19G034100	0.5	0.171338	0.5	0.242132
OG_11897rr_1rr_1.inclade1.ortho1	Sphmag15G052800	Sphfalx15G047200	1.11e-16	0.0100961	1.21e-15	0.0168378
OG_11897rr_1rr_1.inclade2.ortho1	Sphmag10G067100	Sphfalx10G070700	1.48e-11	8.56e-05	9.46e-11	0.000177879
OG_11898rr_1rr_1.unrooted-ortho	Sphmag11G095400	Sphfalx11G092600	0.360255	1.42e-11	0.5	5.5e-11
OG_11899rr_1rr_1.unrooted-ortho	Sphmag11G095300	Sphfalx11G092500	3.68e-08	0	1.62e-07	0
OG_118rr_1rr_1.unrooted-ortho	Sphmag01G089500	Sphfalx01G094000	0.468041	1.63e-09	0.5	5.33e-09
OG_11900rr_1rr_1.inclade1.ortho1	Sphmag08G048200	Sphfalx08G054000	1.53e-10	0	8.87e-10	0
OG_11901rr_1rr_1.inclade1.ortho1	Sphmag08G088100	Sphfalx08G090800	2.06e-05	0	6.43e-05	0
OG_11902rr_1rr_1.inclade1.ortho1	Sphmag12G023600	Sphfalx12G018800	8.17e-10	0	4.35e-09	0
OG_11903rr_1rr_1.inclade1.ortho1	Sphmag07G106200	Sphfalx07G097700	0.0915947	0	0.162632	0
OG_11904rr_1rr_1.inclade1.ortho1	Sphmag07G045800	Sphfalx07G037300	3.08e-07	0	1.21e-06	0
OG_11908rr_1rr_1.unrooted-ortho	Sphmag11G085800	Sphfalx11G082700	0.5	0.0436082	0.5	0.0673469
OG_11911rr_1rr_1.inclade1.ortho1	Sphmag11G085900	Sphfalx11G082500	0.5	8.45e-06	0.5	1.94e-05
OG_11912rr_1rr_1.inclade1.ortho1	Sphmag04G147400	Sphfalx04G140900	0.5	0.000589257	0.5	0.00113215
OG_11913rr_1rr_1.inclade1.ortho1	Sphmag10G003100	Sphfalx10G003600	0.000506889	0.000232021	0.00130555	0.000463105
OG_11914rr_1rr_1.inclade1.ortho1	Sphmag04G042000	Sphfalx04G037500	0.5	0	0.5	0
OG_11916rr_1rr_1.inclade1.ortho1	Sphmag09G002800	Sphfalx09G113100	0.000192758	0.00117057	0.000525869	0.00217151
OG_11918rr_1rr_1.inclade1.ortho1	Sphmag07G050000	NA	0.5	0.0815873	0.5	0.121677
OG_11920rr_1rr_1.inclade1.ortho1	NA	NA	2.57e-09	0.5	1.29e-08	0.5
OG_11925rr_1rr_1.unrooted-ortho	Sphmag07G054800	Sphfalx07G047100	2.45e-10	0.0495764	1.38e-09	0.0761034
OG_11926rr_1rr_1.inclade1.ortho1	Sphmag08G014500	Sphfalx08G028800	1.41e-11	0	9.04e-11	0
OG_11927rr_1rr_1.inclade1.ortho1	Sphmag12G113800	Sphfalx12G104000	4.57e-11	7.84e-06	2.77e-10	1.81e-05
OG_11929rr_1rr_1.inclade1.ortho1	Sphmag12G035000	Sphfalx12G028900	0.0887759	3.94e-05	0.15823	8.46e-05
OG_11930rr_1rr_1.inclade1.ortho1	Sphmag18G096900	Sphfalx18G098700	0.000135874	3.32e-10	0.000378619	1.15e-09
OG_11931rr_1rr_1.inclade1.ortho1	Sphmag10G088200	Sphfalx10G092700	0.5	0.5	0.5	0.5
OG_11932rr_1rr_1.inclade1.ortho1	NA	Sphfalx06G052700	0.000471507	0.000453189	0.00122098	0.000880338
OG_11932rr_1rr_1.inclade2.ortho1	Sphmag09G093700	Sphfalx09G019300	0	2.85e-07	0	7.56e-07
OG_11933rr_1rr_1.inclade1.ortho1	Sphmag08G051500	Sphfalx08G050600	0	0	0	0
OG_11933rr_1rr_1.inclade2.ortho1	Sphmag05G144800	Sphfalx05G133500	0	0	0	0
OG_11934rr_1rr_1.inclade1.ortho1	Sphmag08G014600	Sphfalx08G028700	0.5	0	0.5	0
OG_11934rr_1rr_1.inclade2.ortho1	Sphmag08G113700	Sphfalx08G117700	4.79e-08	0.21747	2.08e-07	0.301165
OG_11937rr_1rr_1.inclade1.ortho1	Sphmag12G040900	Sphfalx12G053500	0.178632	0	0.295795	0
OG_11938rr_1rr_1.unrooted-ortho	Sphmag02G107200	Sphfalx02G107300	0.00170574	8.67e-08	0.00406694	2.41e-07
OG_11939rr_1rr_1.inclade1.ortho1	Sphmag11G041800	Sphfalx11G042000	5.01e-07	1.67e-16	1.92e-06	9.47e-16
OG_11940rr_1rr_1.inclade1.ortho1	Sphmag19G068000	Sphfalx19G064200	0.083748	0.000781596	0.150013	0.00148065
OG_11942rr_1rr_1.inclade1.ortho1	Sphmag04G052000	Sphfalx04G047800	5.01e-06	6.67e-11	1.69e-05	2.44e-10
OG_11944rr_1rr_1.inclade1.ortho1	Sphmag11G025000	Sphfalx11G022600	0.000471821	9.9e-10	0.00122159	3.3e-09
OG_11946rr_1rr_1.inclade1.ortho1	NA	NA	0.00398837	0.0946922	0.00898021	0.139877
OG_11947rr_1rr_1.inclade1.ortho1	Sphmag04G051900	Sphfalx04G047700	0.181008	0	0.299385	0
OG_11949rr_1rr_1.inclade1.ortho1	Sphmag07G078600	Sphfalx07G081200	0.0140962	6.12e-08	0.0289725	1.72e-07
OG_11950rr_1rr_1.unrooted-ortho	Sphmag11G092700	Sphfalx11G091300	0.000234163	0	0.000631917	0
OG_11951rr_1rr_1.inclade1.ortho1	Sphmag12G076800	Sphfalx12G072600	0	0	0	0
OG_11952rr_1rr_1.inclade1.ortho1	Sphmag01G164800	Sphfalx01G159800	0.240447	0.269415	0.382616	0.366242
OG_11953rr_1rr_1.inclade1.ortho1	Sphmag14G063000	Sphfalx14G064100	0.5	0.5	0.5	0.5
OG_11955rr_1rr_1.inclade1.ortho1	Sphmag08G030200	Sphfalx08G011700	0.0845255	0	0.151285	0
OG_11955rr_1rr_1.inclade2.ortho1	Sphmag10G096300	Sphfalx10G100100	NA	NA	NA	NA
OG_11956rr_1rr_1.inclade1.ortho1	Sphmag06G043500	Sphfalx06G049600	0.00375181	8.76e-05	0.00847532	0.000181743
OG_11957rr_1rr_1.inclade1.ortho1	Sphmag14G015300	Sphfalx14G015300	4.39e-15	0	4.09e-14	0
OG_11958rr_1rr_1.inclade1.ortho1	Sphmag02G034800	Sphfalx02G034100	0.0181494	0.5	0.0366416	0.5
OG_11959rr_1rr_1.inclade1.ortho1	Sphmag05G096700	Sphfalx05G087700	0.0117351	2.61e-15	0.024479	1.36e-14
OG_11960rr_1rr_1.inclade1.ortho1	Sphmag17G008500	Sphfalx17G007900	0.00241779	0.00128355	0.00561593	0.00237192
OG_11961rr_1rr_1.inclade1.ortho1	Sphmag05G057600	Sphfalx05G044900	1.49e-12	0	1.05e-11	0
OG_11962rr_1rr_1.inclade1.ortho1	Sphmag06G077300	Sphfalx06G091600	7.42e-06	0.00510416	2.44e-05	0.00883664
OG_11963rr_1rr_1.inclade1.ortho1	Sphmag09G009500	Sphfalx09G106400	8.38e-05	2.62e-08	0.000241371	7.65e-08
OG_11964rr_1rr_1.inclade1.ortho1	Sphmag15G070000	Sphfalx15G067900	5.32e-05	0.5	0.000157919	0.5
OG_11965rr_1rr_1.inclade1.ortho1	Sphmag10G020300	Sphfalx10G023100	3.08e-10	2.9e-14	1.71e-09	1.39e-13
OG_11966rr_1rr_1.inclade1.ortho1	Sphmag10G008200	Sphfalx10G008300	0	0	0	0
OG_11967rr_1rr_1.inclade1.ortho1	Sphmag15G032400	Sphfalx15G028300	0.0107359	1e-14	0.0225643	4.97e-14
OG_11968rr_1rr_1.unrooted-ortho	Sphmag06G015600	Sphfalx06G015100	0.5	0.0291357	0.5	0.0459836
OG_11969rr_1rr_1.inclade1.ortho1	Sphmag16G014000	Sphfalx16G008000	0.000738323	0	0.00186015	0
OG_11970rr_1rr_1.inclade1.ortho1	Sphmag11G058400	Sphfalx11G056600	0.229519	0.5	0.367817	0.5
OG_11970rr_1rr_1.inclade2.ortho1	Sphmag04G051100	Sphfalx04G046900	0.175635	0.5	0.291454	0.5
OG_11970rr_1rr_1.inclade3.ortho1	Sphmag10G034000	Sphfalx10G037900	0.00140321	0.102266	0.00339214	0.150293
OG_11970rr_1rr_1.inclade4.ortho1	Sphmag15G077700	Sphfalx15G075200	0.5	0.00593478	0.5	0.0101899
OG_11971rr_1rr_1.inclade1.ortho1	Sphmag02G014400	Sphfalx02G017000	0	0.5	0	0.5
OG_11975rr_1rr_1.unrooted-ortho	Sphmag03G048800	Sphfalx03G052900	2.41e-06	1.55e-08	8.45e-06	4.64e-08
OG_11977rr_1rr_1.inclade1.ortho1	Sphmag08G075200	Sphfalx08G078800	0.0154581	9.21e-13	0.0315422	3.91e-12
OG_11977rr_1rr_1.inclade2.ortho1	Sphmag08G008700	Sphfalx08G033800	0.5	4.19e-06	0.5	9.92e-06
OG_11978rr_1rr_1.inclade1.ortho1	Sphmag08G044500	Sphfalx08G047700	0.000225835	3.13e-06	0.000610588	7.48e-06
OG_11979rr_1rr_1.inclade1.ortho1	Sphmag11G073500	Sphfalx11G070900	0.260852	0	0.411035	0
OG_11980rr_1rr_1.inclade1.ortho1	Sphmag08G140100	Sphfalx08G146500	0.173243	1.8e-05	0.287925	3.99e-05
OG_11981rr_1rr_1.unrooted-ortho	Sphmag02G061500	Sphfalx02G061000	0	1.59e-12	0	6.62e-12
OG_11982rr_1rr_1.inclade1.ortho1	Sphmag05G127900	Sphfalx05G117700	NA	NA	NA	NA
OG_11983rr_1rr_1.inclade1.ortho1	Sphmag10G089600	Sphfalx10G093900	0.0430915	4.4e-08	0.0817302	1.26e-07
OG_11984rr_1rr_1.inclade1.ortho1	Sphmag05G058300	Sphfalx05G044200	0.5	0.495001	0.5	0.5
OG_11985rr_1rr_1.inclade1.ortho1	Sphmag02G184400	Sphfalx02G180800	0.0191147	0.5	0.038453	0.5
OG_11986rr_1rr_1.inclade1.ortho1	Sphmag04G131400	Sphfalx04G126400	0.5	2.25e-07	0.5	6.01e-07
OG_11988rr_1rr_1.inclade1.ortho1	Sphmag19G050800	Sphfalx19G051400	0	0	0	0
OG_11988rr_1rr_1.inclade2.ortho1	NA	NA	2.08e-07	0.0156055	8.37e-07	0.0255019
OG_11990rr_1rr_1.inclade1.ortho1	Sphmag10G030900	Sphfalx10G034200	0.461586	1.66e-07	0.5	4.5e-07
OG_11991rr_1rr_1.unrooted-ortho	Sphmag04G099100	Sphfalx04G096000	0.0180084	0.5	0.03638	0.5
OG_11991rr_1rr_2.unrooted-ortho	Sphmag11G063800	Sphfalx11G061800	1.94e-05	1.56e-12	6.08e-05	6.49e-12
OG_11992rr_1rr_1.inclade1.ortho1	Sphmag06G074300	Sphfalx06G070200	0	0	0	0
OG_11993rr_1rr_1.inclade1.ortho1	Sphmag02G106400	Sphfalx02G106300	0.5	0	0.5	0
OG_11994rr_1rr_1.inclade1.ortho1	Sphmag02G187400	Sphfalx02G183900	5.02e-06	0	1.69e-05	0
OG_11995rr_1rr_1.inclade1.ortho1	Sphmag18G049200	Sphfalx18G049000	0.5	0	0.5	0
OG_11997rr_1rr_1.inclade1.ortho1	Sphmag07G050900	Sphfalx07G042400	0	0	0	0
OG_11997rr_1rr_1.inclade2.ortho1	Sphmag12G012200	Sphfalx12G010200	6.83e-06	9.44e-16	2.26e-05	5.08e-15
OG_11998rr_1rr_1.inclade1.ortho1	Sphmag04G054900	Sphfalx04G050800	9.32e-13	0.00755236	6.75e-12	0.012802
OG_11999rr_1rr_1.inclade1.ortho1	Sphmag05G145900	Sphfalx05G134400	0.298795	0.000258586	0.462305	0.000514441
OG_119rr_1rr_1.inclade1.ortho1	Sphmag01G089200	Sphfalx01G094300	0.00174216	0.5	0.00415001	0.5
OG_12000rr_1rr_1.unrooted-ortho	Sphmag16G057600	Sphfalx16G058200	0	0.00322851	0	0.00570807
OG_12001rr_1rr_1.inclade1.ortho1	Sphmag08G065500	Sphfalx08G071900	3.45e-09	6.66e-16	1.7e-08	3.63e-15
OG_12002rr_1rr_1.inclade1.ortho1	Sphmag19G082800	Sphfalx19G080400	5.55e-17	0	6.13e-16	0
OG_12003rr_1rr_1.inclade1.ortho1	Sphmag02G171600	Sphfalx02G161100	0.00578784	0.022516	0.0127099	0.0360611
OG_12005rr_1rr_1.inclade1.ortho1	Sphmag17G007400	Sphfalx17G007200	4.02e-14	0	3.42e-13	0
OG_12006rr_1rr_1.inclade1.ortho1	Sphmag02G044100	Sphfalx02G042400	5.29e-10	1.79e-10	2.88e-09	6.34e-10
OG_12007rr_1rr_1.inclade1.ortho1	Sphmag04G141400	Sphfalx04G136000	1.09e-14	0.5	9.72e-14	0.5
OG_12007rr_1rr_2.inclade1.ortho1	Sphmag10G072300	Sphfalx10G075600	0.105717	0.5	0.18515	0.5
OG_12008rr_1rr_1.inclade1.ortho1	Sphmag06G088300	Sphfalx06G081100	0.5	2.78e-16	0.5	1.56e-15
OG_12009rr_1rr_1.inclade1.ortho1	Sphmag02G031100	Sphfalx02G029900	0	0	0	0
OG_12010rr_1rr_1.unrooted-ortho	Sphmag10G070400	Sphfalx10G074000	0.00340485	0	0.00774796	0
OG_12011rr_1rr_1.inclade1.ortho1	Sphmag03G096400	Sphfalx03G100300	0.5	0.5	0.5	0.5
OG_12011rr_1rr_1.inclade2.ortho1	Sphmag07G026700	NA	0.5	1.51e-10	0.5	5.36e-10
OG_12011rr_1rr_1.inclade3.ortho1	Sphmag14G048900	Sphfalx14G049600	0.5	1.15e-07	0.5	3.15e-07
OG_12012rr_1rr_1.unrooted-ortho	Sphmag03G019600	Sphfalx03G024900	0.00132484	0.5	0.00321103	0.5
OG_12013rr_1rr_1.inclade1.ortho1	Sphmag01G133800	Sphfalx01G138700	NA	NA	NA	NA
OG_12014rr_1rr_1.inclade1.ortho1	Sphmag11G019600	Sphfalx11G017700	0.14524	0	0.245853	0
OG_12015rr_1rr_1.inclade1.ortho1	Sphmag11G012000	Sphfalx11G011600	2.82e-07	1.3e-09	1.11e-06	4.3e-09
OG_12015rr_1rr_1.inclade2.ortho1	Sphmag15G054900	Sphfalx15G045000	0.5	3.7e-09	0.5	1.16e-08
OG_12015rr_1rr_1.inclade3.ortho1	Sphmag10G037400	Sphfalx10G041000	0.5	0.5	0.5	0.5
OG_12016rr_1rr_1.inclade1.ortho1	Sphmag19G058500	Sphfalx19G055600	0	0	0	0
OG_12017rr_1rr_1.inclade1.ortho1	Sphmag12G103700	Sphfalx12G096300	NA	NA	NA	NA
OG_12018rr_1rr_1.inclade1.ortho1	NA	NA	4.99e-13	1.02e-09	3.72e-12	3.41e-09
OG_12019rr_1rr_1.inclade1.ortho1	Sphmag18G037300	Sphfalx18G060300	4.75e-11	8e-06	2.88e-10	1.84e-05
OG_12021rr_1rr_1.inclade1.ortho1	Sphmag13G117900	Sphfalx13G117200	2.8e-10	3.82e-11	1.57e-09	1.43e-10
OG_12022rr_1rr_1.inclade1.ortho1	Sphmag17G026400	Sphfalx17G020500	3.09e-10	0	1.72e-09	0
OG_12023rr_1rr_1.inclade1.ortho1	Sphmag19G035200	Sphfalx19G034000	0	0	0	0
OG_12024rr_1rr_1.inclade1.ortho1	NA	Sphfalx02G096100	0.5	0.5	0.5	0.5
OG_12026rr_1rr_1.inclade1.ortho1	NA	Sphfalx02G021900	0.5	0	0.5	0
OG_12027rr_1rr_1.inclade1.ortho1	Sphmag02G185900	Sphfalx02G182500	8.05e-06	0.5	2.64e-05	0.5
OG_12028rr_1rr_1.inclade1.ortho1	Sphmag08G090700	Sphfalx08G093500	0.5	0.0302046	0.5	0.0475804
OG_12029rr_1rr_1.inclade1.ortho1	Sphmag12G104300	Sphfalx12G096800	0.5	0.000382258	0.5	0.000748155
OG_12029rr_1rr_1.inclade3.ortho1	Sphmag18G081100	Sphfalx18G017400	0.0217907	1.16e-11	0.0434606	4.54e-11
OG_12031rr_1rr_1.inclade1.ortho1	Sphmag08G013100	Sphfalx08G030300	0.5	0.138776	0.5	0.199465
OG_12032rr_1rr_1.inclade1.ortho1	Sphmag05G031200	Sphfalx05G025200	3.9e-10	0	2.15e-09	0
OG_12033rr_1rr_1.inclade1.ortho1	Sphmag02G082300	Sphfalx02G103400	NA	NA	NA	NA
OG_12034rr_1rr_1.inclade2.ortho1	Sphmag01G092900	Sphfalx01G099600	8.52e-05	0	0.000244936	0
OG_12035rr_1rr_1.inclade1.ortho1	NA	NA	3.03e-14	0.00205084	2.6e-13	0.00369908
OG_12036rr_1rr_1.inclade1.ortho1	Sphmag03G029200	Sphfalx03G032100	6.13e-13	3.78e-10	4.53e-12	1.3e-09
OG_12037rr_1rr_1.inclade1.ortho1	Sphmag04G047500	Sphfalx04G044200	0	0	0	0
OG_12038rr_1rr_1.inclade1.ortho1	Sphmag03G029300	Sphfalx03G032200	0.0100436	1.18e-14	0.0212332	5.79e-14
OG_12039rr_1rr_1.unrooted-ortho	Sphmag11G114400	Sphfalx11G111300	0.5	0.000500836	0.5	0.000969231
OG_12040rr_1rr_1.inclade1.ortho1	Sphmag08G035800	Sphfalx08G037700	0.0655591	0	0.120208	0
OG_12041rr_1rr_1.inclade1.ortho1	Sphmag08G122000	Sphfalx08G126800	0.5	2.76e-10	0.5	9.64e-10
OG_12042rr_1rr_1.unrooted-ortho	Sphmag14G053200	Sphfalx14G053300	0.025684	0.0127045	0.0506067	0.0209671
OG_12044rr_1rr_1.unrooted-ortho	Sphmag16G064300	Sphfalx16G065000	0.5	3.49e-06	0.5	8.32e-06
OG_12045rr_1rr_1.unrooted-ortho	Sphmag17G060600	Sphfalx17G062100	0.0286511	0.00148741	0.0560967	0.00272761
OG_12046rr_1rr_1.inclade1.ortho1	Sphmag17G079900	Sphfalx17G080900	0.0121412	0	0.0252728	0
OG_12047rr_1rr_1.unrooted-ortho	Sphmag19G052500	Sphfalx19G049700	1.55e-06	3.31e-09	5.58e-06	1.05e-08
OG_12048rr_1rr_1.inclade1.ortho1	Sphmag14G102500	Sphfalx14G102000	2.28e-06	4.94e-06	8.01e-06	1.16e-05
OG_12050rr_1rr_1.unrooted-ortho	Sphmag05G014000	Sphfalx05G010800	6.69e-07	0	2.53e-06	0
OG_12051rr_1rr_1.unrooted-ortho	Sphmag08G023400	Sphfalx08G017900	0	0.00261067	0	0.00466155
OG_12052rr_1rr_1.inclade1.ortho1	Sphmag02G148300	Sphfalx02G148000	0.0341763	3.74e-14	0.0659677	1.78e-13
OG_12053rr_2rr_1.inclade1.ortho1	Sphmag16G001800	Sphfalx16G002400	1.27e-08	7.63e-14	5.87e-08	3.53e-13
OG_12053rr_2rr_1.inclade2.ortho1	Sphmag17G029700	Sphfalx17G031200	0	0.5	0	0.5
OG_12053rr_2rr_1.inclade3.ortho1	Sphmag19G021200	Sphfalx19G020100	1.67e-16	0.107194	1.79e-15	0.157039
OG_12054rr_1rr_1.inclade1.ortho1	Sphmag04G148200	Sphfalx04G141700	NA	NA	NA	NA
OG_12055rr_1rr_1.inclade1.ortho1	Sphmag01G002800	Sphfalx01G005500	0.0132974	0.000939866	0.0274735	0.00176254
OG_12056rr_1rr_1.inclade1.ortho1	Sphmag06G079100	Sphfalx06G089700	0.5	0.5	0.5	0.5
OG_12057rr_1rr_1.unrooted-ortho	NA	NA	0.351181	0.000118336	0.5	0.000242874
OG_12058rr_1rr_1.inclade1.ortho1	Sphmag09G075300	Sphfalx09G037400	0	3.02e-05	0	6.56e-05
OG_12059rr_1rr_1.inclade1.ortho1	Sphmag15G098500	Sphfalx15G093600	0.5	4.03e-12	0.5	1.62e-11
OG_12060rr_1rr_1.unrooted-ortho	Sphmag18G029400	Sphfalx18G069300	0.5	0.5	0.5	0.5
OG_12061rr_1rr_1.inclade1.ortho1	Sphmag04G097600	Sphfalx04G094600	3.37e-08	4.42e-05	1.49e-07	9.45e-05
OG_12062rr_1rr_1.inclade1.ortho1	Sphmag04G082400	Sphfalx04G080300	0.5	0.000140756	0.5	0.000286842
OG_12063rr_1rr_1.inclade1.ortho1	Sphmag15G061200	Sphfalx15G058600	2.56e-07	1.88e-05	1.02e-06	4.17e-05
OG_12064rr_1rr_1.unrooted-ortho	NA	Sphfalx01G080100	NA	NA	NA	NA
OG_12065rr_1rr_1.unrooted-ortho	Sphmag08G087700	Sphfalx08G090300	0.5	0.0817512	0.5	0.121853
OG_12066rr_1rr_1.inclade1.ortho1	Sphmag03G046800	Sphfalx03G050300	0.5	0.5	0.5	0.5
OG_12067rr_1rr_1.inclade1.ortho1	Sphmag18G038800	Sphfalx18G059200	1.45e-14	0.00101656	1.28e-13	0.00189894
OG_12069rr_1rr_1.inclade1.ortho1	Sphmag18G053600	Sphfalx18G045200	0	0	0	0
OG_12069rr_1rr_1.inclade2.ortho1	Sphmag14G084100	Sphfalx14G084900	0.207129	0	0.336605	0
OG_12071rr_1rr_1.inclade1.ortho1	Sphmag14G084000	Sphfalx14G085000	0	0	0	0
OG_12072rr_1rr_1.inclade1.ortho1	NA	Sphfalx10G068200	0.00457985	0.0104597	0.0102261	0.0174111
OG_12073rr_1rr_1.unrooted-ortho	Sphmag03G100600	Sphfalx03G105700	0.0386754	6.57e-05	0.0739394	0.000138084
OG_12074rr_1rr_1.inclade1.ortho1	Sphmag15G070900	Sphfalx15G068700	1.9e-06	1.7e-12	6.76e-06	7.06e-12
OG_12076rr_1rr_1.inclade1.ortho1	Sphmag07G082300	Sphfalx07G076200	0.00358809	0.0155474	0.00813103	0.0254124
OG_12077rr_1rr_1.inclade1.ortho1	Sphmag15G081200	Sphfalx15G093300	3.97e-07	0	1.54e-06	0
OG_12078rr_1rr_1.inclade1.ortho1	Sphmag11G049600	Sphfalx11G047400	6.26e-05	0.000333805	0.000183724	0.000657389
OG_12079rr_1rr_1.unrooted-ortho	Sphmag06G013100	Sphfalx06G013000	0.5	0.0103563	0.5	0.0172518
OG_12080rr_1rr_1.inclade1.ortho1	Sphmag06G069500	Sphfalx06G067600	0.00131375	0.000416158	0.00318611	0.000811593
OG_12081rr_1rr_1.inclade1.ortho1	Sphmag02G134000	Sphfalx02G135400	0.0172098	1.38e-06	0.0348693	3.44e-06
OG_12082rr_1rr_1.inclade1.ortho1	Sphmag03G019900	Sphfalx03G024600	3.35e-10	0	1.86e-09	0
OG_12084rr_1rr_1.inclade1.ortho1	Sphmag08G144300	Sphfalx08G152600	NA	NA	NA	NA
OG_12086rr_1rr_1.unrooted-ortho	Sphmag09G110400	Sphfalx09G001100	2.92e-11	7.03e-05	1.81e-10	0.000147244
OG_12089rr_1rr_1.unrooted-ortho	Sphmag12G025600	Sphfalx12G020600	0.00441034	1.88e-14	0.00986993	9.12e-14
OG_12091rr_1rr_1.inclade1.ortho1	Sphmag02G082500	Sphfalx02G103200	1.11e-15	0	1.1e-14	0
OG_12093rr_1rr_1.inclade1.ortho1	Sphmag11G107000	Sphfalx11G104600	0.5	3.92e-09	0.5	1.23e-08
OG_12094rr_1rr_1.inclade1.ortho1	Sphmag08G039400	Sphfalx08G040800	5.1e-12	2.05e-15	3.42e-11	1.08e-14
OG_12095rr_1rr_1.inclade1.ortho1	Sphmag17G066100	Sphfalx17G067900	0.5	0.5	0.5	0.5
OG_12095rr_1rr_1.inclade1.ortho2	Sphmag08G045300	Sphfalx08G048500	0.416262	0.286946	0.5	0.387311
OG_12096rr_1rr_1.inclade1.ortho1	Sphmag09G005100	Sphfalx09G111000	0	0	0	0
OG_12097rr_1rr_1.inclade1.ortho1	Sphmag15G081000	Sphfalx15G078300	0.5	1.11e-10	0.5	4.01e-10
OG_12098rr_1rr_1.inclade1.ortho1	Sphmag12G041000	Sphfalx12G053600	0.491668	0	0.5	0
OG_12099rr_1rr_1.inclade1.ortho1	Sphmag01G059600	Sphfalx01G056500	2.89e-11	0	1.8e-10	0
OG_120rr_1rr_1.unrooted-ortho	Sphmag01G088900	Sphfalx01G095000	0.000389771	0.0225478	0.00102213	0.0361085
OG_12100rr_1rr_1.inclade1.ortho1	Sphmag19G089100	Sphfalx19G086100	NA	NA	NA	NA
OG_12102rr_1rr_1.unrooted-ortho	Sphmag10G072000	Sphfalx10G075100	2.21e-08	0.0948709	9.96e-08	0.140128
OG_12103rr_1rr_1.inclade1.ortho1	Sphmag18G037100	Sphfalx18G060500	1.03e-14	5.5e-15	9.2e-14	2.78e-14
OG_12105rr_1rr_1.inclade1.ortho1	Sphmag02G006000	Sphfalx02G025600	0.5	0.00681974	0.5	0.0116198
OG_12105rr_1rr_1.inclade1.ortho2	Sphmag05G125600	Sphfalx05G115500	1.7e-05	0	5.35e-05	0
OG_12106rr_1rr_1.inclade1.ortho1	Sphmag01G132100	Sphfalx01G141100	0.2132	5.19e-07	0.34516	1.34e-06
OG_12107rr_1rr_1.inclade1.ortho1	Sphmag09G088100	Sphfalx09G024600	0.241324	0.5	0.383934	0.5
[truncated: 14,914 more rows]

## Sheet: TableS5
Supplemental Table 5-Gene families (orthogroups) which underwent expansion since the last common ancestor in Sphagnum
Expansion is defined as greater orthogroup occupancy in the most recent ancestor of Sphagnum as compared to the most recent ancestor of mosses
Mosses = Sphagnum, Ceratodon, Physcomitrium
Orthogroup	Sphagnum_Gene_Names	Chlamydomonas_reinhardtii	Volvox_carteri	Chlorokybus_atmophyticus	Mesostigma_viride	Klebsormidium_nitens	Chara_braunii	Penium_margaritaceum	Mesotaenium_endlicherianum	Anthoceros_angustus	Anthoceros_agrestis	Anthoceros_punctatus	Marchantia_polymorpha	Marchantia_paleacea	Sphagnum_angustifolium	Sphagnum_divinum	Physcomitrium_patens	Ceratodon_purpureus	Selaginella_moellendorffii	Azolla_filiculoides	Salvinia_cucullata	Sequoia_giganteum	Pseudotsuga_menziesii	Picea_abies	Pinus_lambertiana	Amborella_trichopoda	Nymphaea_colorata	Sorghum_bicolor	Panicum_virgatum	Oryza_sativa	Brachypodium_distachyon	Cinnamomum_kanehirae	Aquilegia_coerulea	Kalanchoe_fedtschenkoi	Lupinus_albus	Populus_trichocarpa	Arabidopsis_thaliana
OG_1000	Sphfalx06G049800|Sphfalx12G039100|Sphmag06G043300|Sphmag12G056300	0	0	0	0	0	0	0	1	1	1	1	1	1	2	2	2	1	0	1	1	1	1	1	0	0	0	0	0	0	0	0	0	0	0	0	0
OG_1005	Sphfalx02G118500|Sphfalx11G014600|Sphmag02G118900|Sphmag02G119000	0	0	0	0	0	0	0	0	0	0	0	0	6	2	2	1	5	9	4	3	34	111	86	66	25	15	43	85	53	33	30	23	29	22	35	21
OG_1008	Sphfalx03G065100|Sphfalx03G083600|Sphfalx04G110500|Sphfalx12G042500|Sphfalx13G121800|Sphmag03G062700|Sphmag03G080200|Sphmag13G120500	2	2	2	1	1	4	4	1	1	1	1	1	1	5	3	1	1	1	1	1	4	1	4	2	1	3	1	2	1	1	1	1	1	2	1	1
OG_10086	Sphfalx04G051700|Sphmag04G055600	0	0	0	0	0	0	0	0	1	1	1	0	0	1	1	0	0	0	0	0	0	0	0	0	0	0	0	0	0	0	0	0	0	0	0	0
OG_10120	Sphfalx15G091300|Sphmag15G083300	1	1	0	0	0	3	0	0	0	0	0	0	0	1	1	1	0	0	0	0	0	0	0	0	0	0	0	0	0	0	0	0	0	0	0	0
OG_10137	Sphfalx06G084200|Sphfalx07G099900|Sphmag06G084500|Sphmag07G108200	0	0	0	0	0	0	0	0	0	0	0	0	0	2	2	0	0	0	0	0	0	0	0	0	0	0	0	0	0	0	0	0	0	0	0	0
OG_1014	Sphfalx01G141400|Sphfalx05G067200|Sphmag01G131900|Sphmag05G074900	0	0	0	0	1	1	5	2	1	1	1	1	1	2	2	2	1	1	2	2	1	1	2	1	1	1	2	4	2	2	3	2	3	6	4	2
OG_102	Sphfalx06G079500|Sphfalx09G083000|Sphfalx11G109500|Sphfalx12G055700|Sphmag06G089800|Sphmag09G032100|Sphmag11G112400|Sphmag12G060500	1	1	1	1	1	1	6	2	6	3	3	1	1	4	4	4	2	3	3	3	4	9	3	3	2	2	3	6	3	3	3	6	5	7	6	4
OG_1021	Sphfalx06G131100|Sphfalx12G106000|Sphmag06G137100|Sphmag12G115400	0	0	0	0	1	1	0	1	1	1	1	1	1	2	2	2	1	1	1	1	1	2	2	2	1	2	1	2	1	1	1	1	1	2	2	2
OG_10259	Sphfalx06G111700|Sphfalx07G110000|Sphmag06G116100	0	0	0	0	0	0	0	0	0	0	0	1	0	2	1	0	0	0	0	0	0	0	0	0	0	0	0	0	0	0	0	0	0	0	0	0
OG_1028	Sphfalx16G089800|Sphfalx17G090500|Sphmag16G091000|Sphmag17G089300	0	0	0	0	0	1	0	1	1	1	1	1	1	2	2	3	1	1	1	1	1	1	1	1	1	1	1	2	1	1	1	1	1	1	2	1
OG_1029	Sphfalx06G031800|Sphfalx07G031900|Sphmag06G031300|Sphmag07G039500	1	1	1	0	1	1	6	1	2	1	2	1	1	2	2	1	1	1	2	1	2	1	2	1	1	1	1	3	1	1	1	2	2	3	1	2
OG_10306	Sphfalx13G114200|Sphmag13G115100	0	0	0	0	0	0	0	0	0	0	0	0	0	1	1	1	0	0	0	0	0	0	0	0	0	0	0	0	0	0	0	0	0	0	0	0
OG_10309	Sphfalx02G096400|Sphmag02G095900|Sphmag02G134800	0	0	0	0	0	0	0	0	0	0	0	0	0	1	2	0	0	0	0	0	0	0	0	0	0	0	0	0	0	0	0	0	0	0	0	0
OG_1031	Sphfalx04G066200|Sphfalx11G032500|Sphmag04G068600|Sphmag11G032800|Sphmag11G033000	0	0	0	0	1	2	4	1	1	1	1	1	1	2	3	3	1	1	1	1	4	1	7	1	1	1	1	4	1	1	1	1	1	3	1	1
OG_1034	Sphfalx05G118400|Sphfalx08G049200|Sphmag05G130100|Sphmag08G046100	1	1	1	0	1	1	1	1	1	1	1	1	1	2	2	2	1	1	1	1	1	2	3	4	1	1	1	2	1	1	2	1	1	2	2	1
OG_10358	Sphfalx02G158200|Sphmag02G159200	0	0	0	0	0	0	0	0	0	0	0	0	0	1	1	0	0	0	0	0	0	0	0	0	0	0	0	0	0	0	0	0	0	1	0	0
OG_10371	Sphfalx02G053300|Sphfalx05G082700|Sphfalx05G082800|Sphmag02G054200|Sphmag05G091700	0	0	0	0	0	0	0	0	0	0	0	0	0	3	2	0	0	0	0	0	0	0	0	0	0	0	0	0	0	0	0	0	0	0	0	0
OG_1038	Sphfalx06G067800|Sphfalx09G036200|Sphfalx19G030700|Sphmag06G069700|Sphmag09G076400|Sphmag19G031500	1	1	1	1	1	2	6	1	1	1	1	1	1	3	3	3	2	3	3	3	4	2	5	7	2	1	3	7	5	2	5	2	6	8	2	4
OG_10405	Sphfalx02G044900|Sphfalx11G032000|Sphmag11G032400	0	0	0	0	0	0	0	0	0	0	0	0	0	2	1	0	0	0	0	0	0	0	0	0	0	0	0	0	0	0	0	0	0	0	0	0
OG_1051	Sphfalx14G012700|Sphfalx15G089600|Sphmag11G009700|Sphmag15G084900	0	0	0	0	0	0	4	0	1	1	1	1	3	2	2	1	1	1	1	1	1	1	2	1	1	1	2	4	2	2	1	3	2	2	2	1
OG_1058	Sphfalx01G132900|Sphfalx02G046600|Sphmag01G140900|Sphmag02G047700	0	0	0	0	0	1	0	0	1	1	1	1	0	2	2	0	1	0	1	3	1	1	1	0	1	1	1	2	1	1	1	1	2	1	1	1
OG_1066	Sphfalx06G075300|Sphfalx09G061400|Sphfalx12G071700|Sphmag06G100500|Sphmag09G064500|Sphmag12G076100	1	1	1	2	1	1	2	1	1	1	1	1	1	3	3	6	2	3	4	4	3	4	6	6	3	6	19	17	9	6	8	7	7	4	6	7
OG_1067	Sphfalx05G143500|Sphfalx08G132800|Sphmag05G150900|Sphmag08G126900	0	0	0	0	1	1	4	0	1	1	1	1	0	2	2	1	1	0	1	1	1	0	0	1	1	1	1	2	1	2	1	2	1	2	1	1
OG_1071	Sphfalx04G014000|Sphfalx11G009400|Sphfalx15G091700|Sphmag04G015400|Sphmag11G010100|Sphmag15G082800	1	1	1	1	1	1	1	1	1	1	1	1	1	3	3	2	1	1	1	3	3	1	2	1	1	1	1	2	1	3	2	2	1	2	2	2
OG_1076	Sphfalx08G023800|Sphfalx11G074100|Sphmag08G017700|Sphmag11G076900	1	1	1	1	1	1	3	1	1	1	1	1	1	2	2	1	1	2	1	1	2	1	0	1	1	1	1	2	1	1	1	1	1	1	2	1
OG_1078	Sphfalx01G101300|Sphfalx06G005800|Sphmag01G094800|Sphmag05G037500	0	0	1	1	1	2	3	1	1	1	1	1	1	2	2	2	1	4	1	1	1	2	1	2	1	1	1	2	1	1	1	1	1	2	2	1
OG_1085	Sphfalx05G114700|Sphfalx08G045900|Sphfalx17G022200|Sphmag05G125000|Sphmag08G042800|Sphmag17G024700	1	1	1	0	1	2	5	1	1	1	1	1	0	3	3	4	2	1	0	2	2	1	4	1	1	2	2	4	2	2	1	1	2	2	2	1
OG_109	Sphfalx01G021900|Sphfalx17G103300|Sphmag01G019600|Sphmag17G104500	1	1	1	1	1	1	1	1	1	1	1	1	1	2	2	1	1	1	1	1	1	1	3	1	1	1	1	2	1	1	1	1	1	1	2	1
OG_10924	Sphfalx04G055700|Sphmag04G058500	0	0	0	0	0	0	0	0	0	0	0	0	0	1	1	1	0	0	0	0	0	0	0	0	0	0	0	0	0	0	0	0	0	0	0	0
OG_10925	Sphfalx05G125300|Sphmag05G138600	0	0	0	0	0	0	0	0	0	0	0	0	0	1	1	1	0	0	0	0	0	0	0	0	0	0	0	0	0	0	0	0	0	0	0	0
OG_10937	Sphfalx18G081000|Sphmag18G020100	0	0	0	0	0	0	0	0	0	0	0	0	0	1	1	0	0	0	0	0	0	0	0	0	0	0	0	0	0	0	0	0	0	0	0	0
OG_10938	Sphfalx12G042200|Sphmag12G052700	0	0	0	0	0	0	0	0	0	0	0	0	0	1	1	0	0	0	0	0	0	0	0	0	0	0	0	0	0	0	0	0	0	0	0	0
OG_10939	Sphfalx02G012100|Sphmag02G020000	0	0	0	0	0	0	0	0	0	0	0	0	0	1	1	0	0	0	0	0	0	0	0	0	0	0	0	0	0	0	0	0	0	0	0	0
OG_10940	Sphfalx02G113300|Sphmag02G113700	0	0	0	0	0	0	0	0	0	0	0	0	0	1	1	0	0	0	0	0	0	0	0	0	0	0	0	0	0	0	0	0	0	0	0	0
OG_10941	Sphfalx09G082500|Sphmag09G032400	0	0	0	0	0	0	0	0	0	0	0	0	0	1	1	0	0	0	0	0	0	0	0	0	0	0	0	0	0	0	0	0	0	0	0	0
OG_10942	Sphfalx06G099200|Sphmag06G102900	0	0	0	0	0	0	0	0	0	0	0	0	0	1	1	0	0	0	0	0	0	0	0	0	0	0	0	0	0	0	0	0	0	0	0	0
OG_10943	Sphfalx06G029900|Sphmag06G029200	0	0	0	0	0	0	0	0	0	0	0	0	0	1	1	0	0	0	0	0	0	0	0	0	0	0	0	0	0	0	0	0	0	0	0	0
OG_10944	Sphfalx06G054700|Sphmag05G055500|Sphmag06G049600	0	0	0	0	0	0	0	0	0	0	0	0	0	1	2	0	0	0	0	0	0	0	0	0	0	0	0	0	0	0	0	0	0	0	0	0
OG_10945	Sphfalx11G112700|Sphmag11G116000	0	0	0	0	0	0	0	0	0	0	0	0	0	1	1	0	0	0	0	0	0	0	0	0	0	0	0	0	0	0	0	0	0	0	0	0
OG_10946	Sphfalx10G041300|Sphmag10G038200	0	0	0	0	0	0	0	0	0	0	0	0	0	1	1	0	1	0	0	0	0	0	0	0	0	0	0	0	0	0	0	0	0	0	0	0
OG_10947	Sphfalx19G074100|Sphmag19G077400	0	0	0	0	0	0	0	0	0	0	0	0	0	1	1	0	0	0	0	0	0	0	0	0	0	0	0	0	0	0	0	0	0	0	0	0
OG_10948	Sphfalx17G055500|Sphmag17G053800	0	0	0	0	0	0	0	0	0	0	0	0	0	1	1	0	0	0	0	0	0	0	0	0	0	0	0	0	0	0	0	0	0	0	0	0
OG_10949	Sphfalx13G099300|Sphmag13G099900	0	0	0	0	0	0	0	0	0	0	0	0	0	1	1	0	0	0	0	0	0	0	0	0	0	0	0	0	0	0	0	0	0	0	0	0
OG_10950	Sphfalx01G050500|Sphmag01G047300	0	0	0	0	0	0	0	0	0	0	0	0	0	1	1	0	0	0	0	0	0	0	0	0	0	0	0	0	0	0	0	0	0	0	0	0
OG_11	Sphfalx01G001400|Sphmag07G005300|Sphmag20G002600	0	0	0	0	0	0	0	0	0	0	0	1	12	1	2	0	0	1	1	0	5	1	0	4	1	6	2	3	2	5	4	4	2	7	1	1
OG_1100	Sphfalx02G046200|Sphfalx02G124800|Sphfalx05G010800|Sphfalx08G017900|Sphmag02G047400|Sphmag02G123700|Sphmag05G014000|Sphmag08G023400	1	1	1	1	1	1	3	1	1	1	1	1	1	4	4	5	2	2	3	3	2	4	6	6	1	2	2	2	2	1	3	4	6	6	5	5
OG_11094	Sphfalx10G003800|Sphmag10G003300	0	0	0	0	0	0	0	1	0	0	0	0	0	1	1	0	1	0	1	0	1	1	0	0	1	1	0	0	0	0	0	1	1	0	1	1
OG_11111	Sphfalx01G157900|Sphfalx05G045600|Sphfalx11G071900|Sphmag01G166600|Sphmag05G057000|Sphmag11G074300	0	0	1	1	1	1	1	0	0	1	1	2	1	3	3	2	1	0	1	1	1	2	2	1	1	2	1	3	1	1	1	2	2	4	3	1
OG_11114	Sphfalx01G144700|Sphfalx02G141900|Sphmag01G128600|Sphmag02G140800	0	0	0	0	0	0	0	0	1	0	0	1	1	2	2	4	1	0	0	0	0	0	0	0	0	0	0	0	0	0	0	0	0	0	0	0
OG_11144	Sphfalx11G083600|Sphfalx15G079300|Sphfalx16G091700|Sphmag08G018800|Sphmag16G093100	0	0	0	0	0	0	0	0	0	1	1	1	1	3	2	1	1	0	1	1	1	1	1	1	0	1	1	2	1	1	0	2	2	1	1	1
OG_11152	Sphfalx02G075500|Sphfalx08G077100|Sphfalx18G044000|Sphmag02G074300|Sphmag08G073100|Sphmag18G054400	0	0	0	0	0	0	0	0	0	0	1	0	1	3	3	0	2	1	1	0	1	1	3	0	0	0	0	0	0	0	0	0	0	0	0	0
OG_11154	Sphfalx03G108600|Sphfalx14G022700|Sphmag03G102700|Sphmag14G022200	1	1	1	1	1	2	0	2	1	1	1	1	1	2	2	2	1	1	1	1	0	1	1	1	1	3	3	4	4	2	3	1	2	2	2	3
OG_11157	Sphfalx07G009900|Sphfalx08G103700|Sphmag07G016200|Sphmag08G101800	0	0	0	1	1	1	1	0	0	1	1	1	1	2	2	1	1	0	1	1	0	1	0	0	0	0	0	0	0	0	0	0	0	0	0	0
OG_11159	Sphfalx01G075800|Sphfalx01G149000|Sphfalx02G197900|Sphfalx02G198000|Sphfalx02G198100|Sphfalx02G198200|Sphfalx02G198700|Sphfalx02G199100|Sphfalx02G201500|Sphfalx02G201600|Sphfalx02G202000|Sphfalx02G202200|Sphfalx02G202300|Sphfalx03G102100|Sphfalx03G146300|Sphfalx03G146700|Sphfalx03G146900|Sphfalx09G077400|Sphmag03G097000|Sphmag03G142300|Sphmag03G142400|Sphmag04G152000	0	0	0	0	0	0	0	0	0	0	0	1	0	18	4	3	5	0	0	3	0	0	0	0	0	0	0	0	0	0	0	0	0	0	0	0
OG_11167	Sphfalx03G121900|Sphmag03G118100	0	0	0	0	0	1	0	1	0	1	1	1	0	1	1	1	0	0	1	0	0	0	0	0	0	0	0	0	0	0	0	0	0	0	0	0
OG_11175	Sphfalx02G200500|Sphmag02G200500	0	0	0	0	1	0	0	1	0	1	1	0	0	1	1	1	0	0	1	1	0	0	0	0	1	1	0	1	1	1	0	1	2	1	1	0
OG_11180	Sphfalx04G126300|Sphmag04G131300	0	0	1	1	1	0	0	0	1	1	1	0	0	1	1	0	0	1	1	0	0	0	0	0	0	0	0	0	0	0	0	0	0	0	0	0
OG_11181	Sphfalx06G101300|Sphfalx08G085400|Sphmag06G105000|Sphmag08G081400	1	1	0	0	0	0	1	0	1	0	0	1	0	2	2	2	1	0	1	1	0	0	1	0	1	1	2	2	1	2	0	1	2	2	1	1
OG_11182	Sphfalx04G144100|Sphfalx10G065000|Sphmag04G150000|Sphmag10G062600	0	0	1	0	1	0	0	1	0	1	1	1	0	2	2	2	1	0	1	0	0	0	0	0	0	0	0	0	0	0	0	0	0	0	0	0
OG_11187	Sphfalx18G069800|Sphmag18G029000	1	1	0	0	0	0	0	0	0	0	0	2	2	1	1	0	0	0	1	0	0	0	0	0	0	0	0	0	0	0	0	0	0	0	0	0
OG_11189	Sphfalx15G021100|Sphmag15G026400	1	1	0	1	1	0	0	0	1	0	0	1	0	1	1	0	0	1	1	1	0	0	0	0	0	0	0	0	0	0	0	0	0	0	0	0
OG_11191	Sphfalx13G041600|Sphfalx14G017700|Sphmag13G038400|Sphmag14G017800	0	0	1	0	1	1	6	1	0	1	1	1	1	2	2	2	1	1	0	1	0	1	1	0	1	1	1	2	1	1	1	1	2	1	2	1
OG_11196	Sphfalx01G115300|Sphfalx08G038400|Sphmag01G107300|Sphmag08G036800	1	1	1	1	1	2	6	1	1	1	3	1	0	2	2	1	1	1	6	1	1	1	2	1	1	1	1	2	1	1	1	1	1	1	1	1
OG_112	Sphfalx02G062500|Sphfalx02G134300|Sphfalx05G043200|Sphfalx10G014300|Sphfalx11G004400|Sphmag02G063000|Sphmag02G132900|Sphmag05G059300|Sphmag10G011700|Sphmag11G004900	0	0	0	1	1	1	0	2	2	2	3	1	0	5	5	7	4	2	5	5	6	5	6	4	2	2	2	4	2	3	4	2	1	3	2	2
OG_1122	Sphfalx09G093300|Sphfalx12G070200|Sphfalx12G070400|Sphfalx12G071200|Sphmag09G022600|Sphmag12G075600	1	1	1	1	1	1	3	1	1	1	1	1	1	4	2	1	1	4	1	1	4	3	1	2	1	1	1	5	4	2	4	4	2	2	2	2
OG_11220	Sphfalx13G076300|Sphfalx15G018600|Sphmag13G074000|Sphmag15G019200	0	0	0	0	0	1	0	0	1	1	1	1	1	2	2	1	1	0	0	1	0	0	0	0	0	0	0	0	0	0	0	0	0	0	0	0
OG_11226	Sphfalx04G029200|Sphfalx10G053500|Sphmag04G032700|Sphmag10G051500	0	0	0	0	0	0	0	1	0	0	0	1	1	2	2	1	1	0	1	1	0	0	0	0	0	0	0	0	0	0	0	0	0	0	0	0
OG_1123	Sphfalx01G145800|Sphfalx02G025500|Sphmag01G127500|Sphmag02G006100	1	1	1	1	1	1	3	1	1	1	1	1	1	2	2	3	1	1	1	1	2	1	3	1	1	1	1	2	1	1	1	1	1	2	1	1
OG_11239	Sphfalx02G178100|Sphmag02G182000	0	0	0	0	0	0	0	0	0	0	0	1	0	1	1	0	1	0	0	1	0	0	0	0	0	0	0	0	0	0	0	0	0	0	0	0
OG_11267	Sphfalx08G095800|Sphmag08G092800	0	0	0	0	0	0	0	0	1	1	1	1	0	1	1	0	0	0	1	2	2	1	1	1	1	1	1	4	3	1	1	1	1	2	2	1
OG_11276	Sphfalx13G096400|Sphfalx14G081400|Sphmag13G096400|Sphmag14G081500	0	1	1	1	0	1	2	1	1	1	1	1	1	2	2	2	1	0	0	1	0	0	1	1	1	1	1	2	1	1	1	1	2	2	2	2
OG_11286	Sphfalx04G101100|Sphfalx11G069700|Sphmag04G104300|Sphmag11G072000	1	1	1	0	1	1	3	1	0	1	1	1	1	2	2	2	1	0	1	1	1	1	1	2	1	2	1	5	1	1	1	1	1	1	1	1
OG_11292	Sphfalx13G115200|Sphfalx18G060900|Sphmag13G115500|Sphmag18G036700	0	0	1	0	1	0	0	0	1	2	1	1	1	2	2	2	1	1	2	1	2	2	3	3	1	1	0	0	0	0	3	1	1	1	2	0
OG_11294	Sphfalx06G080900|Sphfalx11G013800|Sphmag06G088500|Sphmag11G014400	0	0	0	0	1	1	0	1	1	1	1	1	1	2	2	2	1	2	5	3	1	2	4	2	2	2	7	13	7	6	5	4	7	7	8	3
OG_11295	Sphfalx04G064000|Sphfalx08G019700|Sphfalx11G039600|Sphmag04G066200|Sphmag08G021600|Sphmag11G039600	4	3	0	1	3	2	2	0	1	3	2	1	1	3	3	2	1	1	3	2	1	1	1	1	1	2	1	2	1	1	1	1	3	6	4	2
OG_1131	Sphfalx03G054700|Sphfalx18G012400|Sphmag03G050700|Sphmag18G087700	1	1	1	2	1	1	2	1	1	0	1	1	1	2	2	1	1	2	3	2	1	1	3	1	1	2	3	5	3	3	2	1	2	3	6	3
OG_11316	Sphfalx01G060300|Sphfalx01G190300|Sphfalx02G056400|Sphfalx02G130400|Sphfalx11G007600|Sphfalx11G007700|Sphmag01G056500|Sphmag01G181900|Sphmag02G056900|Sphmag02G129100|Sphmag11G008300|Sphmag11G008400	0	0	0	0	0	0	0	0	1	1	1	1	1	6	6	3	2	6	8	10	2	2	3	3	2	3	1	4	2	1	3	2	2	2	1	1
OG_1132	Sphfalx03G089100|Sphfalx13G069500|Sphfalx14G044600|Sphfalx18G079000|Sphmag03G085300|Sphmag13G064000|Sphmag14G043900|Sphmag18G018300	0	0	0	0	0	0	0	0	1	1	1	1	1	4	4	2	2	4	8	8	8	6	12	10	7	13	14	28	15	14	10	8	14	28	19	15
OG_11334	Sphfalx01G073000|Sphfalx02G097100|Sphmag01G069400|Sphmag02G096600	1	1	1	1	1	3	2	1	1	1	1	1	1	2	2	1	1	1	1	0	1	1	2	1	1	1	1	3	1	1	1	1	1	2	2	1
OG_11339	Sphfalx01G046400|Sphfalx02G141300|Sphfalx05G029700|Sphmag01G043500|Sphmag02G140400|Sphmag05G036000	1	1	1	1	1	0	2	1	0	0	0	1	1	3	3	6	1	0	1	1	0	0	5	1	1	2	3	5	2	2	1	1	2	2	3	1
OG_1134	Sphfalx06G050600|Sphfalx07G036600|Sphmag06G042200|Sphmag07G045000	0	0	1	1	1	0	1	1	1	0	1	1	1	2	2	2	0	1	1	2	2	1	4	1	2	1	1	1	1	1	1	2	1	4	2	1
OG_11352	Sphfalx03G081500|Sphfalx14G057900|Sphfalx18G054000|Sphmag03G078200|Sphmag14G057200|Sphmag18G043600	1	1	1	1	1	1	3	1	1	1	1	1	1	3	3	2	2	1	1	1	2	2	8	2	1	1	2	4	1	1	1	2	3	1	2	2
OG_11356	Sphfalx02G169300|Sphfalx07G016400|Sphfalx13G034400|Sphfalx16G046000|Sphfalx17G065400|Sphmag02G163300|Sphmag07G023500|Sphmag13G030200|Sphmag13G032000|Sphmag16G045700|Sphmag17G063300	0	0	0	0	0	0	0	0	1	1	1	1	1	5	6	3	2	3	1	2	3	2	2	12	2	2	2	5	2	2	2	2	7	6	4	6
OG_1139	Sphfalx01G144500|Sphfalx02G114000|Sphfalx15G033800|Sphmag01G128800|Sphmag02G114300|Sphmag15G033900	1	1	1	1	1	1	4	1	1	1	1	1	1	3	3	1	1	5	1	2	2	3	2	1	2	1	2	7	3	3	1	2	1	3	2	1
OG_114	Sphfalx07G062100|Sphfalx09G042000|Sphfalx14G010100|Sphfalx17G001500|Sphfalx19G004600|Sphmag07G068400|Sphmag09G066800|Sphmag14G009200|Sphmag17G001900|Sphmag19G007100	0	0	1	3	0	2	0	0	2	1	1	4	4	5	5	4	1	2	3	2	1	3	7	3	1	2	5	8	3	3	0	1	2	2	2	1
OG_1145	Sphfalx06G138800|Sphfalx12G103700|Sphfalx20G009900|Sphmag04G000500|Sphmag08G000100|Sphmag13G127000|Sphmag20G006200	1	1	1	0	1	1	0	2	3	2	2	1	1	3	4	1	1	1	1	2	5	2	12	2	1	1	1	3	1	1	1	1	4	2	2	2
OG_11475	Sphfalx01G019600|Sphmag01G011700	0	0	0	0	1	0	0	1	0	0	1	1	0	1	1	1	0	0	0	0	1	0	0	0	0	1	1	4	1	1	0	4	1	2	1	2
OG_11488	Sphfalx04G083900|Sphfalx15G067500|Sphfalx16G032300|Sphfalx17G069300|Sphmag04G086300|Sphmag15G069600|Sphmag16G035800|Sphmag17G067700	1	1	1	1	1	1	1	1	2	2	2	2	2	4	4	2	2	2	6	5	7	26	9	2	1	12	3	6	3	3	5	1	6	4	5	4
OG_1150	Sphfalx07G103200|Sphfalx16G074700|Sphmag07G111600|Sphmag16G074000	2	1	1	0	1	1	7	1	1	0	1	1	1	2	2	1	2	4	1	2	3	4	4	4	1	1	3	6	6	2	3	2	4	2	3	2
OG_11520	Sphfalx03G114000|Sphfalx13G050000|Sphmag03G108400|Sphmag13G047800	1	1	1	1	1	1	2	1	2	2	1	1	1	2	2	1	1	5	0	0	0	0	1	0	0	1	1	2	2	1	0	0	2	0	0	1
OG_11552	Sphfalx01G179800|Sphfalx13G005600|Sphfalx14G017400|Sphmag01G118300|Sphmag13G004700|Sphmag14G017600	1	1	1	1	1	1	12	1	1	1	1	1	1	3	3	2	1	1	4	2	1	1	2	6	2	1	3	6	3	2	0	1	3	3	3	1
OG_11559	Sphfalx01G153600|Sphfalx11G083400|Sphfalx13G068600|Sphfalx14G027400|Sphmag01G171900|Sphmag11G020300|Sphmag13G065200|Sphmag14G027000	0	0	0	0	1	1	3	0	0	1	1	1	1	4	4	2	2	0	0	1	0	0	0	0	0	0	0	0	0	0	0	0	0	0	0	0
OG_1156	Sphfalx01G058400|Sphfalx02G123600|Sphfalx17G078400|Sphmag01G058300|Sphmag02G121800|Sphmag17G076500	0	0	0	0	0	0	0	1	1	1	1	1	1	3	3	2	3	1	2	2	0	1	0	1	2	1	2	4	2	2	2	2	2	4	7	1
OG_11569	Sphfalx02G078800|Sphfalx05G120300|Sphfalx08G009600|Sphmag02G078000|Sphmag05G128400|Sphmag08G034400	1	1	1	1	1	1	2	1	1	2	2	1	1	3	3	4	2	1	3	5	2	0	2	1	1	4	2	6	4	2	4	3	3	3	4	3
OG_11582	Sphfalx04G097900|Sphfalx14G077800|Sphmag04G101300|Sphmag13G061300|Sphmag14G074400	0	0	0	0	1	0	0	0	2	2	3	1	2	2	3	1	1	0	2	2	1	0	2	1	1	2	3	5	3	2	1	3	3	4	3	3
OG_11587	Sphfalx04G046000|Sphfalx04G141300|Sphfalx11G089000|Sphfalx13G048100|Sphfalx13G093000|Sphfalx17G062600|Sphfalx19G074300|Sphmag04G050100|Sphmag04G147900|Sphmag11G091200|Sphmag11G091400|Sphmag13G045700|Sphmag13G091400|Sphmag17G061000|Sphmag19G077600	2	1	1	0	2	0	4	1	1	5	1	14	13	7	8	2	4	1	7	9	3	13	10	9	1	5	3	3	6	1	0	1	2	3	1	2
OG_11654	Sphfalx03G105600|Sphfalx18G083000|Sphmag03G100500|Sphmag18G015300	2	1	1	1	1	0	3	1	1	1	1	1	1	2	2	1	2	1	2	1	2	4	4	9	1	1	6	7	3	3	1	1	1	2	2	1
OG_11655	Sphfalx11G064300|Sphfalx11G105300|Sphfalx15G019000|Sphfalx15G048300|Sphfalx15G079100|Sphfalx16G091500|Sphfalx16G099400|Sphfalx17G090900|Sphfalx19G084900|Sphmag08G019000|Sphmag11G066500|Sphmag11G108000|Sphmag15G019600|Sphmag15G051800|Sphmag16G092900|Sphmag16G100300|Sphmag17G089700|Sphmag19G088400	4	3	2	0	1	3	7	3	2	4	5	3	3	9	9	12	4	2	4	3	0	2	4	2	2	2	2	5	2	3	1	3	7	5	3	3
OG_1169	Sphfalx01G058100|Sphfalx01G142100|Sphfalx02G148200|Sphfalx05G030600|Sphfalx16G013300|Sphmag01G058600|Sphmag01G131200|Sphmag02G148500|Sphmag05G036900|Sphmag16G017700	0	0	1	0	1	2	4	1	1	1	1	1	1	5	5	2	1	1	3	1	2	3	4	7	4	2	3	8	2	2	6	7	4	7	4	4
OG_1170	Sphfalx01G009600|Sphfalx01G166900|Sphfalx05G021000|Sphmag01G007100|Sphmag01G158300|Sphmag05G026300	1	1	1	1	1	2	4	1	2	2	2	1	1	3	3	3	2	2	1	0	5	5	2	2	2	2	2	4	1	1	1	1	2	2	3	2
OG_1176	Sphfalx10G066300|Sphfalx11G091100|Sphmag07G090400|Sphmag10G063400|Sphmag11G092800	1	1	1	1	2	1	4	1	1	1	1	1	2	2	3	1	1	0	3	1	1	1	3	1	1	1	1	2	1	1	1	1	1	1	2	1
OG_11812	Sphfalx01G081900|Sphfalx03G055600|Sphfalx04G104400|Sphmag01G076100|Sphmag03G051400|Sphmag04G107500	1	1	1	1	1	1	1	1	1	2	1	1	0	3	3	2	1	1	10	5	0	0	3	1	1	1	2	2	1	2	2	1	1	1	1	1
OG_11823	Sphfalx17G085800|Sphmag17G084900	0	0	0	0	0	0	0	0	1	1	1	0	0	1	1	0	0	1	0	0	4	0	8	1	6	3	3	2	1	1	2	2	6	7	6	4
OG_11828	Sphfalx10G045900|Sphfalx11G033100|Sphmag10G042200|Sphmag11G034000|Sphmag15G092800	0	0	0	0	0	1	0	0	1	2	1	1	1	2	3	1	1	1	1	2	0	1	1	2	3	1	1	2	1	1	1	2	2	3	2	1
OG_11869	Sphfalx11G113400|Sphfalx11G113600|Sphmag11G116700|Sphmag11G117600|Sphmag11G117700|Sphmag11G118200	2	2	1	0	2	2	2	2	1	1	2	1	0	2	4	2	1	0	1	1	0	0	0	0	0	0	0	0	0	0	0	0	0	0	0	0
OG_1188	Sphfalx10G032000|Sphfalx11G013600|Sphfalx18G080300|Sphmag10G029100|Sphmag11G014200|Sphmag18G019600	0	0	1	1	1	1	4	1	1	1	1	1	1	3	3	3	2	1	1	2	2	4	4	0	1	2	1	4	1	2	2	2	2	4	2	1
OG_11899	Sphfalx01G014300|Sphfalx02G167400|Sphfalx05G020600|Sphmag01G011100|Sphmag02G165100|Sphmag05G025900	1	1	0	0	1	2	11	3	0	0	0	0	0	3	3	3	1	0	1	2	1	2	2	1	1	2	0	0	0	0	1	1	1	1	1	1
OG_11905	Sphfalx01G103800|Sphfalx18G081500|Sphmag01G097000|Sphmag18G021600	1	1	0	0	1	1	0	0	0	1	1	1	0	2	2	1	4	3	1	1	0	0	0	0	0	0	0	0	0	0	0	0	0	0	0	0
OG_11923	Sphfalx09G022800|Sphmag09G090100	0	0	0	0	0	0	0	0	0	0	0	0	0	1	1	1	0	0	0	0	0	0	0	0	0	0	0	0	0	0	0	0	0	0	0	0
OG_11928	Sphfalx06G076700|Sphfalx06G076800|Sphmag06G093100	1	1	0	0	1	1	0	0	0	0	1	1	0	2	1	2	0	1	0	0	0	0	0	0	0	0	0	0	0	0	0	0	0	0	0	0
OG_11945	Sphfalx10G061700|Sphfalx20G006000|Sphmag10G059300|Sphmag20G005800	1	1	0	0	1	0	0	0	1	0	0	1	0	2	2	1	1	1	1	1	0	0	0	0	0	0	0	0	0	0	0	0	0	0	0	0
OG_11957	Sphfalx10G050100|Sphmag10G047400	0	0	0	0	1	0	0	1	0	1	1	0	0	1	1	0	0	1	1	0	2	0	3	2	1	1	1	2	1	1	1	1	1	3	1	1
OG_1196	Sphfalx07G073000|Sphfalx09G095400|Sphfalx12G062500|Sphmag07G085500|Sphmag09G018800|Sphmag12G068800	2	1	1	1	1	1	6	2	0	0	0	2	0	3	3	2	1	1	1	1	2	1	4	1	1	1	1	2	1	2	0	2	1	2	2	1
OG_1197	Sphfalx02G049700|Sphfalx08G125100|Sphfalx14G057800|Sphmag02G050600|Sphmag08G120700|Sphmag14G057100	0	0	1	1	1	1	1	2	0	1	1	1	1	3	3	2	1	0	0	0	0	0	0	0	0	0	0	0	0	0	0	0	0	0	0	0
OG_11979	Sphfalx10G018800|Sphmag10G015500	0	0	0	0	1	0	0	0	1	1	1	0	0	1	1	0	0	2	0	0	0	0	0	0	0	0	0	0	0	0	0	0	0	0	0	0
OG_11986	Sphfalx04G088300|Sphfalx11G110700|Sphmag04G090900|Sphmag11G113500	0	0	0	0	1	1	0	1	0	0	0	1	1	2	2	1	1	0	0	0	0	0	0	0	0	0	0	0	0	0	0	0	0	0	0	0
OG_11992	Sphfalx05G118600|Sphfalx06G002100|Sphfalx08G013800|Sphfalx12G002700|Sphfalx17G089500|Sphmag05G129800|Sphmag06G002400|Sphmag08G027700|Sphmag12G001800	0	0	1	0	1	1	6	1	1	0	1	1	1	5	4	2	2	0	2	1	5	0	1	0	1	1	1	3	2	2	2	2	3	4	4	3
OG_12000	Sphfalx04G015400|Sphfalx11G104100|Sphmag04G017300|Sphmag11G106400	0	0	0	0	1	0	0	0	1	0	0	1	0	2	2	1	1	2	2	1	0	0	0	0	0	0	0	0	0	0	0	0	0	0	0	0
OG_12002	Sphfalx03G022200|Sphfalx04G065900|Sphfalx04G141000|Sphfalx06G043300|Sphfalx07G086600|Sphfalx10G056800|Sphfalx11G082000|Sphfalx12G048600|Sphfalx14G105100|Sphfalx18G024900|Sphfalx18G034200|Sphmag03G022400|Sphmag04G068200|Sphmag04G147500|Sphmag06G056200|Sphmag07G095100|Sphmag10G054900|Sphmag11G084900|Sphmag12G046900|Sphmag14G107400|Sphmag18G067300|Sphmag18G074100	0	0	0	0	1	0	0	0	2	3	3	3	2	11	11	8	2	2	4	1	7	4	6	5	1	3	7	9	6	5	4	3	4	6	4	3
OG_12052	Sphfalx08G108400|Sphfalx08G108900|Sphfalx08G109000|Sphfalx10G075100|Sphfalx11G103600|Sphfalx15G001400|Sphmag05G089300|Sphmag08G105000|Sphmag10G072000|Sphmag12G044200|Sphmag15G001200	2	1	1	1	3	1	2	1	3	5	5	2	2	6	5	2	5	1	1	1	9	3	1	1	3	3	3	4	2	2	3	1	2	3	2	2
OG_1206	Sphfalx01G189300|Sphfalx07G029600|Sphmag01G181000|Sphmag07G037400	1	1	1	1	1	2	5	2	0	0	0	1	1	2	2	1	1	1	1	1	2	3	2	1	1	1	1	2	1	1	1	1	2	1	6	1
OG_12071	Sphfalx03G019000|Sphfalx03G027100|Sphfalx07G091400|Sphfalx09G036300|Sphfalx18G006300|Sphmag03G016100|Sphmag03G024200|Sphmag07G100400|Sphmag09G076300|Sphmag18G005300	0	0	0	0	0	1	0	0	1	1	1	1	1	5	5	0	0	0	1	0	0	0	0	0	0	0	0	0	0	0	0	0	0	0	0	0
OG_12078	Sphfalx02G011600|Sphfalx03G004100|Sphmag01G125800|Sphmag02G020500|Sphmag03G002200|Sphmag03G053400|Sphmag18G048200	0	0	0	0	0	1	6	1	0	0	0	0	0	2	5	1	1	0	2	2	1	1	1	0	1	1	2	4	2	3	4	1	2	3	3	1
OG_12088	Sphfalx01G041900|Sphmag01G039400	0	0	0	0	1	0	0	1	0	0	0	1	1	1	1	0	0	1	1	0	1	1	3	1	2	1	1	2	1	1	1	1	1	1	1	1
OG_12089	Sphfalx04G138900|Sphfalx10G082300|Sphmag04G145100|Sphmag10G077100	0	0	1	1	1	2	0	1	1	1	1	1	1	2	2	1	1	1	2	2	3	3	5	2	1	2	2	5	2	2	1	2	3	3	3	2
OG_12150	Sphfalx07G017900|Sphfalx07G018000|Sphfalx16G102600|Sphmag07G024500|Sphmag07G024600|Sphmag07G024800|Sphmag16G102900	2	1	0	0	12	0	3	2	0	1	0	0	0	3	4	1	4	1	0	0	0	0	0	0	0	0	0	0	0	0	0	0	0	0	0	0
OG_12158	Sphfalx04G130700|Sphfalx19G016400|Sphmag04G136600|Sphmag19G019100	0	0	0	0	0	0	0	0	1	1	1	0	1	2	2	1	1	0	2	1	0	0	0	0	0	0	0	0	0	0	0	0	0	0	0	0
OG_12177	Sphfalx03G036500|Sphfalx06G128100|Sphfalx13G056100|Sphfalx14G073000|Sphfalx16G084700|Sphfalx18G026300|Sphmag03G033100|Sphmag06G132400|Sphmag13G054500|Sphmag14G072700|Sphmag16G084200|Sphmag18G059200	0	1	7	0	8	3	10	3	4	4	3	5	2	6	6	2	13	3	2	2	2	0	4	1	1	1	3	4	2	3	4	2	2	2	1	2
OG_1219	Sphfalx19G047200|Sphfalx19G072200|Sphmag08G096600|Sphmag08G096700|Sphmag19G049300	1	1	2	1	1	1	4	1	1	4	2	1	0	2	3	1	1	2	1	2	2	1	2	4	1	1	1	2	2	1	2	2	3	2	1	2
OG_12192	Sphfalx02G125000|Sphfalx02G125100|Sphfalx03G074700|Sphmag02G123900|Sphmag02G124000|Sphmag03G071000	1	1	1	1	1	1	0	0	1	2	2	1	0	3	3	1	3	1	1	1	0	0	0	0	0	0	0	0	0	0	0	0	0	0	0	0
OG_12204	Sphfalx11G081400|Sphfalx15G017800|Sphmag11G084300|Sphmag15G018500	0	0	1	1	1	1	2	0	1	1	1	1	1	2	2	2	1	0	1	1	1	0	1	0	0	1	2	4	3	2	1	1	1	2	2	1
OG_12207	Sphfalx09G007400|Sphfalx12G007700|Sphmag09G105400|Sphmag12G008400	1	1	1	1	1	0	2	1	1	1	1	1	0	2	2	1	1	0	1	1	1	1	1	3	1	1	2	2	1	1	2	1	3	1	4	1
OG_12208	Sphfalx15G074400|Sphfalx16G015100|Sphfalx16G035600|Sphfalx17G029000|Sphfalx17G073600|Sphmag16G015700|Sphmag16G032700|Sphmag17G027700|Sphmag17G070800	0	0	1	1	1	1	2	2	1	1	1	2	2	5	4	4	2	2	2	2	5	2	2	1	2	2	4	9	4	4	5	5	7	8	10	4
OG_1225	Sphfalx02G059600|Sphfalx15G084500|Sphmag02G060300|Sphmag15G103900	2	1	1	0	1	1	32	12	2	3	3	1	1	2	2	3	1	1	1	1	1	2	1	4	1	1	1	2	1	1	2	1	1	2	2	1
OG_12258	Sphfalx01G051300|Sphfalx01G194000|Sphfalx05G005000|Sphmag01G048100|Sphmag01G185300|Sphmag05G007000	0	0	0	0	0	0	14	1	1	1	1	1	2	3	3	3	1	1	3	3	1	1	1	0	2	2	4	6	6	3	3	3	2	5	2	1
OG_12280	Sphfalx05G076400|Sphfalx05G101100|Sphfalx08G027200|Sphfalx12G000900|Sphmag05G084600|Sphmag05G106100|Sphmag08G016100	1	1	2	0	1	1	1	1	1	1	1	2	1	4	3	5	2	4	1	0	5	1	3	1	1	1	1	3	1	1	2	2	1	2	4	1
OG_12281	Sphfalx03G122900|Sphfalx13G012200|Sphmag03G119100|Sphmag13G011600	1	1	1	0	1	2	3	1	1	1	1	1	1	2	2	1	1	2	1	2	1	1	3	0	1	2	1	2	1	1	1	2	1	2	2	2
OG_12286	Sphfalx11G001400|Sphfalx16G101700|Sphmag05G027500|Sphmag05G028200|Sphmag11G002000|Sphmag16G102500	1	1	0	1	1	1	4	1	1	0	1	1	1	2	4	1	1	1	0	1	1	1	4	0	2	1	1	2	1	1	2	1	1	1	2	1
OG_12302	Sphfalx10G041000|Sphfalx11G011600|Sphfalx15G045000|Sphmag10G037400|Sphmag11G012000|Sphmag15G054900	1	1	1	1	1	1	8	1	2	2	2	2	2	3	3	4	2	1	1	2	1	3	1	1	2	3	3	10	3	3	2	4	3	5	3	3
OG_12313	Sphfalx06G125700|Sphfalx07G101800|Sphmag06G130200|Sphmag07G110100	0	0	1	0	1	1	1	1	1	1	1	1	1	2	2	2	1	0	4	1	4	1	1	2	3	2	1	2	1	1	2	1	4	7	4	4
OG_12320	Sphfalx17G076300|Sphfalx19G022800|Sphmag17G073700|Sphmag19G024100	1	1	1	1	1	2	2	1	1	1	1	1	1	2	2	3	1	1	1	1	1	1	1	1	1	2	1	2	1	1	1	1	1	2	2	1
OG_12324	Sphfalx10G031600|Sphfalx15G071500|Sphmag04G028000|Sphmag10G028300|Sphmag15G073600	1	1	1	1	1	1	1	0	1	1	1	1	1	2	3	4	1	1	2	1	3	2	4	2	1	1	4	6	5	4	2	2	2	2	3	1
OG_12326	Sphfalx04G060000|Sphfalx15G088200|Sphmag04G062300|Sphmag15G086300	0	0	1	1	1	1	11	1	1	1	1	1	1	2	2	0	1	1	1	1	2	2	2	3	1	1	1	4	1	1	1	0	1	1	2	1
OG_12327	Sphfalx01G119200|Sphfalx02G070700|Sphfalx02G147900|Sphfalx02G154700|Sphfalx06G111200|Sphfalx07G017600|Sphfalx08G061700|Sphfalx09G004100|Sphfalx13G065200|Sphfalx15G099300|Sphfalx19G007600|Sphmag01G111000|Sphmag02G069200|Sphmag07G126000|Sphmag08G058700	0	0	1	0	1	1	6	0	1	1	1	1	1	11	4	2	2	1	2	5	1	2	5	4	1	2	3	6	3	3	3	1	1	3	4	2
OG_12338	Sphfalx06G032400|Sphfalx06G032500|Sphfalx07G089900|Sphfalx09G041200|Sphfalx12G026400|Sphfalx12G026500|Sphmag06G031700|Sphmag06G031800|Sphmag09G067700|Sphmag09G067900|Sphmag12G030800|Sphmag12G030900	0	0	0	0	0	1	3	1	1	1	1	2	2	6	6	5	1	2	3	4	2	4	8	5	3	6	5	10	3	3	7	2	5	7	7	3
OG_1234	Sphfalx02G002300|Sphfalx08G150900|Sphmag02G003100|Sphmag08G143400	1	1	1	0	1	2	3	1	1	4	3	1	0	2	2	1	2	1	1	1	2	1	6	2	2	2	1	1	1	1	2	1	1	1	1	1
OG_12348	Sphfalx11G107900|Sphfalx15G002700|Sphfalx15G069000|Sphfalx18G043100|Sphmag11G110500|Sphmag11G111000|Sphmag15G002800|Sphmag15G071200|Sphmag18G055300	0	0	1	0	2	1	1	1	1	1	1	2	1	4	5	4	2	1	1	2	1	0	2	0	0	1	2	2	2	1	2	1	1	2	2	2
OG_12354	Sphfalx05G095700|Sphfalx19G024500|Sphmag05G111000|Sphmag19G025600	1	1	1	1	1	1	2	1	1	0	1	1	1	2	2	4	1	2	1	1	1	1	2	1	1	2	2	4	2	2	2	1	3	2	2	2
OG_12356	Sphfalx10G004400|Sphfalx15G093400|Sphmag10G004100|Sphmag15G098700	0	0	0	0	1	0	1	1	1	1	1	1	1	2	2	5	1	1	0	0	1	1	1	1	1	0	0	0	1	0	1	0	0	0	0	0
OG_12363	Sphfalx02G188400|Sphfalx05G045100|Sphmag02G191300|Sphmag05G057400	1	1	1	0	1	1	6	2	1	1	1	1	1	2	2	3	1	3	2	2	5	2	5	1	2	3	3	7	3	4	6	2	4	4	6	3
OG_12365	Sphfalx01G086600|Sphfalx05G127900|Sphfalx08G044600|Sphmag01G081500|Sphmag05G135800|Sphmag08G041500	1	1	1	1	1	1	3	0	1	3	2	1	1	3	3	2	2	1	2	2	1	1	5	2	1	1	3	4	2	2	3	1	4	3	5	2
OG_12371	Sphfalx06G052900|Sphfalx07G053200|Sphfalx12G047200|Sphmag06G053900|Sphmag07G060600|Sphmag12G048200	1	1	1	0	1	1	3	0	1	1	1	1	1	3	3	1	1	0	1	1	2	2	3	2	2	2	2	4	2	2	3	3	2	2	2	2
OG_12373	Sphfalx10G043300|Sphfalx16G085000|Sphmag10G040300|Sphmag16G084500	1	1	1	1	1	1	2	1	1	1	1	1	1	2	2	2	1	1	1	1	2	1	1	1	1	1	1	2	1	1	2	1	1	1	2	1
OG_12382	Sphfalx06G125000|Sphfalx17G107200|Sphmag06G129800|Sphmag17G107600|Sphmag17G108000	1	2	0	1	1	1	4	1	1	1	1	1	1	2	3	1	1	1	1	1	1	1	5	0	1	1	1	2	1	1	1	2	1	2	2	1
OG_12385	Sphfalx06G040400|Sphfalx09G048400|Sphmag06G038000|Sphmag09G070800	1	1	1	1	1	1	2	1	1	1	1	1	1	2	2	1	2	1	1	0	1	1	1	0	1	1	1	2	1	1	1	1	2	3	2	1
OG_12389	Sphfalx06G044200|Sphfalx09G039500|Sphfalx09G093800|Sphmag06G057200|Sphmag09G022100|Sphmag09G069300	0	0	1	1	1	1	2	1	2	2	2	1	1	3	3	2	2	2	3	3	5	3	4	5	3	2	3	7	4	3	1	3	6	6	4	2
OG_1239	Sphfalx02G085200|Sphfalx11G085800|Sphfalx15G026500|Sphfalx16G088100|Sphmag02G092400|Sphmag11G088100|Sphmag15G020700|Sphmag16G088400|Sphmag16G088900	1	1	1	1	2	1	9	1	1	1	0	3	2	4	5	2	3	2	3	2	2	2	5	1	1	4	1	2	1	2	2	2	5	4	5	5
OG_12396	Sphfalx10G067400|Sphfalx11G012100|Sphfalx15G010300|Sphmag10G065100|Sphmag11G012500|Sphmag15G010300	2	1	1	1	1	1	5	1	2	2	4	3	1	3	3	3	1	2	2	3	5	12	6	4	2	3	3	4	2	2	2	6	2	3	2	2
OG_12398	Sphfalx05G019000|Sphfalx13G118500|Sphfalx14G095900|Sphmag05G025300|Sphmag10G002800|Sphmag13G119000|Sphmag14G095300	1	1	1	1	1	1	2	1	1	1	1	5	2	3	4	2	1	1	2	1	4	1	1	3	1	2	2	2	2	1	1	1	3	3	2	1
OG_12399	Sphfalx02G164900|Sphfalx05G056400|Sphmag02G167700|Sphmag05G063000	1	1	0	0	1	0	0	1	1	1	1	1	1	2	2	1	1	1	0	0	1	2	2	2	2	3	8	23	13	3	1	1	1	3	2	1
OG_1240	Sphfalx01G191900|Sphfalx01G192500|Sphmag01G183800|Sphmag01G184100	1	1	1	0	1	1	4	1	1	1	1	1	1	2	2	2	1	1	2	1	1	2	2	1	3	3	3	4	2	3	1	1	2	3	2	2
OG_12401	Sphfalx05G132100|Sphfalx06G103800|Sphfalx12G000800|Sphfalx13G033500|Sphmag04G133600|Sphmag05G143300|Sphmag06G107600|Sphmag13G029300	1	1	1	1	1	1	4	1	1	1	1	1	1	4	4	3	2	1	1	2	1	2	5	2	3	3	3	5	2	3	6	2	2	3	2	2
OG_12403	Sphfalx09G035400|Sphfalx13G117900|Sphfalx14G096500|Sphmag13G118400|Sphmag14G095900	1	1	1	0	2	0	5	1	1	1	2	1	2	3	2	1	1	3	1	1	1	1	2	1	1	1	3	2	1	1	1	1	2	3	3	1
OG_12404	Sphfalx04G104300|Sphfalx10G097400|Sphfalx11G092900|Sphfalx15G058100|Sphfalx16G025100|Sphmag04G107200|Sphmag04G107400|Sphmag10G093200|Sphmag11G095800|Sphmag15G060700|Sphmag16G031900	1	1	1	1	1	2	7	1	2	2	2	2	1	5	6	7	2	1	2	2	1	2	4	1	2	2	2	6	3	3	3	2	2	6	6	2
OG_12406	Sphfalx11G062500|Sphfalx15G054900|Sphmag11G064700|Sphmag15G044300	1	1	1	1	1	1	3	1	1	1	1	1	1	2	2	1	3	2	1	6	3	1	3	2	1	1	2	3	1	1	1	1	3	2	2	1
OG_12409	Sphfalx01G025800|Sphfalx11G016600|Sphmag01G023300|Sphmag01G199500|Sphmag04G000300|Sphmag11G018400	1	1	1	0	1	1	5	1	1	1	1	1	0	2	4	1	1	0	1	0	1	1	1	0	1	1	1	1	2	1	1	1	1	2	1	2
OG_1241	Sphfalx03G011700|Sphfalx03G014300|SphfalxU02800|Sphmag03G011000|Sphmag03G012000|Sphmag03G012500	1	1	0	1	1	1	0	1	1	1	1	1	0	3	3	1	1	1	1	1	1	0	0	3	1	1	4	3	1	1	3	1	2	1	1	1
OG_12411	Sphfalx10G046200|Sphfalx11G058400|Sphmag10G042500|Sphmag11G059400	1	1	1	1	1	1	7	1	1	1	1	1	1	2	2	1	2	1	5	3	6	4	9	4	4	6	6	13	7	7	10	5	7	7	7	6
OG_12416	Sphfalx06G017500|Sphfalx07G029400|Sphmag06G018800|Sphmag07G037200	2	1	1	0	1	1	1	1	1	0	0	1	1	2	2	1	1	1	1	1	1	1	2	0	1	1	1	2	1	1	1	1	1	1	1	1
OG_1242	Sphfalx03G141200|Sphfalx04G063100|Sphfalx11G062700|Sphmag04G065300|Sphmag11G064900|Sphmag11G065000	1	1	2	0	1	1	3	1	0	0	0	1	1	3	3	2	1	1	1	1	3	2	3	3	1	1	1	2	1	1	1	2	3	3	4	1
OG_12420	Sphfalx17G088000|Sphfalx17G089000|Sphmag17G087100|Sphmag17G087900	2	1	1	0	1	1	3	1	1	1	1	1	1	2	2	1	3	1	1	1	0	0	1	0	1	1	1	2	1	1	1	1	2	1	1	1
OG_12424	Sphfalx13G068100|Sphfalx18G058200|Sphmag13G065600|Sphmag18G040000	1	1	0	1	1	1	2	1	1	0	1	1	2	2	2	2	1	3	3	1	0	2	2	2	1	1	2	2	1	2	2	1	2	3	2	1
OG_12425	Sphfalx07G018900|Sphfalx07G036100|Sphfalx09G027500|Sphmag07G025700|Sphmag07G044500|Sphmag09G080000	1	1	1	0	1	1	5	1	1	0	1	1	1	3	3	2	2	3	5	3	5	4	10	4	5	7	10	18	9	8	7	4	10	10	9	7
OG_12427	Sphfalx01G201500|Sphfalx04G018100|Sphmag01G194600|Sphmag04G019000|Sphmag04G019300|Sphmag04G135100	1	1	1	1	1	0	1	1	1	1	1	1	1	2	4	1	1	1	1	1	1	1	2	1	1	1	1	2	1	1	1	1	3	3	1	1
OG_12430	Sphfalx14G086800|Sphfalx18G025800|Sphmag14G086000|Sphmag18G058900	1	1	1	0	1	0	1	0	1	1	1	1	0	2	2	1	1	0	1	0	0	0	0	0	1	1	0	2	0	1	1	1	1	1	2	1
OG_12431	Sphfalx08G131000|Sphfalx18G057700|Sphmag08G125800|Sphmag18G040400	1	1	0	0	0	1	2	0	1	1	1	1	1	2	2	2	1	0	1	1	1	1	0	1	1	0	1	3	2	4	1	1	2	1	5	2
OG_12432	Sphfalx05G017400|Sphfalx09G090200|Sphmag05G022700|Sphmag05G022900|Sphmag05G023600	1	1	1	1	1	2	8	1	1	0	1	1	2	2	3	2	1	7	1	1	1	1	4	2	1	1	1	3	1	2	2	1	1	1	1	1
OG_12433	Sphfalx03G008400|Sphfalx18G021900|Sphmag03G006500|Sphmag18G076700	0	0	1	1	1	1	6	1	1	1	1	1	1	2	2	0	0	1	1	0	0	1	2	2	1	2	1	3	2	2	1	2	4	5	2	1
OG_12436	Sphfalx03G111400|Sphfalx14G038100|Sphfalx18G072600|Sphmag03G105600|Sphmag14G037100|Sphmag18G025900	1	1	0	0	1	2	2	0	2	1	1	1	1	3	3	2	1	4	1	2	2	1	2	2	1	1	3	6	3	3	1	1	4	2	4	3
OG_12438	Sphfalx01G103000|Sphfalx05G094200|Sphfalx08G051000|Sphmag01G097700|Sphmag05G113000|Sphmag08G051100	1	2	1	1	1	1	7	0	2	2	2	2	1	3	3	2	1	1	2	2	1	2	2	2	3	6	5	13	6	6	4	3	5	8	5	3
OG_12439	Sphfalx06G037600|Sphfalx08G088200|Sphfalx10G024700|Sphfalx16G013500|Sphmag06G036900|Sphmag08G084300|Sphmag10G021200|Sphmag16G017500	2	2	2	2	2	2	6	2	2	3	3	2	2	4	4	4	3	5	3	2	1	1	1	1	4	3	4	13	3	3	4	3	7	6	6	3
OG_1244	Sphfalx02G089800|Sphfalx08G058200|Sphmag02G087800|Sphmag08G054800	1	1	1	1	1	1	2	1	1	0	1	1	1	2	2	1	2	2	1	1	2	1	2	1	1	1	2	2	1	2	2	2	4	4	1	1
OG_12457	Sphfalx03G124200|Sphfalx04G128000|Sphfalx07G022500|Sphfalx10G102900|Sphfalx11G114000|Sphfalx13G038600|Sphfalx14G006800|Sphfalx15G008500|Sphfalx15G014000|Sphmag03G120500|Sphmag04G133000|Sphmag07G028900|Sphmag10G099200|Sphmag11G117800|Sphmag13G035700|Sphmag14G006400|Sphmag15G008200|Sphmag15G014100	1	1	1	0	1	0	2	0	1	1	1	1	1	9	9	5	4	3	4	3	4	2	3	4	2	2	3	4	3	3	4	3	6	8	6	3
OG_12460	Sphfalx04G135700|Sphfalx06G067100|Sphfalx14G034200|Sphfalx15G016200|Sphfalx17G062200|Sphmag04G141000|Sphmag06G069000|Sphmag14G033600|Sphmag15G016100|Sphmag17G060700	0	0	1	1	1	1	3	1	2	2	2	2	1	5	5	2	2	0	1	2	1	1	1	1	1	2	2	4	1	2	1	1	2	3	2	1
OG_12469	Sphfalx04G111500|Sphfalx10G105100|Sphmag04G112100|Sphmag10G101200	1	1	1	0	1	2	2	1	1	1	1	1	1	2	2	2	1	1	1	2	1	6	4	0	1	1	1	2	1	1	1	1	2	4	4	1
OG_12470	Sphfalx10G103700|Sphfalx11G000700|Sphfalx11G099600|Sphmag10G100000|Sphmag11G103100	0	0	0	0	1	0	3	1	0	0	0	1	1	3	2	3	1	3	1	1	0	1	1	0	1	1	1	2	1	1	1	1	1	1	2	1
OG_12474	Sphfalx11G049800|Sphfalx15G072500|Sphmag11G051600|Sphmag15G074500	1	1	1	0	1	2	3	1	1	1	1	1	1	2	2	3	1	0	2	3	3	1	3	0	1	2	1	2	1	1	2	1	5	3	2	2
OG_12477	Sphfalx01G010000|Sphfalx07G042800|Sphfalx08G014600|Sphfalx10G004600|Sphfalx10G100200|Sphfalx11G082900|Sphfalx15G036600|Sphmag08G026600|Sphmag08G110200|Sphmag10G096400|Sphmag11G085600|Sphmag14G014400|Sphmag14G015000|Sphmag15G038000	1	1	1	1	1	2	6	1	1	2	1	2	2	7	7	7	2	2	4	2	2	3	2	2	2	4	3	6	3	3	5	3	7	9	8	7
OG_12483	Sphfalx03G109300|Sphfalx05G046500|Sphmag03G103200|Sphmag05G056100	1	0	1	0	1	1	3	1	1	1	1	1	1	2	2	2	1	1	1	1	1	1	1	0	1	1	1	2	1	1	0	4	1	1	1	1
OG_12486	Sphfalx17G028900|Sphfalx19G057300|Sphmag17G027600|Sphmag19G060600	0	0	0	0	1	1	2	1	0	0	0	0	0	2	2	2	1	1	1	3	2	1	2	0	1	1	3	6	3	2	2	2	2	2	3	3
OG_12487	Sphfalx03G113100|Sphfalx18G090800|Sphmag03G107600|Sphmag18G091000	0	0	1	0	1	1	4	1	1	1	1	1	1	2	2	1	1	1	1	1	1	0	3	1	1	1	1	2	1	1	1	1	1	1	1	1
OG_12489	Sphfalx09G078100|Sphfalx14G062100|Sphmag09G036200|Sphmag14G061100	0	0	0	0	0	0	3	0	0	1	1	1	1	2	2	1	1	1	3	1	1	2	1	1	1	1	0	0	0	0	1	1	2	1	2	1
OG_12492	Sphfalx01G195900|Sphfalx02G126400|Sphfalx02G126900|Sphfalx15G098400|Sphmag01G186900|Sphmag02G125300|Sphmag02G126100|Sphmag15G093800	0	1	1	0	1	4	1	1	2	2	2	1	1	4	4	5	2	2	6	4	5	7	9	5	4	6	4	7	4	4	10	2	7	7	10	4
OG_12498	Sphfalx01G017900|Sphfalx01G133800|Sphfalx02G052600|Sphmag01G013100|Sphmag01G142100|Sphmag02G053300	1	1	1	0	1	2	2	1	1	0	1	1	1	3	3	2	1	1	1	1	1	1	1	1	1	1	1	2	1	1	1	1	1	1	1	1
OG_125	Sphfalx07G047000|Sphfalx11G059500|Sphfalx16G077700|Sphfalx18G104200|Sphmag07G054400|Sphmag07G054700|Sphmag16G077600|Sphmag18G092200	1	1	1	0	1	1	0	0	2	2	2	1	2	4	4	3	1	1	1	1	0	0	0	0	0	0	0	0	0	0	0	0	0	0	0	0
OG_12503	Sphfalx03G109000|Sphfalx08G031300|Sphfalx08G142100|Sphfalx18G076000|Sphmag03G103100|Sphmag08G011900|Sphmag08G135300|Sphmag18G022700	2	2	1	1	1	1	9	2	0	2	5	1	1	4	4	5	2	2	2	3	0	1	3	1	1	2	4	7	3	2	4	0	4	6	3	4
OG_12504	Sphfalx13G069000|Sphmag13G064800	0	0	0	0	0	0	0	0	0	0	0	0	0	1	1	1	0	0	0	0	0	0	0	0	0	0	0	0	0	0	0	4	0	0	0	0
OG_12508	Sphfalx03G072300|Sphfalx13G028200|Sphfalx18G089700|Sphmag03G068900|Sphmag13G024000|Sphmag18G008900	1	1	1	1	1	1	3	1	1	1	0	1	1	3	3	2	1	1	1	1	1	1	1	1	1	1	2	4	2	2	2	1	2	3	5	1
OG_12509	Sphfalx05G019600|Sphfalx05G020000|Sphfalx05G020200|Sphmag05G025500|Sphmag10G002700	1	1	1	1	1	1	3	1	0	1	1	1	1	3	2	1	1	1	1	1	2	1	1	1	1	1	1	2	1	1	1	2	1	1	1	1
OG_1251	Sphfalx09G015400|Sphfalx12G018600|Sphmag09G097600|Sphmag12G023400	1	1	1	1	1	1	1	1	1	1	1	1	1	2	2	1	1	1	1	1	1	2	4	4	1	1	2	2	1	1	1	2	2	1	2	1
OG_12511	Sphfalx04G089900|Sphfalx10G062800|Sphfalx11G079600|Sphmag04G092400|Sphmag10G060500|Sphmag11G082000	0	0	0	0	1	1	4	1	1	1	1	1	1	3	3	4	1	2	1	3	5	1	2	1	1	2	2	3	2	1	3	2	2	4	2	2
OG_12512	Sphfalx06G048300|Sphfalx07G064800|Sphfalx09G074700|Sphfalx12G040200|Sphmag06G044500|Sphmag07G065700|Sphmag09G039400|Sphmag12G055200	1	1	0	1	1	2	9	1	2	2	2	1	1	4	4	2	1	3	3	4	6	4	4	2	3	2	3	5	3	3	2	2	3	4	4	2
OG_12519	Sphfalx04G006900|Sphfalx04G007600|Sphfalx19G001700|Sphmag04G009100|Sphmag04G009800	1	1	0	1	1	0	6	1	0	0	0	1	1	3	2	1	1	1	1	1	1	1	2	1	1	1	1	2	1	1	1	1	2	1	1	1
OG_12523	Sphfalx06G071400|Sphfalx12G084300|Sphmag06G075700|Sphmag12G089100	1	1	1	1	1	1	4	1	1	1	3	1	1	2	2	1	1	1	1	1	1	1	2	1	1	2	3	4	2	2	1	2	2	3	1	3
OG_12524	Sphfalx13G096600|Sphfalx14G081700|Sphmag13G096600|Sphmag14G081200	1	1	1	1	1	1	0	1	2	2	2	1	1	2	2	1	1	1	1	1	1	1	1	1	1	1	1	3	1	1	2	1	1	1	1	1
OG_12531	Sphfalx07G051800|Sphfalx09G024600|Sphmag07G059300|Sphmag09G088100	1	1	1	0	1	1	6	1	1	1	1	1	1	2	2	1	1	1	1	2	1	1	2	0	1	1	1	2	1	1	1	1	1	1	1	1
OG_12532	Sphfalx04G070800|Sphfalx05G005700|Sphfalx11G032100|Sphfalx12G110300|Sphfalx16G097400|Sphfalx18G086500|Sphmag03G086600	0	0	0	0	0	0	0	0	0	0	0	0	0	6	1	0	0	0	0	0	0	0	0	0	0	0	0	0	0	0	0	0	0	0	0	0
OG_12533	Sphfalx03G048700|Sphfalx03G118300|Sphfalx09G109800|Sphfalx15G030100|Sphfalx18G067400|Sphfalx18G080400|Sphmag01G151500|Sphmag02G128300|Sphmag03G050900|Sphmag03G103600|Sphmag12G101400|Sphmag12G102100	0	1	0	0	3	0	9	0	0	1	0	0	0	6	6	0	0	0	0	0	0	0	0	0	0	0	0	0	0	0	0	0	0	0	0	0
OG_12540	Sphfalx01G152200|Sphfalx02G027300|Sphmag01G121400|Sphmag02G028800	1	1	1	0	1	2	3	0	2	2	4	1	1	2	2	1	1	1	1	1	4	2	6	1	2	3	2	4	2	4	2	2	3	3	3	2
OG_12542	Sphfalx02G128100|Sphfalx05G114100|Sphfalx08G107600|Sphfalx09G018600|Sphmag02G127400|Sphmag05G124400|Sphmag08G104300|Sphmag09G094500	0	0	0	1	0	0	3	0	0	1	0	1	1	4	4	3	2	3	1	1	1	0	2	0	1	5	2	5	2	3	0	3	4	4	5	3
OG_12543	Sphfalx10G039600|Sphfalx16G033200|Sphmag10G036100|Sphmag16G034800	0	0	1	0	0	0	4	0	0	0	0	1	1	2	2	2	0	1	1	1	0	0	0	0	0	1	0	2	1	1	0	1	4	3	4	2
OG_12547	Sphfalx02G004900|Sphfalx08G142000|Sphmag02G005500|Sphmag08G135000	1	1	0	1	1	2	4	1	2	1	1	1	0	2	2	2	1	1	3	1	1	1	2	1	1	1	1	2	1	1	1	1	1	2	1	1
OG_12548	Sphfalx02G108600|Sphfalx05G074700|Sphfalx08G097300|Sphmag02G108800|Sphmag05G083000|Sphmag08G093700	0	0	0	0	1	0	2	0	1	1	1	2	1	3	3	1	1	3	2	2	3	1	1	1	1	1	1	2	1	1	1	1	3	1	2	1
OG_12550	Sphfalx01G179500|Sphfalx01G179900|Sphfalx16G065600|Sphmag01G118000|Sphmag01G118400|Sphmag16G064800	1	1	1	1	1	1	3	0	2	1	2	1	1	3	3	4	2	3	3	3	3	3	5	3	2	1	1	4	2	2	2	6	3	1	2	2
OG_12552	Sphfalx07G026100|Sphfalx09G040700|Sphmag07G033800|Sphmag09G068300	0	0	0	0	1	0	2	1	1	1	1	1	1	2	2	2	1	1	0	1	2	2	3	2	3	4	9	17	11	8	3	3	5	4	5	2
OG_12554	Sphfalx02G113800|Sphfalx03G063800|Sphmag02G114100|Sphmag03G061500	1	1	1	1	1	1	5	1	1	1	3	1	1	2	2	1	1	1	1	1	1	1	1	1	1	1	1	2	1	1	1	1	1	1	2	1
OG_12555	Sphfalx02G114800|Sphfalx05G059100|Sphfalx15G087600|Sphmag02G115100|Sphmag05G065700|Sphmag15G107000	1	1	1	1	1	1	2	1	1	1	1	2	2	3	3	1	3	1	2	3	1	0	4	0	1	1	2	4	2	2	3	1	3	2	5	3
OG_12558	Sphfalx02G028600|Sphfalx08G111500|Sphmag02G029900|Sphmag08G107800	0	0	1	1	1	2	2	1	2	1	2	1	1	2	2	1	1	0	1	1	1	1	2	1	1	2	1	2	1	1	1	1	1	1	2	1
OG_12560	Sphfalx03G095000|Sphfalx08G037000|Sphfalx08G097900|Sphfalx14G018900|Sphmag03G090400|Sphmag08G035400|Sphmag08G094400|Sphmag14G019000	1	1	1	1	1	1	2	1	1	1	1	1	1	4	4	2	1	1	1	1	1	2	1	2	2	2	2	4	2	2	3	3	6	5	5	5
OG_12564	Sphfalx01G029700|Sphfalx01G201400|Sphfalx02G159400|Sphfalx04G016000|Sphmag01G027500|Sphmag01G194700|Sphmag02G161000|Sphmag04G018200	0	0	0	0	1	1	1	0	0	0	0	2	2	4	4	1	1	1	2	1	2	2	2	2	1	1	0	0	0	0	2	2	4	7	6	4
OG_12568	Sphfalx02G001800|Sphfalx05G129300|Sphfalx08G024400|Sphfalx08G151100|Sphmag02G002400|Sphmag05G134500|Sphmag08G017100|Sphmag08G143600	0	0	1	0	0	3	2	1	0	0	0	1	1	4	4	2	2	4	5	3	1	1	2	1	4	5	6	10	5	5	3	3	6	12	10	9
OG_12572	Sphfalx08G083100|Sphfalx13G069900|Sphfalx18G084700|Sphmag13G063600|Sphmag18G014500	1	1	1	1	1	1	4	1	1	1	1	1	1	3	2	2	1	1	2	2	2	1	4	1	2	1	2	2	1	2	1	3	3	4	3	3
OG_12576	Sphfalx07G038900|Sphfalx19G064400|Sphmag07G047300|Sphmag19G068300	1	1	1	1	2	1	2	4	1	1	1	1	0	2	2	1	1	1	1	0	1	2	3	1	1	1	1	2	1	1	1	1	3	2	1	2
OG_12577	Sphfalx02G010900|Sphfalx03G036200|Sphfalx13G055600|Sphfalx14G073200|Sphmag02G021400|Sphmag03G032700|Sphmag13G054000|Sphmag14G072900	1	1	0	0	3	0	5	1	1	1	1	3	4	4	4	3	2	1	0	0	0	1	0	0	0	0	0	0	0	0	0	0	0	0	0	0
OG_12586	Sphfalx01G119300|Sphfalx14G057000|SphfalxU03000|SphfalxU03500|Sphmag01G111100|Sphmag02G000400|Sphmag02G208300|Sphmag05G151900|Sphmag13G126900|Sphmag14G056300|Sphmag17G034900|Sphmag19G097700	1	1	1	1	1	2	3	1	2	3	2	1	1	4	8	2	1	1	2	2	2	1	2	1	1	1	2	5	2	2	1	1	3	2	4	7
OG_12592	Sphfalx04G088900|Sphfalx11G081500|Sphmag04G091500|Sphmag11G084400	1	1	1	0	1	0	1	1	0	0	0	1	1	2	2	2	1	1	0	1	2	1	2	3	1	1	1	2	1	1	1	1	1	1	1	1
OG_12598	Sphfalx10G077300|Sphfalx10G078600|Sphfalx19G095200|Sphmag10G074600|Sphmag19G096900	1	1	0	1	1	2	3	1	1	1	1	1	1	3	2	1	1	1	1	1	2	1	3	1	1	1	2	2	1	1	1	1	1	1	2	1
OG_12599	Sphfalx03G070200|Sphfalx18G080000|Sphmag03G067100|Sphmag18G019100	1	1	0	1	1	1	1	1	1	1	1	1	1	2	2	3	1	1	1	0	0	1	2	5	1	2	1	2	2	1	1	1	2	1	1	1
OG_126	Sphfalx06G052800|Sphfalx19G015500|Sphfalx19G015800|Sphfalx19G015900|Sphfalx19G016000|Sphfalx19G016100|Sphfalx19G016200|Sphfalx19G017900|Sphfalx19G018000|Sphmag06G054000|Sphmag18G050100|Sphmag19G017700|Sphmag19G017900|Sphmag19G018100|Sphmag19G018200|Sphmag19G018300|Sphmag19G018500|Sphmag19G018700|Sphmag19G018800	0	0	0	0	0	0	0	0	1	1	1	0	0	9	10	4	7	0	0	0	3	0	2	0	0	0	0	0	0	0	0	0	0	0	0	0
OG_1260	Sphfalx02G139800|Sphfalx05G035900|Sphmag02G139100|Sphmag05G042300	1	1	1	1	1	0	3	1	1	1	1	1	0	2	2	1	1	1	1	1	0	0	1	0	1	1	1	2	1	2	1	1	1	1	1	1
OG_12618	Sphfalx07G041600|Sphfalx08G146700|Sphfalx13G018500|Sphmag07G050200|Sphmag08G140300|Sphmag13G015500	0	0	0	0	0	0	4	1	1	1	1	1	1	3	3	2	1	2	2	2	4	11	18	2	1	2	3	8	3	2	4	2	5	4	3	2
OG_12621	Sphfalx07G066500|Sphfalx09G043000|Sphmag07G063800|Sphmag09G050800	1	1	1	1	1	2	1	1	1	1	1	1	1	2	2	2	1	1	2	1	1	4	2	1	1	1	2	1	1	1	1	1	2	2	2	2
OG_12623	Sphfalx10G112400|Sphmag11G000100	1	0	0	0	0	0	0	0	0	0	0	0	0	1	1	0	0	0	0	0	0	0	0	0	0	0	0	0	0	0	0	0	0	0	0	0
OG_12626	Sphfalx01G183600|Sphfalx06G071000|Sphfalx07G103300|Sphfalx09G082900|Sphfalx12G080500|Sphmag01G174200|Sphmag06G075100|Sphmag07G111700|Sphmag09G032200|Sphmag12G085400	1	1	1	1	1	1	5	1	1	1	1	1	1	5	5	3	2	1	3	2	7	11	6	7	2	3	7	16	5	6	6	5	6	8	7	5
OG_12629	Sphfalx06G084700|Sphfalx09G036100|Sphfalx12G023900|Sphfalx12G032900|Sphmag06G084200|Sphmag09G076500|Sphmag12G028700|Sphmag12G039700	1	0	1	1	2	1	15	1	1	1	1	3	3	4	4	5	1	1	2	1	1	1	1	1	1	2	1	2	1	1	3	1	4	3	2	2
OG_1263	Sphfalx02G180700|Sphfalx05G044100|Sphmag02G184300|Sphmag05G058400	1	1	0	0	0	0	1	1	1	1	1	1	1	2	2	2	1	1	5	3	1	2	2	1	1	1	2	4	2	2	2	1	7	3	5	3
OG_12630	Sphfalx06G007500|Sphfalx06G043400|Sphfalx07G007800|Sphfalx09G008100|Sphfalx12G008200|Sphfalx18G035300|Sphmag06G007000|Sphmag06G056300|Sphmag07G013200|Sphmag09G104600|Sphmag12G009500|Sphmag18G068200	0	0	1	1	1	14	4	1	2	2	3	1	1	6	6	4	3	2	2	1	3	2	2	2	2	4	3	7	5	2	3	3	4	7	4	5
OG_12643	Sphfalx03G111000|Sphfalx13G076700|Sphmag03G105000|Sphmag13G074500	1	1	1	1	1	1	4	0	1	1	1	1	1	2	2	2	1	1	2	2	3	5	3	2	1	1	1	2	1	3	1	1	1	3	2	2
OG_12646	Sphfalx14G085100|Sphfalx18G050100|Sphmag14G084300|Sphmag18G047400	1	1	1	0	1	1	3	1	1	1	1	2	1	2	2	2	1	0	1	1	1	2	2	2	1	2	2	4	2	2	2	1	2	2	2	1
OG_12656	Sphfalx01G039000|Sphfalx02G151700|Sphfalx12G037200|Sphmag01G037700|Sphmag02G151500|Sphmag12G058400	0	0	1	0	1	0	2	1	0	1	1	2	2	3	3	2	2	0	0	1	0	0	1	0	1	1	1	2	2	1	1	1	2	2	2	1
OG_12657	Sphfalx01G039100|Sphfalx04G134900|Sphfalx07G035600|Sphmag01G037700|Sphmag04G140200|Sphmag07G043900	0	0	0	0	0	1	1	1	3	3	3	1	1	3	3	3	2	0	1	0	0	0	0	2	0	0	0	0	0	0	0	0	0	0	0	0
OG_12658	Sphfalx02G022200|Sphfalx02G184100|Sphfalx05G033500|Sphmag02G187600|Sphmag05G040300	0	0	0	0	0	0	0	0	0	0	0	1	1	3	2	2	1	0	0	0	0	0	0	0	0	0	0	0	0	0	0	0	0	0	0	0
OG_12666	Sphfalx04G097600|Sphfalx10G056600|Sphfalx11G067400|Sphmag04G100900|Sphmag10G054700|Sphmag11G069400	1	1	1	1	1	2	3	1	0	1	0	1	1	3	3	2	1	1	1	1	0	1	2	1	1	1	1	2	1	1	1	1	1	1	3	2
OG_12677	Sphfalx06G091600|Sphfalx09G106400|Sphfalx10G097100|Sphfalx12G067100|Sphfalx13G118100|Sphfalx15G058300|Sphfalx17G095500|Sphfalx17G095600|Sphmag06G077300|Sphmag09G009500|Sphmag10G093500|Sphmag13G118600|Sphmag15G060900|Sphmag17G094500|Sphmag17G094600|Sphmag17G094800|Sphmag17G094900	0	0	3	1	1	2	8	1	1	1	1	1	1	8	9	5	3	3	4	3	5	6	10	3	2	2	4	8	5	5	7	3	7	12	6	3
OG_12681	Sphfalx04G119900|Sphfalx11G107000|Sphfalx15G034300|Sphmag04G125300|Sphmag11G109800|Sphmag15G034500	0	0	1	0	1	1	0	0	1	1	1	1	1	3	3	3	2	3	3	4	2	1	3	2	1	2	3	6	3	3	3	2	4	4	4	2
OG_12684	Sphfalx04G063400|Sphfalx04G114500|Sphfalx15G023100|Sphmag04G065600|Sphmag04G116700|Sphmag15G024000	0	0	1	1	1	2	5	1	2	3	4	1	1	3	3	3	1	1	2	2	2	2	4	2	1	2	2	5	1	2	2	1	2	3	4	2
OG_12690	Sphfalx02G192300|Sphfalx05G032300|Sphmag02G194700|Sphmag05G038900	1	1	1	1	1	1	11	2	1	1	0	1	1	2	2	2	1	2	2	1	2	2	3	2	2	2	3	6	3	3	2	2	9	2	3	2
OG_12692	Sphfalx06G127600|Sphfalx12G108800|Sphmag06G131900|Sphmag12G118700	1	1	1	1	1	2	4	1	1	1	1	1	1	2	2	2	1	4	1	1	1	1	2	1	1	1	1	2	1	1	1	1	1	1	2	1
OG_12694	Sphfalx03G076300|Sphfalx10G066600|Sphfalx13G078300|Sphmag03G072800|Sphmag10G063700|Sphmag13G077500	1	1	1	1	1	1	8	1	1	1	1	1	1	3	3	2	2	1	2	2	4	1	2	4	2	2	2	4	2	2	3	2	3	3	3	2
OG_1270	Sphfalx03G031400|Sphfalx03G034300|Sphfalx03G056200|Sphfalx04G098600|Sphfalx04G107500|Sphfalx04G107600|Sphfalx06G118500|Sphfalx09G084300|Sphfalx10G057200|Sphfalx10G083300|Sphfalx10G083400|Sphfalx11G063700|Sphfalx11G067700|Sphfalx11G105800|Sphfalx12G093400|Sphfalx13G109700|Sphfalx14G085600|Sphfalx14G087600|Sphfalx15G011700|Sphfalx15G025600|Sphfalx15G049300|Sphfalx15G057000|Sphfalx18G024000|Sphfalx1…	4	5	1	2	6	1	47	6	8	8	7	5	6	24	25	21	16	24	26	22	31	131	94	51	25	33	90	171	88	83	42	31	56	69	57	55
OG_12705	Sphfalx02G173000|Sphfalx04G109000|Sphmag02G175400|Sphmag04G114100	0	0	0	0	1	1	0	0	1	1	0	1	1	2	2	3	1	0	1	1	1	1	0	0	1	1	1	2	1	1	2	1	2	3	2	2
OG_12711	Sphfalx02G034400|Sphfalx08G129000|Sphmag02G035100|Sphmag08G124100	1	1	1	1	1	1	3	0	1	0	0	1	1	2	2	1	1	1	1	1	1	1	0	1	1	1	1	4	1	1	1	1	2	1	2	1
OG_12717	Sphfalx02G104400|Sphfalx09G010700|Sphfalx12G009400|Sphfalx13G010600|Sphfalx18G097800|Sphmag02G104200|Sphmag09G101900|Sphmag12G010700|Sphmag13G010300|Sphmag18G097700	0	0	1	1	1	1	5	1	1	3	3	2	1	5	5	4	2	1	2	2	4	2	4	1	2	2	2	5	2	2	1	2	2	3	3	3
OG_12719	Sphfalx01G154900|Sphfalx02G037600|Sphmag01G170200|Sphmag02G038000	1	1	1	0	1	1	4	1	1	1	1	1	1	2	2	1	1	1	1	1	1	1	2	2	4	1	1	2	2	1	1	1	1	2	1	1
OG_12721	Sphfalx02G132600|Sphfalx05G049600|Sphfalx19G021600|Sphmag02G131300|Sphmag05G053100|Sphmag19G023300	1	1	1	1	1	1	2	1	1	1	1	1	1	3	3	3	2	4	2	3	4	6	6	3	5	8	10	21	11	9	6	6	12	14	10	7
OG_12725	Sphfalx04G019100|Sphfalx11G011400|Sphfalx15G045300|Sphmag04G021200|Sphmag11G011800|Sphmag15G054700	1	1	1	1	1	2	3	3	1	1	1	1	1	3	3	1	2	1	1	1	1	1	6	1	1	1	1	2	2	2	2	4	2	3	3	1
OG_12727	Sphfalx01G012700|Sphfalx01G077500|Sphfalx05G036900|Sphmag01G009000|Sphmag01G072900|Sphmag05G043200	0	0	1	1	1	1	4	1	2	2	2	1	1	3	3	3	2	2	4	4	1	4	3	2	2	2	5	8	6	4	4	3	5	7	6	4
OG_12741	Sphfalx07G067100|Sphfalx09G075900|Sphmag07G088500|Sphmag09G038100	3	3	3	1	3	1	12	2	2	1	2	1	1	2	2	1	1	1	3	3	1	1	2	1	2	2	3	6	3	3	3	2	3	2	3	2
OG_12742	Sphfalx03G047500|Sphfalx12G033300|Sphfalx16G046600|Sphfalx17G077500|Sphfalx19G061000|Sphmag03G044500|Sphmag12G040100|Sphmag16G046200|Sphmag17G075600|Sphmag19G064400	2	2	1	1	1	2	4	1	2	3	3	2	2	5	5	4	2	4	3	3	3	19	4	2	3	3	5	10	5	4	4	2	4	5	5	3
OG_1276	Sphfalx10G081000|Sphfalx11G097500|SphfalxU02900|Sphmag10G075900|Sphmag11G101000|SphmagU000800	1	1	0	0	0	0	2	1	0	0	0	0	0	3	3	1	0	1	1	1	1	1	2	1	1	0	0	0	0	0	0	0	0	0	0	0
OG_12760	Sphfalx01G114800|Sphfalx01G176400|Sphmag01G106800|Sphmag01G148700	0	0	0	0	1	0	7	2	1	1	1	1	1	2	2	2	1	1	1	2	1	1	4	2	2	1	1	2	1	1	1	1	1	1	1	1
OG_12765	Sphfalx01G061400|Sphfalx01G190700|Sphmag01G055400|Sphmag01G182500	0	0	1	1	1	1	1	1	0	0	0	1	0	2	2	1	1	0	1	1	1	2	1	2	1	1	1	2	1	1	1	1	1	2	1	1
OG_12766	Sphfalx01G051900|Sphfalx02G079300|Sphfalx02G144300|Sphfalx05G080300|Sphmag01G048600|Sphmag02G078400|Sphmag02G142900|Sphmag05G089000	2	1	2	1	1	1	13	1	1	1	1	1	1	4	4	4	2	0	2	3	2	2	2	0	1	2	2	3	2	1	0	1	3	4	3	1
OG_12768	Sphfalx04G048300|Sphfalx06G095500|Sphfalx06G102900|Sphfalx07G117000|Sphfalx07G117100|Sphfalx09G109100|Sphfalx10G019200|Sphfalx11G020100|Sphfalx12G088800|Sphfalx12G092100|Sphmag04G052700|Sphmag06G101300|Sphmag06G106700|Sphmag07G124700|Sphmag07G124800|Sphmag09G006700|Sphmag10G015900|Sphmag11G023000|Sphmag12G094100|Sphmag12G098600	2	2	1	1	3	0	12	0	2	0	0	7	8	10	10	5	4	2	1	1	1	2	13	1	3	3	10	20	10	8	2	5	12	9	6	8
OG_1277	Sphfalx02G002800|Sphfalx02G063500|Sphmag02G003700|Sphmag02G064100	1	2	1	0	1	1	3	1	1	1	0	1	1	2	2	1	3	1	2	0	1	1	7	1	1	1	1	2	1	1	1	1	2	1	2	1
OG_12772	Sphfalx07G083400|Sphfalx07G083700|Sphmag07G092000|Sphmag07G092400	1	1	1	2	1	1	3	1	1	1	1	1	1	2	2	2	1	1	1	1	4	1	2	1	1	1	2	6	2	2	1	2	2	1	3	1
OG_12775	Sphfalx10G100600|Sphfalx13G073900|Sphfalx14G055800|Sphfalx18G062400|Sphmag10G096900|Sphmag13G071600|Sphmag14G055300|Sphmag18G035000	0	0	0	0	1	0	5	1	1	1	1	2	1	4	4	4	3	1	3	4	2	2	5	2	1	2	3	6	3	3	1	2	1	3	6	2
OG_12776	Sphfalx06G105600|Sphmag06G078300|Sphmag06G108800|Sphmag14G065200|Sphmag17G045000|Sphmag18G095500	0	1	0	0	0	0	0	0	0	0	0	0	0	1	5	0	0	0	0	0	0	0	0	0	0	0	0	0	0	0	0	0	0	0	0	0
OG_12778	Sphfalx10G081900|Sphmag10G076300	0	0	0	0	0	0	0	0	0	0	0	1	0	1	1	1	0	0	0	0	0	0	0	0	0	0	0	0	0	0	0	0	0	0	0	0
OG_12783	Sphfalx14G038900|Sphfalx18G074100|Sphmag14G037900|Sphmag18G024600	0	0	0	0	0	0	0	0	1	1	1	1	1	2	2	2	1	1	0	0	0	0	0	0	0	0	0	0	0	0	0	0	0	0	0	0
OG_12787	Sphfalx09G019700|Sphmag09G093300	0	0	0	0	0	0	0	0	0	0	0	1	0	1	1	1	0	0	0	0	0	0	0	0	0	0	0	0	0	0	0	0	0	0	0	0
OG_12789	Sphfalx01G152000|Sphfalx07G061100|Sphfalx08G047300|Sphfalx09G056600|Sphmag01G121600|Sphmag07G069900|Sphmag08G044200|Sphmag09G059700	0	0	0	0	1	1	3	3	1	1	1	1	1	4	4	3	3	2	1	2	1	1	3	1	1	1	1	1	1	1	1	1	1	3	2	1
OG_12791	Sphfalx05G096500|Sphmag05G110100|Sphmag05G110200	1	1	1	1	1	4	0	0	1	0	0	2	0	1	2	1	0	0	0	0	0	0	0	0	0	0	0	0	0	0	0	0	0	0	0	0
OG_12835	Sphfalx01G020900|Sphfalx05G040000|Sphmag01G018000|Sphmag05G046600	0	0	0	0	0	0	0	0	0	0	0	0	1	2	2	0	0	0	0	0	0	0	0	0	0	0	0	0	0	0	0	0	0	0	0	0
OG_12836	Sphfalx12G092700|Sphmag12G099400	0	0	0	0	0	0	0	0	0	0	0	0	0	1	1	0	0	0	0	0	0	0	0	0	0	0	0	0	0	0	0	0	0	0	0	0
OG_12845	Sphfalx01G186200|Sphfalx18G045700|Sphmag01G177800|Sphmag18G053200	0	0	0	0	0	0	0	0	1	1	1	1	0	2	2	1	5	0	0	1	0	0	0	0	0	0	0	0	0	0	0	0	0	0	0	0
OG_12854	Sphfalx18G050600|Sphmag06G134200	0	0	0	0	0	0	0	0	0	0	0	1	1	1	1	0	0	0	0	0	0	0	0	0	0	0	0	0	0	0	0	0	0	0	0	0
OG_12869	Sphfalx12G078500|Sphmag12G082500	0	0	0	0	1	0	0	0	0	1	1	1	0	1	1	0	0	0	0	0	0	0	0	0	0	0	0	0	0	0	0	0	0	0	0	0
OG_12877	Sphfalx12G025100|Sphmag12G029700	0	0	0	0	0	0	0	0	0	1	1	1	1	1	1	0	0	0	0	0	0	0	1	0	0	0	0	0	0	0	0	0	0	0	0	0
OG_1289	Sphfalx03G134200|Sphfalx07G011100|Sphmag03G131300|Sphmag07G017400	1	1	1	1	1	1	2	1	1	3	2	1	1	2	2	2	1	1	1	2	1	2	1	1	0	1	1	2	1	1	3	1	1	3	1	2
OG_12901	Sphfalx13G108900|Sphmag13G110700	1	0	0	0	0	1	1	2	0	0	0	1	1	1	1	0	0	0	0	0	0	0	0	0	0	0	0	0	0	0	0	0	0	0	0	0
OG_12918	Sphfalx07G053300|Sphmag06G094100	0	0	0	0	0	0	0	0	0	0	0	1	0	1	1	0	0	0	0	0	0	0	0	0	0	0	0	0	0	0	0	0	0	0	0	0
OG_1292	Sphfalx08G034100|Sphfalx08G093700|Sphmag08G034200|Sphmag08G091000|Sphmag12G014300	0	0	0	0	0	0	0	1	0	0	0	1	1	2	3	1	1	1	1	1	1	1	1	1	0	0	0	0	0	0	0	0	0	0	0	0
OG_12941	Sphfalx18G000800|Sphfalx18G000900|Sphmag17G073900|Sphmag17G074000	0	0	0	0	0	0	0	0	0	0	0	1	1	2	2	0	0	0	0	0	2	0	0	0	2	2	0	7	0	0	10	2	2	4	0	3
OG_1296	Sphfalx07G065300|Sphfalx09G052200|Sphmag07G065200|Sphmag09G054800	1	1	1	0	1	15	2	1	1	3	2	1	1	2	2	2	1	1	1	2	5	1	3	1	1	1	1	2	1	2	1	1	2	4	2	1
OG_12966	Sphfalx08G153200|Sphfalx08G153300|Sphfalx14G000300|Sphfalx14G000400|Sphfalx14G051100|Sphfalx14G051200|Sphfalx15G019200|Sphmag14G000100|Sphmag14G000200|Sphmag14G000300|Sphmag14G050700|Sphmag14G050800|Sphmag14G050900	0	0	0	0	0	0	0	0	1	0	0	2	4	7	6	0	1	0	0	0	0	0	0	0	0	0	0	0	0	0	0	0	0	0	0	0
OG_1299	Sphfalx05G090600|Sphfalx08G035100|Sphfalx16G084500|Sphfalx16G085500|Sphmag05G116300|Sphmag08G033300|Sphmag16G084100|Sphmag16G085100	3	3	2	3	3	31	4	4	2	2	2	3	3	4	4	5	2	1	4	1	3	5	5	4	2	7	2	7	4	3	10	3	5	5	3	3
OG_12990	Sphfalx15G077200|Sphmag15G079900	0	0	0	0	0	0	0	0	0	0	0	1	1	1	1	0	0	0	0	0	0	0	0	0	0	0	0	0	0	0	0	0	0	0	0	0
OG_1300	Sphfalx02G003800|Sphfalx03G088400|Sphfalx05G009700|Sphfalx13G057700|Sphmag02G004700|Sphmag03G084500|Sphmag05G012100|Sphmag13G055800|Sphmag13G102200	1	1	1	1	1	1	11	1	1	1	1	1	3	4	5	2	2	1	1	2	1	1	2	0	1	1	1	2	1	1	5	2	2	3	2	1
OG_13006	Sphfalx13G038100|Sphmag13G035200	0	0	0	0	0	1	0	1	0	0	0	1	0	1	1	0	0	0	0	0	0	0	0	0	0	0	0	0	0	0	0	0	0	0	0	0
OG_1303	Sphfalx16G006300|Sphfalx16G006400|Sphmag16G015200|Sphmag16G015300	1	1	1	1	1	3	4	1	1	1	1	1	1	2	2	2	1	1	1	1	1	1	1	4	1	1	1	2	1	1	1	1	2	3	1	1
OG_1304	Sphfalx10G040600|Sphfalx11G011100|Sphmag10G037000|Sphmag11G011700	0	2	1	1	1	1	4	1	1	1	1	1	1	2	2	2	1	0	1	1	2	1	1	3	1	1	1	3	1	2	1	1	1	3	3	1
OG_1306	Sphfalx01G204700|Sphfalx03G007700|Sphfalx03G095300|Sphfalx07G061800|Sphfalx13G029500|Sphfalx14G018800|Sphfalx17G076900|Sphfalx18G022500|Sphmag01G195700|Sphmag03G005900|Sphmag03G090700|Sphmag07G069100|Sphmag13G025300|Sphmag14G018900|Sphmag17G074700|Sphmag18G076300	4	1	1	0	4	0	5	2	4	3	4	7	5	8	8	6	6	7	9	1	10	27	24	11	8	8	11	20	12	13	7	9	15	11	14	10
OG_13076	Sphfalx15G000900|Sphmag09G000100|Sphmag11G118400|Sphmag15G000700	0	0	0	0	0	0	0	0	0	0	0	3	0	1	3	0	1	14	3	1	3	2	2	0	0	0	0	16	0	4	0	2	0	0	0	0
OG_1309	Sphfalx01G157600|Sphfalx02G139500|Sphfalx10G070800|Sphfalx15G065900|Sphmag01G166900|Sphmag01G167000|Sphmag02G138800|Sphmag10G067200|Sphmag15G067700	2	1	1	1	1	0	3	1	1	1	1	1	1	4	5	5	3	2	3	4	5	3	6	3	4	3	4	8	4	4	6	4	6	6	5	4
OG_131	Sphfalx04G135500|Sphfalx11G109400|Sphmag04G140700|Sphmag11G112300	0	0	1	1	1	1	4	0	1	3	3	1	1	2	2	1	2	1	1	4	0	1	3	3	1	1	1	2	1	1	2	3	4	2	2	4
OG_1310	Sphfalx06G054000|Sphfalx07G036500|Sphfalx09G024800|Sphfalx12G038000|Sphmag06G052800|Sphmag07G044800|Sphmag09G087900|Sphmag12G057500	1	1	1	0	1	1	9	1	0	1	1	2	2	4	4	5	2	1	2	2	1	1	2	0	3	2	2	5	2	2	3	2	5	5	5	2
OG_13105	Sphfalx05G099600|Sphfalx07G021600|Sphfalx08G006800|Sphfalx13G025600|Sphfalx14G026300|Sphfalx17G042300|Sphmag05G107600|Sphmag07G028600|Sphmag08G005100|Sphmag13G021400|Sphmag14G025800|Sphmag17G043600	0	0	1	0	1	0	5	1	1	1	1	4	1	6	6	3	3	2	3	4	4	9	4	3	1	1	3	6	3	3	5	3	7	7	4	3
OG_1315	Sphfalx02G066800|Sphmag20G015500	0	0	0	0	0	0	0	1	0	0	0	0	12	1	1	0	0	3	0	0	3	0	0	0	0	1	1	6	3	5	0	1	1	4	0	1
OG_1317	Sphfalx06G060600|Sphfalx09G026500|Sphfalx12G021600|Sphfalx16G043100|Sphfalx17G076400|Sphfalx19G022900|Sphmag06G061800|Sphmag09G079100|Sphmag12G026600|Sphmag16G042100|Sphmag17G073800|Sphmag19G024200	0	0	0	0	1	2	5	1	0	1	0	1	1	6	6	6	5	4	5	4	8	4	8	4	6	8	12	27	12	11	8	8	9	14	12	9
OG_13188	Sphfalx01G087100|Sphfalx11G073200|Sphmag01G082000|Sphmag11G075800	0	0	0	0	0	0	0	0	0	0	0	1	1	2	2	0	1	1	2	1	0	0	1	1	0	0	0	0	0	0	0	0	0	0	0	0
OG_1319	Sphfalx04G061500|Sphfalx11G041200|Sphmag04G063600|Sphmag11G041000	0	0	0	1	1	4	4	1	0	0	0	0	0	2	2	3	1	3	0	0	0	2	0	0	0	0	0	0	0	0	0	0	0	0	0	0
OG_132	Sphfalx03G018300|Sphfalx03G018700|Sphmag03G015300|Sphmag03G015800	1	1	0	0	1	0	3	1	1	1	1	1	1	2	2	1	1	5	1	0	1	1	1	1	1	1	1	2	1	1	1	1	1	1	2	1
OG_1322	Sphfalx02G018800|Sphfalx05G091900|Sphmag02G012800|Sphmag05G117700	1	0	0	0	1	1	1	0	1	1	1	2	1	2	2	1	1	1	3	3	2	12	8	3	4	7	7	14	6	6	7	6	7	7	10	6
OG_1323	Sphfalx06G075900|Sphfalx07G106800|Sphfalx19G034300|Sphmag06G094300|Sphmag07G115300|Sphmag19G035500	1	1	1	0	1	2	3	1	1	1	1	2	2	3	3	4	2	2	2	3	0	2	2	1	1	2	1	2	1	1	1	1	2	2	1	1
OG_1324	Sphfalx09G039400|Sphmag09G069400	1	1	0	0	1	3	2	1	0	0	0	2	1	1	1	0	0	0	0	0	0	0	0	0	0	0	0	0	0	0	0	0	0	0	0	0
OG_1325	Sphfalx17G078000|Sphfalx19G044500|Sphmag17G076100|Sphmag19G046300	1	1	0	0	1	1	2	1	1	1	1	1	1	2	2	1	1	1	1	1	2	1	2	1	2	1	2	2	2	2	1	2	6	1	2	1
OG_13260	Sphfalx02G080800|Sphfalx10G043000|Sphfalx15G062800|Sphmag02G079900|Sphmag10G040000|Sphmag15G064700	0	0	0	0	0	0	0	0	1	1	1	0	0	3	3	3	2	0	2	1	2	0	2	0	2	2	2	5	2	2	0	0	2	2	2	2
OG_13267	Sphfalx04G034900|Sphfalx11G053500|Sphfalx11G083000|Sphfalx15G038700|Sphmag04G038900|Sphmag11G055800|Sphmag11G085500|Sphmag15G039700	0	0	0	0	0	0	0	0	1	1	1	1	1	4	4	3	1	0	2	3	3	2	5	1	1	2	2	2	1	2	2	1	0	2	2	1
OG_1327	Sphfalx17G102500|Sphfalx19G009400|Sphfalx19G092900|Sphmag01G010500|Sphmag01G034500|Sphmag02G000200|Sphmag11G083500|Sphmag12G090100|Sphmag17G103900|Sphmag19G011600|Sphmag19G094800	0	0	0	0	0	0	0	0	1	2	2	2	2	3	8	5	2	3	3	4	3	3	3	2	2	1	3	7	3	3	1	1	4	3	4	2
OG_13273	Sphfalx02G045800|Sphfalx10G055000|Sphmag02G046900|Sphmag10G053000	1	1	1	1	1	1	3	0	1	1	1	1	1	2	2	2	1	1	1	2	2	2	2	1	1	2	1	2	1	1	1	1	2	1	1	1
OG_133	Sphfalx02G170400|Sphfalx05G018900|Sphfalx05G069300|Sphfalx05G076600|Sphfalx06G089600|Sphfalx06G108600|Sphfalx07G092000|Sphfalx07G097300|Sphfalx08G062000|Sphfalx09G051100|Sphfalx09G105300|Sphfalx12G082200|Sphfalx15G057400|Sphmag02G008100|Sphmag02G040800|Sphmag02G172400|Sphmag05G025200|Sphmag05G077700|Sphmag05G084800|Sphmag06G079200|Sphmag06G112200|Sphmag07G100900|Sphmag07G105800|Sphmag09G010900|Sp…	0	0	0	0	1	0	1	1	5	4	5	7	7	13	16	11	6	9	8	9	12	14	22	13	7	8	10	18	9	10	7	10	12	13	18	9
OG_1330	Sphfalx02G104600|Sphfalx08G109100|Sphmag02G104400|Sphmag08G105100	0	0	0	0	1	0	1	3	1	1	1	1	1	2	2	1	2	0	1	0	0	0	0	0	0	0	0	0	0	0	0	0	0	0	0	0
OG_13301	Sphfalx13G034500|Sphmag13G030300|Sphmag13G031400|Sphmag13G032100	0	0	0	0	0	0	0	0	0	0	0	0	0	1	3	1	0	0	0	0	0	0	0	0	0	0	0	0	0	0	0	0	0	0	0	0
OG_13307	Sphfalx19G005400|Sphmag05G022400|Sphmag17G074200	0	0	0	0	0	0	0	0	1	0	0	0	0	1	2	0	0	0	0	0	2	0	0	0	0	2	0	3	1	0	0	1	1	2	0	1
OG_13323	Sphfalx01G202900|Sphmag01G193200	0	0	0	0	0	0	0	0	0	0	0	0	0	1	1	0	0	0	0	1	1	1	1	0	1	1	1	2	1	1	1	1	1	1	1	0
OG_1336	Sphfalx01G088300|Sphfalx02G089100|Sphmag01G083300|Sphmag02G088500	1	1	1	1	1	0	2	1	1	1	1	1	1	2	2	1	1	1	1	1	1	3	5	1	1	1	1	2	1	1	1	1	1	1	1	1
OG_13382	Sphfalx03G011600|Sphfalx13G102700|Sphfalx14G047700|Sphfalx14G047800|Sphfalx14G060000|Sphmag03G011900|Sphmag13G103700|Sphmag14G059300	0	0	0	0	0	0	0	0	1	1	1	0	0	5	3	2	1	0	0	0	0	0	0	0	0	0	0	0	0	0	0	0	0	0	0	0
OG_1339	Sphfalx01G159000|Sphfalx02G022400|Sphfalx04G056600|Sphfalx10G027600|Sphfalx15G093100|Sphmag01G165500|Sphmag02G009400|Sphmag04G059300|Sphmag10G024100|Sphmag15G081400	2	1	1	0	1	0	9	1	1	1	1	1	1	5	5	4	2	4	3	2	3	3	6	8	4	3	4	8	4	4	8	3	7	7	6	5
OG_13392	Sphfalx02G024000|Sphfalx05G118200|Sphfalx08G070300|Sphfalx08G092800|Sphfalx13G049200|Sphfalx14G023500|Sphfalx18G087300|Sphmag02G007900|Sphmag05G130400|Sphmag08G068400|Sphmag08G090000|Sphmag13G046900|Sphmag14G023100|Sphmag18G011500	0	0	0	0	0	0	0	0	1	1	1	1	0	7	7	2	1	0	0	0	0	0	0	0	0	0	0	0	0	0	0	0	0	0	0	0
OG_13395	Sphfalx07G091600|Sphfalx19G024700|Sphmag07G100600|Sphmag19G025800	0	0	0	0	0	0	0	0	1	1	1	1	0	2	2	1	1	0	0	0	2	0	1	1	1	2	4	8	3	4	3	1	4	4	3	2
OG_1340	Sphfalx08G020000|Sphfalx11G047300|Sphmag08G021300|Sphmag11G049500	0	0	0	0	1	2	1	1	1	1	1	1	1	2	2	3	1	0	1	1	4	3	6	2	1	2	1	2	1	1	3	2	2	4	2	2
OG_13411	Sphfalx01G061700|Sphfalx02G124600|Sphfalx05G003800|Sphmag01G055100|Sphmag02G123400|Sphmag05G005800	0	0	0	0	0	0	0	0	1	1	1	1	0	3	3	1	0	0	0	0	0	0	0	0	0	0	0	0	0	0	0	0	0	0	0	0
OG_13414	Sphfalx17G045800|Sphmag17G042200	0	0	0	0	0	0	0	0	0	0	0	0	0	1	1	0	0	0	0	0	0	0	0	0	0	0	0	0	0	0	0	0	0	0	0	0
OG_13452	Sphfalx09G075200|Sphfalx09G075300|Sphmag09G038800|Sphmag09G038900	0	0	1	1	1	1	0	0	1	1	2	1	1	2	2	1	0	1	0	0	0	0	0	0	0	0	0	0	0	0	0	0	0	0	0	0
OG_1346	Sphfalx02G093900|Sphfalx05G060200|Sphfalx08G059600|Sphmag02G101700|Sphmag05G066800|Sphmag08G056100	1	1	1	0	1	1	2	1	1	1	1	2	1	3	3	3	2	1	3	1	1	1	2	3	1	1	1	2	1	2	4	1	2	2	2	2
OG_13477	Sphfalx01G203900|Sphfalx02G173400|Sphmag01G192400|Sphmag02G176200	1	1	0	1	1	1	0	0	1	2	1	0	0	2	2	1	0	2	2	1	0	0	0	0	0	0	0	0	0	0	0	0	0	0	0	0
OG_13479	Sphfalx03G023200|Sphfalx18G033000|Sphmag03G021400|Sphmag18G066100	0	0	0	0	0	0	0	0	1	1	1	0	0	2	2	1	1	0	1	1	1	0	1	1	1	0	1	1	1	1	1	2	0	1	0	1
OG_13482	Sphfalx18G021400|Sphmag18G077200	0	0	1	1	0	0	0	0	1	1	1	0	0	1	1	0	0	0	0	0	0	0	0	0	0	0	0	0	0	0	0	0	0	0	0	0
OG_13485	Sphfalx02G091600|Sphfalx02G203800|Sphmag02G099200|Sphmag02G203700	1	1	1	2	1	1	0	0	2	1	1	1	2	2	2	1	1	0	1	1	0	0	0	0	0	0	0	0	0	0	0	0	0	0	0	0
OG_13519	Sphfalx07G048500|Sphfalx09G032600|Sphmag07G056800|Sphmag09G085500	1	1	1	0	1	2	5	1	1	0	1	1	1	2	2	2	1	1	2	2	1	1	6	1	3	1	1	2	2	1	2	1	1	2	2	2
OG_1352	Sphfalx11G115500|Sphfalx16G006200|Sphmag11G119300|Sphmag16G015400	1	1	1	1	1	1	5	1	1	1	1	1	1	2	2	3	1	1	4	1	3	2	6	3	1	1	2	4	2	2	3	2	5	3	4	4
OG_13521	Sphfalx05G005800|Sphmag05G007700	0	0	0	0	0	0	0	0	1	0	0	0	0	1	1	0	1	0	0	0	0	0	0	0	0	0	0	0	0	0	0	0	0	0	0	0
OG_1353	Sphfalx02G024600|Sphfalx05G091700|Sphfalx08G023700|Sphmag02G006900|Sphmag05G117500|Sphmag08G017800	1	1	1	1	1	3	4	1	1	1	1	1	1	3	3	2	1	1	2	1	2	2	4	3	1	1	2	4	3	3	3	2	3	6	2	2
OG_1355	Sphfalx04G098000|Sphfalx04G141200|Sphfalx09G092100|Sphfalx11G044600|Sphmag04G147800|Sphmag11G045700|Sphmag11G046700|Sphmag11G047600|Sphmag20G004800|Sphmag20G007100|Sphmag20G013300|Sphmag20G017600	0	0	0	0	1	0	1	0	0	0	0	0	15	4	8	0	0	1	1	2	0	1	0	2	1	20	0	3	6	3	1	2	1	3	4	1
OG_13569	Sphfalx05G094600|Sphmag05G112400	0	0	0	0	0	0	0	1	0	0	0	0	0	1	1	0	0	0	0	0	1	0	0	0	0	0	0	0	0	0	0	0	0	0	0	0
OG_1357	Sphfalx01G157300|Sphfalx06G030700|Sphfalx09G040400|Sphmag01G167500|Sphmag06G030100|Sphmag09G068600	0	0	0	0	1	1	2	1	1	1	1	1	1	3	3	3	2	1	4	8	2	1	3	1	4	2	3	6	3	3	2	1	4	4	3	2
OG_13580	Sphfalx06G051100|Sphfalx07G088500|Sphfalx09G022500|Sphmag06G041400|Sphmag07G097100|Sphmag09G090400	1	1	1	0	1	4	6	1	2	2	2	1	1	3	3	7	2	1	3	2	1	2	4	2	3	4	3	9	3	3	3	3	4	6	6	3
OG_13600	Sphfalx02G137500|Sphfalx05G036600|Sphfalx16G029300|Sphmag02G136200|Sphmag05G043000|Sphmag16G039500	0	0	1	0	1	2	7	1	1	1	1	1	1	3	3	5	2	3	3	2	6	3	9	4	3	4	5	8	4	5	5	4	4	11	6	7
OG_13605	Sphfalx06G041800|Sphfalx12G100900|Sphmag06G040200|Sphmag12G109900	0	0	0	0	0	0	0	0	0	1	1	1	1	2	2	1	1	0	1	1	1	1	1	0	1	1	2	3	1	1	1	1	2	1	2	2
OG_1361	Sphfalx03G133800|Sphfalx03G133900|Sphfalx10G075200|Sphmag03G131000|Sphmag10G072100	1	1	1	1	1	0	4	1	0	1	1	0	0	3	2	1	1	1	1	2	1	1	1	1	1	1	1	2	1	1	2	1	2	1	2	1
OG_13614	Sphfalx02G132300|Sphfalx02G151000|Sphmag02G131000|Sphmag02G150600	1	1	1	1	1	1	1	1	1	1	1	1	1	2	2	1	1	0	0	1	2	1	2	1	1	1	2	2	1	1	1	1	2	1	2	2
OG_13619	Sphfalx12G089900|Sphfalx14G059000|Sphmag12G095200|Sphmag14G058400	1	0	1	1	1	1	3	0	0	0	0	1	1	2	2	1	1	0	3	2	1	1	4	1	1	1	1	2	1	1	1	1	1	1	3	0
OG_1364	Sphfalx02G034700|Sphfalx02G034800|Sphfalx02G034900|Sphfalx03G041300|Sphfalx03G058800|Sphfalx04G048800|Sphfalx04G122100|Sphfalx05G123300|Sphfalx05G129500|Sphfalx06G085500|Sphfalx06G092700|Sphfalx06G122400|Sphfalx06G122500|Sphfalx07G105400|Sphfalx08G037200|Sphfalx08G129600|Sphfalx09G061300|Sphfalx11G039000|Sphfalx13G063500|Sphfalx14G077700|Sphmag02G035600|Sphmag02G035700|Sphmag02G035800|Sphmag03G03…	8	3	2	1	8	1	17	5	11	13	10	11	13	20	21	17	15	30	10	13	67	104	88	65	25	24	29	44	24	17	28	23	25	25	27	15
OG_13640	Sphfalx03G043100|Sphfalx14G070800|Sphmag03G040300|Sphmag14G070300	0	0	1	1	1	1	3	1	1	1	1	1	1	2	2	2	1	2	2	1	3	1	3	0	1	1	2	4	2	2	2	1	2	2	3	2
OG_13657	Sphfalx02G084800|Sphfalx04G065500|Sphfalx06G032000|Sphfalx07G011700|Sphfalx07G011800|Sphmag02G092700|Sphmag04G067800|Sphmag07G018500|Sphmag07G018600|Sphmag07G018800|Sphmag07G019200	1	1	0	1	1	0	3	1	2	2	2	2	1	5	6	2	4	19	1	2	10	15	26	18	4	7	11	16	9	10	13	8	11	9	23	14
OG_1368	Sphfalx04G120300|Sphfalx17G078300|Sphmag04G125600|Sphmag17G076400	0	0	1	0	1	0	1	1	1	1	1	1	1	2	2	1	2	1	1	1	2	1	2	2	1	1	1	3	1	1	1	1	1	1	2	1
OG_13685	Sphfalx01G156300|Sphfalx02G136900|Sphfalx05G039100|Sphmag01G168700|Sphmag02G135500|Sphmag05G045700	1	1	1	2	1	1	3	2	0	1	1	2	1	3	3	2	1	1	2	1	1	2	1	4	1	2	3	4	2	3	2	3	3	3	6	2
OG_13700	Sphfalx02G074700|Sphfalx16G033500|Sphmag02G073500|Sphmag16G034500	1	1	1	1	0	1	0	0	1	1	1	2	1	2	2	0	1	1	1	1	0	0	0	0	0	0	0	0	0	0	0	0	0	0	0	0
OG_13711	Sphfalx12G023400|Sphfalx17G047600|Sphmag12G028300|Sphmag17G043300	1	1	1	0	1	1	0	0	1	1	1	1	0	2	2	2	1	4	1	1	0	0	0	0	0	0	0	0	0	0	0	0	0	0	0	0
OG_13715	Sphfalx11G011800|Sphfalx11G011900|Sphmag11G012200|Sphmag11G012300	1	1	1	0	1	1	0	0	0	1	0	1	3	2	2	1	1	1	0	0	0	0	0	0	0	0	0	0	0	0	0	0	0	0	0	0
OG_13747	Sphfalx04G087800|Sphfalx11G080100|Sphfalx19G053900|Sphmag04G090300|Sphmag11G082500|Sphmag19G056500	0	0	0	0	0	0	0	0	1	1	1	1	0	3	3	0	2	1	0	0	0	0	0	0	0	0	0	0	0	0	0	0	0	0	0	0
OG_13753	Sphfalx09G098800|Sphfalx09G098900|Sphmag09G017100|Sphmag09G017300|Sphmag09G017400|Sphmag09G017600	0	0	0	0	0	0	0	0	0	0	0	1	2	2	4	0	0	0	0	0	0	0	0	0	0	0	0	0	0	0	0	0	0	0	0	0
OG_13758	Sphfalx13G101600|Sphfalx14G073400|Sphmag13G102800|Sphmag14G076500	1	1	1	1	1	2	5	1	1	1	1	1	1	2	2	1	2	1	1	2	2	1	1	1	1	1	2	3	2	2	2	1	2	3	2	2
OG_13759	Sphfalx13G012800|Sphfalx13G015900|Sphmag13G012200	1	1	1	1	0	0	0	0	1	1	1	1	0	2	1	0	0	0	0	0	0	0	0	0	0	0	0	0	0	0	0	0	0	0	0	0
OG_13765	Sphfalx01G071400|Sphfalx04G033200|Sphfalx11G085300|Sphmag01G068000|Sphmag03G065900|Sphmag04G037200|Sphmag10G100400	0	0	1	2	1	0	0	0	1	0	0	1	1	3	4	3	2	3	1	3	0	0	0	0	0	0	0	0	0	0	0	0	0	0	0	0
OG_1379	Sphfalx06G031000|Sphfalx07G035700|Sphfalx12G043200|Sphmag06G030300|Sphmag07G044000|Sphmag12G051900	2	1	2	0	1	2	3	1	1	1	2	1	1	3	3	3	2	2	3	3	2	2	3	3	2	2	3	6	3	3	5	2	3	4	3	4
OG_1381	Sphfalx07G046300|Sphfalx12G019500|Sphmag07G054000|Sphmag12G024400	2	2	1	1	1	1	5	1	1	1	1	1	1	2	2	2	1	1	1	1	2	6	2	2	1	1	1	2	3	3	1	1	1	3	3	2
OG_13810	Sphfalx03G063700|Sphfalx16G068400|Sphfalx17G085400|Sphmag03G061400|Sphmag16G068400|Sphmag17G084500|Sphmag18G042600	1	1	0	1	1	1	6	1	1	3	3	1	1	3	4	2	2	2	3	2	4	5	5	7	2	2	2	4	3	2	3	2	3	5	4	3
OG_13816	Sphfalx03G133000|Sphfalx07G012400|Sphfalx13G025900|Sphfalx14G012800|Sphfalx19G015100|Sphmag03G130200|Sphmag07G020100|Sphmag13G021700|Sphmag14G011800	0	0	0	0	0	1	2	1	1	1	1	1	1	5	4	2	1	0	3	1	2	1	3	1	1	2	3	4	4	6	2	4	3	4	4	2
OG_13832	Sphfalx17G024800|Sphfalx19G026900|Sphmag17G022500|Sphmag19G028000	1	1	1	4	1	1	7	1	1	1	1	1	1	2	2	3	1	1	2	1	1	2	1	1	4	1	1	2	1	1	1	5	3	1	3	1
OG_1387	Sphfalx02G201200|Sphfalx07G110200|Sphmag02G201300|Sphmag07G118200	1	2	1	1	1	2	2	1	0	1	1	1	1	2	2	2	1	1	1	1	1	0	0	3	1	1	1	2	0	2	2	1	3	1	2	1
OG_13881	Sphfalx01G079000|Sphfalx10G065400|Sphmag01G074000|Sphmag04G109700|Sphmag10G063000	1	1	1	0	1	0	5	1	1	1	2	1	1	2	3	2	1	1	4	3	3	8	5	2	1	1	3	4	3	2	0	4	4	5	5	1
OG_13892	Sphfalx03G117300|Sphfalx13G028900|Sphmag03G112700|Sphmag13G024700	1	1	2	1	1	1	3	1	1	1	1	1	1	2	2	2	1	1	1	0	1	1	1	1	1	2	1	3	1	1	1	1	2	2	2	1
OG_13893	Sphfalx01G120200|Sphfalx01G159400|Sphfalx02G057100|Sphfalx16G068100|Sphfalx19G049800|Sphmag01G112200|Sphmag01G165100|Sphmag02G057500|Sphmag16G067600|Sphmag19G052400	2	2	2	1	3	1	9	2	2	2	2	2	2	5	5	5	3	3	2	2	2	1	1	1	1	1	1	4	1	1	2	1	3	3	3	1
OG_13901	Sphfalx04G058600|Sphfalx10G004500|Sphmag04G061300|Sphmag10G004200	1	1	0	1	1	1	3	1	1	1	1	1	1	2	2	2	1	4	1	1	1	1	1	1	1	1	1	3	1	1	1	1	1	2	1	2
OG_13912	Sphfalx08G095500|Sphfalx08G095600|Sphmag08G092500|Sphmag17G000600	2	1	0	1	1	1	0	0	1	1	2	1	1	2	2	2	1	0	1	1	0	0	0	0	0	0	0	0	0	0	0	0	0	0	0	0
OG_13913	Sphfalx04G110900|Sphfalx15G058800|Sphmag04G112600|Sphmag15G061400	1	1	1	0	1	1	1	2	1	1	1	1	1	2	2	2	1	1	1	1	5	1	6	1	1	1	1	2	1	1	1	1	1	1	8	1
OG_13918	Sphfalx07G024200|Sphfalx13G022000|Sphfalx13G042300|Sphmag07G031500|Sphmag13G018400|Sphmag13G039200	1	0	1	0	1	0	0	0	0	0	0	1	0	3	3	2	1	2	2	2	0	0	0	0	0	0	0	0	0	0	0	0	0	0	0	0
OG_13929	Sphfalx06G043100|Sphfalx07G041100|Sphfalx07G050100|Sphmag01G050800|Sphmag07G049600|Sphmag07G058300	1	0	1	1	1	1	1	1	1	1	1	2	1	3	3	1	1	2	0	1	2	1	1	1	1	2	1	7	5	1	2	4	2	1	1	2
OG_13956	Sphfalx03G008600|Sphfalx03G009200|Sphfalx03G009700|Sphfalx03G010000|Sphfalx03G012200|Sphfalx03G012600|Sphfalx03G013000|Sphfalx03G013200|Sphfalx03G013600|Sphmag03G006700|Sphmag03G006900|Sphmag03G007200|Sphmag03G007600|Sphmag03G007700|Sphmag03G008500|Sphmag03G008600	1	1	1	0	1	0	3	1	1	1	1	1	2	9	7	1	1	1	1	1	5	3	5	2	2	4	3	7	5	4	3	3	11	12	7	5
OG_1399	Sphfalx06G028600|Sphfalx09G032700|Sphfalx12G044500|Sphmag06G027100|Sphmag09G085700|Sphmag12G050600	1	1	1	1	1	1	5	1	1	1	1	1	1	3	3	3	2	1	2	1	3	1	1	1	1	2	2	4	2	1	5	1	1	2	2	1
OG_13991	Sphfalx13G100900|Sphfalx18G047700|Sphmag13G101900|Sphmag18G051300	1	0	1	1	1	1	8	1	1	1	1	1	1	2	2	0	0	2	4	3	0	3	3	1	1	1	0	0	0	1	0	1	1	0	0	0
OG_14	Sphfalx03G141900|Sphfalx19G019200|Sphmag01G144400|Sphmag11G061100|Sphmag11G091000	0	0	0	0	0	0	0	0	1	2	2	2	0	2	3	4	0	1	0	0	0	1	0	0	0	4	1	3	0	0	1	0	1	1	1	1
OG_14005	Sphfalx10G047100|Sphfalx15G040000|Sphmag10G043500|Sphmag15G040800	1	1	0	2	0	1	0	0	1	1	1	1	0	2	2	1	1	2	2	1	0	0	0	0	0	0	0	0	0	0	0	0	0	0	0	0
OG_14010	Sphfalx04G052700|Sphfalx06G035000|Sphfalx07G052900|Sphfalx11G055400|Sphmag04G056400|Sphmag06G033900|Sphmag07G060400|Sphmag11G057300	1	0	1	1	1	0	2	1	1	1	1	1	1	4	4	2	1	0	2	1	1	1	1	0	1	1	1	2	1	1	1	1	1	1	2	2
OG_14011	Sphfalx16G007000|Sphmag16G014700	1	1	2	0	1	1	1	1	0	1	1	0	0	1	1	0	0	0	0	1	0	2	2	1	1	1	1	2	1	1	1	1	1	2	2	1
OG_14022	Sphfalx03G129900|Sphfalx14G011000|Sphmag03G128200|Sphmag14G010300	1	1	1	0	1	1	3	1	1	1	1	1	1	2	2	2	1	5	0	2	1	0	1	1	1	1	3	6	2	2	2	1	1	2	2	1
OG_14026	Sphfalx01G127900|Sphfalx09G111300|Sphfalx09G111600|Sphfalx09G111700|Sphfalx09G111800|Sphfalx09G112000|Sphfalx18G038200|Sphmag01G135700|Sphmag09G004000|Sphmag09G004100|Sphmag09G004200|Sphmag09G004300|Sphmag09G004400|Sphmag09G004600|Sphmag09G004700|Sphmag09G004800	1	2	0	0	1	0	3	0	0	0	0	0	0	7	9	0	0	0	0	3	0	0	0	0	0	0	0	0	0	0	0	0	0	0	0	0
OG_14031	Sphfalx01G005400|Sphmag01G002700	1	1	2	1	1	1	2	1	0	0	0	0	0	1	1	0	0	0	0	0	0	0	0	0	0	0	0	0	0	0	0	0	0	0	0	0
OG_14052	Sphfalx04G138200|Sphfalx10G098000|Sphmag04G144400|Sphmag10G094100	1	1	0	0	1	1	3	1	1	1	1	1	1	2	2	1	1	0	1	1	1	0	1	3	1	1	1	2	1	1	2	1	3	2	1	1
OG_1406	Sphfalx02G010000|Sphfalx05G121900|Sphmag02G021900|Sphmag05G131800	1	1	0	0	1	1	2	1	2	1	0	1	1	2	2	1	2	1	1	1	2	1	1	3	1	1	1	4	1	1	3	3	1	1	1	2
OG_1407	Sphfalx04G042800|Sphfalx05G023500|Sphmag04G046300|Sphmag05G029600	1	1	1	1	1	1	3	1	1	1	1	1	1	2	2	2	1	3	2	2	2	2	4	3	2	2	2	6	3	3	3	3	4	2	5	2
OG_14071	Sphfalx03G048200|Sphfalx07G018200|Sphfalx13G030300|Sphfalx14G010400|Sphfalx16G049000|Sphmag03G045000|Sphmag07G025000|Sphmag13G033300|Sphmag14G009400|Sphmag14G009500|Sphmag16G048300	0	0	1	0	0	0	0	0	0	0	0	2	1	5	6	4	4	3	1	2	0	0	0	0	0	0	0	0	0	0	0	0	0	0	0	0
OG_1409	Sphfalx03G030900|Sphfalx13G092600|Sphmag03G027800|Sphmag13G091800	1	1	1	0	1	1	2	1	1	1	1	1	1	2	2	2	1	1	1	1	1	0	6	1	1	1	1	2	1	1	1	1	2	2	4	1
OG_1410	Sphfalx01G043400|Sphfalx01G043600|Sphfalx01G043700|Sphfalx01G043800|Sphfalx01G044100|Sphfalx01G044200|Sphfalx01G045600|Sphfalx02G172000|Sphfalx02G172100|Sphfalx02G190500|Sphfalx04G117500|Sphfalx04G117700|Sphfalx04G117900|Sphfalx05G006600|Sphfalx06G133700|Sphfalx08G145900|Sphfalx08G146000|Sphfalx08G146100|Sphfalx08G146400|Sphmag01G040800|Sphmag01G041100|Sphmag01G041400|Sphmag01G042800|Sphmag02G173…	0	0	0	0	0	0	0	0	0	1	1	22	12	19	21	1	6	0	1	7	84	151	80	63	33	28	38	108	62	53	77	34	18	29	131	25
OG_14106	Sphfalx07G004400|Sphfalx18G031500|Sphfalx20G012700|Sphmag02G208500|Sphmag07G010500|Sphmag18G064900	3	1	1	1	1	1	9	1	1	1	1	1	1	3	3	1	1	0	1	1	1	1	3	1	1	1	1	3	1	1	1	1	1	1	2	1
OG_1413	Sphfalx01G006900|Sphfalx03G126000|Sphfalx06G015700|Sphfalx07G019000|Sphfalx09G027900|Sphfalx14G008300|Sphmag01G004100|Sphmag03G123500|Sphmag06G016200|Sphmag07G025800|Sphmag09G080600|Sphmag14G007500	0	0	2	2	2	2	5	2	2	2	2	2	1	6	6	4	4	3	1	3	2	2	3	3	3	5	4	7	6	4	4	6	5	7	5	2
OG_1420	Sphfalx04G033900|Sphfalx04G075500|Sphfalx20G003300|Sphmag04G077700|Sphmag20G001300	1	0	1	1	0	0	4	1	1	0	1	0	0	3	2	2	1	0	1	1	2	0	1	1	1	1	1	2	1	1	0	1	4	1	1	1
OG_1421	Sphfalx06G031400|Sphfalx14G041300|Sphmag06G030900|Sphmag14G040100	0	0	1	0	1	1	0	1	1	1	1	2	1	2	2	1	1	1	1	1	0	2	2	3	1	1	2	4	2	2	1	3	6	5	1	1
OG_1426	Sphfalx01G115100|Sphfalx05G085400|Sphfalx05G086100|Sphfalx05G086200|Sphmag01G107100|Sphmag05G094000|Sphmag05G094100|Sphmag05G094800	1	1	0	0	1	0	0	0	1	0	1	1	1	4	4	4	1	1	3	3	1	2	4	2	1	0	2	4	2	2	1	1	2	2	2	1
OG_1429	Sphfalx01G099300|Sphfalx02G087000|Sphfalx02G131600|Sphfalx05G054800|Sphfalx06G136900|Sphfalx07G120600|Sphfalx08G100300|Sphfalx12G108500|Sphfalx14G106200|Sphmag01G092600|Sphmag02G090500|Sphmag02G129900|Sphmag05G049200|Sphmag06G142600|Sphmag07G128300|Sphmag08G097100|Sphmag09G001500|Sphmag12G119000	0	0	0	0	0	1	2	1	3	2	1	3	3	9	9	10	5	4	6	5	11	7	6	4	4	4	6	10	5	5	7	6	5	10	8	5
OG_1436	Sphfalx03G144700|Sphfalx04G139000|Sphmag03G141400|Sphmag04G145200	0	0	1	0	1	1	3	1	1	1	0	1	1	2	2	1	0	0	0	0	0	0	0	0	0	0	0	0	0	0	0	0	0	0	0	0
OG_1439	Sphfalx13G054100|Sphfalx14G041400|Sphmag13G052100|Sphmag14G040200	1	1	0	1	1	2	3	1	2	2	2	1	1	2	2	1	1	1	1	1	1	1	3	1	1	1	1	2	1	1	1	1	2	2	3	1
OG_1440	Sphfalx16G054100|Sphfalx19G029400|Sphmag16G053700|Sphmag19G030300	1	1	1	1	1	1	1	1	1	2	2	1	1	2	2	1	1	1	1	1	1	5	1	0	1	1	1	2	1	1	2	1	2	1	3	1
OG_1443	Sphfalx03G003900|Sphfalx14G090100|Sphfalx14G091300|Sphmag03G002000|Sphmag14G089900	1	1	1	1	1	1	2	1	1	1	1	1	1	3	2	3	1	1	2	3	1	2	6	4	1	2	3	6	3	3	2	2	3	3	2	1
OG_1446	Sphfalx05G105100|Sphfalx08G137000|Sphmag05G102100|Sphmag08G130800	1	1	1	1	1	1	4	1	1	2	2	1	1	2	2	1	1	0	0	0	0	0	0	0	0	0	0	0	0	0	0	0	0	0	0	0
OG_1453	Sphfalx03G029300|Sphfalx03G033000|Sphfalx06G114700|Sphfalx09G105700|Sphfalx12G085000|Sphfalx13G091500|Sphfalx14G099100|Sphfalx14G099300|Sphfalx16G041700|Sphfalx19G007700|Sphmag03G026300|Sphmag03G030100|Sphmag03G035200|Sphmag06G119600|Sphmag09G010400|Sphmag09G010500|Sphmag12G089700|Sphmag13G093300|Sphmag14G098800|Sphmag14G099300|Sphmag14G101600|Sphmag16G040300|Sphmag18G003300|Sphmag19G009800	0	0	0	0	0	0	8	6	2	2	2	4	3	10	14	7	6	2	1	0	2	3	2	6	4	5	30	76	33	25	8	3	10	13	10	13
OG_1454	Sphfalx10G105000|Sphfalx13G125700|Sphfalx15G030600|Sphmag10G101100|Sphmag13G123400|Sphmag15G030200	1	1	1	1	1	3	11	2	1	1	1	1	1	3	3	4	2	1	2	2	1	7	6	3	2	2	1	4	2	1	4	2	2	6	2	2
OG_14547	Sphfalx06G115900|Sphfalx07G113700|Sphfalx09G084000|Sphmag06G120900|Sphmag09G030900|SphmagU003100	0	0	0	0	0	0	0	0	1	1	1	1	1	3	3	1	2	1	2	3	1	2	4	1	1	1	2	4	3	2	1	1	2	0	0	0
OG_1457	Sphfalx08G074800|Sphfalx11G074300|Sphfalx15G061200|Sphmag08G070900|Sphmag11G077100|Sphmag15G063100	1	1	2	1	1	1	10	1	1	1	1	1	1	3	3	3	2	1	0	1	1	1	5	1	1	1	2	3	1	1	1	1	3	3	4	2
OG_14588	Sphfalx01G004300|Sphfalx07G001300|Sphfalx07G049900|Sphfalx08G152900|Sphfalx10G020700|Sphfalx10G021700|Sphfalx13G106200|Sphmag07G008000|Sphmag10G017300|Sphmag10G018000|Sphmag10G019400|Sphmag10G019500|Sphmag10G019700|Sphmag11G015000|Sphmag13G107600	1	1	0	0	0	1	0	0	1	1	1	1	0	7	8	3	3	2	1	1	0	0	0	0	0	0	0	0	0	0	0	0	0	0	0	0
OG_146	Sphfalx01G182000|Sphfalx02G208700|Sphfalx03G050800|Sphfalx03G051300|Sphfalx04G014200|Sphfalx05G049900|Sphfalx06G000100|Sphfalx06G000200|Sphfalx06G069500|Sphfalx07G024600|Sphfalx07G024800|Sphfalx07G044900|Sphfalx07G045100|Sphfalx07G045500|Sphfalx07G045700|Sphfalx07G045900|Sphfalx07G122900|Sphfalx07G123000|Sphfalx08G000700|Sphfalx08G054300|Sphfalx09G102800|Sphfalx10G000100|Sphfalx10G000200|Sphfalx1…	0	0	0	1	2	16	2	0	1	2	2	8	1	56	42	16	15	14	1	4	119	241	279	183	86	51	137	392	241	161	306	186	81	23	358	44
OG_1473	Sphfalx01G020200|Sphfalx01G020300|Sphfalx02G168700|Sphmag01G017400|Sphmag02G166600	1	1	1	0	1	1	5	1	1	4	2	1	1	3	2	2	1	2	1	1	3	2	1	2	1	2	1	2	1	1	2	2	2	2	3	2
OG_1474	Sphfalx01G045400|Sphfalx02G138700|Sphfalx04G099900|Sphfalx15G065500|Sphmag01G042500|Sphmag02G138200|Sphmag02G194900|Sphmag04G102900|Sphmag15G067400	0	0	0	0	0	1	3	1	0	0	0	1	1	4	5	2	1	1	4	3	1	6	2	1	1	1	2	2	1	1	3	3	2	3	4	3
OG_1481	Sphfalx04G088600|Sphfalx05G085300|Sphmag04G091200|Sphmag05G094900	2	1	1	2	1	2	6	1	1	1	1	1	1	2	2	1	1	1	2	1	6	3	6	0	1	1	2	4	3	2	3	1	2	2	3	2
OG_1482	Sphfalx05G116000|Sphfalx08G006400|Sphmag05G126200|Sphmag08G004300	1	1	1	0	1	1	0	1	1	1	1	1	1	2	2	1	1	1	1	1	1	2	2	1	1	1	1	2	1	1	1	1	2	1	2	1
OG_1487	Sphfalx08G075000|Sphfalx14G100400|Sphmag08G071100|Sphmag14G100600	0	0	1	0	4	1	3	1	0	0	0	11	5	2	2	1	1	2	2	2	2	9	3	6	2	2	2	3	3	2	5	2	5	5	5	3
OG_1489	Sphfalx11G055800|Sphfalx15G080500|Sphfalx19G064800|Sphmag03G063400|Sphmag11G057600|Sphmag15G100200|Sphmag19G068500	1	1	1	1	1	1	1	1	2	1	1	1	1	3	4	4	2	1	2	3	1	1	1	1	1	2	1	2	1	2	2	1	2	4	4	3
OG_1490	Sphfalx04G074800|Sphfalx08G130200|Sphmag04G076900|Sphmag06G142300|Sphmag08G125100|Sphmag20G001500	1	1	0	0	1	0	3	0	0	1	1	1	1	2	4	1	2	1	0	1	2	1	2	1	1	1	2	4	2	2	1	1	2	1	2	1
OG_1491	Sphfalx02G013000|Sphfalx02G206400|Sphfalx16G102900|Sphmag02G018700|Sphmag02G205800	1	1	1	1	1	1	6	2	2	3	2	1	1	3	2	3	1	1	1	1	2	3	4	2	1	1	1	2	1	1	1	3	1	2	3	1
OG_1493	Sphfalx01G087200|Sphfalx08G082800|Sphmag01G082100|Sphmag08G078700	1	1	1	0	1	0	3	1	1	1	1	1	1	2	2	2	1	1	1	1	1	1	2	1	1	1	1	2	1	1	2	1	1	2	2	2
OG_14937	Sphfalx01G134000|Sphfalx02G053100|Sphfalx05G105300|Sphmag01G142400|Sphmag02G054000|Sphmag05G101900	1	2	0	0	0	0	0	0	2	2	2	2	1	3	3	0	5	1	2	3	0	0	0	0	0	0	0	0	0	0	0	0	0	0	0	0
OG_1496	Sphfalx04G045900|Sphfalx10G036700|Sphmag04G048300|Sphmag04G050000|Sphmag10G033700	0	0	1	1	0	1	2	1	1	1	1	1	1	2	3	1	1	1	1	1	0	1	0	0	0	0	0	0	0	0	0	0	0	0	0	0
OG_1498	Sphfalx12G059600|Sphfalx12G105900|Sphmag12G064100|Sphmag12G115300	1	1	1	1	1	3	4	1	1	1	1	1	1	2	2	2	1	1	1	2	1	1	3	4	2	1	1	2	1	1	1	1	2	1	2	1
OG_14980	Sphfalx01G087800|Sphfalx02G103000|Sphmag01G082800|Sphmag02G082600	0	1	1	1	1	1	3	1	2	2	2	1	1	2	2	2	1	1	1	1	1	1	1	1	1	1	1	2	1	1	1	1	1	1	2	1
OG_1501	Sphfalx03G033500|Sphfalx14G087000|Sphmag03G030600|Sphmag14G086200|Sphmag14G093700|Sphmag18G059500	1	1	0	0	0	1	5	1	1	1	0	1	1	2	4	1	1	1	3	2	3	2	3	3	2	2	7	9	5	7	6	3	3	5	3	2
OG_15034	Sphfalx04G117200|Sphfalx07G032700|Sphfalx11G062600|Sphfalx12G035700|Sphfalx15G054700|Sphmag04G122500|Sphmag07G040300|Sphmag11G064800|Sphmag12G032800|Sphmag15G044500	0	0	0	0	1	1	7	1	1	0	1	1	1	5	5	3	1	8	4	4	1	2	3	4	1	2	3	6	3	4	2	2	5	4	4	3
OG_1508	Sphfalx06G039700|Sphfalx14G090000|Sphmag06G038800|Sphmag14G089200	1	1	1	0	1	1	1	1	1	1	1	1	1	2	2	2	1	0	1	1	2	1	2	4	1	1	1	3	1	1	2	1	3	1	1	2
OG_1511	Sphfalx14G048800|Sphfalx17G010100|Sphmag14G048100|Sphmag14G048400	0	0	0	0	0	0	0	0	0	0	0	1	1	2	2	1	2	2	1	1	2	2	3	2	2	1	2	5	4	3	1	4	1	2	5	3
OG_1512	Sphfalx10G003500|Sphfalx10G110200|Sphfalx12G104300|Sphmag10G003000|Sphmag10G106200|Sphmag12G114100	2	0	0	0	0	0	0	3	0	0	0	1	1	3	3	2	1	2	3	3	1	1	0	1	1	2	2	4	2	2	1	1	2	3	2	2
OG_1515	Sphfalx02G017200|Sphfalx02G017300|Sphfalx02G017400|Sphmag02G010400|Sphmag02G014200	1	1	1	1	1	0	3	0	1	1	1	1	1	3	2	1	2	1	1	1	1	2	4	2	1	1	2	8	2	2	2	1	1	1	1	2
OG_1517	Sphfalx07G027900|Sphfalx09G049100|Sphfalx12G048100|Sphmag07G035800|Sphmag12G047300	1	1	1	1	1	1	8	1	1	2	3	1	1	3	2	3	1	1	1	1	4	2	3	1	2	1	2	6	4	2	2	1	2	3	3	1
OG_1518	Sphfalx03G122500|Sphfalx07G038800|Sphmag03G118700|Sphmag07G047200	0	0	0	0	1	0	0	0	1	1	1	1	3	2	2	0	0	2	2	2	2	1	1	1	1	1	1	2	1	1	1	1	3	2	2	0
OG_1528	Sphfalx04G014300|Sphfalx10G006700|Sphfalx10G017800|Sphmag04G015900|Sphmag10G006200	1	1	1	1	1	1	1	1	2	2	2	0	0	3	2	1	1	1	1	1	1	1	1	3	1	1	1	2	1	1	1	1	1	1	2	3
OG_1531	Sphfalx08G127100|Sphfalx11G050200|Sphmag08G122300|Sphmag11G052200	1	1	1	1	1	1	2	1	0	1	1	1	1	2	2	1	1	1	1	0	1	3	3	2	1	1	1	2	1	1	1	1	1	1	1	1
OG_1535	Sphfalx15G076600|Sphfalx15G076700|Sphmag15G079200|Sphmag15G079300	1	0	1	2	1	1	2	1	2	2	1	1	1	2	2	2	1	1	1	2	1	1	2	5	3	1	2	5	2	2	1	1	2	2	2	1
OG_1538	Sphfalx05G139800|Sphfalx08G031700|Sphmag05G149500|Sphmag08G011200	1	1	1	1	1	2	6	3	1	4	3	1	1	2	2	5	1	1	1	1	4	3	2	1	1	1	3	2	1	4	1	1	3	4	3	2
OG_154	Sphfalx04G125700|Sphfalx06G050000|Sphfalx10G063500|Sphfalx10G099100|Sphfalx15G056200|Sphmag04G130800|Sphmag06G043100|Sphmag10G061200|Sphmag10G095300|Sphmag15G058100	0	0	0	0	2	2	5	2	1	1	1	1	1	5	5	3	4	3	4	4	2	2	6	6	2	2	2	5	2	3	3	2	4	8	5	6
OG_1542	Sphfalx01G050600|Sphfalx01G141800|Sphfalx02G137100|Sphfalx05G030700|Sphmag01G047400|Sphmag01G131500|Sphmag02G135700|Sphmag05G037100	1	1	1	0	1	2	0	1	2	2	2	2	2	4	4	3	3	1	1	1	1	2	2	1	1	1	2	4	2	2	2	2	2	2	2	2
OG_156	Sphfalx10G084300|Sphfalx11G101500|Sphmag10G079700|Sphmag11G105000	1	1	1	1	1	1	4	1	1	1	1	1	1	2	2	1	1	1	1	1	3	1	1	1	1	1	1	2	1	1	1	1	1	1	1	1
OG_1563	Sphfalx07G012300|Sphfalx14G012400|Sphmag07G020000|Sphmag14G011600	1	1	1	0	1	1	3	1	1	1	1	1	1	2	2	3	1	1	2	1	1	1	1	1	2	2	2	4	1	2	1	1	1	3	3	2
OG_1568	Sphfalx04G032700|Sphfalx10G051900|Sphmag04G036600|Sphmag10G049600	0	0	1	0	0	1	0	1	1	1	1	1	1	2	2	15	1	1	1	0	0	1	2	1	1	1	6	4	2	2	1	2	3	2	1	1
OG_1571	Sphfalx11G101600|Sphfalx11G114700|Sphfalx19G092600|Sphmag11G105600|Sphmag11G118500|Sphmag19G094600	1	1	1	1	1	1	4	1	1	1	1	1	1	3	3	2	2	1	1	3	2	1	3	1	1	1	1	2	1	1	1	1	2	1	2	1
OG_1573	Sphfalx10G033400|Sphfalx11G040800|Sphmag10G030300|Sphmag11G040600	0	0	1	1	1	0	9	1	1	2	2	1	1	2	2	1	1	1	1	1	1	1	6	0	1	1	1	2	1	1	4	1	2	1	2	1
OG_15758	Sphfalx01G073100|Sphfalx08G127500|Sphmag01G069500|Sphmag08G122700	1	1	1	1	1	1	1	1	0	2	2	1	1	2	2	1	1	1	1	1	0	0	2	0	0	2	2	3	1	1	2	2	1	1	2	2
OG_15764	Sphfalx04G111600|Sphfalx06G052300|Sphfalx06G074500|Sphmag04G112000|Sphmag06G054500|Sphmag06G071600	0	0	0	0	0	0	0	0	1	1	1	1	1	3	3	2	2	1	0	0	0	0	0	0	0	0	0	0	0	0	0	0	0	0	0	0
OG_15771	Sphfalx08G081800|Sphfalx10G099500|Sphmag08G077600|Sphmag10G095700	0	0	1	0	1	1	0	1	1	1	1	1	1	2	2	1	1	2	1	1	3	1	1	1	0	0	0	0	0	0	0	0	0	0	0	0
OG_15798	Sphfalx08G030300|Sphfalx13G112300|Sphfalx14G103600|Sphmag08G013100|Sphmag13G113600|Sphmag14G104100	1	1	0	0	1	1	2	1	2	1	1	1	0	3	3	2	1	2	1	0	2	2	1	3	1	2	2	7	3	3	2	1	2	3	3	2
OG_158	Sphfalx16G039500|Sphfalx19G043300|Sphmag16G020000|Sphmag19G044900	1	1	1	1	0	2	2	1	1	1	1	1	1	2	2	4	1	1	4	2	1	1	3	1	1	1	1	2	1	1	2	1	2	3	3	1
OG_1581	Sphfalx04G025000|Sphfalx10G095300|Sphfalx11G015100|Sphmag04G027600|Sphmag10G091200|Sphmag11G016100	0	0	0	0	1	1	4	1	1	1	1	0	0	3	3	2	3	1	1	1	1	2	6	1	1	1	1	3	1	2	1	1	2	1	1	1
OG_15811	Sphfalx03G002900|Sphmag03G001200	0	0	0	0	0	0	0	0	0	1	1	0	0	1	1	0	1	0	0	0	0	0	0	0	0	0	0	0	0	0	0	0	0	0	0	0
OG_1585	Sphfalx10G109300|Sphfalx10G109400|Sphfalx15G019300|Sphmag10G102800|Sphmag10G102900|Sphmag15G027400	1	1	1	1	1	1	6	1	4	1	1	1	1	3	3	1	1	1	2	1	1	7	2	2	4	1	1	2	1	1	2	1	2	4	2	2
OG_159	Sphfalx01G076200|Sphfalx04G141100|Sphfalx15G030000|Sphmag01G071700|Sphmag04G147600|Sphmag15G030600	1	1	1	1	1	0	0	3	2	1	1	1	1	3	3	1	2	2	1	3	2	1	0	0	0	1	3	4	2	2	2	1	1	1	2	1
OG_1597	Sphfalx04G044000|Sphfalx07G076100|Sphfalx12G085400|Sphfalx15G051400|Sphmag04G047300|Sphmag07G082600|Sphmag12G090600|Sphmag15G048800	1	1	1	1	1	2	4	1	1	0	1	1	1	4	4	4	3	1	3	3	1	2	3	2	1	1	1	2	2	2	2	1	2	1	2	2
OG_16	Sphfalx01G051500|Sphfalx02G143700|Sphfalx03G144400|Sphfalx05G005200|Sphfalx13G003700|Sphmag01G048300|Sphmag02G142400|Sphmag03G141100|Sphmag05G007200|Sphmag13G003400	3	3	2	2	3	2	5	2	1	1	1	2	4	5	5	3	2	2	1	3	2	2	4	0	1	2	2	4	2	2	1	1	2	2	1	1
OG_1605	Sphfalx04G108100|Sphfalx13G092400|Sphfalx18G023600|Sphmag04G110900|Sphmag13G092000|Sphmag18G075300	1	1	1	1	1	2	4	1	1	1	1	1	1	3	3	3	2	3	2	1	1	1	0	1	1	2	1	2	2	2	2	1	4	3	4	2
OG_161	Sphfalx04G059200|Sphfalx06G094900|Sphfalx07G102800|Sphfalx12G063100|Sphmag04G061900|Sphmag06G097400|Sphmag07G111100|Sphmag12G068100	1	1	1	0	1	1	6	1	2	2	2	1	1	4	4	5	2	2	6	2	1	2	1	2	5	2	2	7	3	4	2	3	4	4	5	4
OG_1615	Sphfalx01G083700|Sphfalx06G075000|Sphfalx10G092400|Sphfalx17G028700|Sphmag01G078200|Sphmag06G100000|Sphmag10G087600|Sphmag10G087700|Sphmag10G087800|Sphmag17G027400	0	0	0	0	0	0	0	1	3	3	5	5	2	4	6	3	4	4	1	2	6	3	1	1	4	2	1	4	1	2	1	2	3	7	6	1
OG_1618	Sphfalx04G033300|Sphfalx13G085100|Sphfalx14G081100|Sphmag04G037300|Sphmag13G084300|Sphmag14G080700	1	1	1	0	1	1	2	1	1	1	1	1	1	3	3	3	2	2	3	3	1	6	1	1	1	1	2	4	2	2	2	1	5	2	1	2
OG_1622	Sphfalx04G080800|Sphfalx11G077700|Sphmag04G082900|Sphmag11G080300	0	0	0	0	0	1	0	1	1	3	2	1	1	2	2	1	1	0	2	2	1	1	3	0	1	1	1	2	1	2	1	2	2	2	2	2
OG_1627	Sphfalx12G018900|Sphfalx18G062500|Sphmag12G023700|Sphmag18G034900	1	1	1	0	1	1	5	1	1	1	1	1	1	2	2	1	1	1	0	1	0	2	1	1	2	1	1	2	1	1	0	1	3	1	2	1
OG_1629	Sphfalx04G114800|Sphfalx11G059900|Sphfalx15G023300|Sphfalx15G055200|Sphmag04G119400|Sphmag11G061500|Sphmag15G023800|Sphmag15G044000	0	0	0	0	1	2	8	1	1	1	2	2	1	4	4	5	1	2	2	4	1	2	5	2	1	2	3	8	4	3	3	1	8	4	7	4
OG_163	Sphfalx03G082700|Sphfalx03G082800|Sphfalx06G082100|Sphfalx09G108700|Sphfalx14G080800|Sphmag03G079400|Sphmag03G079500|Sphmag06G086600|Sphmag09G007100|Sphmag14G080400	2	3	0	0	4	2	7	1	0	0	0	1	2	5	5	4	4	0	1	1	2	2	1	2	2	4	5	10	6	3	4	3	2	2	5	2
OG_1630	Sphfalx01G170500|Sphfalx05G009100|Sphmag01G154400|Sphmag05G011400	2	1	1	1	1	3	4	2	1	1	1	1	1	2	2	4	1	1	2	2	2	1	3	1	1	1	1	2	1	3	2	1	2	2	1	1
OG_1631	Sphfalx01G183500|Sphfalx02G026800|Sphfalx02G128900|Sphfalx02G199300|Sphfalx02G200000|Sphfalx02G200200|Sphfalx03G043600|Sphfalx04G015000|Sphfalx04G041000|Sphfalx04G041100|Sphfalx04G041200|Sphfalx04G041300|Sphfalx04G041400|Sphfalx04G041500|Sphfalx04G041600|Sphfalx04G041700|Sphfalx04G041800|Sphfalx04G042100|Sphfalx04G042200|Sphfalx04G093400|Sphfalx05G139300|Sphfalx06G108200|Sphfalx08G025200|Sphfalx0…	0	1	0	0	8	0	43	10	25	49	49	41	35	44	44	14	42	16	19	25	138	178	131	92	49	51	70	160	97	86	38	28	20	29	54	51
OG_16379	Sphfalx07G074900|Sphfalx12G040900|Sphmag07G085100|Sphmag12G054200	1	1	0	0	1	0	5	0	0	2	2	1	1	2	2	1	1	1	1	3	0	2	1	0	1	1	1	1	1	1	2	1	1	1	1	1
OG_1644	Sphfalx01G154000|Sphfalx05G074800|Sphfalx05G130800|Sphfalx06G109000|Sphfalx08G073900|Sphfalx12G081700|Sphmag01G171500|Sphmag05G083100|Sphmag05G142000|Sphmag06G112600|Sphmag08G069900|Sphmag12G086400	1	1	3	1	2	13	38	3	2	2	2	2	2	6	6	7	3	4	2	3	6	14	9	18	2	6	3	8	5	3	5	4	6	12	8	4
OG_16441	Sphfalx01G015300|Sphfalx01G208700|Sphfalx02G172300|Sphfalx05G007500|Sphfalx10G024300|Sphmag01G015900|Sphmag01G198800|Sphmag02G174600|Sphmag05G009700	1	1	0	0	1	1	6	1	1	1	1	0	0	5	4	2	2	1	1	1	1	4	2	2	1	1	1	2	1	1	3	1	2	2	4	1
OG_16497	Sphfalx04G004000|Sphfalx10G030400|Sphfalx16G040700|Sphfalx19G014100|Sphmag04G006000|Sphmag10G026900|Sphmag16G027900|Sphmag19G016300	0	0	0	0	1	0	2	1	1	1	1	1	1	4	4	3	3	2	3	2	1	1	2	3	1	2	2	4	3	2	2	1	1	3	2	2
OG_165	Sphfalx01G191200|Sphfalx06G007800|Sphfalx06G089500|Sphfalx07G046600|Sphfalx08G026600|Sphfalx09G044300|Sphfalx09G050000|Sphfalx15G043000|Sphfalx16G017700|Sphmag01G188200|Sphmag02G051400|Sphmag02G114800|Sphmag05G088900|Sphmag06G025300|Sphmag06G041200|Sphmag06G114900|Sphmag07G084100|Sphmag08G005600|Sphmag09G036400|Sphmag09G064100|Sphmag09G067000|Sphmag10G013500|Sphmag14G006700|Sphmag14G035600|Sphmag…	0	0	0	0	0	0	0	0	0	0	0	17	0	9	18	10	0	0	0	1	0	1	0	0	13	23	61	243	85	135	35	142	64	21	43	15
OG_1651	Sphfalx04G043400|Sphfalx06G122300|Sphfalx09G097200|Sphfalx15G050700|Sphmag04G046600|Sphmag06G126500|Sphmag09G020400|Sphmag15G049300	1	0	1	0	1	2	1	1	1	1	1	1	1	4	4	2	1	3	2	1	1	6	3	2	1	1	2	4	5	3	1	2	1	3	1	1
OG_16522	Sphfalx02G136500|Sphfalx17G097700|Sphmag02G135100|Sphmag17G098100	0	0	0	0	0	0	0	1	1	1	1	1	1	2	2	2	1	0	0	0	0	0	0	0	0	0	0	0	0	0	0	0	0	0	0	0
OG_16523	Sphfalx01G086700|Sphfalx04G083400|Sphfalx05G127800|Sphfalx11G105000|Sphmag01G081600|Sphmag04G085800|Sphmag05G135900|Sphmag11G107400	0	0	0	0	1	1	3	1	1	1	1	1	1	4	4	3	3	1	1	1	1	1	2	2	1	1	1	2	1	1	1	1	1	1	1	1
OG_16531	Sphfalx03G023500|Sphfalx13G082200|Sphfalx18G026400|Sphmag03G021100|Sphmag13G081400|Sphmag18G060200	1	1	1	2	1	1	1	1	1	2	1	1	1	3	3	2	2	2	2	3	3	2	2	3	3	3	2	5	3	3	6	2	4	4	3	2
OG_1654	Sphfalx01G091000|Sphfalx02G092500|Sphfalx05G062400|Sphfalx08G081700|Sphmag01G085700|Sphmag02G100000|Sphmag05G069400|Sphmag08G020100|Sphmag08G077500	1	1	1	1	1	2	3	1	1	2	1	1	1	4	5	3	2	1	0	1	2	2	4	2	2	3	5	10	6	6	3	4	6	7	6	5
OG_16549	Sphfalx09G070100|Sphfalx17G091100|Sphmag09G044000|Sphmag17G090300	0	0	0	0	0	1	0	0	1	1	1	1	1	2	2	1	1	0	0	0	0	1	5	1	2	1	1	2	1	1	2	1	1	2	2	1
OG_16557	Sphfalx05G039000|Sphfalx05G105000|Sphmag05G045500|Sphmag05G102200	1	1	1	1	1	1	0	0	1	0	1	1	1	2	2	1	1	1	2	1	0	0	0	0	0	0	0	0	0	0	0	0	0	0	0	0
OG_16562	Sphfalx10G072200|Sphmag10G068500	0	0	0	0	0	0	0	0	0	0	1	0	0	1	1	0	0	0	0	0	0	0	0	0	0	0	0	0	0	0	0	0	0	0	0	0
OG_16592	Sphfalx01G078200|Sphfalx01G187700|Sphfalx02G103700|Sphfalx03G023900|Sphfalx05G052600|Sphfalx13G112000|Sphmag01G073300|Sphmag02G082000|Sphmag03G020700|Sphmag05G050100|Sphmag13G113300	0	0	1	0	1	1	6	1	3	3	2	2	2	6	5	3	2	1	2	2	5	3	3	4	3	2	3	6	3	6	4	2	4	4	4	4
OG_166	Sphfalx02G170000|Sphfalx04G005400|Sphfalx05G019100|Sphfalx10G023400|Sphmag02G171900|Sphmag04G007600|Sphmag05G024900|Sphmag05G025400|Sphmag10G020600	1	1	1	1	1	1	3	2	0	0	1	1	1	4	5	2	3	1	1	1	2	1	2	1	1	1	3	4	2	2	1	1	2	3	1	2
OG_16603	Sphfalx03G123300|Sphmag03G119400	0	0	0	0	0	0	0	0	0	0	0	1	0	1	1	0	0	0	0	0	0	0	0	0	1	1	3	6	1	2	0	1	2	2	2	1
OG_16607	Sphfalx02G112900|Sphfalx05G064200|Sphmag02G113300|Sphmag05G073000	0	0	0	0	0	0	3	0	1	1	2	1	1	2	2	1	1	1	1	0	0	0	0	0	0	0	0	0	0	0	0	0	0	0	0	0
OG_1661	Sphfalx14G083900|Sphmag14G083800	0	0	0	0	1	0	0	1	0	1	1	0	0	1	1	0	0	0	0	0	4	2	3	2	5	7	8	16	8	8	8	5	10	15	12	6
OG_1662	Sphfalx04G144300|Sphfalx04G144600|Sphfalx07G121700|Sphfalx19G014500|Sphfalx19G014600|Sphfalx19G014800|Sphmag04G150200|Sphmag04G150300|Sphmag07G129900|Sphmag19G016700|Sphmag19G016800|Sphmag19G017000	1	1	1	2	1	1	6	2	1	1	1	1	1	6	6	1	1	1	2	7	1	2	2	1	8	4	11	25	16	12	12	16	11	7	12	16
OG_16627	Sphfalx04G087900|Sphfalx15G016600|Sphmag04G090400|Sphmag15G016500	0	0	0	0	0	0	2	0	0	0	1	1	1	2	2	1	0	0	0	1	0	0	0	0	0	0	0	0	0	0	0	0	0	0	0	0
OG_16628	Sphfalx08G133700|Sphmag08G128200	0	0	0	0	0	0	0	0	0	0	0	1	0	1	1	1	0	0	0	0	0	0	2	0	0	1	2	4	2	2	0	1	5	1	1	2
OG_16632	Sphfalx04G028900|Sphfalx08G086300|Sphfalx10G054100|Sphfalx15G068300|Sphmag04G032300|Sphmag08G082300|Sphmag10G052100|Sphmag15G070500	0	0	0	0	0	0	0	0	1	1	1	3	1	4	4	6	2	0	0	0	2	0	0	0	0	2	1	2	2	1	5	2	2	0	2	3
OG_16639	Sphfalx01G134800|Sphfalx01G134900|Sphmag01G143600|Sphmag01G143700	1	1	0	2	1	1	0	0	0	1	1	1	0	2	2	0	1	1	0	0	0	0	0	0	0	0	0	0	0	0	0	0	0	0	0	0
OG_16642	Sphfalx04G004700|Sphfalx11G003200|Sphmag04G006700|Sphmag11G003400	0	0	0	0	1	0	4	0	1	1	1	1	1	2	2	2	1	1	0	0	1	1	1	0	1	1	1	2	1	1	3	1	1	2	1	1
OG_16645	Sphfalx15G063500|Sphfalx16G023500|Sphmag15G065200|Sphmag16G024500	1	1	1	1	1	0	1	1	1	1	1	1	1	2	2	1	1	0	0	1	0	0	0	1	0	0	0	0	0	0	0	0	0	0	0	0
OG_16649	Sphfalx03G036700|Sphfalx14G082500|Sphfalx18G017700|Sphmag03G033300|Sphmag14G082200|Sphmag18G081300	1	1	1	1	1	1	2	1	1	1	1	1	1	3	3	2	1	0	3	2	2	1	1	1	1	1	2	7	2	1	2	2	2	2	2	1
OG_16655	Sphfalx01G002300|Sphfalx05G001000|Sphfalx11G000200|Sphfalx11G000400|Sphfalx16G093600|Sphfalx16G093700|Sphfalx16G093800|Sphfalx17G002100|Sphfalx17G002200|Sphfalx17G002300|Sphfalx17G002400|Sphfalx17G002500|Sphfalx17G002600|Sphfalx17G002700|Sphfalx17G002900|Sphfalx17G003000|Sphfalx17G003100|Sphfalx17G003200|Sphfalx17G015300|Sphfalx17G015400|Sphfalx17G015600|Sphmag01G000400|Sphmag05G002200|Sphmag05G0…	0	0	0	0	0	0	0	0	0	0	0	2	2	21	20	1	3	8	2	2	0	0	0	0	0	0	0	0	0	0	0	0	0	0	0	0
OG_16656	Sphfalx08G028200|Sphmag08G015100	0	0	0	0	0	0	0	0	0	0	0	0	0	1	1	0	0	1	0	0	0	0	0	0	0	0	0	0	0	0	0	0	0	0	0	0
OG_1666	Sphfalx02G034300|Sphfalx06G083300|Sphfalx07G086700|Sphfalx08G128900|Sphfalx09G055500|Sphfalx12G069700|Sphmag02G035000|Sphmag06G085500|Sphmag07G095300|Sphmag08G124000|Sphmag09G058300|Sphmag12G074700	2	0	2	0	1	1	3	0	1	2	2	0	0	6	6	5	2	3	1	2	1	0	1	1	0	0	0	4	1	2	0	0	0	2	0	0
OG_16663	Sphfalx01G063900|Sphfalx01G064500|Sphfalx01G064600|Sphfalx01G064800|Sphfalx01G102200|Sphfalx06G097400|Sphfalx18G056900|Sphmag01G060600|Sphmag01G060800|Sphmag01G062800|Sphmag01G095900|Sphmag06G096400|Sphmag18G041200	0	0	0	0	0	4	11	1	14	22	24	1	1	7	6	5	16	8	0	0	6	24	19	13	0	4	16	39	13	16	45	16	3	8	8	9
OG_1667	Sphfalx07G085300|Sphfalx09G023300|Sphfalx15G054100|Sphfalx17G081900|Sphmag07G093800|Sphmag09G089500|Sphmag15G045600|Sphmag17G081300	2	2	3	1	6	2	7	3	4	5	8	2	2	4	4	3	1	2	1	1	18	28	16	11	1	2	4	7	3	2	1	1	5	2	1	2
OG_16672	Sphfalx03G059600|Sphfalx13G030900|Sphmag01G049000|Sphmag04G038200|Sphmag04G041300|Sphmag04G041500|Sphmag04G076200	0	0	0	0	0	0	0	0	0	4	7	0	0	2	5	0	0	1	0	0	0	0	0	0	0	0	0	0	0	0	0	0	0	0	0	0
OG_16674	Sphfalx06G115700|Sphfalx07G114000|Sphfalx12G066600|Sphfalx12G066700|Sphmag06G120600|Sphmag07G121000|Sphmag10G071000|Sphmag12G072000|Sphmag12G072100	0	0	0	0	1	0	0	1	1	2	1	1	1	4	5	2	1	1	4	7	5	12	14	2	2	3	2	5	2	3	5	3	7	9	11	6
OG_16677	Sphfalx11G031000|Sphfalx15G082900|Sphfalx17G064100|Sphmag11G031600|Sphmag15G102300|Sphmag17G062400	1	1	1	1	1	0	0	0	0	1	1	1	1	3	3	2	2	2	4	2	3	2	2	0	2	3	5	9	5	3	2	2	2	5	5	3
OG_16689	Sphfalx01G096400|Sphfalx01G112500|Sphfalx01G113900|Sphfalx01G114400|Sphmag04G055400|Sphmag14G108000	0	0	0	0	0	0	0	0	0	0	0	0	0	4	2	0	0	0	0	0	0	0	0	0	0	0	0	0	0	0	0	0	0	0	0	0
OG_1669	Sphfalx10G106400|Sphfalx11G108500|Sphfalx15G033200|Sphmag10G105500|Sphmag11G111600|Sphmag15G033100	1	1	1	1	1	1	3	3	1	1	1	2	2	3	3	2	1	1	0	1	1	1	2	1	2	3	3	6	3	4	4	2	3	6	4	2
OG_16690	Sphfalx19G061100|Sphfalx19G097200|Sphmag19G064500	0	0	0	0	0	0	0	0	0	0	0	0	0	2	1	0	0	0	0	0	0	0	0	0	0	0	0	0	0	0	0	0	0	0	0	0
OG_16691	Sphfalx02G150000|Sphfalx02G150300|Sphmag02G152100	0	0	0	0	0	0	0	0	0	0	0	0	0	2	1	0	0	0	0	0	0	0	0	0	0	0	0	0	0	0	0	0	0	0	0	0
OG_16692	Sphfalx18G082600|Sphmag18G015700	0	0	0	0	0	0	0	0	0	0	0	0	0	1	1	0	0	0	0	0	0	0	0	0	0	0	0	0	0	0	0	0	0	0	0	0
OG_16693	Sphfalx18G057400|Sphmag18G040700	0	0	0	0	0	0	0	0	0	0	0	0	0	1	1	0	0	0	0	0	0	0	0	0	0	0	0	0	0	0	0	0	0	0	0	0
OG_16694	Sphfalx18G096600|Sphmag18G098700	0	0	0	0	0	0	0	0	0	0	0	0	0	1	1	0	0	0	0	0	0	0	0	0	0	0	0	0	0	0	0	0	0	0	0	0
OG_16695	Sphfalx18G023300|Sphmag18G075600	0	0	0	0	0	0	0	0	0	0	0	0	0	1	1	0	0	0	0	0	0	0	0	0	0	0	0	0	0	0	0	0	0	0	0	0
OG_16696	Sphfalx18G006900|Sphmag18G005700	0	0	0	0	0	0	0	0	0	0	0	0	0	1	1	0	0	0	0	0	0	0	0	0	0	0	0	0	0	0	0	0	0	0	0	0
OG_16697	Sphfalx18G087600|Sphmag18G011200	0	0	0	0	0	0	0	0	0	0	0	0	0	1	1	0	0	0	0	0	0	0	0	0	0	0	0	0	0	0	0	0	0	0	0	0
OG_16698	Sphfalx18G047800|Sphmag18G051000	0	0	0	0	0	0	0	0	0	0	0	0	0	1	1	0	0	0	0	0	0	0	0	0	0	0	0	0	0	0	0	0	0	0	0	0
OG_16699	Sphfalx18G036700|Sphmag18G069800	2	1	1	1	1	0	0	0	0	0	0	0	0	1	1	0	1	0	0	0	0	0	0	0	0	0	0	0	0	0	0	0	0	0	0	0
OG_167	Sphfalx01G061900|Sphfalx01G071100|Sphfalx01G086800|Sphfalx01G121000|Sphfalx01G161900|Sphfalx01G170300|Sphfalx01G174400|Sphfalx01G182100|Sphfalx01G209100|Sphfalx02G045000|Sphfalx02G067300|Sphfalx02G067400|Sphfalx02G086600|Sphfalx02G108800|Sphfalx02G157700|Sphfalx02G188100|Sphfalx03G001900|Sphfalx03G004600|Sphfalx03G015900|Sphfalx03G016000|Sphfalx03G046600|Sphfalx03G058100|Sphfalx03G060300|Sphfalx0…	4	3	6	4	18	13	35	17	609	1385	1485	12	12	162	167	15	26	455	499	378	355	545	555	424	175	248	132	281	140	139	164	243	178	177	166	130
OG_16700	Sphfalx18G034300|Sphmag18G067400	0	0	0	0	0	0	0	0	0	0	0	0	0	1	1	0	0	0	0	0	0	0	0	0	0	0	0	0	0	0	0	0	0	0	0	0
OG_16701	Sphfalx20G008500|Sphmag20G019200	0	0	0	0	0	1	0	0	1	2	2	0	0	1	1	0	0	0	1	0	0	0	0	0	0	0	0	0	0	0	0	0	0	0	0	0
OG_16703	Sphfalx20G009000|Sphmag17G020600	0	0	0	0	0	0	0	0	0	0	0	0	0	1	1	0	0	0	0	0	0	0	0	0	0	0	0	0	0	0	0	0	0	0	0	0
OG_16704	Sphfalx14G054800|Sphmag14G054600	0	0	0	0	0	0	0	0	0	0	0	0	0	1	1	0	0	0	0	0	0	0	0	0	0	0	0	0	0	0	0	0	0	0	0	0
OG_16706	Sphfalx14G010200|Sphmag03G032800	0	0	0	0	0	0	0	0	0	0	0	0	0	1	1	0	0	0	0	0	0	0	0	0	0	0	0	0	0	0	0	0	0	0	0	0
OG_16707	Sphfalx14G010800|Sphmag14G010000	0	0	0	0	0	0	0	0	0	0	0	0	0	1	1	0	0	0	0	0	0	0	0	0	0	0	0	0	0	0	0	0	0	0	0	0
OG_16708	Sphfalx14G027200|Sphmag14G026800	0	0	0	0	0	0	0	0	0	0	0	0	0	1	1	0	0	0	0	0	0	0	0	0	0	0	0	0	0	0	0	0	0	0	0	0
OG_16709	Sphfalx14G040700|Sphmag14G039500	0	0	0	0	0	0	0	0	0	0	0	0	0	1	1	0	0	0	0	0	0	0	0	0	0	0	0	0	0	0	0	0	0	0	0	0
OG_16710	Sphfalx14G014000|Sphmag14G012400	0	0	0	0	0	0	0	0	0	0	0	0	0	1	1	0	0	0	0	0	0	0	0	0	0	0	0	0	0	0	0	0	0	0	0	0
OG_16711	Sphfalx14G071800|Sphmag14G071400	0	0	0	0	0	0	0	0	0	0	0	0	0	1	1	0	0	0	0	0	0	0	0	0	0	0	0	0	0	0	0	0	0	0	0	0
OG_16712	Sphfalx14G052900|Sphmag14G052800	0	0	0	0	0	0	0	0	0	0	0	0	0	1	1	0	0	0	0	0	0	0	0	0	0	0	0	0	0	0	0	0	0	0	0	0
OG_16713	Sphfalx14G045400|Sphmag14G044800	0	0	0	0	0	0	0	0	0	0	0	0	0	1	1	0	0	0	0	0	0	0	0	0	0	0	0	0	0	0	0	0	0	0	0	0
OG_16714	Sphfalx14G041700|Sphmag14G040500	0	0	0	0	0	0	0	0	0	0	0	0	0	1	1	0	0	0	0	0	0	0	0	0	0	0	0	0	0	0	0	0	0	0	0	0
OG_16715	Sphfalx14G046300|Sphmag14G045800	0	0	0	0	0	0	0	0	0	0	0	0	0	1	1	0	0	0	0	0	0	0	0	0	0	0	0	0	0	0	0	0	0	0	0	0
OG_16716	Sphfalx14G031000|Sphmag14G030500	0	0	0	0	0	0	0	0	0	0	0	0	0	1	1	0	0	0	0	0	0	0	0	0	0	0	0	0	0	0	0	0	0	0	0	0
OG_16717	Sphfalx14G047500|Sphmag14G046900	0	0	0	0	0	0	0	0	0	0	0	0	0	1	1	1	0	0	0	0	0	0	0	0	0	0	0	0	0	0	0	0	0	0	0	0
OG_16719	Sphfalx14G041000|Sphmag14G039800	0	0	0	0	0	0	0	0	0	0	0	0	0	1	1	0	0	0	0	0	0	0	0	0	0	0	0	0	0	0	0	0	0	0	0	0
OG_16720	Sphfalx14G043900|Sphmag14G043200	0	0	0	0	0	0	0	0	0	0	0	0	0	1	1	0	0	0	0	0	0	0	0	0	0	0	0	0	0	0	0	0	0	0	0	0
OG_16721	Sphfalx14G069000|Sphmag14G068800	0	0	0	0	0	0	0	0	0	0	0	0	0	1	1	0	0	0	0	0	0	0	0	0	0	0	0	0	0	0	0	0	0	0	0	0
OG_16722	Sphfalx12G093300|Sphmag12G047500	0	0	0	0	0	0	0	0	0	0	0	0	0	1	1	0	0	0	0	0	0	0	0	0	0	0	0	0	0	0	0	0	0	0	0	0
OG_16723	Sphfalx12G027900|Sphmag12G040600	0	0	0	0	0	0	0	0	0	0	0	0	0	1	1	0	0	0	0	0	0	0	0	0	0	0	0	0	0	0	0	0	0	0	0	0
OG_16724	Sphfalx12G099000|Sphmag12G105600	0	0	0	0	0	0	0	0	0	0	0	0	0	1	1	0	0	0	0	0	0	0	0	0	0	0	0	0	0	0	0	0	0	0	0	0
OG_16725	Sphfalx12G018500|Sphmag12G023300	0	0	0	0	0	0	0	0	0	0	0	0	0	1	1	0	0	0	0	0	0	0	0	0	0	0	0	0	0	0	0	0	0	0	0	0
OG_16726	Sphfalx12G038900|Sphmag12G056500	0	0	0	0	0	0	0	0	0	0	0	0	0	1	1	0	0	0	0	0	0	0	0	0	0	0	0	0	0	0	0	0	0	0	0	0
OG_16727	Sphfalx12G033900|Sphmag12G034300	0	0	0	0	0	0	0	0	0	0	0	0	0	1	1	0	0	0	0	0	0	0	0	0	0	0	0	0	0	0	0	0	0	0	0	0
OG_16728	Sphfalx12G038300|Sphmag12G057200	0	0	0	0	0	0	0	0	0	0	0	0	0	1	1	0	0	0	0	0	0	0	0	0	0	0	0	0	0	0	0	0	0	0	0	0
OG_16729	Sphfalx12G098400|Sphmag12G107100	0	0	0	0	0	0	0	0	0	0	0	0	0	1	1	0	0	0	0	0	0	0	0	0	0	0	0	0	0	0	0	0	0	0	0	0
OG_16730	Sphfalx12G011000|Sphmag12G012900	0	0	0	0	0	0	0	0	0	0	0	0	0	1	1	0	0	0	0	0	0	0	0	0	0	0	0	0	0	0	0	0	0	0	0	0
OG_16731	Sphfalx12G051300|Sphmag12G043400	0	0	0	0	0	0	0	0	0	0	0	0	0	1	1	0	0	0	0	0	0	0	0	0	0	0	0	0	0	0	0	0	0	0	0	0
OG_16732	Sphfalx12G059200|Sphmag12G063600	0	0	0	0	0	0	0	0	0	0	0	0	0	1	1	0	0	0	0	0	0	0	0	0	0	0	0	0	0	0	0	0	0	0	0	0
OG_16733	Sphfalx12G007000|Sphmag12G007800	0	0	0	0	0	0	0	0	0	0	0	0	0	1	1	0	0	0	0	0	0	0	0	0	0	0	0	0	0	0	0	0	0	0	0	0
OG_16734	Sphfalx12G048200|Sphmag12G047200	0	0	0	0	0	0	0	0	0	0	0	0	0	1	1	0	0	0	0	0	0	0	0	0	0	0	0	0	0	0	0	0	0	0	0	0
OG_16735	Sphfalx12G105500|Sphmag12G114900	0	0	0	0	0	0	0	0	0	0	0	0	0	1	1	0	0	0	0	0	0	0	0	0	0	0	0	0	0	0	0	0	0	0	0	0
OG_16736	Sphfalx12G056100|Sphmag12G060800	0	0	0	0	0	0	0	0	0	0	0	0	0	1	1	0	0	0	0	0	0	0	0	0	0	0	0	0	0	0	0	0	0	0	0	0
OG_16737	Sphfalx12G045300|Sphmag12G049900	0	0	0	0	0	0	0	0	0	0	0	0	0	1	1	0	0	0	0	0	0	0	0	0	0	0	0	0	0	0	0	0	0	0	0	0
OG_16738	Sphfalx12G082700|Sphmag12G087300	0	0	0	0	0	0	0	0	0	0	0	0	0	1	1	0	0	0	0	0	0	0	0	0	0	0	0	0	0	0	0	0	0	0	0	0
OG_16739	Sphfalx12G099200|Sphmag12G107000	0	0	0	0	0	0	0	0	0	0	0	0	0	1	1	0	0	0	0	0	0	0	0	0	0	0	0	0	0	0	0	0	0	0	0	0
OG_16740	Sphfalx12G098600|Sphmag12G108800	0	0	0	0	0	0	0	0	0	0	0	0	0	1	1	0	0	0	0	0	0	0	0	0	0	0	0	0	0	0	0	0	0	0	0	0
OG_16741	Sphfalx12G013500|Sphmag12G018300	0	0	0	0	0	0	0	0	0	0	0	0	0	1	1	0	0	0	0	0	0	0	0	0	0	0	0	0	0	0	0	0	0	0	0	0
OG_16742	Sphfalx12G083900|Sphmag12G088600	0	0	0	0	0	0	0	0	0	0	0	0	0	1	1	0	0	0	0	0	0	0	0	0	0	0	0	0	0	0	0	0	0	0	0	0
OG_16743	Sphfalx12G098500|Sphfalx12G098900|Sphmag12G105700	0	0	0	0	0	0	0	0	0	0	0	0	0	2	1	0	0	0	0	0	0	0	0	0	0	0	0	0	0	0	0	0	0	0	0	0
OG_16745	Sphfalx12G090100|Sphmag12G095400	0	0	0	0	0	0	0	0	0	0	0	0	0	1	1	0	0	0	0	0	0	0	0	0	0	0	0	0	0	0	0	0	0	0	0	0
OG_16747	Sphfalx12G102900|Sphmag12G113000	0	0	0	0	0	0	0	0	0	0	0	0	0	1	1	0	0	0	0	0	0	0	0	0	0	0	0	0	0	0	0	0	0	0	0	0
OG_16748	Sphfalx12G047000|Sphmag12G048400	0	0	0	0	0	0	0	0	0	0	0	0	0	1	1	0	0	0	0	0	0	0	0	0	0	0	0	0	0	0	0	0	0	0	0	0
OG_16749	Sphfalx12G103400|Sphmag12G113400	0	0	0	0	0	0	0	0	0	0	0	0	0	1	1	0	0	0	0	0	0	0	0	0	0	0	0	0	0	0	0	0	0	0	0	0
OG_16750	Sphfalx12G099300|Sphmag12G108100	0	0	0	0	0	0	0	0	0	0	0	0	0	1	1	0	0	0	0	0	0	0	0	0	0	0	0	0	0	0	0	0	0	0	0	0
OG_16751	Sphfalx04G010000|Sphmag04G011400	0	0	0	0	0	0	0	0	0	0	0	0	0	1	1	0	0	0	0	0	0	0	0	0	0	0	0	0	0	0	0	0	0	0	0	0
OG_16752	Sphfalx04G067800|Sphmag04G070000	0	0	0	0	0	0	0	0	0	0	0	0	0	1	1	0	0	0	0	0	0	0	0	0	0	0	0	0	0	0	0	0	0	0	0	0
OG_16753	Sphfalx04G108400|Sphmag04G111300	0	0	0	0	0	0	0	0	0	0	0	0	0	1	1	0	0	0	0	0	0	0	0	0	0	0	0	0	0	0	0	0	0	0	0	0
OG_16754	Sphfalx04G056000|Sphmag04G058900	0	0	0	0	0	0	0	0	0	0	0	0	0	1	1	0	0	0	0	0	0	0	0	0	0	0	0	0	0	0	0	0	0	0	0	0
OG_16755	Sphfalx04G095500|Sphmag04G098600	0	0	0	0	0	0	0	0	0	0	0	0	0	1	1	0	0	0	0	0	0	0	0	0	0	0	0	0	0	0	0	0	0	0	0	0
OG_16756	Sphfalx04G061000|Sphmag04G063200	0	0	0	0	0	0	0	0	0	0	0	0	0	1	1	0	0	0	0	0	0	0	0	0	0	0	0	0	0	0	0	0	0	0	0	0
OG_16757	Sphfalx04G129700|Sphmag04G135500	0	0	0	0	0	0	0	0	0	0	0	0	0	1	1	0	0	0	0	0	0	0	0	0	0	0	0	0	0	0	0	0	0	0	0	0
OG_16758	Sphfalx04G068500|Sphmag04G070700	0	0	0	0	0	0	0	0	0	0	0	0	0	1	1	0	0	0	0	0	0	0	0	0	0	0	0	0	0	0	0	0	0	0	0	0
OG_16759	Sphfalx04G032400|Sphmag04G036400	0	0	0	0	0	0	0	0	0	0	0	0	0	1	1	0	0	0	0	0	0	0	0	0	0	0	0	0	0	0	0	0	0	0	0	0
OG_16760	Sphfalx04G088800|Sphmag04G091400	0	0	0	0	0	0	0	0	0	0	0	0	0	1	1	0	0	0	0	0	0	0	0	0	0	0	0	0	0	0	0	0	0	0	0	0
OG_16761	Sphfalx04G106100|Sphmag04G109400	0	0	0	0	0	0	0	0	0	0	0	0	0	1	1	0	0	0	0	0	0	0	0	0	0	0	0	0	0	0	0	0	0	0	0	0
OG_16762	Sphfalx04G000300|Sphmag11G071300	0	0	0	0	0	0	0	0	0	0	0	0	0	1	1	0	0	0	0	0	0	0	0	0	0	0	0	0	0	0	0	0	0	0	0	0
OG_16763	Sphfalx04G104800|Sphmag04G107800	0	0	0	0	0	0	0	0	0	0	0	0	0	1	1	0	0	0	0	0	0	0	0	0	0	0	0	0	0	0	0	0	0	0	0	0
OG_16764	Sphfalx04G007900|Sphmag04G010200	0	0	0	0	0	0	0	0	0	0	0	0	0	1	1	0	0	0	0	0	0	0	0	0	0	0	0	0	0	0	0	0	0	0	0	0
OG_16765	Sphfalx04G095100|Sphmag04G098100	0	0	0	0	0	0	0	0	0	0	0	0	0	1	1	0	0	0	0	0	0	0	0	0	0	0	0	0	0	0	0	0	0	0	0	0
OG_16766	Sphfalx04G053800|Sphmag04G057100	0	0	0	0	0	0	0	0	0	0	0	0	0	1	1	0	0	0	0	0	0	0	0	0	0	0	0	0	0	0	0	0	0	0	0	0
OG_16767	Sphfalx04G040700|Sphmag04G045300	0	0	0	0	0	0	0	0	0	0	0	0	0	1	1	0	0	0	0	0	0	0	0	0	0	0	0	0	0	0	0	0	0	0	0	0
OG_16770	Sphfalx04G141900|Sphmag04G148400	0	0	0	0	0	0	0	0	0	0	0	0	0	1	1	0	0	0	0	0	0	0	0	0	0	0	0	0	0	0	0	0	0	0	0	0
OG_16771	Sphfalx04G055900|Sphmag04G058800	0	0	0	0	0	0	0	0	0	0	0	0	0	1	1	0	0	0	0	0	0	0	0	0	0	0	0	0	0	0	0	0	0	0	0	0
OG_16773	Sphfalx04G126700|Sphmag04G131700	0	0	0	0	0	0	0	0	0	0	0	0	0	1	1	0	0	0	0	0	0	0	0	0	0	0	0	0	0	0	0	0	0	0	0	0
OG_16774	Sphfalx04G112400|Sphmag04G114600	0	0	0	0	0	0	0	0	0	0	0	0	0	1	1	0	0	0	0	0	0	0	0	0	0	0	0	0	0	0	0	0	0	0	0	0
OG_16776	Sphfalx16G056300|Sphmag16G055800	0	0	0	0	0	0	0	0	0	0	0	0	0	1	1	1	0	0	0	0	0	0	0	0	0	0	0	0	0	0	0	0	0	0	0	0
OG_16777	Sphfalx16G060000|Sphmag16G059200	0	0	0	0	0	0	0	0	0	0	0	0	0	1	1	0	0	0	0	0	0	0	0	0	0	0	0	0	0	0	0	0	0	0	0	0
OG_16778	Sphfalx16G061800|Sphmag16G061000	0	0	0	0	0	0	0	0	0	0	0	0	0	1	1	0	0	0	0	0	0	0	0	0	0	0	0	0	0	0	0	0	0	0	0	0
OG_16779	Sphfalx16G058800|Sphmag16G058200	0	0	0	0	0	0	0	0	0	0	0	0	0	1	1	0	0	0	0	0	0	0	0	0	0	0	0	0	0	0	0	0	0	0	0	0
OG_16780	Sphfalx16G068700|Sphmag16G068200	0	0	0	0	0	0	0	0	0	0	0	0	0	1	1	0	0	0	0	0	0	0	0	0	0	0	0	0	0	0	0	0	0	0	0	0
OG_16781	Sphfalx16G013400|Sphmag16G017600	0	0	0	0	0	0	0	0	0	0	0	0	0	1	1	0	0	0	0	0	0	0	0	0	0	0	0	0	0	0	0	0	0	0	0	0
OG_16782	Sphfalx16G044200|Sphmag16G043700	0	0	0	0	0	0	0	0	0	0	0	0	0	1	1	0	0	0	0	0	0	0	0	0	0	0	0	0	0	0	0	0	0	0	0	0
OG_16783	Sphfalx16G042500|Sphmag16G041300	0	0	0	0	0	0	0	0	0	0	0	0	0	1	1	0	0	0	0	0	0	0	0	0	0	0	0	0	0	0	0	0	0	0	0	0
OG_16784	Sphfalx16G078600|Sphmag16G078500	0	0	0	0	0	0	0	0	0	0	0	0	0	1	1	0	0	0	0	0	0	0	0	0	0	0	0	0	0	0	0	0	0	0	0	0
OG_16785	Sphfalx16G064600|Sphmag16G063800	0	0	0	0	0	0	0	0	0	0	0	0	0	1	1	0	0	0	0	0	0	0	0	0	0	0	0	0	0	0	0	0	0	0	0	0
OG_16786	Sphfalx16G086700|Sphmag16G086500	0	0	0	0	0	0	0	0	0	0	0	0	0	1	1	0	0	0	0	0	0	0	0	0	0	0	0	0	0	0	0	0	0	0	0	0
OG_16787	Sphfalx16G033600|Sphmag16G034300	0	0	0	0	0	0	0	0	0	0	0	0	0	1	1	0	0	0	0	0	0	0	0	0	0	0	0	0	0	0	0	0	0	0	0	0
OG_16788	Sphfalx16G017600|Sphmag16G006800	0	0	0	0	0	0	0	0	0	0	0	0	0	1	1	0	0	0	0	0	0	0	0	0	0	0	0	0	0	0	0	0	0	0	0	0
OG_1679	Sphfalx06G106800|Sphfalx12G090800|Sphmag06G110600|Sphmag12G097000	0	0	0	0	0	0	1	1	1	1	1	1	1	2	2	4	1	1	0	1	2	2	5	2	1	1	2	4	2	2	2	1	3	2	2	2
OG_16790	Sphfalx05G136700|Sphfalx11G070400|Sphmag05G146600|Sphmag11G072800|Sphmag16G031200	2	1	0	1	0	0	0	0	3	3	4	1	2	2	3	1	1	1	1	1	2	3	4	1	1	1	5	8	4	4	2	4	2	4	5	2
OG_16791	Sphfalx16G029800|Sphmag16G038800	0	0	0	0	0	0	0	0	0	0	0	0	0	1	1	0	0	0	0	0	0	0	0	0	0	0	0	0	0	0	0	0	0	0	0	0
OG_16792	Sphfalx16G031200|Sphmag16G037000	0	0	0	0	0	0	0	0	0	0	0	0	0	1	1	0	0	0	0	0	0	0	0	0	0	0	0	0	0	0	0	0	0	0	0	0
OG_16793	Sphfalx16G043500|Sphmag16G043100	0	0	0	0	0	0	0	0	0	0	0	0	0	1	1	0	0	0	0	0	0	0	0	0	0	0	0	0	0	0	0	0	0	0	0	0
OG_16794	Sphfalx16G092100|Sphmag16G093500	0	0	0	0	0	0	0	0	0	0	0	0	0	1	1	0	0	0	0	0	0	0	0	0	0	0	0	0	0	0	0	0	0	0	0	0
OG_16796	Sphfalx16G091800|Sphmag16G093200	0	0	0	0	0	0	0	0	0	0	0	0	0	1	1	0	0	0	0	0	0	0	0	0	0	0	0	0	0	0	0	0	0	0	0	0
OG_16797	Sphfalx07G016200|Sphmag07G023400	0	0	0	0	0	0	0	0	0	0	0	0	0	1	1	0	0	0	0	0	0	0	0	0	0	0	0	0	0	0	0	0	0	0	0	0
OG_16798	Sphfalx07G018600|Sphmag07G025400	0	0	0	0	0	0	0	0	0	0	0	0	0	1	1	0	0	0	0	0	0	0	0	0	0	0	0	0	0	0	0	0	0	0	0	0
OG_16799	Sphfalx07G107300|Sphmag07G114800	0	0	0	0	0	0	0	0	0	0	0	0	0	1	1	0	0	0	0	0	0	0	0	0	0	0	0	0	0	0	0	0	0	0	0	0
OG_16800	Sphfalx07G118600|Sphmag07G126300	0	0	0	0	0	0	0	0	0	0	0	0	0	1	1	0	0	0	0	0	0	0	0	0	0	0	0	0	0	0	0	0	0	0	0	0
OG_16802	Sphfalx07G099000|Sphmag07G107400	0	0	0	0	0	0	0	0	0	0	0	0	0	1	1	0	0	0	0	0	0	0	0	0	0	0	0	0	0	0	0	0	0	0	0	0
OG_16803	Sphfalx07G107700|Sphmag07G115100	0	0	0	0	0	0	0	0	0	0	0	0	0	1	1	0	0	0	0	0	0	0	0	0	0	0	0	0	0	0	0	0	0	0	0	0
OG_16804	Sphfalx07G087400|Sphmag07G096100	0	0	0	0	0	0	0	0	0	0	0	0	0	1	1	0	0	0	0	0	0	0	0	0	0	0	0	0	0	0	0	0	0	0	0	0
OG_16805	Sphfalx07G039900|Sphmag07G048100	0	0	0	0	0	0	0	0	0	0	0	0	0	1	1	0	0	0	0	0	0	0	0	0	0	0	0	0	0	0	0	0	0	0	0	0
OG_16806	Sphfalx07G070900|Sphmag07G062100	0	0	0	0	0	0	0	0	0	0	0	0	0	1	1	0	0	0	0	0	0	0	0	0	0	0	0	0	0	0	0	0	0	0	0	0
OG_16807	Sphfalx07G079100|Sphmag07G079800	0	0	0	0	0	0	0	0	0	0	0	0	0	1	1	0	0	0	0	0	0	0	0	0	0	0	0	0	0	0	0	0	0	0	0	0
OG_16808	Sphfalx07G106100|Sphmag19G000200	0	0	0	0	0	0	0	0	0	0	0	0	0	1	1	0	0	0	0	0	0	0	0	0	0	0	0	0	0	0	0	0	0	0	0	0
OG_16809	Sphfalx07G096700|Sphmag07G105200	0	0	0	0	0	0	0	0	0	0	0	0	0	1	1	2	0	0	0	0	0	0	0	0	0	0	0	0	0	0	0	0	0	0	0	0
OG_16810	Sphfalx07G113400|Sphmag07G120600	0	0	0	0	0	0	0	0	0	0	0	0	0	1	1	0	0	0	0	0	0	0	0	0	0	0	0	0	0	0	0	0	0	0	0	0
OG_16811	Sphfalx07G049200|Sphmag07G057500	0	0	0	0	0	0	0	0	0	0	0	0	0	1	1	0	0	0	0	0	0	0	0	0	0	0	0	0	0	0	0	0	0	0	0	0
OG_16812	Sphfalx07G036700|Sphmag07G045100	0	0	0	0	0	0	0	0	0	0	0	0	0	1	1	0	0	0	0	0	0	0	0	0	0	0	0	0	0	0	0	0	0	0	0	0
OG_16813	Sphfalx07G031600|Sphmag07G039200	0	0	0	0	0	0	0	0	0	0	0	0	0	1	1	0	0	0	0	0	0	0	0	0	0	0	0	0	0	0	0	0	0	0	0	0
OG_16814	Sphfalx07G033400|Sphmag07G041000	0	0	0	0	0	0	0	0	0	0	0	0	0	1	1	0	0	0	0	0	0	0	0	0	0	0	0	0	0	0	0	0	0	0	0	0
OG_16815	Sphfalx07G102400|Sphmag07G110600	0	0	0	0	0	0	0	0	0	0	0	0	0	1	1	0	0	0	0	0	0	0	0	0	0	0	0	0	0	0	0	0	0	0	0	0
OG_16816	Sphfalx07G019400|Sphmag07G026200	0	0	0	0	0	0	0	0	0	0	0	0	0	1	1	0	0	0	0	0	0	0	0	0	0	0	0	0	0	0	0	0	0	0	0	0
OG_16817	Sphfalx07G046100|Sphmag07G053800	0	0	0	0	0	0	0	0	0	0	0	0	0	1	1	0	0	0	0	0	0	0	0	0	0	0	0	0	0	0	0	0	0	0	0	0
OG_16818	Sphfalx07G120800|Sphmag07G128500	0	0	0	0	0	0	0	0	0	0	0	0	0	1	1	0	0	0	0	0	0	0	0	0	0	0	0	0	0	0	0	0	0	0	0	0
OG_16819	Sphfalx07G022700|Sphmag07G029400	0	0	0	0	0	0	0	0	0	0	0	0	0	1	1	0	0	0	0	0	0	0	0	0	0	0	0	0	0	0	0	0	0	0	0	0
OG_16820	Sphfalx07G018500|Sphmag07G025300	0	0	0	0	0	0	0	0	0	0	0	0	1	1	1	0	1	0	0	0	0	0	0	0	0	0	0	0	0	0	0	0	0	0	0	0
OG_16821	Sphfalx05G081100|Sphmag05G089900	0	0	0	0	0	0	0	0	0	0	0	0	0	1	1	0	0	0	0	0	0	0	0	0	0	0	0	0	0	0	0	0	0	0	0	0
OG_16822	Sphfalx05G128500|Sphmag05G135200	0	0	0	0	0	0	0	0	0	0	0	0	0	1	1	0	0	0	0	0	0	0	0	0	0	0	0	0	0	0	0	0	0	0	0	0
OG_16823	Sphfalx05G036400|Sphmag05G042800	0	0	0	0	0	0	0	0	0	0	0	0	0	1	1	0	0	0	0	0	0	0	0	0	0	0	0	0	0	0	0	0	0	0	0	0
OG_16824	Sphfalx05G081000|Sphmag05G089800	0	0	0	0	0	0	0	0	0	0	0	0	0	1	1	0	0	0	0	0	0	0	0	0	0	0	0	0	0	0	0	0	0	0	0	0
OG_16825	Sphfalx05G063400|Sphmag05G073800	0	0	0	0	0	0	0	0	0	0	0	0	0	1	1	0	0	0	0	0	0	0	0	0	0	0	0	0	0	0	0	0	0	0	0	0
OG_16826	Sphfalx05G138300|Sphmag05G148100	0	0	0	0	0	0	0	0	0	0	0	0	0	1	1	0	0	0	0	0	0	0	0	0	0	0	0	0	0	0	0	0	0	0	0	0
OG_16827	Sphfalx05G084800|Sphmag05G095300	0	0	0	0	0	0	0	0	0	0	0	0	0	1	1	0	0	0	0	0	0	0	0	0	0	0	0	0	0	0	0	0	0	0	0	0
OG_16828	Sphfalx05G026000|Sphmag05G031700	0	0	0	0	0	0	0	0	0	0	0	0	0	1	1	0	0	0	0	0	0	0	0	0	0	0	0	0	0	0	0	0	0	0	0	0
OG_16829	Sphfalx05G027600|Sphmag05G033400	0	0	0	0	0	0	0	0	0	0	0	0	0	1	1	0	0	0	0	0	0	0	0	0	0	0	0	0	0	0	0	0	0	0	0	0
OG_16830	Sphfalx05G103000|Sphmag05G104800	0	0	0	0	0	0	0	0	0	0	0	0	0	1	1	0	0	0	0	0	0	0	0	0	0	0	0	0	0	0	0	0	0	0	0	0
OG_16831	Sphfalx05G071300|Sphmag05G079600	0	0	0	0	0	0	0	0	0	0	0	0	0	1	1	0	0	0	0	0	0	0	0	0	0	0	0	0	0	0	0	0	0	0	0	0
OG_16832	Sphfalx05G110800|Sphmag05G121000	0	0	0	0	0	0	0	0	0	0	0	0	0	1	1	0	0	0	0	0	0	0	0	0	0	0	0	0	0	0	0	0	0	0	0	0
OG_16833	Sphfalx05G039200|Sphmag05G045800	0	0	0	0	0	0	0	0	0	0	0	0	0	1	1	0	0	0	0	0	0	0	0	0	0	0	0	0	0	0	0	0	0	0	0	0
OG_16834	Sphfalx05G012600|Sphmag05G016700	0	0	0	0	0	0	0	0	0	0	0	0	0	1	1	0	0	0	0	0	0	0	0	0	0	0	0	0	0	0	0	0	0	0	0	0
OG_16835	Sphfalx05G114800|Sphmag05G125100	0	0	0	0	0	0	0	0	0	0	0	0	0	1	1	0	0	0	0	0	0	0	0	0	0	0	0	0	0	0	0	0	0	0	0	0
OG_16836	Sphfalx05G091300|Sphmag05G117000	0	0	0	0	0	0	0	0	0	0	0	0	0	1	1	0	0	0	0	0	0	0	0	0	0	0	0	0	0	0	0	0	0	0	0	0
OG_16837	Sphfalx05G145600|Sphmag13G000400	0	0	0	0	0	0	0	0	0	0	0	0	0	1	1	0	0	0	0	0	0	0	0	0	0	0	0	0	0	0	0	0	0	0	0	0
OG_16838	Sphfalx05G090000|Sphmag05G118000	0	0	0	0	0	0	0	0	0	0	0	0	0	1	1	0	0	0	0	0	0	0	0	0	0	0	0	0	0	0	0	0	0	0	0	0
OG_16839	Sphfalx05G074900|Sphmag05G083200	0	0	0	0	0	0	0	0	0	0	0	0	0	1	1	0	0	0	0	0	0	0	0	0	0	0	0	0	0	0	0	0	0	0	0	0
OG_16840	Sphfalx05G058400|Sphmag05G065000	0	0	0	0	0	0	0	0	0	0	0	0	0	1	1	0	0	0	0	0	0	0	0	0	0	0	0	0	0	0	0	0	0	0	0	0
OG_16841	Sphfalx05G106000|Sphmag05G101300	0	0	0	0	0	0	0	0	0	0	0	0	0	1	1	0	0	0	0	0	0	0	0	0	0	0	0	0	0	0	0	0	0	0	0	0
OG_16842	Sphfalx05G120600|Sphmag05G128700	0	0	0	0	0	0	0	0	0	0	0	0	0	1	1	0	0	0	0	0	0	0	0	0	0	0	0	0	0	0	0	0	0	0	0	0
OG_16843	Sphfalx05G023900|Sphmag05G030000	0	0	0	0	0	0	0	0	0	0	0	0	0	1	1	0	0	0	0	0	0	0	0	0	0	0	0	0	0	0	0	0	0	0	0	0
OG_16844	Sphfalx02G126700|Sphmag02G125700	0	0	0	0	0	0	0	0	0	0	0	0	0	1	1	0	0	0	0	0	0	0	0	0	0	0	0	0	0	0	0	0	0	0	0	0
OG_16845	Sphfalx02G127600|Sphmag02G126800	0	0	0	0	0	0	0	0	0	0	0	0	0	1	1	0	0	0	0	0	0	0	0	0	0	0	0	0	0	0	0	0	0	0	0	0
OG_16846	Sphfalx02G204700|Sphmag02G204100	0	0	0	0	0	0	0	0	0	0	0	0	0	1	1	0	0	0	0	0	0	0	0	0	0	0	0	0	0	0	0	0	0	0	0	0
OG_16847	Sphfalx02G198800|Sphmag14G029400	0	0	0	0	0	0	0	0	0	0	0	0	0	1	1	0	0	0	0	0	0	0	0	0	0	0	0	0	0	0	0	0	0	0	0	0
OG_16848	Sphfalx02G208200|Sphmag02G207800	0	0	0	0	0	0	0	0	0	0	0	0	0	1	1	0	0	0	0	0	0	0	0	0	0	0	0	0	0	0	0	0	0	0	0	0
OG_16849	Sphfalx02G176600|Sphmag02G180500	0	0	0	0	0	0	0	0	0	0	0	0	0	1	1	0	0	0	0	0	0	0	0	0	0	0	0	0	0	0	0	0	0	0	0	0
OG_1685	Sphfalx05G114300|Sphfalx08G070000|Sphfalx08G129500|Sphfalx08G138100|Sphmag05G124600|Sphmag08G068700|Sphmag08G124600|Sphmag08G132200	1	1	1	1	1	1	3	1	1	1	1	1	1	4	4	4	2	2	1	3	4	4	8	6	2	3	2	5	1	3	3	4	2	2	3	3
OG_16850	Sphfalx02G199200|Sphmag02G202200	0	0	0	0	0	0	0	0	0	0	0	0	0	1	1	0	0	0	0	0	0	0	0	0	0	0	0	0	0	0	0	0	0	0	0	0
OG_16852	Sphfalx02G155600|Sphmag02G155700	0	0	0	0	0	0	0	0	0	0	0	0	0	1	1	0	0	0	0	0	0	0	0	0	0	0	0	0	0	0	0	0	0	0	0	0
OG_16853	Sphfalx02G094100|Sphmag02G101900	0	0	0	0	0	0	0	0	0	0	0	0	0	1	1	0	0	0	0	0	0	0	0	0	0	0	0	0	0	0	0	0	0	0	0	0
OG_16854	Sphfalx02G078900|Sphmag02G078100	0	0	0	0	0	0	0	0	0	0	0	0	0	1	1	0	0	0	0	0	0	0	0	0	0	0	0	0	0	0	0	0	0	0	0	0
OG_16855	Sphfalx02G203900|Sphmag02G099100	0	0	0	0	0	0	0	0	0	0	0	0	0	1	1	0	0	0	0	0	0	0	0	0	0	0	0	0	0	0	0	0	0	0	0	0
OG_16856	Sphfalx02G015800|Sphmag02G015700	0	0	0	0	0	0	0	0	0	0	0	0	0	1	1	0	0	0	0	0	0	0	0	0	0	0	0	0	0	0	0	0	0	0	0	0
OG_16857	Sphfalx02G084000|Sphmag02G093500	0	0	0	0	0	0	0	0	0	0	0	0	0	1	1	0	0	0	0	0	0	0	0	0	0	0	0	0	0	0	0	0	0	0	0	0
OG_16858	Sphfalx02G088000|Sphmag02G089400	0	0	0	0	0	0	0	0	0	0	0	0	0	1	1	0	0	0	0	0	0	0	0	0	0	0	0	0	0	0	0	0	0	0	0	0
OG_16859	Sphfalx02G165200|Sphmag02G163600	0	0	0	0	0	0	0	0	0	0	0	0	0	1	1	0	0	0	0	0	0	0	0	0	0	0	0	0	0	0	0	0	0	0	0	0
OG_16860	Sphfalx02G028900|Sphmag02G030200	0	0	0	0	0	0	0	0	0	0	0	0	0	1	1	0	0	0	0	0	0	0	0	0	0	0	0	0	0	0	0	0	0	0	0	0
OG_16861	Sphfalx02G064800|Sphmag02G065500	0	0	0	0	0	0	0	0	0	0	0	0	0	1	1	0	0	0	0	0	0	0	0	0	0	0	0	0	0	0	0	0	0	0	0	0
OG_16863	Sphfalx02G027600|Sphmag02G029100	0	0	0	0	0	0	0	0	0	0	0	0	0	1	1	0	0	0	0	0	0	0	0	0	0	0	0	0	0	0	0	0	0	0	0	0
OG_16864	Sphfalx02G095900|Sphmag02G095400	0	0	0	0	0	0	0	0	0	0	0	0	0	1	1	0	0	0	0	0	0	0	0	0	0	0	0	0	0	0	0	0	0	0	0	0
OG_16865	Sphfalx02G019800|Sphmag02G011600	0	0	0	0	0	0	0	0	0	0	0	0	0	1	1	0	0	0	0	0	0	0	0	0	0	0	0	0	0	0	0	0	0	0	0	0
OG_16866	Sphfalx02G065000|Sphmag02G065700	0	0	0	0	0	0	0	0	0	0	0	0	0	1	1	0	0	0	0	0	0	0	0	0	0	0	0	0	0	0	0	0	0	0	0	0
OG_16867	Sphfalx02G053400|Sphmag02G054300	0	0	0	0	0	0	0	0	0	0	0	0	0	1	1	0	0	0	0	0	0	0	0	0	0	0	0	0	0	0	0	0	0	0	0	0
OG_16870	Sphfalx02G169100|Sphmag02G166900	0	0	0	0	0	0	0	0	0	0	0	0	0	1	1	0	0	0	0	0	0	0	0	0	0	0	0	0	0	0	0	0	0	0	0	0
OG_16871	Sphfalx02G057400|Sphmag02G057800	0	0	0	0	0	0	0	0	0	0	0	0	0	1	1	0	0	0	0	0	0	0	0	0	0	0	0	0	0	0	0	0	0	0	0	0
OG_16873	Sphfalx02G197800|Sphmag02G198900	0	0	0	0	0	0	0	0	0	0	0	0	0	1	1	0	0	0	0	0	0	0	0	0	0	0	0	0	0	0	0	0	0	0	0	0
OG_16874	Sphfalx02G026000|Sphmag02G005600	0	0	0	0	0	0	0	0	0	0	0	0	0	1	1	0	0	0	0	0	0	0	0	0	0	0	0	0	0	0	0	0	0	0	0	0
OG_16876	Sphfalx15G018900|Sphmag15G019500	0	0	0	0	0	0	0	0	0	0	0	0	0	1	1	0	0	0	0	0	0	0	0	0	0	0	0	0	0	0	0	0	0	0	0	0
OG_16877	Sphfalx15G026000|Sphmag15G021100	0	0	0	0	0	0	0	0	0	0	0	0	0	1	1	0	0	0	0	0	0	0	0	0	0	0	0	0	0	0	0	0	0	0	0	0
OG_16878	Sphfalx15G047700|Sphmag15G052300	0	0	0	0	0	0	0	0	0	0	0	0	0	1	1	0	0	0	0	0	0	0	0	0	0	0	0	0	0	0	0	0	0	0	0	0
OG_16879	Sphfalx15G020800|Sphmag15G026700	0	0	0	0	0	0	0	0	0	0	0	0	0	1	1	0	0	0	0	0	0	0	0	0	0	0	0	0	0	0	0	0	0	0	0	0
OG_16882	Sphfalx15G085300|Sphmag15G104700	0	0	0	0	0	0	0	0	0	0	0	0	0	1	1	0	0	0	0	0	0	0	0	0	0	0	0	0	0	0	0	0	0	0	0	0
OG_16883	Sphfalx15G043900|Sphmag15G056000	0	0	0	0	0	0	0	0	0	0	0	0	0	1	1	0	0	0	0	0	0	0	0	0	0	0	0	0	0	0	0	0	0	0	0	0
OG_16884	Sphfalx15G050000|Sphmag15G049900	0	0	0	0	0	0	0	0	0	0	0	0	0	1	1	0	0	0	0	0	0	0	0	0	0	0	0	0	0	0	0	0	0	0	0	0
OG_16885	Sphfalx15G069400|Sphmag15G071700	0	0	0	0	0	0	0	0	0	0	0	0	0	1	1	0	0	0	0	0	0	0	0	0	0	0	0	0	0	0	0	0	0	0	0	0
OG_16887	Sphfalx15G012200|Sphmag15G012300	0	0	0	0	0	0	0	0	0	0	0	0	0	1	1	0	0	0	0	0	0	0	0	0	0	0	0	0	0	0	0	0	0	0	0	0
OG_16888	Sphfalx15G031000|Sphmag15G029800	0	0	0	0	0	0	0	0	0	0	0	0	0	1	1	0	0	0	0	0	0	0	0	0	0	0	0	0	0	0	0	0	0	0	0	0
OG_16889	Sphfalx15G026100|Sphmag15G021000	0	0	0	0	0	0	0	0	0	0	0	0	0	1	1	0	0	0	0	0	0	0	0	0	0	0	0	0	0	0	0	0	0	0	0	0
OG_16890	Sphfalx15G023700|Sphmag15G023500	0	0	0	0	0	0	0	0	0	0	0	0	0	1	1	0	0	0	0	0	0	0	0	0	0	0	0	0	0	0	0	0	0	0	0	0
OG_16891	Sphfalx09G041700|Sphmag09G067200	0	0	0	0	0	0	0	0	0	0	0	0	0	1	1	0	0	0	0	0	0	0	0	0	0	0	0	0	0	0	0	0	0	0	0	0
OG_16892	Sphfalx09G030100|Sphmag09G082700	0	0	0	0	0	0	0	0	0	0	0	0	0	1	1	0	0	0	0	0	0	0	0	0	0	0	0	0	0	0	0	0	0	0	0	0
OG_16893	Sphfalx09G012900|Sphmag09G100200	0	0	0	0	0	0	0	0	0	0	0	0	0	1	1	0	0	0	0	0	0	0	0	0	0	0	0	0	0	0	0	0	0	0	0	0
OG_16894	Sphfalx09G051700|Sphmag09G054300	0	0	0	0	0	0	0	0	0	0	0	0	0	1	1	1	0	0	0	0	0	0	0	0	0	0	0	0	0	0	0	0	0	0	0	0
OG_16895	Sphfalx09G015500|Sphmag09G097500	0	0	0	0	0	0	0	0	0	0	0	0	0	1	1	0	0	0	0	0	0	0	0	0	0	0	0	0	0	0	0	0	0	0	0	0
OG_16896	Sphfalx09G006600|Sphmag03G012200	0	0	0	0	0	0	0	0	0	0	0	0	0	1	1	0	0	0	0	0	0	0	0	0	0	0	0	0	0	0	0	0	0	0	0	0
OG_16897	Sphfalx09G058600|Sphmag09G061700	0	0	0	0	0	0	0	0	0	0	0	0	0	1	1	0	0	0	0	0	0	0	0	0	0	0	0	0	0	0	0	0	0	0	0	0
OG_16898	Sphfalx09G087300|Sphmag09G027600	0	0	0	0	0	0	0	0	0	0	0	0	0	1	1	0	0	0	0	0	0	0	0	0	0	0	0	0	0	0	0	0	0	0	0	0
OG_16899	Sphfalx09G039300|Sphmag09G069500	0	0	0	0	0	0	0	0	0	0	0	0	0	1	1	0	0	0	0	0	0	0	0	0	0	0	0	0	0	0	0	0	0	0	0	0
OG_16900	Sphfalx09G027000|Sphmag09G079600	0	0	0	0	0	0	0	0	0	0	0	0	0	1	1	0	0	0	0	0	0	0	0	0	0	0	0	0	0	0	0	0	0	0	0	0
OG_16901	Sphfalx09G082400|Sphmag09G032500	0	0	0	0	0	0	0	0	0	0	0	0	0	1	1	0	0	0	0	0	0	0	0	0	0	0	0	0	0	0	0	0	0	0	0	0
OG_16902	Sphfalx09G052700|Sphmag09G055200	0	0	0	0	0	0	0	0	0	0	0	0	0	1	1	0	0	0	0	0	0	0	0	0	0	0	0	0	0	0	0	0	0	0	0	0
OG_16903	Sphfalx06G023300|Sphmag06G022900	0	0	0	0	0	0	0	0	0	0	0	0	0	1	1	0	0	0	0	0	0	0	0	0	0	0	0	0	0	0	0	0	0	0	0	0
OG_16904	Sphfalx06G036000|Sphmag06G035200	0	0	0	0	0	0	0	0	0	0	0	0	0	1	1	0	0	0	0	0	0	0	0	0	0	0	0	0	0	0	0	0	0	0	0	0
OG_16905	Sphfalx06G088300|Sphmag06G080400	0	0	0	0	0	0	0	0	0	0	0	0	0	1	1	0	0	0	0	0	0	0	0	0	0	0	0	0	0	0	0	0	0	0	0	0
OG_16906	Sphfalx06G013800|Sphmag07G111000	0	0	0	0	0	0	0	0	0	0	0	0	0	1	1	0	0	0	0	0	0	0	0	0	0	0	0	0	0	0	0	0	0	0	0	0
OG_16908	Sphfalx06G073600|Sphmag06G072600	0	0	0	0	0	0	0	0	0	0	0	0	0	1	1	0	0	0	0	0	0	0	0	0	0	0	0	0	0	0	0	0	0	0	0	0
OG_16910	Sphfalx06G063700|Sphmag06G065000	0	0	0	0	0	0	0	0	0	0	0	0	0	1	1	0	0	0	0	0	0	0	0	0	0	0	0	0	0	0	0	0	0	0	0	0
OG_16912	Sphfalx06G117400|Sphmag06G122200	0	0	0	0	0	0	0	0	0	0	0	0	0	1	1	0	0	0	0	0	0	0	0	0	0	0	0	0	0	0	0	0	0	0	0	0
OG_16913	Sphfalx06G022900|Sphmag06G022500	0	0	0	0	0	0	0	0	0	0	0	0	0	1	1	0	0	0	0	0	0	0	0	0	0	0	0	0	0	0	0	0	0	0	0	0
OG_16914	Sphfalx06G016600|Sphmag06G017700	0	0	0	0	0	0	0	0	0	0	0	0	0	1	1	0	0	0	0	0	0	0	0	0	0	0	0	0	0	0	0	0	0	0	0	0
OG_16915	Sphfalx06G040000|Sphmag06G038500	0	0	0	0	0	0	0	0	0	0	0	0	0	1	1	0	1	0	0	0	0	0	0	0	0	0	0	0	0	0	0	0	0	0	0	0
OG_16916	Sphfalx06G088700|Sphmag06G080000	0	0	0	0	0	0	0	0	0	0	0	0	0	1	1	0	0	0	0	0	0	0	0	0	0	0	0	0	0	0	0	0	0	0	0	0
OG_16917	Sphfalx06G013400|Sphmag06G013500	0	0	0	0	0	0	0	0	0	0	0	0	0	1	1	0	0	0	0	0	0	0	0	0	0	0	0	0	0	0	0	0	0	0	0	0
OG_16918	Sphfalx06G052400|Sphmag06G054400	0	0	0	0	0	0	0	0	0	0	0	0	0	1	1	0	0	0	0	0	0	0	0	0	0	0	0	0	0	0	0	0	0	0	0	0
OG_16919	Sphfalx06G094200|Sphmag06G098100	0	0	0	0	0	0	0	0	0	0	0	0	0	1	1	0	0	0	0	0	0	0	0	0	0	0	0	0	0	0	0	0	0	0	0	0
OG_1692	Sphfalx10G086200|Sphfalx11G095100|Sphmag10G081300|Sphmag11G098400	1	1	1	1	1	2	4	1	1	1	1	1	1	2	2	3	1	1	1	1	1	1	2	1	1	1	1	2	1	1	3	1	3	5	3	1
OG_16920	Sphfalx06G126800|Sphmag06G131100	0	0	0	0	0	0	0	0	0	0	0	0	0	1	1	0	0	0	0	0	0	0	0	0	0	0	0	0	0	0	0	0	0	0	0	0
OG_16921	Sphfalx06G032300|Sphmag06G031600	0	0	0	0	0	0	0	0	0	0	0	0	0	1	1	0	0	0	0	0	0	0	0	0	0	0	0	0	0	0	0	0	0	0	0	0
OG_16922	Sphfalx06G109700|Sphmag06G113500	0	0	0	0	0	0	0	0	0	0	0	0	0	1	1	0	0	0	0	0	0	0	0	0	0	0	0	0	0	0	0	0	0	0	0	0
OG_16923	Sphfalx06G116700|Sphmag06G121700	0	0	0	0	0	0	0	0	0	0	0	0	0	1	1	0	0	0	0	0	0	0	0	0	0	0	0	0	0	0	0	0	0	0	0	0
OG_16924	Sphfalx06G102800|Sphmag06G106600	0	0	0	0	0	0	0	0	0	0	0	0	0	1	1	0	0	0	0	0	0	0	0	0	0	0	0	0	0	0	0	0	0	0	0	0
OG_16925	Sphfalx06G100900|Sphmag06G104600	0	0	0	0	0	0	0	0	0	0	0	0	0	1	1	0	0	0	0	0	0	0	0	0	0	0	0	0	0	0	0	0	0	0	0	0
OG_16926	Sphfalx06G033200|Sphmag06G032700	0	0	0	0	0	0	0	0	0	0	0	0	0	1	1	0	0	0	0	0	0	0	0	0	0	0	0	0	0	0	0	0	0	0	0	0
OG_16927	Sphfalx06G121800|Sphmag06G125900	0	0	0	0	0	0	0	0	0	0	0	0	0	1	1	0	0	0	0	0	0	0	0	0	0	0	0	0	0	0	0	0	0	0	0	0
OG_16928	Sphfalx06G077800|Sphmag06G091600	0	0	0	0	0	0	0	0	0	0	0	0	0	1	1	0	0	0	0	0	0	0	0	0	0	0	0	0	0	0	0	0	0	0	0	0
OG_16929	Sphfalx06G114000|Sphfalx06G114100|Sphfalx06G119500|Sphfalx10G024100|Sphfalx10G024500|Sphfalx10G024600|Sphmag06G119100	0	0	0	0	0	0	0	0	0	0	0	0	0	6	1	0	0	0	0	0	0	0	0	0	0	0	0	0	0	0	0	0	0	0	0	0
OG_1693	Sphfalx05G125600|Sphfalx16G009500|Sphfalx17G036300|Sphfalx19G009200|Sphmag05G138500|Sphmag16G012100|Sphmag17G034300|Sphmag19G011400	2	2	0	1	1	0	3	1	1	1	1	1	1	4	4	4	2	3	6	7	4	17	12	10	6	9	8	16	9	8	8	7	9	14	12	6
OG_16930	Sphfalx06G043800|Sphmag06G056800	0	0	0	0	0	0	0	0	0	0	0	0	0	1	1	0	0	0	0	0	0	0	0	0	0	0	0	0	0	0	0	0	0	0	0	0
OG_16931	Sphfalx06G096200|Sphmag06G094700	0	0	0	0	0	0	0	0	0	0	0	0	0	1	1	0	0	0	0	0	0	0	0	0	0	0	0	0	0	0	0	0	0	0	0	0
OG_16932	Sphfalx11G029600|Sphmag11G030300	0	0	0	0	0	0	0	0	0	0	0	0	0	1	1	0	0	0	0	0	0	0	0	0	0	0	0	0	0	0	0	0	0	0	0	0
OG_16933	Sphfalx11G001100|Sphmag11G001700	0	0	0	0	0	0	0	0	0	0	0	0	0	1	1	0	0	0	0	0	0	0	0	0	0	0	0	0	0	0	0	0	0	0	0	0
OG_16934	Sphfalx11G029200|Sphmag11G030100	0	0	0	0	0	0	0	0	0	0	0	0	0	1	1	0	0	0	0	0	0	0	0	0	0	0	0	0	0	0	0	0	0	0	0	0
OG_16935	Sphfalx11G043300|Sphmag11G043900	0	0	0	0	0	0	0	0	0	0	0	0	0	1	1	0	0	0	0	0	0	0	0	0	0	0	0	0	0	0	0	0	0	0	0	0
OG_16936	Sphfalx11G063300|Sphmag11G065600	0	0	0	0	0	0	0	0	0	0	0	0	0	1	1	0	0	0	0	0	0	0	0	0	0	0	0	0	0	0	0	0	0	0	0	0
OG_16938	Sphfalx11G037800|Sphmag11G038300	0	0	0	0	0	0	0	0	0	0	0	0	0	1	1	0	0	0	0	0	0	0	0	0	0	0	0	0	0	0	0	0	0	0	0	0
OG_16939	Sphfalx11G106800|Sphmag11G109600	0	0	0	0	0	0	0	0	0	0	0	0	0	1	1	0	0	0	0	0	0	0	0	0	0	0	0	0	0	0	0	0	0	0	0	0
OG_1694	Sphfalx01G063500|Sphfalx02G064500|Sphmag01G060300|Sphmag02G064900	1	1	1	1	1	1	5	1	1	1	1	1	1	2	2	1	2	1	1	2	1	2	1	1	2	1	1	4	1	1	1	1	1	2	2	2
OG_16940	Sphfalx11G070700|Sphmag11G073300	0	0	0	0	0	0	0	0	0	0	0	0	0	1	1	0	0	0	0	0	0	0	0	0	0	0	0	0	0	0	0	0	0	0	0	0
OG_16941	Sphfalx11G031600|Sphmag11G032200	0	0	0	0	0	0	0	0	0	0	0	0	0	1	1	0	0	0	0	0	0	0	0	0	0	0	0	0	0	0	0	0	0	0	0	0
OG_16942	Sphfalx11G000900|Sphmag11G001400	0	0	0	0	0	0	0	0	0	0	0	0	0	1	1	0	0	0	0	0	0	0	0	0	0	0	0	0	0	0	0	0	0	0	0	0
OG_16943	Sphfalx11G113300|Sphmag11G117500	0	0	0	0	0	0	0	0	0	0	0	0	0	1	1	0	0	0	0	0	0	0	0	0	0	0	0	0	0	0	0	0	0	0	0	0
OG_16944	Sphfalx11G088100|Sphmag11G090200	0	0	0	0	0	0	0	0	0	0	0	0	0	1	1	0	0	0	0	0	0	0	0	0	0	0	0	0	0	0	0	0	0	0	0	0
OG_16945	Sphfalx11G115800|Sphmag11G119800	0	0	0	0	0	0	0	0	0	0	0	0	0	1	1	0	0	0	0	0	0	0	0	0	0	0	0	0	0	0	0	0	0	0	0	0
OG_16946	Sphfalx11G029700|Sphmag11G030400	0	0	0	0	0	0	0	0	0	0	0	0	0	1	1	0	0	0	0	0	0	0	0	0	0	0	0	0	0	0	0	0	0	0	0	0
OG_16947	Sphfalx11G051400|Sphmag11G054200	0	0	0	0	0	0	0	0	0	0	0	0	0	1	1	0	0	0	0	0	0	0	0	0	0	0	0	0	0	0	0	0	0	0	0	0
OG_16949	Sphfalx11G094600|Sphmag11G097900	0	0	0	0	0	0	0	0	0	0	0	0	0	1	1	0	0	0	0	0	0	0	0	0	0	0	0	0	0	0	0	0	0	0	0	0
OG_16951	Sphfalx11G093500|Sphmag11G096900	0	0	0	0	0	0	0	0	0	0	0	0	0	1	1	0	0	0	0	0	0	0	0	0	0	0	0	0	0	0	0	0	0	0	0	0
OG_16952	Sphfalx11G099400|Sphmag11G102900	0	0	0	0	0	0	0	0	0	0	0	0	0	1	1	0	0	0	0	0	0	0	0	0	0	0	0	0	0	0	0	0	0	0	0	0
OG_16953	Sphfalx11G001200|Sphmag11G001800	0	0	0	0	0	0	0	0	0	0	0	0	0	1	1	0	0	0	0	0	0	0	0	0	0	0	0	0	0	0	0	0	0	0	0	0
OG_16954	Sphfalx11G088500|Sphmag11G090600	0	0	0	0	0	0	0	0	0	0	0	0	0	1	1	0	0	0	0	0	0	0	0	0	0	0	0	0	0	0	0	0	0	0	0	0
OG_16955	Sphfalx11G100600|Sphmag11G104200	0	0	0	0	0	0	0	0	0	0	0	0	0	1	1	0	0	0	0	0	0	0	0	0	0	0	0	0	0	0	0	0	0	0	0	0
OG_16957	Sphfalx11G065300|Sphmag11G067600	0	0	0	0	0	0	0	0	0	0	0	0	0	1	1	0	0	0	0	0	0	0	0	0	0	0	0	0	0	0	0	0	0	0	0	0
OG_16958	Sphfalx11G001900|Sphmag11G002500	0	0	0	0	0	0	0	0	0	0	0	0	0	1	1	0	0	0	0	0	0	0	0	0	0	0	0	0	0	0	0	0	0	0	0	0
OG_16959	Sphfalx10G037300|Sphmag10G035600	0	0	0	0	0	0	0	0	0	0	0	0	0	1	1	0	0	0	0	0	0	0	0	0	0	0	0	0	0	0	0	0	0	0	0	0
OG_16960	Sphfalx10G069000|Sphmag10G063900	0	0	0	0	0	0	0	0	0	0	0	0	0	1	1	0	0	0	0	0	0	0	0	0	0	0	0	0	0	0	0	0	0	0	0	0
OG_16962	Sphfalx10G018400|Sphmag10G015100	0	0	0	0	0	0	0	0	0	0	0	0	0	1	1	0	0	0	0	0	0	0	0	0	0	0	0	0	0	0	0	0	0	0	0	0
OG_16963	Sphfalx10G100900|Sphmag10G097300	0	0	0	0	0	0	0	0	0	0	0	0	0	1	1	0	0	0	0	0	0	0	0	0	0	0	0	0	0	0	0	0	0	0	0	0
OG_16964	Sphfalx10G111500|Sphmag10G107300	0	0	0	0	0	0	0	0	0	0	0	0	0	1	1	0	0	0	0	0	0	0	0	0	0	0	0	0	0	0	0	0	0	0	0	0
OG_16965	Sphfalx10G098200|Sphmag10G094300	0	0	0	0	0	0	0	0	0	0	0	0	0	1	1	0	0	0	0	0	0	0	0	0	0	0	0	0	0	0	0	0	0	0	0	0
OG_16966	Sphfalx10G081600|Sphmag10G076700	0	0	0	0	0	0	0	0	0	0	0	0	0	1	1	0	0	0	0	0	0	0	0	0	0	0	0	0	0	0	0	0	0	0	0	0
OG_16967	Sphfalx10G046500|Sphmag10G042800	0	0	0	0	0	0	0	0	0	0	0	0	0	1	1	0	0	0	0	0	0	0	0	0	0	0	0	0	0	0	0	0	0	0	0	0
OG_16968	Sphfalx10G030200|Sphmag10G026700	0	0	0	0	0	0	0	0	0	0	0	0	0	1	1	0	0	0	0	0	0	0	0	0	0	0	0	0	0	0	0	0	0	0	0	0
OG_16969	Sphfalx10G003100|Sphmag10G002100	0	0	0	0	0	0	0	0	0	0	0	0	0	1	1	0	0	0	0	0	0	0	0	0	0	0	0	0	0	0	0	0	0	0	0	0
OG_16970	Sphfalx10G046700|Sphmag10G043000	0	0	0	0	0	0	0	0	0	0	0	0	0	1	1	0	0	0	0	0	0	0	0	0	0	0	0	0	0	0	0	0	0	0	0	0
OG_16971	Sphfalx10G004800|Sphmag10G004400	0	0	0	0	0	0	0	0	0	0	0	0	0	1	1	0	0	0	0	0	0	0	0	0	0	0	0	0	0	0	0	0	0	0	0	0
OG_16972	Sphfalx10G106600|Sphmag10G105300	0	0	0	0	0	0	0	0	0	0	0	0	0	1	1	0	0	0	0	0	0	0	0	0	0	0	0	0	0	0	0	0	0	0	0	0
OG_16973	Sphfalx10G060100|Sphmag10G057800	0	0	0	0	0	0	0	0	0	0	0	0	0	1	1	0	0	0	0	0	0	0	0	0	0	0	0	0	0	0	0	0	0	0	0	0
OG_16974	Sphfalx10G014600|Sphmag10G012000	0	0	0	0	0	0	0	0	0	0	0	0	0	1	1	0	0	0	0	0	0	0	0	0	0	0	0	0	0	0	0	0	0	0	0	0
OG_16975	Sphfalx10G055400|Sphmag10G052600	0	0	0	0	0	0	0	0	0	0	0	0	0	1	1	0	0	0	0	1	1	0	4	0	3	1	1	2	1	1	1	1	0	1	1	1
OG_16976	Sphfalx10G043400|Sphmag10G040400	0	0	0	0	0	0	0	0	0	0	0	0	0	1	1	0	0	0	0	0	0	0	0	0	0	0	0	0	0	0	0	0	0	0	0	0
OG_16977	Sphfalx10G084400|Sphmag10G079800	0	0	0	0	0	0	0	0	0	0	0	0	0	1	1	0	0	0	0	0	0	0	0	0	0	0	0	0	0	0	0	0	0	0	0	0
OG_16978	Sphfalx19G094400|Sphmag19G096300	0	0	0	0	0	0	0	0	0	0	0	0	0	1	1	0	0	0	0	0	0	0	0	0	0	0	0	0	0	0	0	0	0	0	0	0
OG_16979	Sphfalx19G075500|Sphmag19G079200	0	0	0	0	0	0	0	0	0	0	0	0	0	1	1	0	0	0	0	0	0	0	0	0	0	0	0	0	0	0	0	0	0	0	0	0
OG_16980	Sphfalx19G048100|Sphmag19G054100	0	0	0	0	0	0	0	0	0	0	0	0	0	1	1	0	0	0	0	0	0	0	0	0	0	0	0	0	0	0	0	0	0	0	0	0
OG_16981	Sphfalx19G026700|Sphmag19G027800	0	0	0	0	0	0	0	0	0	0	0	0	0	1	1	0	0	0	0	0	0	0	0	0	0	0	0	0	0	0	0	0	0	0	0	0
OG_16982	Sphfalx19G047000|Sphmag19G049100	0	0	0	0	0	0	0	0	0	0	0	0	0	1	1	0	0	0	0	0	0	0	0	0	0	0	0	0	0	0	0	0	0	0	0	0
OG_16983	Sphfalx19G093500|Sphmag19G095800	0	0	0	0	0	0	0	0	0	0	0	0	0	1	1	0	0	0	0	0	0	0	0	0	0	0	0	0	0	0	0	0	0	0	0	0
OG_16984	Sphfalx19G090200|Sphmag19G092500	0	0	0	0	0	0	0	0	0	0	0	0	0	1	1	0	0	0	0	0	0	0	0	0	0	0	0	0	0	0	0	0	0	0	0	0
OG_16985	Sphfalx19G014900|Sphmag19G017100	0	0	0	0	0	0	0	0	0	0	0	0	0	1	1	0	0	0	0	0	0	0	0	0	0	0	0	0	0	0	0	0	0	0	0	0
OG_16986	Sphfalx19G019800|Sphmag19G020900	0	0	0	0	0	0	0	0	0	0	0	0	0	1	1	0	0	0	0	0	0	0	0	0	0	0	0	0	0	0	0	0	0	0	0	0
OG_16987	Sphfalx19G076000|Sphmag19G078700	0	0	0	0	0	0	0	0	0	0	0	0	0	1	1	0	0	0	0	0	0	0	0	0	0	0	0	0	0	0	0	0	0	0	0	0
OG_16988	Sphfalx19G023300|Sphmag19G024600	0	0	0	0	0	0	0	0	0	0	0	0	0	1	1	0	0	0	0	0	0	0	0	0	0	0	0	0	0	0	0	0	0	0	0	0
OG_16989	Sphfalx19G053300|Sphmag19G055900	0	0	0	0	0	0	0	0	0	0	0	0	0	1	1	0	0	0	0	0	0	0	0	0	0	0	0	0	0	0	0	0	0	0	0	0
OG_16990	Sphfalx19G073800|Sphmag19G075500	0	0	0	0	0	0	0	0	0	0	0	0	0	1	1	0	0	0	0	0	0	0	0	0	0	0	0	0	0	0	0	0	0	0	0	0
OG_16991	Sphfalx19G023400|Sphmag19G024700	0	0	0	0	0	0	0	0	0	0	0	0	0	1	1	0	0	0	0	0	0	0	0	0	0	0	0	0	0	0	0	0	0	0	0	0
OG_16992	Sphfalx19G062800|Sphmag19G065600	0	0	0	0	0	0	0	0	0	0	0	0	0	1	1	0	0	0	0	0	0	0	0	0	0	0	0	0	0	0	0	0	0	0	0	0
OG_16993	Sphfalx19G082500|Sphmag19G085300	0	0	0	0	0	0	0	0	0	0	0	0	0	1	1	0	0	0	0	0	0	0	0	0	0	0	0	0	0	0	0	0	0	0	0	0
OG_16994	Sphfalx19G090600|Sphmag19G092700	0	0	0	0	0	0	0	0	0	0	0	0	0	1	1	0	0	0	0	0	0	0	0	0	0	0	0	0	0	0	0	0	0	0	0	0
OG_16995	Sphfalx19G012100|Sphmag05G014300	0	0	0	0	0	0	0	0	0	0	0	0	0	1	1	0	0	0	0	0	0	0	0	0	0	0	0	0	0	0	0	0	0	0	0	0
OG_16996	Sphfalx19G066700|Sphmag19G070300	0	0	0	0	0	0	0	0	0	0	0	0	0	1	1	0	0	0	0	0	0	0	0	0	0	0	0	0	0	0	0	0	0	0	0	0
OG_16997	Sphfalx19G038800|Sphmag19G040200	0	0	0	0	0	0	0	0	0	0	0	0	0	1	1	0	0	0	0	0	0	0	0	0	0	0	0	0	0	0	0	0	0	0	0	0
OG_16999	Sphfalx17G095100|Sphmag17G094100	0	0	0	0	0	0	0	0	0	0	0	0	0	1	1	0	0	0	0	0	0	0	0	0	0	0	0	0	0	0	0	0	0	0	0	0
OG_17	Sphfalx03G023800|Sphfalx18G028000|Sphmag03G020800|Sphmag18G060800	2	2	1	1	1	2	2	1	1	1	0	1	1	2	2	2	1	0	0	0	0	0	0	0	0	0	0	0	0	0	0	0	0	0	0	0
OG_170	Sphfalx13G005000|Sphfalx14G003300|Sphmag13G003600|Sphmag14G003200	0	0	1	0	1	0	4	1	1	1	1	1	0	2	2	1	1	2	1	0	1	1	2	1	1	1	1	2	1	1	1	2	1	2	1	1
OG_1700	Sphfalx07G040000|Sphmag07G048200	1	1	1	2	1	0	2	1	1	1	1	0	0	1	1	0	0	1	1	1	4	1	3	2	1	1	1	2	1	1	1	1	1	2	2	1
OG_17000	Sphfalx17G082100|Sphmag17G081500	0	0	0	0	0	0	0	0	0	0	0	0	0	1	1	0	0	0	0	0	0	0	0	0	0	0	0	0	0	0	0	0	0	0	0	0
OG_17001	Sphfalx17G083800|Sphmag17G083100	0	0	0	0	0	0	0	0	0	0	0	0	0	1	1	0	0	0	0	0	0	0	0	0	0	0	0	0	0	0	0	0	0	0	0	0
OG_17002	Sphfalx17G032800|Sphmag17G031300	0	0	0	0	0	0	0	0	0	0	0	0	0	1	1	0	0	0	0	0	0	0	0	0	0	0	0	0	0	0	0	0	0	0	0	0
OG_17003	Sphfalx17G050400|Sphmag17G046300|Sphmag17G046400	0	0	0	0	0	0	0	0	0	0	0	0	0	1	2	0	0	0	0	0	0	0	0	0	0	0	0	0	0	0	0	0	0	0	0	0
OG_17004	Sphfalx17G101700|Sphmag17G103000	0	0	0	0	0	0	0	0	0	0	0	0	0	1	1	0	0	0	0	0	0	0	0	0	0	0	0	0	0	0	0	0	0	0	0	0
OG_17005	Sphfalx17G015100|Sphmag17G014800	0	0	0	0	0	0	0	0	0	0	0	0	0	1	1	0	0	0	0	0	0	0	0	0	0	0	0	0	0	0	0	0	0	0	0	0
OG_17006	Sphfalx17G036700|Sphmag17G034700	0	0	0	0	0	0	0	0	0	0	0	0	0	1	1	0	0	0	0	0	0	0	0	0	0	0	0	0	0	0	0	0	0	0	0	0
OG_17007	Sphfalx17G093900|Sphmag17G092700	0	0	0	0	0	0	0	0	0	0	0	0	0	1	1	0	0	0	0	0	0	0	0	0	0	0	0	0	0	0	0	0	0	0	0	0
OG_17008	Sphfalx17G094200|Sphmag17G093100	0	0	0	0	0	0	0	0	0	0	0	0	0	1	1	0	0	0	0	0	0	0	0	0	0	0	0	0	0	0	0	0	0	0	0	0
OG_17009	Sphfalx17G003400|Sphmag17G002900	0	0	0	0	0	0	0	0	0	0	0	0	0	1	1	0	0	0	0	0	0	0	0	0	0	0	0	0	0	0	0	0	0	0	0	0
OG_1701	Sphfalx02G023200|Sphfalx05G104900|Sphfalx08G107300|Sphfalx08G107400|Sphfalx14G046800|Sphfalx17G041900|Sphfalx18G075900|Sphmag02G008800|Sphmag05G102300|Sphmag08G103900|Sphmag08G104100|Sphmag14G046200|Sphmag17G038800|Sphmag18G022800	0	0	0	0	0	48	0	1	0	1	1	1	1	7	7	4	3	3	6	5	6	9	13	7	6	9	5	11	6	5	7	7	11	19	17	7
OG_17012	Sphfalx17G105600|Sphmag17G106800	0	0	0	0	0	0	0	0	0	0	0	0	0	1	1	0	0	0	0	0	0	0	0	0	0	0	0	0	0	0	0	0	0	0	0	0
OG_17013	Sphfalx17G031300|Sphmag17G029800	0	0	0	0	0	0	0	0	0	0	0	0	0	1	1	0	0	0	0	0	0	0	0	0	0	0	0	0	0	0	0	0	0	0	0	0
OG_17014	Sphfalx17G055700|Sphmag17G054000	0	0	0	0	0	0	0	0	0	0	0	0	0	1	1	0	0	0	0	0	0	0	0	0	0	0	0	0	0	0	0	0	0	0	0	0
OG_17015	Sphfalx17G030400|Sphmag17G028900	0	0	0	0	0	0	0	0	0	0	0	0	0	1	1	0	0	0	0	0	0	0	0	0	0	0	0	0	0	0	0	0	0	0	0	0
OG_17016	Sphfalx17G030200|Sphmag17G028700	0	0	0	0	0	0	0	0	0	0	0	0	0	1	1	0	0	0	0	0	0	0	0	0	0	0	0	0	0	0	0	0	0	0	0	0
OG_17017	Sphfalx17G105700|Sphmag17G107000	0	0	0	0	0	0	0	0	0	0	0	0	0	1	1	0	0	0	0	0	0	0	0	0	0	0	0	0	0	0	0	0	0	0	0	0
OG_17018	Sphfalx17G041000|Sphmag17G038300	0	0	0	0	0	0	0	0	0	0	0	0	0	1	1	0	0	0	0	0	0	0	0	0	0	0	0	0	0	0	0	0	0	0	0	0
OG_17019	SphfalxU01000|Sphmag10G074500	0	0	0	0	0	0	0	0	0	0	0	0	0	1	1	0	0	0	0	0	0	0	0	0	0	0	0	0	0	0	0	0	0	0	0	0
OG_1702	Sphfalx01G189400|Sphfalx02G176900|Sphmag01G181100|Sphmag02G180800|Sphmag16G087800	1	1	1	1	1	1	2	1	1	2	2	1	1	2	3	1	1	2	1	1	1	1	2	1	1	1	1	3	1	1	2	1	2	1	1	1
OG_17020	Sphfalx03G043900|Sphmag03G040800	0	0	0	0	0	0	0	0	0	0	0	0	0	1	1	0	0	0	0	0	0	0	0	0	0	0	0	0	0	0	0	0	0	0	0	0
OG_17021	Sphfalx03G079900|Sphmag03G076500	0	0	0	0	0	0	0	0	0	0	0	0	0	1	1	0	0	0	0	0	0	0	0	0	0	0	0	0	0	0	0	0	0	0	0	0
OG_17022	Sphfalx03G056700|Sphmag03G052500	0	0	0	0	0	0	0	0	0	0	0	0	0	1	1	0	0	0	0	0	0	0	0	0	0	0	0	0	0	0	0	0	0	0	0	0
OG_17023	Sphfalx03G087500|Sphmag03G083900	0	0	0	0	0	0	0	0	0	0	0	0	0	1	1	0	0	0	0	0	0	0	0	0	0	0	0	0	0	0	0	0	0	0	0	0
OG_17024	Sphfalx03G040300|Sphmag03G037700	0	0	0	0	0	0	0	0	0	0	0	0	0	1	1	0	0	0	0	0	0	0	0	0	0	0	0	0	0	0	0	0	0	0	0	0
OG_17025	Sphfalx03G132600|Sphmag03G129900	0	0	0	0	0	0	0	0	0	0	0	0	0	1	1	0	0	0	0	0	0	0	0	0	0	0	0	0	0	0	0	0	0	0	0	0
OG_17026	Sphfalx03G037700|Sphmag03G034200	0	0	0	0	0	0	0	0	0	0	0	0	0	1	1	0	0	0	0	0	0	0	0	0	0	0	0	0	0	0	0	0	0	0	0	0
OG_17027	Sphfalx03G130200|Sphmag03G128000	0	0	0	0	0	0	0	0	0	0	0	0	0	1	1	0	0	0	0	0	0	0	0	0	0	0	0	0	0	0	0	0	0	0	0	0
OG_17028	Sphfalx03G004500|Sphmag03G002600	0	0	0	0	0	0	0	0	0	0	0	0	0	1	1	0	0	0	0	0	0	0	0	0	0	0	0	0	0	0	0	0	0	0	0	0
OG_17029	Sphfalx03G100600|Sphmag03G096100	0	0	0	0	0	0	0	0	0	0	0	0	0	1	1	0	0	0	0	0	0	0	0	0	0	0	0	0	0	0	0	0	0	0	0	0
OG_17030	Sphfalx03G128600|Sphmag03G126400	0	0	0	0	0	0	0	0	0	0	0	0	0	1	1	0	0	0	0	0	0	0	0	0	0	0	0	0	0	0	0	0	0	0	0	0
OG_17031	Sphfalx03G133200|Sphmag03G130400	0	0	0	0	0	0	0	0	0	0	0	0	0	1	1	0	0	0	0	0	0	0	0	0	0	0	0	0	0	0	0	0	0	0	0	0
OG_17032	Sphfalx03G123900|Sphmag03G120200	0	0	0	0	0	0	0	0	0	0	0	0	0	1	1	0	0	0	0	0	0	0	0	0	0	0	0	0	0	0	0	0	0	0	0	0
OG_17033	Sphfalx03G114100|Sphmag03G108500	0	0	0	0	0	0	0	0	0	0	0	0	0	1	1	0	0	0	0	0	0	0	0	0	0	0	0	0	0	0	0	0	0	0	0	0
OG_17034	Sphfalx03G086100|Sphmag03G082300	0	0	0	0	0	0	0	0	0	0	0	0	0	1	1	0	0	0	0	0	0	0	0	0	0	0	0	0	0	0	0	0	0	0	0	0
OG_17035	Sphfalx03G007100|Sphmag03G005200	0	0	0	0	0	0	0	0	0	0	0	0	0	1	1	0	0	0	0	0	0	0	0	0	0	0	0	0	0	0	0	0	0	0	0	0
OG_17036	Sphfalx03G068100|Sphmag03G064700	0	0	0	0	0	0	0	0	0	0	0	0	0	1	1	0	0	0	0	0	0	0	0	0	0	0	0	0	0	0	0	0	0	0	0	0
OG_17037	Sphfalx03G047000|Sphmag03G044000	0	0	0	0	0	0	0	0	0	0	0	0	0	1	1	0	0	0	0	0	0	0	0	0	0	0	0	0	0	0	0	0	0	0	0	0
OG_17038	Sphfalx03G092400|Sphmag03G088100	0	0	0	0	0	0	0	0	0	0	0	0	0	1	1	1	0	0	0	0	0	0	0	0	0	0	0	0	0	0	0	0	0	0	0	0
OG_17039	Sphfalx03G040700|Sphmag03G038200	0	0	0	0	0	0	0	0	0	0	0	0	0	1	1	0	0	0	0	0	0	0	0	0	0	0	0	0	0	0	0	0	0	0	0	0
OG_17040	Sphfalx03G113500|Sphmag03G107900	0	0	0	0	0	0	0	0	0	0	0	0	0	1	1	0	0	0	0	0	0	0	0	0	0	0	0	0	0	0	0	0	0	0	0	0
OG_17041	Sphfalx06G137100|Sphmag06G142800|Sphmag09G001400	0	0	0	0	0	0	0	0	0	0	0	0	0	1	2	0	1	0	0	0	0	0	0	0	0	0	0	0	0	0	0	0	0	0	0	0
OG_17043	Sphfalx03G055500|Sphmag03G051300	0	0	0	0	0	0	0	0	0	0	0	0	0	1	1	0	0	0	0	0	0	0	0	0	0	0	0	0	0	0	0	0	0	0	0	0
OG_17044	Sphfalx13G000500|Sphmag19G000700	0	0	0	0	0	0	0	0	0	0	0	0	0	1	1	0	0	0	0	0	0	0	0	0	0	0	0	0	0	0	0	0	0	0	0	0
OG_17045	Sphfalx13G011400|Sphmag13G011000	0	0	0	0	0	0	0	0	0	0	0	0	0	1	1	0	0	0	0	0	0	0	0	0	0	0	0	0	0	0	0	0	0	0	0	0
OG_17046	Sphfalx13G007500|Sphmag13G006900	0	0	0	0	0	0	0	0	0	0	0	0	0	1	1	0	0	0	0	0	0	0	0	0	0	0	0	0	0	0	0	0	0	0	0	0
OG_17047	Sphfalx13G041400|Sphmag13G038000	0	0	0	0	0	0	0	0	0	0	0	0	0	1	1	0	0	0	0	0	0	0	0	0	0	0	0	0	0	0	0	0	0	0	0	0
OG_17048	Sphfalx13G068800|Sphmag13G065000	0	0	0	0	0	0	0	0	0	0	0	0	0	1	1	0	0	0	0	0	0	0	0	0	0	0	0	0	0	0	0	0	0	0	0	0
OG_17049	Sphfalx13G069400|Sphmag13G064100	0	0	0	0	0	0	0	0	0	0	0	0	0	1	1	0	0	0	0	0	0	0	0	0	0	0	0	0	0	0	0	0	0	0	0	0
OG_17050	Sphfalx13G056700|Sphmag13G055000	0	0	0	0	0	0	0	0	0	0	0	0	0	1	1	0	0	0	0	0	0	0	0	0	0	0	0	0	0	0	0	0	0	0	0	0
OG_17053	Sphfalx13G035800|Sphmag13G026500	0	0	0	0	0	0	0	0	0	0	0	0	0	1	1	0	0	0	0	0	0	0	0	0	0	0	0	0	0	0	0	0	0	0	0	0
OG_17054	Sphfalx13G089000|Sphmag13G088800	0	0	0	0	0	0	0	0	0	0	0	0	0	1	1	0	0	0	0	0	0	0	0	0	0	0	0	0	0	0	0	0	0	0	0	0
OG_17055	Sphfalx13G032700|Sphmag13G028700	0	0	0	0	0	0	0	0	0	0	0	0	0	1	1	0	0	0	0	0	0	0	0	0	0	0	0	0	0	0	0	0	0	0	0	0
OG_17056	Sphfalx13G049500|Sphmag13G047300	0	0	0	0	0	0	0	0	0	0	0	0	0	1	1	0	0	0	0	0	0	0	0	0	0	0	0	0	0	0	0	0	0	0	0	0
OG_17057	Sphfalx13G026800|Sphmag13G022700	0	0	0	0	0	0	0	0	0	0	0	0	0	1	1	0	0	0	0	0	0	0	0	0	0	0	0	0	0	0	0	0	0	0	0	0
OG_17058	Sphfalx13G029400|Sphmag13G025200	0	0	0	0	0	0	0	0	0	0	0	0	0	1	1	0	0	0	0	0	0	0	0	0	0	0	0	0	0	0	0	0	0	0	0	0
OG_17059	Sphfalx13G021600|Sphmag13G017800	0	0	0	0	0	0	0	0	0	0	0	0	0	1	1	0	0	0	0	0	0	0	0	0	0	0	0	0	0	0	0	0	0	0	0	0
OG_17060	Sphfalx13G050100|Sphmag13G047900	0	0	0	0	0	0	0	0	0	0	0	0	0	1	1	0	0	0	0	0	0	0	0	0	0	0	0	0	0	0	0	0	0	0	0	0
OG_17061	Sphfalx13G097000|Sphmag13G096900	0	0	0	0	0	0	0	0	0	0	0	0	0	1	1	0	0	0	0	0	0	0	0	0	0	0	0	0	0	0	0	0	0	0	0	0
OG_17062	Sphfalx13G032600|Sphmag13G028600	0	0	0	0	0	0	0	0	0	0	0	0	0	1	1	0	0	0	0	0	0	0	0	0	0	0	0	0	0	0	0	0	0	0	0	0
OG_17063	Sphfalx13G100200|Sphmag13G101100	0	0	0	0	0	0	0	0	0	0	0	0	0	1	1	0	0	0	0	0	0	0	0	0	0	0	0	0	0	0	0	0	0	0	0	0
OG_17064	Sphfalx13G088300|Sphmag13G087800	0	0	0	0	0	0	0	0	0	0	0	0	0	1	1	0	0	0	0	0	0	0	0	0	0	0	0	0	0	0	0	0	0	0	0	0
OG_17065	Sphfalx13G010700|Sphmag13G010400	0	0	0	0	0	0	0	0	0	0	0	0	0	1	1	0	0	0	0	0	0	0	0	0	0	0	0	0	0	0	0	0	0	0	0	0
OG_17066	Sphfalx13G074400|Sphmag13G072600	0	0	0	0	0	0	0	0	0	0	0	0	0	1	1	0	0	0	0	0	0	0	0	0	0	0	0	0	0	0	0	0	0	0	0	0
OG_17067	Sphfalx13G050800|Sphmag13G048600	0	0	0	0	0	0	0	0	0	0	0	0	0	1	1	0	0	0	0	0	0	0	0	0	0	0	0	0	0	0	0	0	0	0	0	0
OG_17068	Sphfalx13G128700|Sphmag03G140400	0	0	0	0	0	0	0	0	0	0	0	0	0	1	1	0	0	0	0	0	0	0	0	0	0	0	0	0	0	0	0	0	0	0	0	0
OG_17069	Sphfalx01G029000|Sphmag01G026900	0	0	0	0	0	0	0	0	0	0	0	0	0	1	1	0	0	0	0	0	0	0	0	0	0	0	0	0	0	0	0	0	0	0	0	0
OG_17070	Sphfalx01G207500|Sphmag01G197600	0	0	0	0	0	0	0	0	0	0	0	0	0	1	1	0	0	0	0	0	0	0	0	0	0	0	0	0	0	0	0	0	0	0	0	0
OG_17071	Sphfalx01G179600|Sphmag01G118100	0	0	0	0	0	0	0	0	0	0	0	0	0	1	1	0	0	0	0	0	0	0	0	0	0	0	0	0	0	0	0	0	0	0	0	0
OG_17072	Sphfalx01G153100|Sphmag01G120300	0	0	0	0	0	0	0	0	0	0	0	0	0	1	1	0	0	0	0	0	0	0	0	0	0	0	0	0	0	0	0	0	0	0	0	0
OG_17073	Sphfalx01G105900|Sphmag01G099000	0	0	0	0	0	0	0	0	0	0	0	0	0	1	1	0	0	0	0	0	0	0	0	0	0	0	0	0	0	0	0	0	0	0	0	0
OG_17074	Sphfalx01G158300|Sphmag01G166200	0	0	0	0	0	0	0	0	0	0	0	0	0	1	1	0	0	0	0	0	0	0	0	0	0	0	0	0	0	0	0	0	0	0	0	0
OG_17075	Sphfalx01G194800|Sphmag01G185800	0	0	0	0	0	0	0	0	0	0	0	0	0	1	1	0	0	0	0	0	0	0	0	0	0	0	0	0	0	0	0	0	0	0	0	0
OG_17076	Sphfalx01G133600|Sphmag01G141800	0	0	0	0	0	0	0	0	0	0	0	0	0	1	1	0	0	0	0	0	0	0	0	0	0	0	0	0	0	0	0	0	0	0	0	0
OG_17077	Sphfalx01G073300|Sphmag01G069700	0	0	0	0	0	0	0	0	0	0	0	0	0	1	1	0	0	0	0	0	0	0	0	0	0	0	0	0	0	0	0	0	0	0	0	0
OG_17078	Sphfalx01G072900|Sphmag01G069300	0	0	0	0	0	0	0	0	0	0	0	0	0	1	1	0	0	0	0	0	0	0	0	0	0	0	0	0	0	0	0	0	0	0	0	0
OG_17080	Sphfalx01G110600|Sphmag01G103600	0	0	0	0	0	0	0	0	0	0	0	0	0	1	1	0	1	0	0	0	0	0	0	0	0	0	0	0	0	0	0	0	0	0	0	0
OG_17081	Sphfalx01G159600|Sphmag01G164900	0	0	0	0	0	0	0	0	0	0	0	0	0	1	1	0	0	0	0	0	0	0	0	0	0	0	0	0	0	0	0	0	0	0	0	0
OG_17082	Sphfalx01G181800|Sphmag01G172700	0	0	0	0	0	0	0	0	0	0	0	0	0	1	1	0	0	0	0	0	0	0	0	0	0	0	0	0	0	0	0	0	0	0	0	0
OG_17083	Sphfalx01G176100|Sphmag01G149000	0	0	0	0	0	0	0	0	0	0	0	0	0	1	1	0	0	0	0	0	0	0	0	0	0	0	0	0	0	0	0	0	0	0	0	0
OG_17084	Sphfalx01G105100|Sphmag01G098400	0	0	0	0	0	0	0	0	0	0	0	0	0	1	1	0	0	0	0	0	0	0	0	0	0	0	0	0	0	0	0	0	0	0	0	0
OG_17085	Sphfalx01G164000|Sphmag01G161000	0	0	0	0	0	0	0	0	0	0	0	0	0	1	1	0	0	0	0	0	0	0	0	0	0	0	0	0	0	0	0	0	0	0	0	0
OG_17086	Sphfalx01G150300|Sphmag01G063100	0	0	0	0	0	0	0	0	0	0	0	0	0	1	1	0	0	0	0	0	0	0	0	0	0	0	0	0	0	0	0	0	0	0	0	0
OG_17087	Sphfalx01G196200|Sphmag01G187200	0	0	0	0	0	0	0	0	0	0	0	0	0	1	1	0	0	0	0	0	0	0	0	0	0	0	0	0	0	0	0	0	0	0	0	0
OG_17088	Sphfalx01G166200|Sphmag01G158800	0	0	0	0	0	0	0	0	0	0	0	0	0	1	1	0	0	0	0	0	0	0	0	0	0	0	0	0	0	0	0	0	0	0	0	0
OG_17089	Sphfalx01G060700|Sphmag01G056100	0	0	0	0	0	0	0	0	0	0	0	0	0	1	1	0	0	0	0	0	0	0	0	0	0	0	0	0	0	0	0	0	0	0	0	0
OG_17090	Sphfalx01G045200|Sphmag01G042300	0	0	0	0	0	0	0	0	0	0	0	0	0	1	1	0	0	0	0	0	0	0	0	0	0	0	0	0	0	0	0	0	0	0	0	0
OG_17091	Sphfalx01G205100|Sphmag01G196100	0	0	0	0	0	0	0	0	0	0	0	0	0	1	1	0	0	0	0	0	0	0	0	0	0	0	0	0	0	0	0	0	0	0	0	0
OG_17092	Sphfalx01G016100|Sphmag01G015100	0	0	0	0	0	0	0	0	0	0	0	0	0	1	1	0	0	0	0	0	0	0	0	0	0	0	0	0	0	0	0	0	0	0	0	0
OG_17093	Sphfalx01G094000|Sphmag01G089500	0	0	0	0	0	0	0	0	0	0	0	0	0	1	1	0	0	0	0	0	0	0	0	0	0	0	0	0	0	0	0	0	0	0	0	0
OG_17094	Sphfalx01G018500|Sphmag01G012700	0	0	0	0	0	0	0	0	0	0	0	0	0	1	1	0	0	0	0	0	0	0	0	0	0	0	0	0	0	0	0	0	0	0	0	0
OG_17095	Sphfalx01G022800|Sphmag01G020300	0	0	0	0	0	0	0	0	0	0	0	0	0	1	1	0	0	0	0	0	0	0	0	0	0	0	0	0	0	0	0	0	0	0	0	0
OG_17096	Sphfalx01G052800|Sphmag01G049900	0	0	0	0	0	0	0	0	0	0	0	0	0	1	1	0	0	0	0	0	0	0	0	0	0	0	0	0	0	0	0	0	0	0	0	0
OG_17098	Sphfalx01G192300|Sphmag01G184000	0	0	0	0	0	0	0	0	0	0	0	0	0	1	1	0	0	0	0	0	0	0	0	0	0	0	0	0	0	0	0	0	0	0	0	0
OG_17099	Sphfalx01G046100|Sphmag01G043300	0	0	0	0	0	0	0	0	0	0	0	0	0	1	1	0	0	0	0	0	0	0	0	0	0	0	0	0	0	0	0	0	0	0	0	0
OG_171	Sphfalx06G086200|Sphfalx09G066000|Sphmag06G082600|Sphmag09G048500	0	0	0	0	1	1	0	0	1	1	1	1	2	2	2	1	1	1	1	0	3	1	2	2	1	1	1	3	1	1	1	1	1	1	2	1
OG_17100	Sphfalx01G156800|Sphmag01G168000	0	0	0	0	0	0	0	0	0	0	0	0	0	1	1	0	0	0	0	0	0	0	0	0	0	0	0	0	0	0	0	0	0	0	0	0
OG_17101	Sphfalx01G076600|Sphmag01G072100	0	0	0	0	0	0	0	0	0	0	0	0	0	1	1	0	0	0	0	0	0	0	0	0	0	0	0	0	0	0	0	0	0	0	0	0
OG_17102	Sphfalx01G027300|Sphmag04G056300	0	0	0	0	0	0	0	0	0	0	0	0	0	1	1	0	0	0	0	0	0	0	0	0	0	0	0	0	0	0	0	0	0	0	0	0
OG_17103	Sphfalx08G019600|Sphmag08G021700	0	0	0	0	0	0	0	0	0	0	0	0	0	1	1	0	0	0	0	0	0	0	0	0	0	0	0	0	0	0	0	0	0	0	0	0
OG_17104	Sphfalx08G028000|Sphmag08G015300	0	0	0	0	0	0	0	0	0	0	0	0	0	1	1	0	0	0	0	0	0	0	0	0	0	0	0	0	0	0	0	0	0	0	0	0
OG_17106	Sphfalx08G067600|Sphmag17G067200	0	0	0	0	0	0	0	0	0	0	0	0	0	1	1	0	0	0	0	0	0	0	0	0	0	0	0	0	0	0	0	0	0	0	0	0
OG_17107	Sphfalx08G021600|Sphmag08G019200	0	0	0	0	0	0	0	0	0	0	0	0	0	1	1	0	0	0	0	0	0	0	0	0	0	0	0	0	0	0	0	0	0	0	0	0
OG_17108	Sphfalx08G104200|Sphmag08G102300	0	0	0	0	0	0	0	0	0	0	0	0	0	1	1	0	0	0	0	0	0	0	0	0	0	0	0	0	0	0	0	0	0	0	0	0
OG_17109	Sphfalx08G003300|Sphmag08G001900	0	0	0	0	0	0	0	0	0	0	0	0	0	1	1	0	0	0	0	0	0	0	0	0	0	0	0	0	0	0	0	0	0	0	0	0
OG_17110	Sphfalx08G097500|Sphmag08G093900	0	0	0	0	0	0	0	0	0	0	0	0	0	1	1	0	0	0	0	0	0	0	0	0	0	0	0	0	0	0	0	0	0	0	0	0
OG_17111	Sphfalx08G057900|Sphmag08G054600	0	0	0	0	0	0	0	0	0	0	0	0	0	1	1	0	0	0	0	0	0	0	0	0	0	0	0	0	0	0	0	0	0	0	0	0
OG_17112	Sphfalx08G011500|Sphmag08G030400	0	0	0	0	0	0	0	0	0	0	0	0	0	1	1	0	0	0	0	0	0	0	0	0	0	0	0	0	0	0	0	0	0	0	0	0
OG_17113	Sphfalx08G121900|Sphmag19G016500	0	0	0	0	0	0	0	0	0	0	0	0	0	1	1	0	0	0	0	0	0	0	0	0	0	0	0	0	0	0	0	0	0	0	0	0
OG_17115	Sphfalx08G032700|Sphmag08G010000	0	0	0	0	0	0	0	0	0	0	0	0	0	1	1	0	0	0	0	0	0	0	0	0	0	0	0	0	0	0	0	0	0	0	0	0
OG_17117	Sphfalx08G106700|Sphmag08G103400	0	0	0	0	0	0	0	0	0	0	0	0	0	1	1	0	0	0	0	0	0	0	0	0	0	0	0	0	0	0	0	0	0	0	0	0
OG_17118	Sphfalx08G030100|Sphmag08G013300	0	0	0	0	0	0	0	0	0	0	0	0	0	1	1	0	0	0	0	0	0	0	0	0	0	0	0	0	0	0	0	0	0	0	0	0
OG_17119	Sphfalx08G035200|Sphmag08G033200	0	0	0	0	0	0	0	0	0	0	0	0	0	1	1	0	0	0	0	0	0	0	0	0	0	0	0	0	0	0	0	0	0	0	0	0
OG_17120	Sphfalx08G121800|Sphmag08G117200	0	0	0	0	0	0	0	0	0	0	0	0	0	1	1	0	0	0	0	0	0	0	0	0	0	0	0	0	0	0	0	0	0	0	0	0
OG_17121	Sphfalx08G067800|Sphmag08G066200	0	0	0	0	0	0	0	0	0	0	0	0	0	1	1	0	0	0	0	0	0	0	0	0	0	0	0	0	0	0	0	0	0	0	0	0
OG_17122	Sphfalx08G094500|Sphmag08G092000	0	0	0	0	0	0	0	0	0	0	0	0	0	1	1	0	0	0	0	0	0	0	0	0	0	0	0	0	0	0	0	0	0	0	0	0
OG_17123	Sphfalx08G123400|Sphmag08G118500	0	0	0	0	0	0	0	0	0	0	0	0	0	1	1	0	0	0	0	0	0	0	0	0	0	0	0	0	0	0	0	0	0	0	0	0
OG_17124	Sphfalx08G057800|Sphmag08G054500	0	0	0	0	0	0	0	0	0	0	0	0	0	1	1	0	0	0	0	0	0	0	0	0	0	0	0	0	0	0	0	0	0	0	0	0
OG_17125	Sphfalx08G025600|Sphmag17G051800	0	0	0	0	0	0	0	0	0	0	0	0	0	1	1	0	0	0	0	0	0	0	0	0	0	0	0	0	0	0	0	0	0	0	0	0
OG_17129	Sphfalx10G090400|Sphfalx14G026200|Sphmag10G085300|Sphmag14G025700	0	0	0	0	0	0	0	0	1	1	1	1	1	2	2	2	1	1	4	2	3	1	2	1	1	1	2	4	2	2	0	1	1	1	2	1
OG_1713	Sphfalx01G067200|Sphfalx02G110500|Sphmag01G064200|Sphmag02G110900	1	1	1	1	2	1	3	1	0	1	1	1	1	2	2	1	1	1	3	1	9	2	5	1	1	1	1	3	1	1	1	1	1	2	2	1
OG_17130	Sphfalx17G050500|Sphfalx19G062600|Sphmag17G046500|Sphmag19G065400	1	1	1	0	1	2	5	1	1	1	1	1	1	2	2	1	1	1	1	1	1	1	2	3	1	1	2	2	1	1	1	2	1	2	2	1
OG_17133	Sphfalx01G117000|Sphfalx02G102700|Sphfalx05G077000|Sphmag01G109000|Sphmag02G082900|Sphmag05G085300	0	0	0	0	0	0	0	0	0	0	0	0	0	3	3	1	0	0	0	0	0	0	2	0	0	0	0	0	0	0	0	0	0	0	0	0
OG_17174	Sphfalx08G132700|Sphfalx10G095200|Sphfalx13G026900|Sphfalx14G011300|Sphmag08G126800|Sphmag10G091100|Sphmag13G022800|Sphmag14G010700	0	0	0	0	0	0	0	0	0	0	0	0	0	4	4	2	1	1	1	3	3	1	2	0	1	2	2	4	2	2	2	3	4	6	4	3
OG_17175	Sphfalx10G095200|Sphfalx15G003300|Sphmag06G121800|Sphmag10G091100|Sphmag15G003400	0	0	0	0	0	0	0	1	0	0	0	0	0	2	3	1	1	1	1	1	0	0	0	0	0	0	0	0	0	0	0	0	0	0	0	0
OG_17213	Sphfalx04G040500|Sphfalx06G012600|Sphfalx15G066700|Sphmag04G045100|Sphmag06G012800|Sphmag15G068700	0	0	0	0	0	0	0	0	1	1	2	0	0	3	3	1	1	0	0	0	0	1	0	0	0	0	0	0	0	0	0	0	0	0	0	0
OG_17217	Sphfalx01G118500|Sphfalx05G074000|Sphfalx11G017900|Sphmag01G110300|Sphmag02G042500|Sphmag05G082300|Sphmag11G019700	0	0	0	1	1	1	3	2	1	1	1	1	1	3	4	1	1	1	1	1	1	1	1	1	1	1	1	2	2	1	1	1	1	1	1	1
OG_17226	Sphfalx06G101600|Sphfalx07G099600|Sphfalx13G103200|Sphfalx18G068300|Sphmag06G105300|Sphmag07G108000|Sphmag13G104700|Sphmag18G030500	0	0	0	0	0	0	0	0	1	2	2	1	3	4	4	3	1	1	1	3	0	2	2	2	1	2	1	2	1	1	2	1	3	2	1	2
OG_17227	Sphfalx03G019100|Sphfalx03G026900|Sphmag03G016200|Sphmag03G023900	0	0	0	0	0	0	0	1	1	1	1	1	1	2	2	0	0	0	2	2	2	2	4	3	1	1	1	3	3	1	0	1	1	2	1	1
OG_17231	Sphfalx10G063100|Sphfalx15G088600|Sphmag10G060800|Sphmag15G085900	0	0	1	0	1	0	2	1	1	1	1	1	1	2	2	2	1	0	1	1	0	1	1	0	1	1	0	0	0	0	1	1	1	1	3	1
OG_1726	Sphfalx03G076400|Sphmag03G072700	0	0	1	1	0	1	3	1	1	0	1	0	0	1	1	0	0	0	0	0	0	0	0	0	0	0	0	0	0	0	0	0	0	0	0	0
OG_17260	Sphfalx06G063200|Sphfalx09G068900|Sphmag06G064400|Sphmag09G045000	0	0	1	0	1	0	0	1	1	1	1	1	1	2	2	1	1	0	0	0	0	0	0	0	0	0	0	0	0	0	0	0	0	0	0	0
OG_17263	Sphfalx04G065700|Sphfalx08G068300|Sphfalx11G055000|Sphfalx13G111000|Sphmag04G068000|Sphmag08G064000|Sphmag11G057000|Sphmag13G112200|Sphmag18G061600|Sphmag18G061700	0	0	0	0	0	0	0	0	1	1	1	1	1	4	6	2	1	2	5	3	1	4	5	0	1	1	2	4	2	2	2	2	2	1	1	1
OG_17267	Sphfalx06G119200|Sphfalx07G111800|Sphfalx09G096600|Sphfalx12G093800|Sphmag06G124200|Sphmag07G119600|Sphmag09G019900|Sphmag12G101000	0	0	0	0	0	0	5	1	1	1	1	1	1	4	4	5	3	3	2	2	1	4	2	2	1	1	2	4	4	2	2	3	4	5	3	3
OG_17276	Sphfalx05G123600|Sphmag05G140600	0	0	0	0	0	0	0	0	0	0	0	0	0	1	1	1	0	0	0	0	1	0	0	0	0	0	1	2	0	1	1	1	1	1	1	1
OG_1732	Sphfalx09G054400|Sphfalx12G053800|Sphmag09G056700|Sphmag09G056800|Sphmag12G041200	1	1	1	2	1	2	5	1	1	2	1	1	1	2	3	2	1	6	1	1	3	1	2	1	1	1	1	2	1	1	1	1	3	1	2	1
OG_17325	Sphfalx01G061100|Sphfalx01G160800|Sphfalx02G123500|Sphfalx05G013900|Sphmag01G055700|Sphmag01G163300|Sphmag02G121700|Sphmag05G017800	1	1	1	1	1	1	7	1	0	4	3	1	1	4	4	3	2	1	2	1	2	2	4	0	1	2	2	4	2	2	2	3	2	6	2	3
OG_17338	Sphfalx15G009500|Sphfalx19G018900|Sphmag11G038500|Sphmag14G014500|Sphmag19G058600	1	1	0	0	0	0	1	0	0	0	0	1	0	2	3	1	0	1	0	0	2	0	0	0	0	3	0	2	0	2	1	2	1	2	1	1
OG_17353	Sphfalx02G005000|Sphfalx05G131600|Sphfalx08G048900|Sphmag02G028100|Sphmag05G142800|Sphmag08G045800	0	0	0	0	1	1	22	1	2	1	1	1	1	3	3	2	2	1	1	0	2	0	0	0	2	1	1	2	1	1	1	1	2	2	2	1
OG_1736	Sphfalx02G061300|Sphfalx02G102600|Sphfalx08G053200|Sphmag02G061700|Sphmag02G083000|Sphmag08G049000	0	0	0	1	1	4	1	1	2	2	2	1	1	3	3	3	2	1	2	1	4	3	5	5	2	2	3	8	3	2	4	1	5	3	5	4
OG_17367	Sphfalx17G104900|Sphfalx20G006100|Sphmag17G106200|Sphmag20G005900	0	0	0	0	0	0	0	0	1	1	1	1	1	2	2	2	1	1	2	1	2	0	1	1	2	4	2	6	2	2	2	1	2	5	4	2
OG_1737	Sphfalx03G043500|Sphfalx06G102700|Sphfalx07G111900|Sphmag06G106500|Sphmag07G119700|Sphmag15G017500|Sphmag16G075400	1	1	0	3	1	1	1	2	1	11	5	1	1	3	4	7	2	3	4	0	3	3	11	3	2	1	2	2	1	1	1	1	2	5	2	1
OG_17383	Sphfalx02G035900|Sphfalx02G161300|Sphfalx03G129100|Sphfalx05G076500|Sphfalx06G008300|Sphfalx07G004100|Sphfalx08G140200|Sphfalx10G073600|Sphfalx12G087100|Sphfalx13G033100|Sphfalx13G042100|Sphfalx14G000800|Sphfalx14G049800|Sphfalx15G065200|Sphfalx16G040100|Sphfalx17G007400|Sphfalx17G007500|Sphfalx18G054200|Sphfalx19G003000|Sphfalx19G005600|Sphfalx19G005800|Sphfalx19G005900|Sphfalx19G006000|Sphfalx1…	0	0	0	0	0	0	0	0	0	0	0	1	0	26	26	8	15	2	0	0	0	0	0	0	1	0	0	0	0	0	1	18	57	63	23	50
OG_17408	Sphfalx03G134000|Sphfalx13G026700|Sphmag03G131100|Sphmag13G022500	0	1	1	1	1	1	1	1	1	2	2	1	0	2	2	1	1	0	1	0	1	1	1	2	1	2	1	4	1	2	1	1	1	2	3	2
OG_17461	Sphfalx16G033000|Sphfalx20G003400|Sphmag16G035000|Sphmag20G008900	1	0	1	1	1	1	0	1	1	1	1	1	1	2	2	3	1	2	3	2	1	4	10	4	4	2	3	6	3	3	2	2	6	3	5	2
OG_17468	Sphfalx13G087500|Sphmag13G087000	1	1	0	0	1	0	0	0	0	0	0	0	0	1	1	0	0	0	0	0	0	0	0	0	0	0	0	0	0	0	0	0	0	0	0	0
OG_1752	Sphfalx10G065300|Sphfalx11G025500|Sphfalx11G026100|Sphfalx15G022500|Sphmag10G062900|Sphmag11G027200|Sphmag15G024600	0	0	0	0	2	1	2	1	2	2	1	1	1	4	3	3	2	2	3	3	2	5	2	2	3	4	6	12	6	5	8	5	6	9	11	5
OG_17544	Sphfalx01G134500|Sphfalx02G012300|Sphmag01G143300|Sphmag02G019800	1	1	1	0	1	0	2	1	0	1	1	1	0	2	2	1	1	1	2	1	1	0	1	0	1	1	2	2	0	1	1	2	3	2	2	1
OG_17545	Sphfalx01G178200|Sphfalx05G067000|Sphmag01G116800|Sphmag05G074700	1	1	1	1	1	1	3	1	0	1	1	1	1	2	2	1	1	1	1	1	1	0	1	0	1	1	1	5	1	1	1	1	2	2	2	2
OG_17551	Sphfalx04G086100|Sphfalx15G011100|Sphmag04G088600|Sphmag15G011100	0	0	0	0	1	0	6	1	3	1	3	1	1	2	2	3	1	1	2	1	1	0	2	0	0	2	4	6	4	4	0	2	2	3	4	2
OG_1756	Sphfalx04G122900|Sphfalx05G067400|Sphfalx10G112000|Sphmag04G128100|Sphmag05G075100|Sphmag10G107600	3	2	1	1	3	1	0	1	1	1	1	1	0	3	3	3	2	1	1	1	1	13	2	4	1	0	1	2	1	1	2	1	3	2	3	2
OG_17560	Sphfalx10G075000|Sphfalx15G016400|Sphmag10G071900|Sphmag15G016300	1	1	1	1	1	1	4	1	1	1	1	1	1	2	2	1	1	1	1	2	2	1	3	1	1	1	1	2	1	1	1	1	1	1	1	1
OG_17564	Sphfalx01G036800|Sphfalx02G153200|Sphfalx05G029300|Sphmag01G035800|Sphmag02G153900|Sphmag05G035700	1	1	1	0	0	1	2	2	1	1	1	1	1	3	3	2	3	1	1	2	1	4	1	3	1	1	1	3	1	1	2	1	1	3	2	1
OG_17568	Sphfalx02G111400|Sphfalx02G148300|Sphmag02G112000|Sphmag02G148600	0	0	0	0	0	0	0	1	1	0	1	1	1	2	2	1	1	2	0	0	0	1	1	1	1	0	0	0	0	0	0	0	0	0	0	0
OG_17578	Sphfalx01G022500|Sphfalx02G163100|Sphfalx04G008100|Sphfalx16G080500|Sphmag01G020600|Sphmag02G169700|Sphmag04G010400|Sphmag16G080500	1	1	1	1	1	1	2	1	1	1	1	1	1	4	4	2	2	1	1	1	1	1	0	1	1	2	1	2	1	1	1	2	1	2	2	1
OG_17587	Sphfalx03G061400|Sphfalx13G060900|Sphmag03G057200|Sphmag13G058900	0	0	0	0	1	0	0	0	1	1	1	2	1	2	2	0	0	1	4	1	0	3	3	3	2	2	1	2	2	2	2	1	2	3	2	2
OG_17591	Sphfalx01G111500|Sphfalx05G061600|Sphfalx08G096100|Sphfalx09G066200|Sphmag01G104200|Sphmag05G068500|Sphmag08G093000	1	0	1	0	1	1	1	1	0	1	1	1	1	4	3	2	1	1	2	1	3	1	2	1	1	1	1	2	2	2	2	1	2	2	1	1
OG_17593	Sphfalx06G125100|Sphfalx07G101700|Sphfalx12G102200|Sphmag06G129900|Sphmag07G110000|Sphmag12G112300	0	0	1	0	1	2	2	1	1	1	2	1	1	3	3	2	1	4	3	9	6	24	29	10	5	8	19	21	11	13	9	7	13	15	11	11
OG_17597	Sphfalx01G066900|Sphfalx02G150600|Sphmag01G063900|Sphmag02G150300	1	1	1	1	1	1	5	1	2	2	2	1	1	2	2	3	1	1	3	2	1	1	3	2	1	1	1	2	1	1	1	1	2	3	2	1
OG_176	Sphfalx03G046200|Sphfalx18G061100|Sphmag03G043200|Sphmag18G036500	1	1	1	1	1	1	2	1	1	1	0	1	1	2	2	2	1	1	1	1	2	0	2	1	1	1	2	3	1	1	1	1	3	2	3	1
OG_17607	Sphfalx02G134200|Sphfalx05G037500|Sphmag02G132800|Sphmag05G043700	0	0	0	0	1	2	0	0	1	1	1	2	1	2	2	1	1	0	0	0	1	1	1	0	0	0	0	0	0	0	0	0	0	0	0	0
OG_17609	Sphfalx13G117700|Sphfalx14G032500|Sphmag13G118200|Sphmag14G031900	1	1	1	1	1	1	1	1	1	1	1	1	1	2	2	1	1	1	2	2	1	1	1	1	1	1	1	3	2	1	1	1	1	1	2	1
OG_17610	Sphfalx11G052700|Sphfalx11G080800|Sphmag11G055400|Sphmag11G083000	1	1	2	1	2	1	5	1	0	1	1	1	1	2	2	1	1	3	1	1	2	1	2	1	1	1	1	2	1	1	0	1	2	2	1	1
OG_17619	Sphfalx14G063600|Sphfalx18G012100|Sphmag14G062600|Sphmag18G088000	0	0	1	1	1	1	2	1	1	0	1	1	1	2	2	1	1	1	1	2	2	2	2	2	1	1	2	2	1	1	1	1	2	1	1	1
OG_17629	Sphfalx13G013200|Sphfalx13G013500|Sphfalx13G013700|Sphfalx13G014200|Sphfalx13G014600|Sphfalx13G015400|Sphfalx13G016200|Sphmag13G012400|Sphmag13G013000|Sphmag13G013300	1	1	1	1	1	0	2	1	0	1	1	1	1	7	3	1	1	1	2	1	1	1	1	1	1	1	1	2	1	1	1	1	1	1	1	1
OG_17635	Sphfalx04G058000|Sphfalx06G090600|Sphfalx07G114500|Sphfalx14G107400|Sphmag04G060700|Sphmag06G078400|Sphmag07G121900|Sphmag14G110100|Sphmag18G060300	0	0	0	0	0	1	0	0	1	1	1	1	1	4	5	5	3	1	1	1	1	1	1	0	1	2	1	2	0	1	0	1	4	3	0	2
OG_17641	Sphfalx01G183700|Sphfalx05G042200|Sphmag01G174300|Sphmag05G060300	1	1	1	1	1	1	3	2	2	4	2	1	1	2	2	1	1	1	2	2	1	2	1	0	1	2	2	4	2	6	1	2	3	1	1	1
OG_17642	Sphfalx03G028200|Sphfalx05G109600|Sphfalx18G035100|Sphmag03G025600|Sphmag05G119800|Sphmag18G068100	1	1	0	0	1	2	7	0	1	2	1	2	1	3	3	5	2	1	1	1	3	1	5	1	2	4	3	6	3	3	5	3	5	6	6	5
OG_1765	Sphfalx03G066700|Sphfalx13G102800|Sphmag03G066100|Sphmag13G103800	1	0	0	1	1	1	0	1	1	1	1	2	1	2	2	1	1	1	1	1	1	1	1	1	1	1	1	2	1	1	2	1	1	1	1	1
OG_17650	Sphfalx13G034100|Sphfalx13G034300|Sphmag13G029900|Sphmag13G030100	0	0	0	0	1	1	2	1	1	1	1	1	1	2	2	1	1	0	2	3	2	5	4	5	2	2	2	6	2	2	1	2	5	4	7	3
OG_17652	Sphfalx01G072600|Sphfalx08G079500|Sphfalx08G080500|Sphmag01G069000|Sphmag08G075900|Sphmag08G076600	2	2	1	1	2	1	4	1	3	2	2	2	2	3	3	2	3	2	1	2	4	3	3	3	2	2	2	6	2	2	3	2	2	3	7	2
OG_17677	Sphfalx02G025600|Sphfalx05G115500|Sphmag02G006000|Sphmag05G125600	1	0	0	0	0	0	0	0	2	2	2	1	1	2	2	2	1	4	1	1	4	12	3	1	1	1	2	4	2	2	1	1	1	3	2	2
OG_177	Sphfalx09G005700|Sphfalx12G003400|Sphmag09G106900|Sphmag12G004400	1	1	1	1	0	1	3	1	1	2	3	1	1	2	2	4	1	1	1	1	1	1	1	1	1	1	2	4	2	2	1	1	2	0	2	2
OG_17717	Sphfalx06G007300|Sphfalx12G007600|Sphmag06G006800|Sphmag12G008300	1	1	1	0	1	1	4	1	2	1	1	1	1	2	2	1	1	1	1	2	2	0	3	3	1	1	1	2	1	1	1	1	2	2	2	2
OG_1773	Sphfalx14G051300|Sphfalx19G026100|Sphmag14G051000|Sphmag19G027200	1	1	1	1	1	1	3	1	1	2	2	1	1	2	2	1	1	2	1	1	1	2	3	1	2	1	1	2	2	2	3	1	1	1	2	1
OG_17737	Sphfalx02G052800|Sphfalx05G114200|Sphfalx08G029000|Sphfalx16G083200|Sphmag02G053600|Sphmag05G124500|Sphmag08G014400|Sphmag16G083100	1	1	1	0	1	4	6	1	1	2	2	1	1	4	4	5	3	1	6	1	0	2	2	1	6	2	4	7	2	2	2	2	3	6	4	2
OG_17738	Sphfalx08G125600|Sphfalx08G125700|Sphfalx08G126200|Sphfalx08G126500|Sphmag08G121100|Sphmag08G121200|Sphmag08G121700	1	1	1	1	1	1	3	1	1	1	1	1	1	4	3	1	1	3	0	1	1	1	3	1	1	1	1	2	1	1	0	1	1	1	2	1
OG_17756	Sphfalx11G059800|Sphfalx15G041600|Sphmag11G061400|Sphmag15G043200	1	1	0	0	1	1	2	1	0	1	1	1	1	2	2	2	1	1	1	1	0	0	0	0	1	2	1	2	1	1	2	2	2	3	2	1
OG_17757	Sphfalx03G032600|Sphfalx14G071900|Sphfalx18G043300|Sphmag03G029900|Sphmag14G071500|Sphmag18G055100	2	1	0	0	1	1	3	1	2	1	2	1	1	3	3	3	1	2	2	2	1	2	5	0	2	2	1	4	3	2	2	1	2	2	3	2
OG_17766	Sphfalx12G106100|Sphfalx16G092000|Sphmag12G115500|Sphmag16G093400	2	2	1	1	1	1	0	1	2	2	2	1	1	2	2	2	1	0	1	0	2	1	1	1	1	1	0	2	2	0	0	1	2	1	2	1
OG_17768	Sphfalx12G046500|Sphmag12G048900	0	0	0	0	1	3	5	1	0	0	0	0	0	1	1	0	0	2	1	2	2	5	3	10	1	2	4	4	3	2	2	2	4	4	4	4
OG_1777	Sphfalx06G101100|Sphfalx09G107600|Sphmag06G104800|Sphmag09G008500	1	1	1	1	1	1	3	1	1	1	1	0	0	2	2	2	1	1	1	1	1	1	1	2	1	1	3	4	1	2	1	1	3	2	1	1
OG_17773	Sphfalx06G117300|Sphmag06G122100	0	0	0	0	0	0	0	0	0	0	0	0	0	1	1	0	0	0	0	1	1	0	1	0	0	0	0	0	0	0	0	0	0	0	0	0
OG_17774	Sphfalx01G024300|Sphfalx02G163700|Sphfalx05G011900|Sphfalx09G105600|Sphfalx12G080600|Sphfalx18G069900|Sphmag01G022100|Sphmag02G169000|Sphmag05G015600|Sphmag09G010600|Sphmag12G085500|Sphmag18G028800	0	0	0	0	0	0	0	0	0	1	1	1	1	6	6	4	5	3	2	1	1	0	1	0	0	0	0	0	0	0	0	0	0	0	0	0
OG_17783	Sphfalx02G071000|Sphfalx06G074900|Sphfalx11G069600|Sphmag02G069500|Sphmag06G099900|Sphmag08G058900|Sphmag11G071900	0	0	1	0	0	0	0	1	1	1	1	1	1	3	4	2	2	0	2	1	1	2	4	2	0	2	2	4	2	2	1	1	0	3	1	1
OG_17792	Sphfalx04G076900|Sphfalx10G096800|Sphmag04G079000|Sphmag10G092600	2	1	1	1	1	1	3	1	1	1	1	1	1	2	2	1	1	1	0	1	1	1	3	1	1	2	4	8	4	3	2	2	3	5	3	2
OG_17794	Sphfalx03G069500|Sphfalx13G115700|Sphmag03G066300|Sphmag13G116100	0	0	0	0	0	0	0	1	1	1	1	1	1	2	2	2	1	0	1	0	0	1	1	0	1	2	1	2	1	1	1	3	5	3	2	5
OG_17795	Sphfalx12G103300|Sphmag12G113500	0	0	0	0	0	0	0	1	0	0	0	0	0	1	1	0	0	0	0	0	0	0	0	0	0	0	0	0	0	0	0	0	0	0	0	0
OG_17796	Sphfalx06G127500|Sphmag06G131800	0	0	0	0	0	0	0	0	0	0	0	0	0	1	1	0	0	0	0	0	0	0	0	0	0	0	0	0	0	0	0	0	0	0	0	0
OG_17797	Sphfalx15G048200|Sphmag15G051200|Sphmag15G052100	0	0	0	0	0	0	0	1	0	0	0	0	0	1	2	0	0	0	0	0	0	0	0	0	0	0	0	0	0	0	0	0	0	0	0	0
OG_17809	Sphfalx01G190500|Sphfalx02G130000|Sphmag01G182100|Sphmag02G128700	0	0	0	0	0	1	0	0	1	1	1	0	1	2	2	1	3	0	0	0	0	1	1	0	0	0	0	0	0	0	0	0	0	0	0	0
OG_1781	Sphfalx06G083600|Sphfalx10G033100|Sphfalx16G020600|Sphfalx16G020900|Sphfalx17G066700|Sphmag06G085200|Sphmag10G030000|Sphmag16G019200|Sphmag16G019500|Sphmag17G064900	1	0	1	3	1	1	1	4	2	2	2	1	1	5	5	3	1	2	3	3	7	10	8	3	1	1	1	2	1	1	4	2	5	6	4	4
OG_17818	Sphfalx09G109700|Sphfalx12G089400|Sphmag09G005400|Sphmag12G094700	0	0	0	0	1	0	0	0	0	0	0	0	0	2	2	1	0	0	0	0	0	0	0	0	0	0	0	0	0	0	0	0	0	0	0	0
OG_1782	Sphfalx02G113600|Sphfalx04G036900|Sphfalx04G104600|Sphfalx05G029100|Sphfalx10G068600|Sphfalx11G084300|Sphfalx15G025500|Sphmag02G114000|Sphmag04G041200|Sphmag04G107600|Sphmag05G035600|Sphmag10G064200|Sphmag11G086800|Sphmag15G021600	2	1	0	0	0	0	0	1	0	0	0	1	1	7	7	2	1	1	2	2	4	2	2	2	1	2	3	6	3	3	1	2	2	2	3	2
OG_17849	Sphfalx03G143300|Sphfalx07G005900|Sphmag03G138600|Sphmag07G011700	1	1	1	0	1	1	3	1	1	1	1	1	1	2	2	1	1	1	2	0	1	2	4	1	1	1	1	3	2	2	4	1	2	1	1	1
OG_17851	Sphfalx04G128700|Sphfalx10G060300|Sphfalx11G092400|Sphfalx15G046600|Sphmag04G133700|Sphmag10G058000|Sphmag11G095100|Sphmag15G053500	0	0	1	0	1	1	0	1	1	3	1	1	1	4	4	2	2	2	0	3	10	6	8	5	3	7	2	5	3	3	4	4	5	5	8	4
OG_17858	Sphfalx03G038100|Sphfalx13G096100|Sphmag03G034600|Sphmag13G096100	1	1	0	0	1	4	0	1	1	1	1	1	1	2	2	1	1	2	1	1	1	3	1	1	3	1	1	2	2	1	1	1	3	1	1	1
OG_17859	Sphfalx07G117500|Sphfalx07G117600|Sphfalx07G118500|Sphfalx07G118700|Sphfalx07G118800|Sphfalx07G118900|Sphfalx07G119000|Sphfalx09G086300|Sphfalx09G086400|Sphfalx09G087200|Sphfalx09G089100|Sphfalx09G102400|Sphmag07G125200|Sphmag07G126200|Sphmag07G126400|Sphmag07G126500|Sphmag07G126600|Sphmag07G126700|Sphmag07G126800|Sphmag07G126900|Sphmag07G127000|Sphmag09G014200|Sphmag09G027700|Sphmag09G027800|Sph…	0	0	0	0	0	0	0	0	1	1	1	9	11	12	16	1	0	1	4	1	1	0	0	0	11	0	2	4	6	3	1	1	4	5	14	2
OG_17872	Sphfalx07G051600|Sphfalx12G035300|Sphmag07G059200|Sphmag12G033200	0	0	0	0	0	0	0	0	1	1	1	1	1	2	2	4	1	2	1	4	3	0	1	0	1	1	3	4	3	3	0	1	3	2	1	2
OG_1790	Sphfalx05G108500|Sphfalx08G039200|Sphmag05G118500|Sphmag08G037600	1	1	1	0	1	3	8	1	2	2	2	1	1	2	2	1	1	1	1	1	2	2	3	1	1	1	1	2	1	1	2	1	4	2	3	2
OG_17909	Sphfalx04G145300|Sphfalx11G114900|Sphmag04G151100|Sphmag11G118700	0	0	0	0	0	0	0	0	0	0	0	0	0	2	2	1	1	0	0	0	0	0	0	0	0	0	0	0	0	0	0	0	0	0	0	0
OG_17915	Sphfalx04G099200|Sphfalx10G090800|Sphfalx15G055900|Sphmag04G102200|Sphmag10G085800|Sphmag15G057800	0	0	0	0	0	0	0	0	0	0	0	0	0	3	3	3	0	0	0	0	0	0	0	0	0	0	0	0	0	0	0	0	0	0	0	0
OG_17927	Sphfalx02G103800|Sphfalx06G054900|Sphfalx09G049600|Sphmag02G081900|Sphmag05G055700|Sphmag06G011300|Sphmag06G049500|Sphmag06G050100|Sphmag06G051000|Sphmag06G051900|Sphmag09G052300	0	0	0	0	0	0	4	1	0	1	1	1	1	3	8	0	2	0	1	1	0	0	1	0	1	1	1	2	0	2	1	1	1	1	3	2
OG_1797	Sphfalx01G014800|Sphfalx01G161100|Sphfalx02G181900|Sphfalx05G044300|Sphmag01G017100|Sphmag01G163400|Sphmag02G185600|Sphmag05G058000	1	1	0	1	1	1	0	0	1	1	1	1	1	4	4	2	2	2	1	1	4	6	5	5	6	2	2	5	2	2	3	1	4	2	5	1
OG_18037	Sphfalx09G112900|Sphfalx12G110800|Sphmag09G003000|Sphmag12G117300	0	0	0	0	0	0	0	0	0	0	0	1	1	2	2	1	0	0	1	1	1	0	1	0	1	1	1	2	1	1	2	0	1	2	1	1
OG_18046	Sphfalx01G100700|Sphfalx08G087900|Sphfalx10G054900|Sphfalx11G016800|Sphmag01G094100|Sphmag08G083800|Sphmag10G053100|Sphmag11G018600	0	0	0	0	0	0	0	0	0	0	0	1	1	4	4	3	1	0	0	0	0	0	0	0	0	0	0	0	0	0	0	0	0	0	0	0
OG_18048	Sphfalx01G092100|Sphfalx02G038500|Sphfalx06G082700|Sphfalx10G002500|Sphfalx10G057100|Sphfalx11G004300|Sphfalx11G050400|Sphfalx15G103000|Sphmag01G091000|Sphmag02G039100|Sphmag06G086100|Sphmag10G001800|Sphmag10G055100|Sphmag11G004800|Sphmag11G053000|Sphmag15G088800	0	0	0	3	0	3	0	1	1	1	1	1	1	8	8	6	5	2	12	13	8	8	11	7	5	3	6	12	6	6	5	6	3	7	8	5
OG_18050	Sphfalx09G007300|Sphfalx12G007500|Sphmag09G105500|Sphmag09G105600|Sphmag12G008200	0	0	0	0	0	0	0	0	0	0	0	0	0	2	3	2	1	0	0	0	0	0	0	0	0	0	0	0	0	0	0	0	0	0	0	0
OG_18058	Sphfalx01G118400|Sphfalx08G081300|Sphmag01G110400|Sphmag08G077200	1	1	1	1	1	1	4	1	1	1	1	1	1	2	2	2	1	2	3	1	2	6	4	4	3	2	1	2	1	1	3	1	2	2	15	2
OG_1809	Sphfalx06G116500|Sphfalx07G112500|Sphfalx12G084800|Sphmag06G121500|Sphmag07G120200|Sphmag12G089500	0	0	1	0	1	1	1	1	1	1	1	0	0	3	3	5	2	2	7	3	5	4	5	3	5	3	1	3	3	1	4	2	4	4	13	2
OG_18090	Sphfalx07G033000|Sphfalx09G051000|Sphmag07G040600|Sphmag09G053600	0	0	0	0	0	0	4	1	1	0	0	1	1	2	2	2	0	0	0	1	0	0	1	0	0	1	1	2	1	1	0	1	5	2	2	1
OG_1811	Sphfalx01G087000|Sphfalx02G102100|Sphfalx03G004400|Sphfalx04G108500|Sphfalx14G092200|Sphfalx15G029800|Sphmag01G081900|Sphmag02G083400|Sphmag03G002500|Sphmag04G111400|Sphmag14G091300|Sphmag15G030800	0	0	0	0	0	0	0	0	1	1	1	2	1	6	6	2	1	2	0	2	8	3	6	8	2	5	4	8	3	4	7	4	8	15	9	6
OG_18114	Sphfalx04G033000|Sphfalx15G085000|Sphmag04G036900|Sphmag15G104400	0	0	0	0	0	0	0	0	0	0	0	1	0	2	2	1	1	0	0	0	1	0	1	1	2	3	3	6	3	3	1	4	3	7	5	3
OG_1812	Sphfalx05G060100|Sphfalx08G059800|Sphmag05G066700|Sphmag08G056300	0	0	1	2	1	2	1	1	1	1	1	1	1	2	2	1	2	1	2	1	3	4	3	3	4	1	1	2	1	1	3	2	3	3	6	3
OG_18128	Sphfalx13G119200|Sphfalx13G119500|Sphfalx13G119900|Sphfalx13G120400|Sphfalx16G050500|Sphfalx16G051100|Sphfalx16G051300|Sphfalx16G051400|Sphfalx16G051700|Sphfalx16G051800|Sphfalx16G052100|Sphfalx16G052300|Sphmag05G001700|Sphmag16G050000|Sphmag16G050700|Sphmag16G051100|Sphmag16G051700|Sphmag16G051800	0	0	0	0	0	0	0	0	0	0	0	0	0	12	6	4	22	0	0	0	0	0	0	0	0	0	0	0	0	0	0	0	0	0	0	0
OG_18129	Sphfalx17G015700|Sphfalx17G015800|Sphfalx17G015900|Sphfalx17G016000|Sphfalx17G016100|Sphfalx17G016500|Sphfalx17G016900|Sphmag17G015000|Sphmag17G015400|Sphmag17G015500|Sphmag17G015600|Sphmag17G015700|Sphmag17G015800|Sphmag17G015900	0	0	0	0	0	0	0	0	0	0	0	0	0	7	7	0	0	0	0	0	0	0	0	0	0	0	0	0	0	0	0	0	0	0	0	0
OG_18130	Sphfalx04G020800|Sphfalx04G073000|Sphmag04G075200|Sphmag12G003400	0	0	0	0	0	0	0	0	0	0	0	0	0	2	2	0	0	0	0	0	0	0	0	0	0	0	0	0	0	0	0	0	0	0	0	0
OG_18132	Sphfalx03G104000|Sphmag03G099200	0	0	0	0	0	0	0	0	0	0	0	0	0	1	1	0	0	0	0	0	0	0	0	0	0	0	0	0	0	0	0	0	0	0	0	0
OG_18134	Sphfalx04G025600|Sphfalx11G014500|Sphfalx15G098300|Sphmag04G027900|Sphmag11G015500|Sphmag15G093900	0	0	0	0	0	0	0	0	0	0	0	0	0	3	3	0	1	0	0	0	0	0	0	0	0	0	0	0	0	0	0	0	0	0	0	0
OG_1814	Sphfalx01G178700|Sphfalx02G096700|Sphmag01G117300|Sphmag02G096200	1	1	1	1	0	2	3	0	0	0	0	0	0	2	2	3	1	1	0	0	0	0	1	2	0	0	0	0	0	0	0	0	0	0	0	0
OG_18140	Sphfalx06G105900|Sphfalx06G106000|Sphfalx06G106100|Sphfalx12G090700|Sphmag06G109400|Sphmag06G109500|Sphmag06G109600|Sphmag06G109700|Sphmag06G109800|Sphmag12G096800	0	0	0	0	0	0	0	0	0	0	0	0	0	4	6	1	3	0	0	0	0	0	0	0	0	0	0	0	0	0	0	0	0	0	0	0
OG_18144	Sphfalx06G002900|Sphfalx06G074700|Sphfalx12G079000|Sphfalx18G101900|Sphmag06G003200|Sphmag06G071400|Sphmag12G083100|Sphmag18G094000	1	1	1	1	1	1	3	1	1	1	1	1	1	4	4	5	2	2	1	2	1	6	8	16	2	1	1	2	1	1	1	1	4	4	3	2
OG_18148	Sphfalx03G003300|Sphfalx18G003100|Sphmag03G001600|Sphmag18G002500	0	0	0	0	0	0	0	0	0	0	0	0	0	2	2	1	0	0	0	0	0	0	0	0	0	0	0	0	0	0	0	0	0	0	0	0
OG_18150	Sphfalx13G111200|Sphfalx14G106800|Sphmag13G112500|Sphmag14G109200	0	0	0	0	0	0	0	0	0	0	0	0	0	2	2	1	0	0	0	0	0	0	0	0	0	0	0	0	0	0	0	0	0	0	0	0
OG_18151	Sphfalx13G127700|Sphfalx14G088800|Sphfalx17G038800|Sphmag13G125300|Sphmag14G088100|Sphmag17G036000	0	0	0	0	0	0	0	0	0	0	0	0	0	3	3	0	1	0	0	0	0	0	0	0	0	0	0	0	0	0	0	0	0	0	0	0
OG_18156	Sphfalx07G044300|Sphfalx08G043900|Sphfalx09G109500|Sphfalx09G109900|Sphfalx09G110000|Sphfalx09G110100|Sphfalx09G110200|Sphfalx09G111400|Sphfalx09G113200|Sphfalx14G101000|Sphmag09G005700|Sphmag09G101800|Sphmag14G101000|Sphmag14G101500	0	0	0	0	0	0	0	0	0	0	0	0	0	10	4	0	3	0	0	0	0	0	0	0	0	0	0	0	0	0	0	0	0	0	0	0
OG_18161	Sphfalx11G039900|Sphfalx11G090100|Sphmag11G039900	0	0	0	0	0	0	0	0	0	0	0	0	0	2	1	0	1	0	0	0	0	0	0	0	0	0	0	0	0	0	0	0	0	0	0	0
OG_18165	Sphfalx01G135900|Sphfalx02G136000|Sphmag01G144500|Sphmag02G134500	0	0	1	0	2	1	3	1	2	1	1	1	1	2	2	3	1	1	2	2	1	1	0	1	2	3	2	4	2	2	3	2	3	5	4	2
OG_18174	Sphfalx07G080500|Sphfalx09G054700|Sphmag07G077900|Sphmag09G057100	1	1	1	1	1	1	0	1	1	1	1	1	1	2	2	3	1	1	2	2	1	0	2	4	2	2	2	10	5	4	2	1	3	5	2	2
OG_182	Sphfalx01G130000|Sphfalx02G082000|Sphfalx05G088900|Sphmag01G138100|Sphmag02G081200|Sphmag05G098000	0	0	0	0	0	0	0	0	0	0	0	1	1	3	3	2	2	1	2	2	2	5	5	2	3	3	3	7	3	3	3	2	5	3	10	4
OG_1820	Sphfalx04G023400|Sphfalx10G031900|Sphmag04G026000|Sphmag10G029200	0	0	0	1	1	0	4	0	1	1	1	1	1	2	2	2	1	1	1	1	1	1	1	0	1	1	1	2	1	1	1	1	1	1	2	1
OG_18200	Sphfalx01G036900|Sphfalx01G185700|Sphfalx10G052900|Sphmag01G035900|Sphmag01G177000|Sphmag10G050700	0	0	1	0	2	2	2	1	1	2	2	2	1	3	3	3	2	0	3	1	1	0	1	0	2	2	3	9	5	2	3	3	2	3	2	2
OG_18202	Sphfalx01G159200|Sphfalx08G019900|Sphmag01G165300|Sphmag08G021400	1	1	0	0	0	1	2	1	1	1	1	1	1	2	2	2	1	2	1	0	2	2	4	3	1	1	1	2	1	1	1	1	0	0	2	2
OG_18213	Sphfalx17G062800|Sphfalx19G053800|Sphmag17G061200|Sphmag19G056400	0	0	0	0	2	2	0	0	1	1	1	3	1	2	2	4	1	1	1	3	2	2	2	2	0	0	0	0	0	0	0	0	0	0	0	0
OG_18214	Sphfalx09G072100|Sphfalx12G050800|Sphmag09G042000|Sphmag12G044700	1	1	1	0	1	0	4	1	1	1	1	1	1	2	2	0	0	1	0	0	0	0	0	0	0	0	0	0	0	0	0	0	0	0	0	0
OG_1824	Sphfalx03G092700|Sphfalx04G022000|Sphfalx05G114900|Sphfalx05G115100|Sphfalx05G115200|Sphfalx05G115300|Sphfalx05G124500|Sphfalx05G145900|Sphfalx07G002700|Sphfalx07G003000|Sphfalx07G003200|Sphfalx07G003400|Sphfalx07G003500|Sphfalx08G031200|Sphfalx08G055800|Sphfalx08G122700|Sphfalx11G001000|Sphfalx11G014000|Sphfalx11G030000|Sphfalx11G030300|Sphfalx11G032200|Sphfalx11G035200|Sphfalx11G077400|Sphfalx1…	2	1	0	1	3	6	3	0	6	7	8	8	6	34	38	10	20	72	32	24	132	208	182	125	41	35	74	206	109	75	84	99	30	30	113	22
OG_1826	Sphfalx01G087900|Sphfalx05G040700|Sphfalx05G040800|Sphmag01G082900|Sphmag05G047300|Sphmag05G047400	1	1	1	1	1	2	3	0	1	1	1	1	1	3	3	3	2	3	4	3	6	4	6	6	5	6	9	23	11	9	11	5	8	13	14	9
OG_18268	Sphfalx03G034100|Sphfalx08G085800|Sphfalx14G087200|Sphfalx18G027600|Sphmag03G031000|Sphmag08G081800|Sphmag14G086400|Sphmag18G059300	1	1	1	3	1	1	6	2	0	0	0	1	1	4	4	2	3	1	3	2	1	2	4	3	1	2	3	6	3	3	3	2	5	4	3	3
OG_18273	Sphfalx17G050000|Sphmag17G046000	0	0	0	0	0	0	0	0	0	0	0	0	0	1	1	0	0	0	0	0	0	0	0	0	0	0	0	0	0	0	0	0	0	0	0	0
OG_18275	Sphfalx02G163400|Sphmag02G169400	0	0	0	0	0	0	0	0	0	0	0	0	0	1	1	0	0	0	0	0	0	0	0	0	0	0	0	0	0	0	0	0	0	0	0	0
OG_18276	Sphfalx09G066600|Sphmag09G047300	0	0	0	0	0	0	0	0	0	0	0	0	0	1	1	0	0	0	0	0	0	0	0	0	0	0	0	0	0	0	0	0	0	0	0	0
OG_18277	Sphfalx17G109100|Sphmag13G122300|Sphmag14G058200|Sphmag17G087400	0	0	0	0	0	0	0	0	0	0	0	0	0	1	3	0	0	0	0	0	0	0	0	0	0	0	0	0	0	0	0	0	0	0	0	0
OG_18278	Sphfalx12G007100|Sphmag12G007400	0	0	0	0	0	0	0	0	0	0	0	0	0	1	1	0	0	0	0	0	0	0	0	0	0	0	0	0	0	0	0	0	0	0	0	0
OG_18279	Sphfalx17G015500|Sphmag12G003300	0	0	0	0	0	0	0	0	0	0	0	0	0	1	1	0	0	0	0	0	0	0	0	0	0	0	0	0	0	0	0	0	0	0	0	0
OG_18280	Sphfalx14G054300|Sphmag12G005800	0	0	0	0	0	0	0	0	0	0	0	0	0	1	1	0	0	0	0	0	0	0	0	0	0	0	0	0	0	0	0	0	0	0	0	0
OG_18281	Sphfalx12G038700|Sphmag12G056800	0	0	0	0	0	0	0	0	0	0	0	0	0	1	1	0	0	0	0	0	0	0	0	0	0	0	0	0	0	0	0	0	0	0	0	0
OG_18282	Sphfalx01G021500|Sphmag01G019000	0	0	0	0	0	0	0	0	0	0	0	0	0	1	1	0	0	0	0	0	0	0	0	0	0	0	0	0	0	0	0	0	0	0	0	0
OG_18283	Sphfalx01G202400|Sphmag01G193800	0	0	0	0	0	0	0	0	0	0	0	0	0	1	1	0	0	0	0	0	0	0	0	0	0	0	0	0	0	0	0	0	0	0	0	0
OG_18284	Sphfalx07G078500|Sphmag07G080500	0	0	0	0	0	0	0	0	0	0	0	0	0	1	1	0	0	0	0	0	0	0	0	0	0	0	0	0	0	0	0	0	0	0	0	0
OG_18285	Sphfalx16G039000|Sphmag16G020400	0	0	0	0	0	0	0	0	0	0	0	0	0	1	1	0	0	0	0	0	0	0	0	0	0	0	0	0	0	0	0	0	0	0	0	0
OG_18286	Sphfalx16G047400|Sphmag16G047000	0	0	0	0	0	0	0	0	0	0	0	0	0	1	1	0	0	0	0	0	0	0	0	0	0	0	0	0	0	0	0	0	0	0	0	0
OG_18287	Sphfalx15G061300|Sphfalx15G061400|Sphmag16G047300	0	0	0	0	0	0	0	0	0	0	0	0	0	2	1	0	0	0	0	0	0	0	0	0	0	0	0	0	0	0	0	0	0	0	0	0
OG_18288	Sphfalx03G123000|Sphmag03G119700|Sphmag03G119900	0	0	0	0	0	0	0	0	0	0	0	0	0	1	2	0	0	0	0	0	0	0	0	0	0	0	0	0	0	0	0	0	0	0	0	0
OG_18289	Sphfalx13G125200|Sphmag04G117800|Sphmag04G119000	0	0	0	0	0	0	0	0	0	0	0	0	0	1	2	0	0	0	0	0	0	0	0	0	0	0	0	0	0	0	0	0	0	0	0	0
OG_1829	Sphfalx07G115900|Sphfalx09G064800|Sphfalx10G007100|Sphfalx12G076100|Sphfalx15G091600|Sphmag07G123400|Sphmag09G049100|Sphmag10G006800|Sphmag12G080400|Sphmag15G082900	0	0	0	0	0	1	3	1	1	1	1	1	1	5	5	5	1	3	5	4	7	14	9	9	6	10	10	21	10	12	16	9	9	17	19	12
OG_18290	Sphfalx01G043900|Sphmag01G041000|Sphmag01G041600	0	0	0	0	0	0	0	0	0	0	0	0	0	1	2	0	0	0	0	0	0	0	0	0	0	0	0	0	0	0	0	0	0	0	0	0
OG_18292	Sphfalx16G043300|Sphmag16G042300|Sphmag16G042500|Sphmag16G042900	0	0	0	0	0	0	0	0	0	0	0	0	0	1	3	0	0	0	0	0	0	0	0	0	0	0	0	0	0	0	0	0	0	0	0	0
OG_18329	Sphfalx04G034000|Sphfalx04G127700|Sphfalx08G049300|Sphfalx13G004400|Sphfalx15G063100|Sphfalx19G012200|Sphfalx19G012300|Sphmag04G132700|Sphmag08G046200|Sphmag15G064900	1	1	1	1	1	1	3	1	1	0	1	2	1	7	3	4	2	1	2	2	3	3	3	2	2	2	5	10	5	5	3	4	2	6	3	2
OG_1833	Sphfalx06G037500|Sphfalx07G088800|Sphfalx12G021100|Sphfalx15G104000|Sphmag06G036800|Sphmag07G097400|Sphmag12G026100|Sphmag15G087800	0	1	1	1	1	1	10	1	1	1	1	1	3	4	4	7	1	3	5	2	1	2	1	2	2	3	5	10	4	5	4	6	3	6	15	4
OG_18358	Sphfalx03G109600|Sphfalx04G029900|Sphfalx15G068800|Sphfalx18G075800|Sphmag03G103500|Sphmag04G033500|Sphmag15G071000|Sphmag18G022900	1	1	3	1	1	1	4	1	1	1	1	1	1	4	4	2	4	1	1	1	3	3	2	2	2	3	2	5	3	2	4	2	3	5	5	3
OG_18359	Sphfalx06G057600|Sphfalx07G089400|Sphmag06G046600|Sphmag07G098000	1	1	1	1	2	2	5	1	1	1	1	1	1	2	2	2	1	2	1	4	2	2	3	4	1	1	1	2	1	1	2	2	2	1	1	1
OG_18377	Sphfalx03G029600|Sphfalx14G098900|Sphfalx18G004900|Sphmag03G026700|Sphmag14G098600|Sphmag18G003600	1	1	1	0	1	1	1	1	0	1	1	0	0	3	3	2	1	1	4	1	1	2	5	1	1	1	2	3	2	2	1	0	0	0	0	0
OG_1838	Sphfalx02G156700|Sphfalx08G015100|Sphmag02G157800|Sphmag08G026100|Sphmag15G066400	1	1	2	1	0	0	7	1	2	1	0	2	1	2	3	3	1	1	0	1	0	0	3	0	0	2	3	6	3	3	0	2	2	3	4	3
OG_18382	Sphfalx10G037600|Sphfalx15G075700|Sphmag10G035500|Sphmag15G078200	0	0	1	0	1	1	3	1	1	1	1	1	1	2	2	1	1	1	1	1	1	1	1	2	1	1	1	2	1	1	2	1	1	1	2	1
OG_1839	Sphfalx02G101400|Sphfalx08G083600|Sphmag02G084100|Sphmag08G079400	1	1	1	1	1	1	5	1	1	1	1	1	1	2	2	1	1	1	1	1	2	1	1	1	1	1	1	5	1	1	2	1	2	1	2	1
OG_18390	Sphfalx02G056800|Sphfalx16G073900|Sphfalx17G084100|Sphmag02G057300|Sphmag16G072900|Sphmag17G083500	0	0	1	1	2	6	3	1	2	2	2	1	1	3	3	2	1	1	1	2	1	1	1	1	1	1	1	2	1	1	1	1	1	1	2	1
OG_18391	Sphfalx15G035200|Sphfalx19G045000|Sphmag15G035700|Sphmag19G046800	0	0	0	0	0	1	0	0	2	1	1	1	1	2	2	2	1	2	1	1	0	0	0	0	0	0	0	0	0	0	0	0	0	0	0	0
OG_18393	Sphfalx16G034900|Sphmag16G033500	0	0	0	0	0	0	0	0	0	1	0	1	0	1	1	0	2	0	0	0	0	0	0	0	0	0	0	0	0	0	0	0	0	0	0	0
OG_18401	Sphfalx07G044700|Sphfalx09G013900|Sphmag07G053400|Sphmag09G099200	1	1	1	1	0	1	2	1	1	1	1	1	1	2	2	1	1	1	1	1	1	2	0	2	1	1	1	2	1	1	1	2	1	3	2	1
OG_18409	Sphfalx16G072200|Sphfalx16G072300|Sphmag16G071700|Sphmag16G071800	1	1	1	0	1	1	0	0	1	2	2	1	1	2	2	4	1	2	1	1	0	0	0	0	0	0	0	0	0	0	0	0	0	0	0	0
OG_18411	Sphfalx01G078600|Sphfalx05G069000|Sphmag01G073700|Sphmag05G077500	0	0	1	0	1	2	0	1	1	1	1	1	1	2	2	2	1	2	1	1	1	1	2	4	1	1	1	5	2	1	4	1	2	2	2	1
OG_18423	Sphfalx02G068900|Sphfalx04G059800|Sphmag02G067800|Sphmag04G062100	0	0	1	0	1	1	7	1	1	1	1	1	1	2	2	3	1	1	2	1	3	1	2	3	1	1	1	2	1	1	1	1	1	1	1	1
OG_18427	Sphfalx01G030400|Sphfalx01G202100|Sphfalx02G069200|Sphfalx08G057700|Sphfalx17G075700|Sphmag01G028000|Sphmag01G194200|Sphmag02G067500|Sphmag08G054400|Sphmag17G072800	1	1	1	1	1	0	3	3	1	2	1	2	2	5	5	4	2	1	1	1	9	1	2	1	2	1	3	7	3	3	5	3	3	5	5	4
OG_18428	Sphfalx10G080800|Sphfalx11G080500|Sphfalx18G043000|Sphmag10G075800|Sphmag11G082700|Sphmag18G055400	1	1	1	0	1	1	3	1	1	0	1	1	1	3	3	5	1	1	3	2	1	1	2	3	2	2	2	6	2	3	3	3	3	3	4	4
OG_18430	Sphfalx02G135600|Sphfalx05G134200|Sphmag02G134200|Sphmag05G145700	1	1	1	1	1	1	9	2	1	1	1	1	1	2	2	1	1	2	1	2	5	3	5	1	1	2	1	2	1	1	2	2	1	7	2	2
OG_18437	Sphfalx07G104300|Sphfalx12G069100|Sphfalx14G095200|Sphmag07G112800|Sphmag12G074300|Sphmag14G094500	1	1	1	0	1	1	4	1	1	1	1	1	1	3	3	1	2	1	1	1	2	3	3	2	2	1	2	4	2	1	1	2	3	2	2	1
OG_1844	Sphfalx13G104700|Sphfalx18G042200|Sphmag13G106000|Sphmag18G056400	1	1	1	1	1	1	2	1	1	1	1	1	0	2	2	1	1	1	1	1	2	1	2	1	1	3	1	4	1	2	2	3	1	1	2	1
OG_18442	Sphfalx02G011900|Sphfalx08G044300|Sphfalx10G015800|Sphmag02G020200|Sphmag08G041100|Sphmag10G013200	0	0	0	0	1	1	11	1	1	1	1	1	1	3	3	2	1	3	3	1	1	1	3	2	2	3	2	4	2	3	3	2	4	4	4	2
OG_18444	Sphfalx06G092500|Sphfalx12G065700|Sphmag06G071300|Sphmag12G071100	3	2	0	0	1	0	0	0	1	1	1	1	1	2	2	4	1	1	3	2	0	1	3	1	2	2	2	4	2	2	2	3	2	3	2	1
OG_18447	Sphfalx07G098100|Sphfalx17G011800|Sphmag07G106500|Sphmag17G012500	0	0	1	0	1	2	3	1	1	0	1	1	2	2	2	1	1	0	2	2	2	1	1	1	1	1	1	2	1	1	1	1	1	1	2	1
OG_18448	Sphfalx02G018600|Sphfalx08G122400|Sphmag02G013000|Sphmag08G117600	0	0	0	0	1	3	3	0	1	1	1	1	1	2	2	3	1	2	2	4	5	7	7	3	3	4	7	15	7	6	5	3	5	7	8	5
OG_18457	Sphfalx03G033300|Sphfalx13G109400|Sphfalx15G075300|Sphfalx17G005300|Sphfalx18G025900|Sphmag03G030400|Sphmag03G125500|Sphmag10G073100|Sphmag13G111100|Sphmag15G077800|Sphmag18G058800|Sphmag18G071400	0	0	0	0	1	3	0	0	1	1	1	1	1	5	7	2	3	0	1	1	3	2	7	3	1	1	2	4	2	2	1	2	1	5	1	1
OG_18461	Sphfalx10G070000|Sphfalx12G013000|Sphfalx17G109800|Sphfalx18G097700|Sphmag12G016300|Sphmag16G039100	1	1	1	0	1	1	1	1	1	1	1	1	1	4	2	1	1	1	1	1	1	1	1	2	1	1	2	2	1	1	1	1	1	1	2	2
OG_18462	Sphfalx01G104400|Sphfalx05G055400|Sphfalx08G100100|Sphmag01G097800|Sphmag05G049800|Sphmag08G096900	1	1	1	0	1	2	6	2	1	1	1	1	1	3	3	3	1	2	2	1	1	1	2	3	1	2	1	4	2	2	3	1	3	3	2	1
OG_18466	Sphfalx02G053700|Sphfalx02G149700|Sphfalx02G150200|Sphfalx02G150500|Sphfalx17G021000|Sphfalx17G109900|Sphmag02G054600|Sphmag02G149300|Sphmag02G149600|Sphmag02G149800	1	3	1	1	0	1	4	0	2	2	2	1	1	6	4	3	2	2	2	1	4	2	3	3	2	4	2	5	2	2	2	2	2	2	3	4
OG_18467	Sphfalx03G084000|Sphfalx03G098200|Sphfalx13G022400|Sphfalx18G080600|Sphmag03G080600|Sphmag03G092800|Sphmag13G018800|Sphmag18G019700	0	0	1	1	1	3	8	1	1	1	0	1	1	4	4	3	3	1	1	0	1	2	2	1	1	1	1	4	1	1	1	1	5	3	4	3
OG_18468	Sphfalx05G109200|Sphfalx08G034400|Sphmag05G119400|Sphmag08G033900	1	1	0	1	1	2	4	0	1	1	1	1	1	2	2	1	1	2	1	1	1	1	2	0	1	1	1	2	1	1	1	1	2	3	2	2
OG_18470	Sphfalx04G145500|Sphfalx06G008100|Sphfalx10G064900|Sphfalx11G115300|Sphfalx14G000900|Sphfalx18G054300|Sphmag04G151300|Sphmag06G007400|Sphmag10G062500|Sphmag11G119100|Sphmag14G001100|Sphmag18G043400	1	1	1	1	1	1	4	1	1	1	1	2	2	6	6	4	3	2	1	4	2	4	3	1	3	1	1	2	1	1	2	2	5	3	2	2
OG_18473	Sphfalx13G112400|Sphfalx18G042800|Sphmag13G113700|Sphmag18G055600	0	0	0	0	1	0	0	1	1	1	1	1	1	2	2	2	1	1	2	1	2	2	2	2	1	1	1	2	1	1	1	1	1	2	2	1
OG_18475	Sphfalx19G069500|Sphfalx19G070700|Sphmag19G073100|Sphmag19G074300	1	1	1	0	1	1	1	1	2	2	2	1	1	2	2	2	1	1	2	1	3	2	5	2	1	1	1	2	1	1	3	2	1	4	2	2
OG_18477	Sphfalx03G098100|Sphfalx06G014700|Sphfalx07G042200|Sphmag03G092700|Sphmag06G015200|Sphmag07G050700	1	1	0	0	1	1	3	1	2	2	2	1	1	3	3	2	1	2	3	2	1	0	0	0	1	1	1	2	1	1	2	1	1	1	2	1
OG_18478	Sphfalx03G112400|Sphfalx07G052700|Sphfalx09G028800|Sphfalx12G029200|Sphfalx13G059000|Sphmag03G106700|Sphmag07G060200|Sphmag09G081500|Sphmag12G036000|Sphmag13G057400	1	1	1	1	1	1	4	0	1	1	1	1	1	5	5	3	2	1	1	2	1	1	1	1	1	1	2	4	2	2	2	1	2	2	3	2
OG_1848	Sphfalx11G091600|Sphfalx11G091800|Sphmag08G131200|Sphmag11G092300	1	1	1	1	1	1	4	0	1	1	1	1	1	2	2	1	1	1	2	2	2	1	2	0	1	1	2	1	1	2	3	1	1	2	2	2
OG_18483	Sphfalx09G057800|Sphmag09G060900	0	0	0	0	0	0	0	0	1	1	1	0	0	1	1	0	0	1	1	1	2	2	2	3	2	2	2	4	2	2	3	1	2	5	3	2
OG_18484	Sphfalx07G034100|Sphfalx09G025100|Sphfalx16G063600|Sphmag07G041600|Sphmag09G087600|Sphmag16G062700	1	3	1	1	1	1	2	2	1	1	1	2	2	3	3	6	2	2	3	2	5	21	10	7	2	2	3	4	3	3	4	3	4	7	6	4
OG_18486	Sphfalx01G054000|Sphfalx01G164200|Sphfalx06G001300|Sphfalx09G001900|Sphfalx17G045400|Sphmag01G051200|Sphmag01G160800|Sphmag06G001500|Sphmag09G109500|Sphmag17G041700	0	0	1	1	1	2	3	1	1	1	3	1	1	5	5	6	3	1	5	3	0	7	5	4	3	3	4	7	1	2	3	3	4	4	4	3
OG_18488	Sphfalx02G065200|Sphfalx02G065300|Sphfalx02G065700|Sphfalx02G065800|Sphmag02G065900|Sphmag02G066100|Sphmag02G066300	0	0	0	0	0	0	0	0	0	0	0	0	0	4	3	0	0	0	0	0	0	0	0	0	0	0	0	0	0	0	0	0	0	0	0	0
OG_18489	Sphfalx08G076800|Sphfalx11G075000|Sphmag08G072800|Sphmag11G077700	0	0	1	1	0	0	3	1	0	0	0	0	0	2	2	1	1	1	1	1	1	1	3	1	1	1	1	2	1	1	1	1	2	1	3	1
OG_18496	Sphfalx02G045500|Sphfalx14G092000|Sphmag01G175300|Sphmag01G176300|Sphmag05G021500|Sphmag16G087600	0	0	0	0	0	0	0	0	0	0	0	0	0	2	4	0	0	0	0	0	0	0	1	0	2	2	1	5	1	1	1	2	1	2	0	1
OG_18503	Sphfalx05G143200|Sphfalx08G017600|Sphmag05G150700|Sphmag08G023700	1	1	1	2	1	0	5	1	1	1	1	0	0	2	2	1	1	1	1	1	2	1	1	1	1	2	1	2	1	1	1	2	1	1	1	1
OG_18506	Sphfalx03G004200|Sphfalx10G025200|Sphmag03G002300|Sphmag10G021700	0	0	1	1	1	0	2	1	1	1	1	1	1	2	2	2	1	0	1	1	1	1	2	0	1	1	1	2	1	1	2	1	2	1	3	1
OG_18512	Sphfalx02G023300|Sphfalx03G111900|Sphfalx08G091800|Sphfalx13G053800|Sphmag02G008700|Sphmag03G106200|Sphmag08G089000|Sphmag13G051800	1	1	1	0	1	1	3	1	1	1	1	1	1	4	4	5	1	1	2	2	3	2	3	2	3	3	4	6	4	2	4	2	6	6	4	3
OG_18514	Sphfalx03G130400|Sphfalx13G032100|Sphmag03G127800|Sphmag13G028100	1	1	0	1	1	1	0	0	0	1	1	0	0	2	2	1	1	1	2	1	2	2	8	1	1	1	1	6	1	1	1	1	2	1	1	0
OG_18516	Sphfalx16G094200|Sphfalx17G097800|Sphmag16G095200|Sphmag17G098200	1	1	1	1	1	1	5	1	1	1	1	1	1	2	2	1	2	1	1	1	2	0	4	1	1	2	1	5	2	2	2	2	3	3	2	1
OG_18520	Sphfalx01G202000|Sphfalx02G112300|Sphfalx04G022300|Sphfalx11G013100|Sphmag01G194300|Sphmag02G112900|Sphmag04G025000|Sphmag11G013600	1	1	1	1	1	2	3	1	2	2	2	1	1	4	4	4	2	1	3	2	1	9	4	2	3	1	2	5	4	2	2	3	4	3	2	4
OG_18522	Sphfalx01G091200|Sphfalx08G076500|Sphmag01G085900|Sphmag08G072500	1	1	1	1	1	1	3	1	1	0	1	1	1	2	2	4	1	1	4	1	1	1	1	3	0	2	1	4	1	2	1	1	2	3	5	2
OG_18525	Sphfalx06G120000|Sphfalx09G097300|Sphmag06G124700|Sphmag09G020500	1	1	1	1	1	1	4	1	2	2	2	1	1	2	2	2	1	1	2	1	1	1	1	2	1	1	1	2	1	1	1	1	3	1	1	2
OG_18526	Sphfalx01G100100|Sphfalx05G066500|Sphfalx08G114100|Sphmag01G093500|Sphmag05G070300|Sphmag08G110500	1	1	1	1	1	2	4	1	2	1	1	1	1	3	3	2	2	1	1	2	1	1	4	1	1	2	2	4	2	2	2	2	3	2	2	1
OG_18529	Sphfalx03G038400|Sphfalx11G099800|Sphfalx14G081300|Sphmag03G034900|Sphmag11G103300|Sphmag14G081600	1	1	0	1	1	0	3	0	1	0	0	1	1	3	3	2	2	1	0	1	1	1	2	1	1	3	1	2	1	1	2	1	3	2	2	1
OG_18531	Sphfalx01G019800|Sphfalx01G184900|Sphfalx02G205400|Sphfalx05G010500|Sphmag01G011500|Sphmag01G175700|Sphmag02G204800|Sphmag05G013700	1	1	1	0	1	2	2	1	1	1	1	2	2	4	4	2	2	2	5	2	2	1	1	1	1	1	0	1	0	0	1	1	3	1	1	0
OG_18536	Sphfalx06G098900|Sphfalx12G065800|Sphmag06G102600|Sphmag12G071200	0	0	1	1	1	1	3	1	1	1	1	1	1	2	2	2	1	2	1	1	1	1	1	1	1	1	1	3	1	1	1	1	1	1	2	1
OG_18541	Sphfalx04G051600|Sphfalx06G137300|Sphfalx11G027800|Sphmag04G055500|Sphmag06G143000|Sphmag11G028600|Sphmag14G107800	1	1	1	0	1	1	6	0	1	1	1	1	1	3	4	2	2	1	3	1	2	2	2	2	1	1	1	4	2	2	1	2	2	2	2	1
OG_18542	Sphfalx16G094900|Sphfalx19G086700|Sphmag16G095900|Sphmag19G089400	1	1	0	0	1	1	4	1	1	1	2	1	0	2	2	4	1	1	2	0	3	1	4	3	1	2	3	6	4	3	2	1	6	4	3	4
OG_18545	Sphfalx16G027600|Sphfalx17G004100|Sphmag16G029600|Sphmag17G003600	1	1	0	1	1	1	3	0	1	0	0	1	1	2	2	1	1	1	1	1	1	0	2	2	0	1	2	7	2	2	1	1	2	2	1	2
OG_18547	Sphfalx08G034200|Sphfalx18G076700|Sphmag08G034100|Sphmag18G015900	0	0	0	0	1	2	3	0	0	0	0	1	1	2	2	2	1	1	2	2	2	2	3	2	1	2	3	7	3	3	2	1	2	0	2	1
OG_18550	Sphfalx06G067500|Sphfalx09G091900|Sphmag06G069400|Sphmag09G023900	1	1	1	2	1	2	2	1	1	2	1	1	1	2	2	2	1	2	4	5	1	2	6	1	2	4	3	8	3	3	3	2	4	7	3	2
OG_18566	Sphfalx04G010200|Sphfalx09G042600|Sphfalx10G014100|Sphfalx16G075200|Sphmag04G011600|Sphmag09G066200|Sphmag10G011500|Sphmag16G074600	1	1	1	2	1	1	3	1	3	3	3	3	4	4	4	4	3	1	3	1	4	3	3	2	1	1	3	6	3	3	3	1	2	4	4	4
OG_18570	Sphfalx01G169700|Sphfalx05G023600|Sphmag01G155400|Sphmag05G029700	1	1	1	2	1	1	3	1	0	1	1	1	1	2	2	1	2	1	1	1	1	1	1	1	1	2	2	5	2	2	1	1	2	2	2	1
OG_18579	Sphfalx06G066500|Sphfalx07G027600|Sphmag06G068300|Sphmag07G035500	1	1	1	1	1	1	3	1	1	1	1	1	1	2	2	1	1	1	2	3	3	1	4	1	1	2	1	2	1	1	2	1	1	1	3	2
OG_18581	Sphfalx06G097100|Sphfalx07G108100|Sphfalx09G063000|Sphfalx12G068300|Sphmag06G095700|Sphmag07G116200|Sphmag09G066100|Sphmag12G073400|Sphmag12G073600	1	1	1	1	1	1	4	1	1	1	1	1	1	4	5	7	3	1	5	2	1	2	3	1	2	2	2	4	1	1	5	2	6	8	4	4
OG_18583	Sphfalx02G161800|Sphfalx11G008600|Sphmag02G170900|Sphmag11G009200	1	1	0	0	1	0	2	1	1	2	2	1	1	2	2	1	1	1	1	1	1	2	3	1	1	1	1	3	1	1	1	2	2	2	6	2
OG_18584	Sphfalx01G119100|Sphfalx05G073000|Sphmag01G110900|Sphmag05G081100	0	1	1	0	1	1	1	1	0	2	3	1	1	2	2	1	1	1	1	1	0	1	1	0	1	1	1	2	1	1	0	1	2	2	2	1
OG_18585	Sphfalx14G023600|Sphfalx18G079600|Sphmag14G023200|Sphmag18G018900	1	1	0	1	1	1	4	1	1	1	1	1	1	2	2	4	1	1	2	0	1	1	2	1	1	2	1	2	1	1	1	1	2	3	2	2
OG_18587	Sphfalx06G072300|Sphfalx07G093100|Sphfalx09G080900|Sphfalx13G096200|Sphmag06G074600|Sphmag07G101900|Sphmag09G033900|Sphmag13G096200	0	0	0	0	0	1	4	1	2	2	2	1	1	4	4	4	3	4	5	3	3	7	3	2	1	1	5	10	6	6	2	2	5	6	5	3
OG_18593	Sphfalx01G155900|Sphfalx05G137700|Sphfalx08G047700|Sphmag01G169100|Sphmag05G147500|Sphmag08G044500	2	1	1	1	1	1	2	1	2	2	2	1	1	3	3	5	2	2	3	5	5	4	7	5	4	6	4	11	5	4	6	3	6	7	11	4
OG_18595	Sphfalx02G119000|Sphfalx02G119400|Sphfalx02G119900|Sphfalx02G120200|Sphfalx02G121300|Sphfalx02G121700|Sphfalx02G121900|Sphmag02G119200|Sphmag02G120100	1	1	1	0	1	2	4	0	1	0	1	1	1	7	2	1	1	1	2	1	2	1	3	1	2	1	1	3	1	1	1	1	1	1	1	1
OG_18596	Sphfalx17G090200|Sphfalx19G082700|Sphmag04G141300|Sphmag17G089000|Sphmag19G085500	3	2	1	1	2	1	0	1	0	0	0	1	1	2	3	2	1	1	1	1	3	4	4	2	1	1	3	4	2	2	1	1	1	2	3	2
OG_18601	Sphfalx03G024100|Sphfalx13G094400|Sphfalx14G103400|Sphmag03G020400|Sphmag13G090000|Sphmag14G103900	0	0	0	0	0	0	0	0	1	0	1	1	1	3	3	0	0	1	3	3	0	0	0	0	0	0	0	0	0	0	0	0	0	0	0	0
OG_18603	Sphfalx01G074700|Sphfalx01G090700|Sphfalx02G099600|Sphfalx02G099900|Sphfalx05G062900|Sphfalx05G078200|Sphfalx10G009300|Sphfalx10G010000|Sphfalx10G010700|Sphmag01G070500|Sphmag01G085400|Sphmag02G085400|Sphmag02G085800|Sphmag05G069900|Sphmag05G086700	1	1	1	1	1	1	19	1	2	2	2	2	2	9	6	5	4	1	4	3	1	4	4	2	2	4	3	6	2	2	3	3	5	5	5	3
OG_18606	Sphfalx08G048500|Sphfalx17G067900|Sphfalx19G067300|Sphmag08G045300|Sphmag17G066100|Sphmag19G070800	1	1	1	1	1	1	7	1	1	1	1	1	0	3	3	3	2	1	1	1	1	1	2	1	1	2	1	2	1	2	1	1	1	1	1	1
OG_18607	Sphfalx02G182200|Sphfalx05G006400|Sphmag02G185400|Sphmag05G008300	1	1	1	1	1	1	3	1	1	1	1	1	1	2	2	2	1	1	2	2	0	2	1	1	1	2	1	2	1	1	2	3	4	4	2	2
OG_18608	Sphfalx02G050000|Sphfalx05G083300|Sphfalx08G060900|Sphmag02G050900|Sphmag05G092200|Sphmag08G057300	1	1	1	0	1	1	8	1	2	3	3	2	2	3	3	2	5	1	3	2	2	4	4	2	2	3	1	4	3	3	2	3	2	4	4	3
OG_18612	Sphfalx04G008700|Sphfalx04G009500|Sphfalx07G064100|Sphfalx09G075800|Sphmag04G010800|Sphmag04G028900|Sphmag04G031300|Sphmag07G066800|Sphmag09G038200	0	0	1	1	1	1	1	1	0	0	0	1	1	4	5	1	0	1	1	1	2	1	3	1	1	1	1	2	1	1	1	1	1	1	1	2
OG_18614	Sphfalx06G029300|Sphfalx09G033200|Sphfalx12G044000|Sphmag06G028600|Sphmag09G086100|Sphmag12G051000	1	1	1	1	1	1	7	2	1	1	1	1	1	3	3	2	4	1	1	1	1	1	1	1	1	1	1	2	1	1	1	1	2	1	2	1
OG_18618	Sphfalx06G101700|Sphfalx09G062900|Sphfalx09G102200|Sphmag06G105400|Sphmag09G014400|Sphmag09G066000	1	1	1	1	1	1	6	1	2	2	2	1	1	3	3	3	2	3	1	1	1	2	1	11	3	2	2	2	1	2	2	2	3	3	3	3
OG_18624	Sphfalx01G159900|Sphfalx02G152600|Sphmag01G010900|Sphmag01G164700|Sphmag02G152800	1	1	1	3	1	2	4	1	1	1	1	2	1	2	3	3	1	2	1	2	2	1	1	6	1	1	4	6	2	2	1	3	1	2	2	2
OG_18627	Sphfalx03G115900|Sphfalx07G025400|Sphfalx14G020700|Sphfalx17G022300|Sphmag03G111400|Sphmag07G032700|Sphmag14G020800|Sphmag17G024600	0	0	0	0	0	0	0	1	2	2	2	1	1	4	4	3	1	2	9	6	6	2	3	2	4	2	3	7	3	3	9	3	5	5	5	5
OG_18631	Sphfalx02G131300|Sphfalx05G026200|Sphmag02G130200|Sphmag05G031900	0	0	0	0	1	1	3	1	1	0	1	1	1	2	2	2	1	1	0	1	1	0	3	1	2	1	1	2	1	1	1	2	2	1	1	2
OG_18632	Sphfalx02G051700|Sphfalx08G124200|Sphmag02G052400|Sphmag08G119300	2	1	1	0	1	1	4	1	1	1	1	1	1	2	2	2	1	0	2	1	1	1	1	2	1	1	1	4	1	1	1	2	1	1	3	2
OG_18633	Sphfalx04G110200|Sphfalx17G086100|Sphmag04G112900|Sphmag17G085200	1	1	1	0	1	1	4	1	1	2	1	1	1	2	2	1	1	1	1	2	4	1	1	1	1	1	1	2	1	1	2	1	1	1	1	1
OG_18635	Sphfalx02G138300|Sphfalx05G026300|Sphfalx08G141300|Sphmag02G136800|Sphmag05G032100|Sphmag08G134400	1	1	0	1	1	1	6	1	1	1	1	1	1	3	3	2	2	1	1	1	1	1	3	2	1	1	1	2	1	1	1	2	1	2	1	1
OG_18648	Sphfalx03G122200|Sphfalx03G136000|Sphfalx08G050200|Sphfalx13G067300|Sphmag03G118400|Sphmag03G133000|Sphmag08G047100|Sphmag13G066200	0	0	0	0	0	0	0	0	1	1	1	0	0	4	4	4	3	2	4	4	2	8	2	2	3	2	2	5	2	2	3	2	3	2	4	3
OG_18650	Sphfalx04G050800|Sphfalx11G028200|Sphmag04G054900|Sphmag11G029300	1	2	1	0	1	3	3	1	1	1	1	1	1	2	2	1	2	1	1	1	2	2	4	1	1	1	2	2	1	1	2	1	3	2	3	3
OG_18653	Sphfalx06G007600|Sphfalx13G095400|Sphfalx18G099400|Sphmag13G095500|Sphmag18G096400	0	0	0	0	0	0	0	0	0	0	0	0	0	3	2	0	0	0	0	0	0	0	0	0	0	0	0	0	0	0	0	0	0	0	0	0
OG_18659	Sphfalx01G080700|Sphfalx08G078500|Sphmag01G075400|Sphmag08G074900	1	1	1	1	1	1	1	1	1	1	1	1	1	2	2	1	1	1	1	1	1	1	2	1	1	1	1	2	1	1	1	1	2	2	2	1
OG_18662	Sphfalx07G088300|Sphfalx08G147700|Sphfalx09G056700|Sphmag07G096900|Sphmag08G141400|Sphmag09G059800	1	1	1	1	1	1	0	1	0	0	0	2	1	3	3	2	1	2	2	2	2	2	4	1	5	2	3	6	3	3	1	3	5	3	3	1
OG_18664	Sphfalx03G049400|Sphfalx14G058600|Sphfalx18G031200|Sphmag03G045800|Sphmag14G057800|Sphmag18G064200	1	1	1	1	1	1	4	1	2	1	1	1	1	3	3	5	1	1	1	1	1	1	3	3	7	2	2	4	2	2	2	2	4	2	2	2
OG_18666	Sphfalx04G126800|Sphfalx10G098400|Sphfalx11G109800|Sphfalx13G056900|Sphfalx14G053100|Sphfalx18G085800|Sphmag04G131800|Sphmag10G094700|Sphmag11G112800|Sphmag13G055300|Sphmag14G053000|Sphmag18G013200	1	1	1	1	1	3	3	1	1	1	1	1	1	6	6	6	2	2	4	1	2	2	5	3	1	2	3	5	3	3	3	3	4	4	4	2
OG_1867	Sphfalx18G038500|Sphfalx18G038700|Sphmag18G072700|Sphmag18G073000	0	0	0	0	1	0	1	0	0	1	2	1	0	2	2	1	2	1	0	1	0	0	2	2	1	4	2	6	0	1	2	0	4	5	4	3
OG_18670	Sphfalx10G087000|Sphfalx15G017200|Sphmag10G082200|Sphmag15G018000	1	1	1	1	1	1	5	2	1	1	1	1	1	2	2	3	1	2	1	1	1	2	2	2	1	1	1	2	1	1	1	2	2	2	1	2
OG_18671	Sphfalx01G191500|Sphfalx16G062900|Sphfalx17G052900|Sphmag01G183300|Sphmag16G062000|Sphmag17G048700|Sphmag19G067900	1	1	1	1	1	3	7	1	2	3	3	1	1	3	4	4	2	1	2	1	3	2	1	2	2	3	3	4	4	2	3	2	5	4	5	3
OG_18675	Sphfalx02G163200|Sphfalx04G008200|Sphmag02G169600|Sphmag04G010500	1	1	1	0	1	1	3	1	1	1	1	1	1	2	2	4	1	1	3	4	2	3	4	3	2	2	2	4	2	2	2	1	5	5	4	4
OG_18680	Sphfalx16G083000|Sphfalx17G086800|Sphmag16G082900|Sphmag17G085900	1	1	1	1	1	1	0	1	1	1	1	0	0	2	2	1	1	1	2	2	1	2	2	1	2	2	3	6	3	3	3	2	2	2	2	2
OG_18688	Sphfalx07G013300|Sphfalx13G031500|Sphmag07G020900|Sphmag13G026700	2	1	1	1	1	2	4	1	1	1	1	1	1	2	2	1	2	1	1	1	2	1	2	0	1	1	1	2	1	1	1	1	2	2	2	1
OG_18689	Sphfalx03G133100|Sphfalx13G026100|Sphmag03G130300|Sphmag13G021800|Sphmag17G004400	3	1	2	1	1	0	2	0	1	1	1	1	1	2	3	2	1	1	1	1	1	1	1	1	1	1	1	4	1	1	0	1	1	1	1	1
OG_18692	Sphfalx06G110500|Sphfalx12G084100|Sphmag06G114300|Sphmag12G088900	1	1	1	0	1	1	4	1	1	1	1	1	1	2	2	2	1	1	1	1	2	8	3	1	1	1	2	4	2	2	2	1	1	2	2	1
OG_18693	Sphfalx01G055600|Sphfalx01G158000|Sphfalx02G113500|Sphfalx10G068400|Sphfalx15G058000|Sphmag01G053000|Sphmag01G166500|Sphmag02G113900|Sphmag10G064100|Sphmag15G060500	1	1	1	1	1	3	3	1	4	2	3	2	1	5	5	4	2	0	2	3	6	2	7	2	3	3	5	10	5	5	5	5	3	5	2	2
OG_18695	Sphfalx01G061300|Sphfalx02G123700|Sphmag01G055500|Sphmag02G121900	0	0	0	0	0	0	0	0	1	1	1	1	1	2	2	2	1	2	5	5	2	6	4	6	2	4	5	10	6	5	6	6	1	8	7	4
OG_18699	Sphfalx10G065500|Sphfalx15G026800|Sphmag10G063100|Sphmag15G020500	2	1	1	0	2	1	3	1	1	1	2	1	1	2	2	1	1	1	1	1	1	2	1	2	1	1	1	2	1	1	1	1	1	1	2	1
OG_187	Sphfalx01G098300|Sphfalx08G097800|Sphfalx16G045500|Sphmag01G086700|Sphmag08G094200|Sphmag16G045600	2	2	1	1	1	1	4	1	1	1	1	1	0	3	3	1	1	2	1	3	1	1	3	0	1	3	1	2	1	1	2	2	4	4	3	1
OG_18700	Sphfalx06G026600|Sphfalx09G031600|Sphmag06G023900|Sphmag06G024300|Sphmag06G024500|Sphmag06G024700|Sphmag09G084300	0	0	0	0	0	0	5	1	1	0	1	1	0	2	5	1	1	4	2	2	2	1	2	1	2	2	2	5	2	2	3	5	2	4	2	2
OG_18704	Sphfalx03G044300|Sphfalx14G061800|Sphmag03G041200|Sphmag13G098800|Sphmag14G060800	1	1	1	1	1	1	2	0	0	1	1	1	1	2	3	2	1	1	1	1	2	1	4	1	1	1	1	2	1	1	1	1	3	2	2	1
OG_18709	Sphfalx07G048300|Sphfalx09G033300|Sphfalx13G090300|Sphfalx14G068800|Sphfalx18G039600|Sphmag07G056500|Sphmag09G086200|Sphmag13G089600|Sphmag14G068600|Sphmag18G072000	1	1	1	1	1	1	3	1	1	1	1	1	1	5	5	3	1	2	3	3	3	4	12	1	2	3	2	4	3	3	2	3	8	6	6	4
OG_18716	Sphfalx01G148100|Sphfalx02G011100|Sphfalx08G043800|Sphmag01G125500|Sphmag02G021100|Sphmag08G040800	0	0	0	0	1	0	0	0	1	0	1	1	0	3	3	4	1	0	0	1	0	0	1	0	0	1	1	4	1	1	0	1	1	1	0	1
OG_18717	Sphfalx01G093100|Sphfalx01G093200|Sphfalx16G056200|Sphmag01G090400|Sphmag01G090500|Sphmag16G055700	1	1	1	1	1	0	3	1	1	1	1	1	1	3	3	3	2	2	1	1	1	1	1	1	1	2	1	2	0	1	2	1	1	1	2	1
OG_18720	Sphfalx03G128900|Sphfalx06G122000|Sphfalx07G015400|Sphfalx07G021900|Sphfalx13G047400|Sphfalx14G026700|Sphmag03G126600|Sphmag06G126100|Sphmag07G022900|Sphmag07G028700|Sphmag13G045500|Sphmag14G026200	1	1	1	1	1	2	8	2	2	2	3	2	2	6	6	5	4	1	2	6	4	2	4	1	3	3	4	8	4	4	6	2	4	6	3	5
OG_18722	Sphfalx02G117700|Sphfalx03G093200|Sphfalx13G051200|Sphfalx14G031400|Sphfalx18G093600|Sphmag03G088700|Sphmag13G049100|Sphmag14G031000|Sphmag18G101400	1	1	1	1	1	1	8	2	2	2	2	2	2	5	4	6	2	3	2	2	3	1	2	2	2	4	2	4	3	2	1	2	3	6	4	3
OG_18723	Sphfalx01G178500|Sphfalx05G040100|Sphmag01G117100|Sphmag05G046700	1	1	1	1	1	2	3	1	1	1	1	1	1	2	2	2	1	1	5	3	2	4	7	6	1	2	2	6	3	2	1	3	2	7	4	4
OG_18726	Sphfalx10G040500|Sphfalx15G045500|Sphmag10G036900|Sphmag15G054500	1	1	1	1	1	1	1	1	1	2	2	1	1	2	2	1	1	1	1	1	1	1	2	1	1	1	1	2	1	1	1	1	1	1	2	1
OG_18728	Sphfalx13G096500|Sphfalx14G081500|Sphmag13G096500|Sphmag14G081400	1	1	1	1	1	1	4	1	2	1	1	1	1	2	2	1	1	0	2	1	1	1	1	1	1	1	1	2	1	1	1	1	2	1	1	1
OG_18729	Sphfalx01G106700|Sphfalx04G005300|Sphmag01G099700|Sphmag04G007500	1	1	1	1	1	1	5	1	1	1	1	1	1	2	2	3	0	2	2	2	7	4	7	3	2	2	3	4	2	2	2	3	2	4	3	1
OG_18731	Sphfalx02G041800|Sphfalx03G005300|Sphmag02G043300|Sphmag03G003400	0	0	0	0	0	0	0	0	1	1	0	1	1	2	2	2	1	1	2	1	2	2	1	1	1	1	1	3	1	1	1	1	6	2	3	1
OG_18734	Sphfalx13G048300|Sphfalx18G095200|Sphfalx19G019700|Sphmag02G025900|Sphmag05G118900|Sphmag13G045900|Sphmag18G099800|Sphmag19G020800	1	1	0	0	1	0	4	1	1	1	0	1	1	3	5	1	1	1	1	1	1	1	1	1	1	1	1	2	1	1	1	1	1	1	2	1
OG_18735	Sphfalx04G055600|Sphfalx10G029900|Sphfalx11G023700|Sphmag04G058400|Sphmag10G026400|Sphmag11G026000	1	1	1	1	1	2	5	1	0	1	1	1	1	3	3	4	2	3	3	2	3	1	4	4	2	2	2	4	2	2	3	3	5	4	3	4
OG_18736	Sphfalx01G037300|Sphfalx01G185800|Sphfalx02G153500|Sphfalx10G070600|Sphmag01G036100|Sphmag01G177300|Sphmag02G153600|Sphmag10G067000|Sphmag13G062800	2	2	1	2	1	2	4	2	1	1	1	1	1	4	5	3	2	1	3	2	3	2	1	3	2	3	3	7	3	3	3	3	4	2	3	3
OG_1874	Sphfalx04G030200|Sphfalx11G107800|Sphfalx15G068900|Sphmag04G033800|Sphmag11G110400|Sphmag11G110900|Sphmag15G071100	1	1	1	1	1	2	3	1	1	1	1	1	2	3	4	1	1	2	1	1	7	1	2	3	2	2	1	2	1	1	2	2	2	2	2	1
OG_18743	Sphfalx01G132300|Sphfalx08G007900|Sphfalx16G001900|Sphfalx19G039000|Sphfalx20G009300|Sphmag01G139600|Sphmag08G006400|Sphmag11G000400|Sphmag16G000900|Sphmag19G040400	0	0	0	0	0	0	3	2	2	1	1	1	0	5	5	4	2	2	3	0	5	5	4	3	2	5	2	4	2	2	4	4	9	6	5	5
OG_18744	Sphfalx01G003400|Sphfalx01G182300|Sphfalx18G039700|Sphmag01G001400|Sphmag01G172900|Sphmag02G197900|Sphmag18G071900	1	2	1	1	0	1	0	1	1	1	1	2	2	3	4	2	2	1	2	1	1	1	1	1	1	1	1	2	1	2	1	1	1	3	2	1
OG_18746	Sphfalx10G014000|Sphfalx13G106000|Sphmag10G011400|Sphmag13G107400	2	1	1	1	1	1	5	1	1	1	1	1	1	2	2	4	1	1	1	1	1	1	2	1	1	1	1	2	1	2	3	1	2	2	2	1
OG_18749	Sphfalx07G071000|Sphfalx10G028100|Sphmag07G062200|Sphmag10G024600	1	1	1	0	1	1	4	0	2	4	4	1	1	2	2	2	1	1	1	2	1	1	1	1	1	1	1	2	1	1	1	2	1	1	2	2
OG_18752	Sphfalx06G051900|Sphfalx09G044100|Sphmag06G054900|Sphmag09G071300	1	1	1	2	1	1	6	1	1	1	1	1	1	2	2	1	1	2	2	1	3	5	1	1	1	1	2	4	2	1	1	1	1	2	2	1
OG_18757	Sphfalx06G095700|Sphfalx06G106900|Sphfalx09G099300|Sphfalx12G057800|Sphfalx12G076700|Sphmag06G101100|Sphmag06G110700|Sphmag09G016600|Sphmag12G062400|Sphmag12G080900	1	1	1	2	1	2	7	2	2	2	2	2	2	5	5	4	2	2	1	2	2	2	2	2	1	2	3	5	1	2	3	1	5	4	6	2
OG_18761	Sphfalx01G105400|Sphfalx08G086900|Sphmag01G098500|Sphmag08G083000	1	1	1	1	1	1	4	1	1	1	1	1	1	2	2	2	1	1	2	1	1	1	2	1	1	2	2	5	2	2	2	1	1	2	5	2
OG_18763	Sphfalx01G120300|Sphfalx02G057000|Sphmag01G112100|Sphmag02G057400	0	0	0	0	1	0	1	1	1	1	1	1	1	2	2	1	2	1	1	1	4	2	3	2	1	1	1	2	1	1	1	1	1	1	2	1
OG_18765	Sphfalx04G030000|Sphfalx10G053700|Sphfalx10G054700|Sphfalx17G089900|Sphfalx19G082400|Sphmag04G033600|Sphmag10G051700|Sphmag10G053300|Sphmag17G088700|Sphmag19G085200	1	1	1	1	1	1	6	1	1	1	1	1	1	5	5	4	3	1	8	1	1	3	4	1	2	3	2	4	2	2	3	2	3	3	4	4
OG_18767	Sphfalx01G034100|Sphfalx01G140700|Sphmag01G031300|Sphmag01G132500	1	1	1	1	1	2	4	1	1	1	1	1	1	2	2	1	1	1	1	1	3	4	2	2	1	1	2	3	2	1	1	1	3	2	3	1
OG_18779	Sphfalx04G052000|Sphfalx06G029000|Sphfalx10G042300|Sphfalx11G040400|Sphfalx15G079700|Sphfalx18G023400|Sphmag04G055900|Sphmag10G039300|Sphmag11G040300|Sphmag15G099400|Sphmag18G075500|Sphmag19G060400	1	1	1	1	1	1	5	1	3	3	2	1	0	6	6	6	2	3	6	5	9	13	16	6	3	5	7	8	4	5	3	4	6	8	7	5
OG_1878	Sphfalx03G123100|Sphfalx07G026900|Sphfalx09G069700|Sphfalx09G069800|Sphfalx12G031000|Sphfalx13G020000|Sphmag03G119200|Sphmag07G034900|Sphmag09G044600|Sphmag12G038000|Sphmag13G016300	0	0	0	2	0	0	2	0	1	1	1	1	1	6	5	5	2	1	3	3	3	2	2	2	1	1	1	2	1	1	1	1	2	3	2	1
OG_1879	Sphfalx16G094000|Sphfalx17G097200|Sphfalx19G083800|Sphmag16G095000|Sphmag17G097600|Sphmag19G087400	3	1	2	1	1	1	4	2	1	1	1	1	1	3	3	3	1	3	3	3	1	4	2	2	3	5	4	9	5	4	4	2	4	5	7	6
OG_18792	Sphfalx01G100000|Sphfalx02G092100|Sphfalx05G079800|Sphmag01G093400|Sphmag02G099400|Sphmag05G088500	1	1	1	1	1	1	8	1	2	4	2	1	1	3	3	5	1	1	2	2	0	1	1	1	1	1	1	2	1	2	2	1	1	3	2	1
OG_18793	Sphfalx04G097500|Sphfalx10G034300|Sphmag04G100800|Sphmag10G031000	2	2	0	1	0	1	6	1	1	2	2	1	1	2	2	4	1	1	0	2	0	1	3	0	1	1	2	4	2	1	1	1	2	1	1	1
OG_18794	Sphfalx06G102400|Sphfalx12G087800|Sphmag06G106200|Sphmag12G093100	1	1	1	0	1	1	6	1	1	1	1	1	1	2	2	2	1	1	1	1	1	0	8	1	1	1	1	2	1	1	1	1	1	2	3	1
OG_18801	Sphfalx01G160100|Sphfalx02G147300|Sphfalx16G028200|Sphfalx17G047400|Sphfalx19G033500|Sphmag01G164200|Sphmag02G147700|Sphmag16G028900|Sphmag17G043400|Sphmag19G034800	1	1	1	1	1	1	2	1	2	3	3	3	3	5	5	4	2	1	2	1	2	8	4	3	2	1	1	9	2	1	3	1	4	3	4	2
OG_18802	Sphfalx08G007600|Sphfalx08G079200|Sphfalx16G013200|Sphfalx17G019300|Sphmag08G006100|Sphmag08G075700|Sphmag16G017800|Sphmag17G019300	2	1	1	1	1	2	8	1	1	1	1	1	1	4	4	2	2	2	3	3	5	1	5	3	1	2	1	2	1	1	1	1	2	7	3	4
OG_18804	Sphfalx03G069600|Sphfalx14G079800|Sphmag03G066400|Sphmag13G116000|Sphmag14G079400	0	1	1	1	1	0	0	1	1	0	1	1	0	2	3	2	1	1	2	1	0	0	2	0	1	1	1	3	1	1	1	1	1	2	2	1
OG_18805	Sphfalx09G038900|Sphfalx13G106900|Sphfalx14G068500|Sphfalx18G037600|Sphmag09G074100|Sphmag13G109100|Sphmag14G068300|Sphmag18G070900	1	1	1	1	1	1	8	1	1	1	1	1	1	4	4	3	2	1	2	1	1	2	4	4	1	2	3	6	3	3	2	1	3	4	2	1
OG_18808	Sphfalx01G055200|Sphfalx05G079200|Sphmag01G052600|Sphmag05G087700	1	1	1	0	1	1	1	1	1	1	1	1	1	2	2	2	1	1	1	2	1	0	3	3	1	2	2	4	2	2	3	1	3	3	3	2
OG_18809	Sphfalx01G004900|Sphfalx01G124400|Sphfalx17G058600|Sphfalx19G081400|Sphmag01G002000|Sphmag01G147300|Sphmag17G056300|Sphmag19G083700	1	1	1	1	1	1	3	1	1	5	5	1	1	4	4	1	1	1	0	1	1	2	4	1	1	1	2	3	1	1	1	3	3	1	2	2
OG_1881	Sphfalx02G146100|Sphfalx03G130000|Sphfalx13G031400|Sphmag02G144700|Sphmag02G145200|Sphmag02G146100|Sphmag03G128100|Sphmag13G026800	1	2	1	5	2	6	2	1	2	3	3	1	1	3	5	4	2	4	4	4	3	1	9	8	1	2	2	8	3	3	2	1	1	3	1	1
OG_18810	Sphfalx02G088200|Sphfalx02G096300|Sphfalx17G084600|Sphmag02G089200|Sphmag02G095800|Sphmag17G084100	1	1	1	1	1	1	7	1	1	1	1	1	1	3	3	3	2	3	1	2	0	1	1	1	1	1	3	2	2	2	2	2	3	4	2	2
OG_18816	Sphfalx01G132600|Sphfalx05G011300|Sphmag01G139200|Sphmag05G015100	1	1	1	0	1	1	5	1	1	1	1	1	1	2	2	3	1	3	2	2	2	1	2	1	1	2	2	6	2	2	2	2	2	3	4	2
OG_1882	Sphfalx02G199500|Sphfalx09G085800|Sphfalx12G079800|Sphmag02G199400|Sphmag09G029000|Sphmag12G084500	1	1	1	0	1	1	1	0	1	1	1	1	0	3	3	2	1	1	2	2	1	1	1	1	2	1	1	5	1	3	0	1	2	2	2	2
OG_18824	Sphfalx13G012400|Sphfalx13G014000|Sphfalx14G022800|Sphmag13G011800|Sphmag14G022300	1	1	1	1	1	1	6	1	1	1	1	1	1	3	2	1	1	1	1	1	2	1	2	1	1	1	1	2	1	1	1	1	2	2	2	2
OG_18825	Sphfalx03G007800|Sphfalx03G063200|Sphfalx03G065900|Sphfalx13G105700|Sphfalx18G055400|Sphmag03G006000|Sphmag03G061100|Sphmag03G072000|Sphmag03G113600|Sphmag13G107000|Sphmag13G107100|Sphmag18G042300	1	1	0	0	1	1	4	1	4	4	3	2	3	5	7	5	2	1	2	2	1	2	6	1	3	2	2	3	2	2	2	2	5	5	3	3
OG_18826	Sphfalx03G095100|Sphfalx05G004000|Sphmag03G090500|Sphmag05G006000|Sphmag05G006100	3	1	2	1	1	3	4	1	1	1	1	1	1	2	3	1	2	2	1	1	1	1	3	1	1	1	1	7	1	1	1	1	1	1	1	1
OG_18827	Sphfalx08G013100|Sphfalx08G116600|Sphfalx14G050400|Sphmag08G028400|Sphmag08G112800|Sphmag14G049800	0	0	2	1	1	1	3	1	1	1	1	1	1	3	3	2	2	1	2	1	0	1	1	1	2	3	4	6	4	4	3	6	4	5	5	3
OG_18839	Sphfalx03G059000|Sphfalx14G092500|Sphfalx18G046200|Sphmag03G055600|Sphmag14G091500|Sphmag18G052800	1	1	1	1	1	2	5	1	3	3	3	1	1	3	3	2	1	1	3	2	3	2	3	2	2	1	3	6	3	3	4	1	5	3	4	2
OG_18847	Sphfalx03G035600|Sphfalx13G066900|Sphmag03G032200|Sphmag13G066500	2	2	0	1	1	0	0	1	3	3	3	1	1	2	2	3	1	1	1	1	2	1	3	1	4	2	3	6	2	2	3	1	3	2	4	4
OG_18848	Sphfalx07G048000|Sphfalx10G050400|Sphfalx11G051800|Sphfalx15G086500|Sphmag07G056200|Sphmag10G047700|Sphmag11G054500	1	1	1	1	1	1	2	1	3	3	3	1	0	4	3	4	2	2	2	1	4	2	3	3	1	2	3	4	1	1	2	4	2	4	3	2
OG_18849	Sphfalx11G036200|Sphfalx13G046800|Sphfalx13G107900|Sphfalx14G022500|Sphmag07G049900|Sphmag11G036800|Sphmag13G044300|Sphmag13G109700|Sphmag14G022000	0	0	1	0	1	0	7	1	2	1	1	1	1	4	5	2	4	1	1	1	2	1	4	1	2	1	1	4	1	1	8	2	1	2	1	1
OG_1885	Sphfalx01G118000|Sphfalx02G077500|Sphfalx07G032000|Sphfalx08G083900|Sphfalx12G042300|Sphmag01G110000|Sphmag02G076600|Sphmag07G039600|Sphmag08G079700|Sphmag12G052500	1	1	1	0	1	2	6	2	2	2	2	2	2	5	5	5	2	5	1	2	2	3	2	1	2	2	3	5	3	2	2	2	2	5	6	4
OG_18852	Sphfalx01G028900|Sphmag01G026800	0	0	0	0	1	1	3	1	0	0	0	1	0	1	1	0	0	1	1	1	1	1	2	0	1	1	1	2	1	1	2	1	2	3	2	1
OG_18853	Sphfalx03G105700|Sphfalx10G068200|Sphmag03G100600|Sphmag10G064300	0	0	0	0	1	1	0	0	0	0	0	2	1	2	2	1	1	1	1	1	1	1	2	2	3	1	4	8	2	2	2	2	1	1	4	4
OG_18857	Sphfalx09G103300|Sphfalx14G053200|Sphmag09G013100|Sphmag14G053100|Sphmag18G090200	1	1	1	1	1	1	4	1	1	1	1	1	1	2	3	1	1	2	1	2	1	3	3	1	1	1	1	2	2	1	2	2	1	2	2	2
OG_18863	Sphfalx16G020800|Sphfalx19G032500|Sphmag16G019400|Sphmag19G033500	0	0	1	0	1	0	2	1	0	1	1	1	1	2	2	1	1	1	1	1	1	1	1	1	1	1	1	2	1	1	1	1	2	3	4	1
OG_18867	Sphfalx05G134700|Sphfalx18G064400|Sphmag01G095500|Sphmag03G105300|Sphmag13G044500	1	1	0	0	0	0	2	0	0	0	0	0	0	2	3	0	0	1	0	0	0	1	0	0	0	2	0	4	0	0	0	1	3	4	0	1
OG_18869	Sphfalx11G069300|Sphfalx15G064400|Sphmag11G071600|Sphmag15G065900	1	1	1	1	2	1	3	2	1	1	1	2	1	2	2	4	1	1	1	1	1	1	2	1	1	1	1	2	1	1	1	1	3	3	2	1
OG_18870	Sphfalx04G095300|Sphfalx10G070300|Sphfalx11G068000|Sphfalx15G000600|Sphmag04G098200|Sphmag10G066800|Sphmag11G070000|Sphmag15G000400	1	1	1	1	1	1	5	1	1	1	1	1	1	4	4	3	3	1	1	2	1	3	4	1	1	1	2	4	2	2	1	2	3	4	2	3
OG_18875	Sphfalx01G090800|Sphfalx05G062700|Sphmag01G085500|Sphmag05G069700	1	1	1	1	1	1	4	3	1	1	1	1	1	2	2	2	1	1	1	0	1	1	1	1	1	1	1	2	1	1	1	1	1	1	1	1
OG_18876	Sphfalx03G083400|Sphfalx08G100400|Sphfalx14G044100|Sphfalx14G095000|Sphmag03G080000|Sphmag08G097200|Sphmag14G043400|Sphmag14G094200	0	0	0	0	1	0	3	1	1	1	1	1	1	4	4	2	4	1	0	1	3	7	3	1	1	1	1	2	1	1	1	1	1	1	3	1
OG_18880	Sphfalx04G033100|Sphfalx15G085100|Sphmag04G037100|Sphmag15G104500	1	1	1	1	1	2	7	1	2	3	3	1	1	2	2	1	1	2	2	3	1	4	5	3	1	2	1	2	1	1	1	2	2	1	2	3
OG_18882	Sphfalx02G018400|Sphfalx08G067300|Sphfalx08G122500|Sphfalx16G008600|Sphmag02G013100|Sphmag08G066900|Sphmag08G117700|Sphmag16G011300	1	1	1	1	1	1	6	1	2	2	2	1	1	4	4	2	1	3	3	5	3	3	6	5	3	3	3	6	3	3	4	3	5	4	6	3
OG_1890	Sphfalx01G203200|Sphfalx02G168200|Sphfalx04G003100|Sphfalx15G102600|Sphmag01G192800|Sphmag02G166000|Sphmag04G004200|Sphmag15G089200	0	0	1	1	1	1	3	1	1	7	1	1	1	4	4	5	2	1	3	1	0	3	4	2	2	4	2	4	2	2	4	6	4	5	8	2
OG_18901	Sphfalx02G151600|Sphfalx05G017500|Sphmag02G151400|Sphmag05G023700	2	2	1	0	1	1	4	1	1	1	1	1	1	2	2	2	1	1	2	1	1	1	2	0	1	1	2	5	3	2	1	1	1	2	2	1
OG_18910	Sphfalx07G092400|Sphfalx09G098000|Sphfalx12G082000|Sphfalx15G017700|Sphmag07G101300|Sphmag09G021000|Sphmag12G086700|Sphmag15G018400	0	0	0	0	0	0	0	0	1	1	1	1	1	4	4	5	2	0	0	0	1	0	0	2	0	0	0	0	0	0	0	0	0	0	0	0
OG_18916	Sphfalx01G017300|Sphfalx01G169500|Sphfalx02G166200|Sphfalx05G022200|Sphfalx16G054600|Sphmag01G013800|Sphmag01G155600|Sphmag02G163900|Sphmag05G028900|Sphmag16G054100	1	1	1	0	3	1	12	1	1	1	3	1	1	5	5	4	3	0	1	4	1	1	2	1	1	1	1	2	1	1	3	1	2	2	3	2
OG_18925	Sphfalx06G015200|Sphfalx12G014500|Sphmag06G015700|Sphmag12G017300	0	0	1	0	1	1	2	0	1	1	1	1	1	2	2	1	1	1	1	1	6	1	1	0	1	1	2	4	2	2	1	1	2	3	4	1
OG_18926	Sphfalx01G149900|Sphfalx08G046800|Sphfalx11G091500|Sphmag01G123800|Sphmag08G043700|Sphmag11G092400	0	0	1	1	1	3	2	1	1	1	0	1	1	3	3	3	1	2	2	1	4	2	4	4	2	2	3	6	3	3	2	2	3	3	3	2
OG_18929	Sphfalx01G003900|Sphfalx05G047300|Sphfalx10G097900|Sphfalx15G002400|Sphmag01G001700|Sphmag05G054900|Sphmag10G092800|Sphmag13G000500|Sphmag15G002500	1	1	1	0	1	1	4	2	1	1	1	1	1	4	5	3	2	4	3	2	2	10	10	13	3	2	2	8	2	3	4	2	3	2	4	1
OG_18932	Sphfalx01G151000|Sphfalx02G019500|Sphmag01G122700|Sphmag02G011900	1	1	1	0	1	2	5	1	1	1	1	1	1	2	2	3	1	1	1	1	2	1	1	1	1	1	1	2	1	2	1	1	1	2	2	1
OG_1894	Sphfalx16G020700|Sphfalx17G066900|Sphmag16G019300|Sphmag17G065100	1	2	1	1	2	1	5	1	1	1	1	1	1	2	2	2	1	2	4	3	5	6	6	5	1	1	4	7	2	3	2	1	3	2	3	2
OG_18942	Sphfalx10G026700|Sphfalx11G043200|Sphmag10G023000|Sphmag11G043400	0	0	0	0	0	0	0	1	1	1	1	1	1	2	2	1	1	4	1	1	1	1	2	1	1	1	1	2	1	1	2	1	1	1	2	1
OG_18946	Sphfalx01G059000|Sphfalx02G142300|Sphmag01G057800|Sphmag02G141000	1	1	1	1	1	2	3	0	1	1	1	1	1	2	2	1	2	2	1	1	4	1	0	2	1	1	1	2	1	1	1	1	1	1	2	1
OG_18950	Sphfalx17G004900|Sphfalx19G012900|Sphmag17G004900|Sphmag19G014900	1	1	1	1	1	1	5	1	1	1	1	1	0	2	2	2	1	1	1	1	1	1	2	1	1	1	1	3	1	1	1	1	2	3	2	1
OG_18952	Sphfalx10G053000|Sphfalx11G019300|Sphmag10G050800|Sphmag11G022200	1	1	1	1	1	1	2	1	1	1	1	1	1	2	2	3	1	1	0	1	1	1	2	1	1	1	1	3	2	1	1	1	1	2	2	1
OG_1896	Sphfalx16G080300|Sphfalx17G019600|Sphmag16G079600|Sphmag17G019600	0	0	1	0	1	1	2	1	1	1	1	1	1	2	2	2	1	1	5	5	3	2	5	3	2	3	3	6	3	3	1	1	2	4	4	3
OG_18962	Sphfalx01G146500|Sphfalx05G114600|Sphmag01G126900|Sphmag05G124900	1	1	1	1	1	1	4	1	1	3	4	1	1	2	2	3	1	1	1	1	1	1	1	0	1	2	1	2	1	1	1	1	1	2	2	1
OG_18965	Sphfalx18G000700|Sphmag05G022000|Sphmag17G067500	0	0	0	0	0	0	0	0	0	0	0	0	2	1	2	0	0	0	0	0	0	0	0	0	1	2	0	7	1	0	1	1	2	2	0	5
OG_18966	Sphfalx18G064100|Sphmag17G044300	1	1	0	0	0	0	0	0	0	0	0	0	1	1	1	1	0	1	0	0	0	2	0	0	0	4	0	6	2	0	1	3	1	3	1	2
OG_1897	Sphfalx03G102200|Sphfalx13G069200|Sphfalx14G043800|Sphfalx18G079200|Sphmag03G097100|Sphmag13G064500|Sphmag14G043100|Sphmag18G018600	0	0	1	2	1	1	5	3	2	2	2	1	1	4	4	5	2	2	5	3	5	5	9	8	4	5	6	12	6	6	6	5	7	13	12	6
OG_18970	Sphfalx09G052900|Sphfalx12G040700|Sphmag09G055500|Sphmag12G054500	1	1	1	1	1	1	6	1	1	1	1	1	1	2	2	1	1	1	1	1	1	1	3	1	1	1	1	2	1	1	1	1	1	1	1	1
OG_18976	Sphfalx01G119500|Sphfalx08G056100|Sphmag01G111300|Sphmag08G053000	1	1	1	0	1	1	2	1	1	1	1	1	1	2	2	2	1	2	1	1	1	2	3	2	1	1	1	2	1	1	2	1	2	2	2	2
OG_18982	Sphfalx01G088000|Sphfalx02G085900|Sphmag01G083000|Sphmag02G091700	1	1	1	1	1	1	7	1	1	1	1	1	1	2	2	2	1	1	1	1	1	2	1	3	1	1	1	2	2	1	1	1	2	2	2	1
OG_1899	Sphfalx01G137300|Sphfalx02G187500|Sphmag01G145800|Sphmag02G190600	0	0	0	0	0	0	8	1	1	1	1	1	1	2	2	3	1	1	2	1	7	4	12	5	2	3	6	16	6	5	6	2	3	12	5	6
OG_18995	Sphfalx16G015800|Sphfalx17G033500|Sphfalx17G033900|Sphmag16G009700|Sphmag17G032000|Sphmag17G032200	1	1	1	1	1	1	0	1	1	1	1	1	1	3	3	4	2	1	2	3	1	1	1	2	1	1	1	2	1	1	2	1	1	4	2	1
OG_18996	Sphfalx01G180400|Sphfalx02G192700|Sphfalx05G041700|Sphfalx20G011700|Sphmag01G119000|Sphmag02G195100|Sphmag05G060700	1	1	1	0	1	1	4	1	1	1	1	1	1	4	3	2	2	2	5	4	3	2	3	3	2	2	6	11	7	7	5	2	6	9	9	10
OG_190	Sphfalx03G082900|Sphfalx18G069300|Sphmag03G079600|Sphmag18G029400	1	1	1	0	1	1	2	1	1	1	1	1	1	2	2	1	1	2	3	2	1	1	2	1	1	1	1	2	1	1	1	1	1	1	2	1
OG_19000	Sphfalx01G121800|Sphfalx05G087800|Sphmag01G113300|Sphmag05G096800	1	1	1	1	1	1	3	1	1	1	1	1	1	2	2	1	1	1	1	1	1	1	1	1	1	1	1	5	1	4	1	2	2	2	2	1
OG_19002	Sphfalx15G079000|Sphfalx16G091100|Sphmag10G080400|Sphmag16G092500	1	1	1	0	1	1	2	1	1	1	1	1	1	2	2	1	1	1	1	1	1	1	3	0	1	1	1	2	1	1	2	2	1	1	1	1
OG_19009	Sphfalx06G055300|Sphfalx09G018000|Sphfalx12G029800|Sphmag06G048600|Sphmag06G050400|Sphmag06G051200|Sphmag09G095000|Sphmag12G037000	1	0	1	1	1	1	2	1	1	0	1	1	2	3	5	0	1	1	1	0	2	0	2	1	1	1	1	2	1	1	1	1	1	2	1	1
OG_19012	Sphfalx11G050700|Sphfalx15G072700|Sphmag11G053500|Sphmag15G074800	1	1	1	0	1	1	4	1	2	2	2	1	1	2	2	3	1	1	3	3	1	1	2	1	1	2	3	6	3	2	2	2	2	2	2	3
OG_19016	Sphfalx08G009300|Sphfalx08G009400|Sphfalx08G134500|Sphmag08G008100|Sphmag08G008400|Sphmag08G128900	1	1	1	1	1	1	6	1	1	1	1	4	2	3	3	3	1	8	1	1	0	1	3	1	2	1	4	7	1	1	1	2	0	0	4	6
OG_19018	Sphfalx04G143700|Sphfalx06G002000|Sphfalx08G149700|Sphfalx11G114200|Sphmag04G149600|Sphmag06G002300|Sphmag08G142300|Sphmag11G117200	1	1	1	1	1	2	3	1	2	1	1	2	2	4	4	6	3	1	2	3	1	1	2	1	2	2	3	6	3	3	2	1	6	6	4	3
OG_19023	Sphfalx03G125300|Sphfalx07G037200|Sphfalx12G007300|Sphfalx14G006700|Sphmag07G045700|Sphmag12G007600|Sphmag12G008000|Sphmag14G006300	1	1	0	1	1	1	4	1	1	1	1	1	1	4	4	2	1	1	2	1	1	0	1	0	1	1	2	6	3	1	3	1	1	4	3	2
OG_19033	Sphfalx01G130600|Sphfalx02G044100|Sphfalx05G107500|Sphfalx08G072600|Sphmag01G138700|Sphmag02G045900|Sphmag05G099600|Sphmag08G063300	1	1	1	1	1	1	5	1	2	1	2	1	1	4	4	3	1	2	2	1	4	3	5	3	3	4	3	4	2	3	3	3	4	6	4	3
OG_19035	Sphfalx04G096300|Sphfalx11G061200|Sphfalx12G050900|Sphfalx15G071900|Sphmag04G099500|Sphmag11G063200|Sphmag12G044600|Sphmag15G073200	1	1	0	0	0	0	3	1	2	2	1	1	1	4	4	3	1	1	2	1	1	0	1	0	2	2	2	5	2	2	2	4	4	3	3	2
OG_19047	Sphfalx14G080200|Sphfalx16G070400|Sphmag14G079800|Sphmag16G069600	1	1	0	0	1	0	3	1	1	1	1	1	0	2	2	1	1	2	1	1	1	2	1	1	1	1	1	3	1	1	1	1	3	1	3	1
OG_1905	Sphfalx04G059000|Sphfalx04G059100|Sphfalx08G061100|Sphfalx10G004300|Sphfalx11G043900|Sphfalx11G044100|Sphfalx11G044900|Sphfalx11G045000|Sphfalx11G045100|Sphfalx11G045300|Sphfalx11G045400|Sphfalx11G045600|Sphfalx11G045700|Sphfalx11G045900|Sphfalx11G046000|Sphfalx11G046100|Sphfalx11G046200|Sphfalx11G084600|Sphfalx15G057700|Sphfalx15G093200|Sphfalx16G020000|Sphfalx16G100500|Sphfalx17G100900|Sphfalx1…	1	1	4	1	3	7	3	3	4	8	7	5	9	25	17	7	13	10	8	3	33	25	29	33	7	3	12	25	8	5	15	6	7	6	13	6
OG_19050	Sphfalx03G112000|Sphfalx13G053500|Sphfalx14G041800|Sphmag03G106300|Sphmag13G051500|Sphmag14G040600	1	1	1	1	1	1	0	0	2	1	1	1	0	3	3	2	1	1	2	2	1	0	1	0	1	3	2	2	2	0	1	1	2	3	1	1
OG_19054	Sphfalx10G051500|Sphfalx15G084700|Sphmag10G049200|Sphmag15G104100	1	1	1	0	1	0	5	1	1	1	1	1	1	2	2	2	1	1	2	2	2	3	4	3	2	2	2	4	2	2	2	3	4	2	3	2
OG_19056	Sphfalx06G083100|Sphfalx19G035500|Sphmag06G085700|Sphmag19G036900	1	1	1	1	1	1	7	1	1	1	1	1	1	2	2	4	1	1	2	1	1	1	4	2	1	2	2	4	3	2	3	1	3	3	4	2
OG_19064	Sphfalx01G102700|Sphfalx01G102800|Sphfalx05G074100|Sphfalx16G072500|Sphfalx17G051400|Sphfalx19G071500|Sphmag01G096200|Sphmag01G096300|Sphmag05G082500|Sphmag16G072000|Sphmag17G047800|Sphmag19G075000	1	1	1	0	0	1	1	1	1	3	3	3	2	6	6	7	1	1	2	2	1	0	4	0	2	2	4	4	2	2	2	5	7	6	4	2
OG_19069	Sphfalx01G060400|Sphfalx01G167800|Sphfalx02G081500|Sphfalx02G118800|Sphfalx05G065000|Sphmag01G056400|Sphmag01G157700|Sphmag02G080500|Sphmag02G119100|Sphmag05G072000|Sphmag08G050800	1	1	1	1	1	2	0	0	1	0	1	1	1	5	6	4	2	2	4	4	4	3	3	3	3	4	2	6	1	2	2	4	5	7	4	5
OG_19071	Sphfalx07G057900|Sphfalx09G017600|Sphfalx10G095700|Sphfalx12G030300|Sphmag07G072700|Sphmag09G095800|Sphmag10G091500|Sphmag12G037600	0	0	1	0	1	0	0	1	1	1	1	1	1	4	4	3	1	2	3	4	2	1	2	3	1	2	2	4	2	2	2	2	1	3	4	2
OG_19075	Sphfalx14G078300|Sphfalx18G070400|Sphmag14G077900|Sphmag18G027600	1	1	1	0	1	1	3	1	1	1	1	1	1	2	2	2	1	1	1	2	1	0	1	0	1	1	2	4	2	2	4	1	2	3	2	2
OG_19076	Sphfalx05G045900|Sphfalx17G030700|Sphmag05G056700|Sphmag08G040400|Sphmag17G029100	1	1	1	1	1	1	2	1	1	1	1	1	1	2	3	1	1	2	0	1	1	2	2	0	2	1	1	2	1	1	1	1	2	1	3	1
OG_19079	Sphfalx01G067300|Sphfalx01G175500|Sphfalx04G023500|Sphfalx08G090800|Sphfalx11G017700|Sphfalx15G043300|Sphmag01G064300|Sphmag04G026100|Sphmag08G088100|Sphmag11G019600|Sphmag15G056400	1	1	1	1	1	2	8	1	0	1	1	1	1	6	5	3	2	1	1	1	1	1	2	1	1	1	2	4	2	2	1	1	1	1	1	1
OG_1908	Sphfalx03G062100|Sphfalx08G152100|Sphmag03G059900|Sphmag08G144200	1	0	1	1	1	1	0	0	2	1	1	1	0	2	2	1	2	2	1	1	0	0	0	0	0	0	0	0	0	0	0	0	0	0	0	0
OG_19081	Sphfalx01G140000|Sphfalx02G063200|Sphmag01G134900|Sphmag02G063800	1	1	0	0	1	0	0	1	0	1	1	1	1	2	2	1	1	3	2	1	3	3	4	2	2	1	1	2	1	1	3	2	1	4	2	1
OG_19088	Sphfalx01G009500|Sphfalx01G169100|Sphmag01G006800|Sphmag01G007000|Sphmag01G156100	1	1	1	0	1	1	3	1	1	1	1	1	1	2	3	2	1	1	1	1	1	1	4	1	1	1	1	5	2	2	1	1	4	2	2	1
OG_19097	Sphfalx01G157400|Sphfalx02G193800|Sphfalx09G050100|Sphmag01G167400|Sphmag02G196100|Sphmag09G052700	1	1	0	0	1	1	11	1	1	1	1	2	1	3	3	2	1	2	1	1	0	1	1	1	1	1	1	2	0	1	1	1	1	1	1	1
OG_19098	Sphfalx04G096100|Sphfalx11G010400|Sphmag04G099200|Sphmag11G011000	1	1	1	1	1	1	7	1	1	2	2	2	1	2	2	2	1	3	2	0	3	1	4	1	1	1	2	3	2	1	2	2	2	6	4	3
OG_19099	Sphfalx02G139900|Sphfalx04G010300|Sphfalx04G010800|Sphmag02G139200|Sphmag04G011700|Sphmag04G012200	1	1	1	1	1	1	3	1	1	1	1	1	1	3	3	1	3	2	2	1	1	3	5	2	1	1	3	4	2	2	3	1	2	2	3	2
OG_191	Sphfalx04G123100|Sphfalx05G080800|Sphfalx14G104400|Sphmag04G128500|Sphmag05G089600|Sphmag14G104700	1	1	1	1	1	0	0	0	1	1	1	1	1	3	3	2	2	0	1	1	2	1	3	0	0	0	0	0	0	0	0	0	0	0	0	0
OG_19102	Sphfalx10G088900|Sphfalx15G029000|Sphmag10G083800|Sphmag15G031400	1	1	1	0	1	1	3	1	2	2	2	1	1	2	2	2	1	1	1	1	2	1	2	1	4	1	1	2	2	2	2	3	3	1	2	2
OG_19106	Sphfalx07G009100|Sphfalx13G010400|Sphmag07G015300|Sphmag13G010100	1	1	0	1	0	1	3	1	1	1	1	1	1	2	2	1	1	1	1	1	0	1	1	0	1	1	1	2	1	1	3	1	1	2	2	1
OG_19108	Sphfalx14G108100|Sphfalx17G025200|Sphmag14G111100|Sphmag17G022000	1	0	2	1	1	1	0	1	1	1	1	1	1	2	2	1	1	1	2	1	1	0	1	1	1	1	3	6	2	2	1	1	1	1	1	1
OG_19112	Sphfalx01G093300|Sphfalx02G038100|Sphfalx15G007700|Sphfalx16G066300|Sphmag01G090300|Sphmag02G038700|Sphmag15G006900|Sphmag16G065400	1	1	1	1	1	1	4	1	1	1	1	1	1	4	4	3	2	2	4	3	2	1	1	2	5	3	2	4	3	3	4	3	4	6	6	6
OG_19117	Sphfalx12G021900|Sphfalx16G084100|Sphmag12G026900|Sphmag16G083800	1	1	1	0	1	1	2	1	1	2	1	1	1	2	2	1	1	1	1	1	3	1	1	1	2	3	3	3	2	3	2	2	3	2	2	2
OG_19120	Sphfalx04G058700|Sphfalx04G058800|Sphfalx14G024300|Sphfalx18G080100|Sphmag04G061400|Sphmag04G061500|Sphmag14G023800|Sphmag18G019200	1	1	1	1	1	1	6	1	1	1	1	1	1	4	4	2	3	1	2	1	4	1	3	1	2	1	2	4	2	1	2	2	5	2	5	2
OG_19124	Sphfalx11G022100|Sphmag11G024500	1	1	0	1	1	1	2	1	1	1	1	0	0	1	1	0	0	1	2	1	1	1	2	1	1	1	1	2	1	1	2	1	1	1	2	1
OG_19138	Sphfalx05G117400|Sphfalx08G146800|Sphmag05G127600|Sphmag08G140400	1	1	1	1	1	2	3	0	1	1	1	1	1	2	2	3	1	4	1	2	2	2	4	2	2	2	3	7	4	3	2	2	5	1	3	4
OG_19139	Sphfalx04G109800|Sphfalx10G110500|Sphfalx11G082100|Sphfalx15G029900|Sphmag04G113300|Sphmag10G106600|Sphmag11G085000|Sphmag15G030700	1	1	1	1	1	2	4	1	1	1	1	1	1	4	4	5	2	1	4	2	2	3	2	0	2	2	2	4	1	3	3	2	3	4	2	2
OG_19141	Sphfalx01G115000|Sphfalx02G062000|Sphmag01G107000|Sphmag02G062500	1	1	1	1	0	0	2	0	0	1	1	1	1	2	2	2	1	1	2	2	0	0	1	0	1	1	2	2	0	2	1	1	2	3	3	1
OG_19144	Sphfalx04G039100|Sphfalx11G022000|Sphfalx19G028600|Sphmag04G043300|Sphmag11G024400|Sphmag19G029600	1	1	2	1	2	1	8	1	0	1	1	2	1	3	3	3	2	1	2	3	3	3	3	3	2	3	2	4	2	2	2	1	1	1	2	1
OG_19146	Sphfalx12G109700|Sphfalx12G111100|Sphmag12G117100|Sphmag12G118000	1	1	1	1	1	1	3	1	1	1	1	1	1	2	2	1	1	1	1	1	2	4	2	2	1	1	1	2	1	1	2	4	2	2	5	1
OG_19149	Sphfalx04G039400|Sphfalx10G051000|Sphmag04G043600|Sphmag10G048600	0	0	2	0	0	1	11	1	1	1	1	1	1	2	2	2	1	1	1	1	1	1	1	0	1	2	1	2	1	1	1	1	1	4	4	1
OG_19150	Sphfalx05G078000|Sphfalx06G041600|Sphfalx09G024000|Sphmag05G086500|Sphmag06G039900|Sphmag09G088700	0	0	0	0	1	1	4	1	0	0	0	0	0	3	3	2	1	0	0	0	1	4	1	1	1	0	0	0	0	0	1	1	1	0	1	1
[truncated: 2,595 more rows]

## Sheet: TableS6
Supplemental Table 6- Gene expression values per experimental treatment in Sphagnum divinum
[truncated: 25,230 more rows]

[truncated: 12 more sheets: TableS7, TableS8, TableS9, TableS10, TableS11, TableS12, TableS13, TableS14, TableS15, TableS16, TableS17, TableS18]
