# Supplementary material for: Newly identified sex chromosomes in the Sphagnum (peat moss) genome alter carbon sequestration and ecosystem dynamics
Source: Nat Plants. 2023 Feb 6;9(2):238–54. doi: 10.1038/s41477-022-01333-5 (PMC9946827; doi:10.1038/s41477-022-01333-5)
Supplement: Source Data Fig. 1 — Genome plot source data. [file 41477_2022_1333_MOESM4_ESM.xlsx]

## Sheet: Figure1-GeneLocations
chr	id	start	end	genome
LG01	Sphfalx01G000100	20576	21078	angustifolium
LG01	Sphfalx01G000200	24965	26971	angustifolium
LG01	Sphfalx01G000300	45364	45708	angustifolium
LG01	Sphfalx01G000400	48869	49531	angustifolium
LG01	Sphfalx01G000500	50302	50875	angustifolium
LG01	Sphfalx01G000600	51034	52159	angustifolium
LG01	Sphfalx01G000700	54314	56783	angustifolium
LG01	Sphfalx01G000800	57281	58825	angustifolium
LG01	Sphfalx01G000900	64085	64189	angustifolium
LG01	Sphfalx01G001000	64384	65193	angustifolium
LG01	Sphfalx01G001100	66310	67082	angustifolium
LG01	Sphfalx01G001200	67281	69242	angustifolium
LG01	Sphfalx01G001300	69410	69667	angustifolium
LG01	Sphfalx01G001400	70112	71099	angustifolium
LG01	Sphfalx01G001500	72319	75333	angustifolium
LG01	Sphfalx01G001600	76408	81135	angustifolium
LG01	Sphfalx01G001700	81248	85064	angustifolium
LG01	Sphfalx01G001800	84680	85699	angustifolium
LG01	Sphfalx01G001900	111377	112626	angustifolium
LG01	Sphfalx01G002000	133781	136539	angustifolium
LG01	Sphfalx01G002100	157844	161211	angustifolium
LG01	Sphfalx01G002200	180243	182756	angustifolium
LG01	Sphfalx01G002300	212610	214455	angustifolium
LG01	Sphfalx01G002400	232697	233810	angustifolium
LG01	Sphfalx01G002500	237394	242285	angustifolium
LG01	Sphfalx01G002600	242391	245243	angustifolium
LG01	Sphfalx01G002700	256246	259474	angustifolium
LG01	Sphfalx01G002800	289554	294999	angustifolium
LG01	Sphfalx01G002900	298929	302042	angustifolium
LG01	Sphfalx01G003000	303537	306358	angustifolium
LG01	Sphfalx01G003100	306359	308798	angustifolium
LG01	Sphfalx01G003200	321977	330125	angustifolium
LG01	Sphfalx01G003300	330922	331607	angustifolium
LG01	Sphfalx01G003400	336057	339291	angustifolium
LG01	Sphfalx01G003500	349038	353556	angustifolium
LG01	Sphfalx01G003600	353915	357425	angustifolium
LG01	Sphfalx01G003700	424571	429254	angustifolium
LG01	Sphfalx01G003800	438316	444516	angustifolium
LG01	Sphfalx01G003900	449150	453064	angustifolium
LG01	Sphfalx01G004000	470676	472789	angustifolium
LG01	Sphfalx01G004100	473698	481083	angustifolium
LG01	Sphfalx01G004200	533279	536159	angustifolium
LG01	Sphfalx01G004300	538590	540105	angustifolium
LG01	Sphfalx01G004400	546752	547681	angustifolium
LG01	Sphfalx01G004500	583054	588601	angustifolium
LG01	Sphfalx01G004600	588488	591471	angustifolium
LG01	Sphfalx01G004700	594066	600238	angustifolium
LG01	Sphfalx01G004800	615106	618917	angustifolium
LG01	Sphfalx01G004900	620003	625866	angustifolium
LG01	Sphfalx01G005000	635849	636862	angustifolium
LG01	Sphfalx01G005100	652834	656091	angustifolium
LG01	Sphfalx01G005200	681433	683804	angustifolium
LG01	Sphfalx01G005300	684907	688044	angustifolium
LG01	Sphfalx01G005400	717891	721538	angustifolium
LG01	Sphfalx01G005500	721346	724727	angustifolium
LG01	Sphfalx01G005600	731138	734002	angustifolium
LG01	Sphfalx01G005700	734496	738918	angustifolium
LG01	Sphfalx01G005800	739124	743848	angustifolium
LG01	Sphfalx01G005900	748576	755143	angustifolium
LG01	Sphfalx01G006000	768433	775851	angustifolium
LG01	Sphfalx01G006100	777188	779765	angustifolium
LG01	Sphfalx01G006200	785053	788165	angustifolium
LG01	Sphfalx01G006300	793418	795892	angustifolium
LG01	Sphfalx01G006400	806372	808750	angustifolium
LG01	Sphfalx01G006500	835150	840750	angustifolium
LG01	Sphfalx01G006600	845670	856126	angustifolium
LG01	Sphfalx01G006700	877805	882143	angustifolium
LG01	Sphfalx01G006800	900411	904089	angustifolium
LG01	Sphfalx01G006900	926933	928043	angustifolium
LG01	Sphfalx01G007000	931376	940538	angustifolium
LG01	Sphfalx01G007100	952182	956779	angustifolium
LG01	Sphfalx01G007200	972664	976225	angustifolium
LG01	Sphfalx01G007300	982499	985972	angustifolium
LG01	Sphfalx01G007400	996000	1000688	angustifolium
LG01	Sphfalx01G007500	1001650	1004270	angustifolium
LG01	Sphfalx01G007600	1039216	1041438	angustifolium
LG01	Sphfalx01G007700	1050601	1056232	angustifolium
LG01	Sphfalx01G007800	1070214	1077743	angustifolium
LG01	Sphfalx01G007900	1078566	1082020	angustifolium
LG01	Sphfalx01G008000	1092210	1094885	angustifolium
LG01	Sphfalx01G008100	1116481	1116789	angustifolium
LG01	Sphfalx01G008200	1124866	1127401	angustifolium
LG01	Sphfalx01G008300	1131330	1137461	angustifolium
LG01	Sphfalx01G008400	1148042	1151079	angustifolium
LG01	Sphfalx01G008500	1150878	1159321	angustifolium
LG01	Sphfalx01G008600	1177158	1183121	angustifolium
LG01	Sphfalx01G008700	1187832	1191067	angustifolium
LG01	Sphfalx01G008800	1200998	1205024	angustifolium
LG01	Sphfalx01G008900	1213457	1218644	angustifolium
LG01	Sphfalx01G009000	1224785	1225168	angustifolium
LG01	Sphfalx01G009100	1235105	1239360	angustifolium
LG01	Sphfalx01G009200	1241153	1242077	angustifolium
LG01	Sphfalx01G009300	1242078	1247790	angustifolium
LG01	Sphfalx01G009400	1256343	1259295	angustifolium
LG01	Sphfalx01G009500	1268255	1271359	angustifolium
LG01	Sphfalx01G009600	1271920	1281701	angustifolium
LG01	Sphfalx01G009700	1305931	1314689	angustifolium
LG01	Sphfalx01G009800	1315618	1316990	angustifolium
LG01	Sphfalx01G009900	1318453	1321695	angustifolium
LG01	Sphfalx01G010000	1329852	1330389	angustifolium
LG01	Sphfalx01G010100	1345485	1348106	angustifolium
LG01	Sphfalx01G010200	1366087	1371972	angustifolium
LG01	Sphfalx01G010300	1385951	1386632	angustifolium
LG01	Sphfalx01G010400	1408378	1411207	angustifolium
LG01	Sphfalx01G010500	1483132	1485031	angustifolium
LG01	Sphfalx01G010600	1486855	1488582	angustifolium
LG01	Sphfalx01G010700	1490561	1501298	angustifolium
LG01	Sphfalx01G010800	1493662	1496126	angustifolium
LG01	Sphfalx01G010900	1500250	1504441	angustifolium
LG01	Sphfalx01G011000	1512704	1513231	angustifolium
LG01	Sphfalx01G011100	1513319	1516732	angustifolium
LG01	Sphfalx01G011200	1520300	1524172	angustifolium
LG01	Sphfalx01G011300	1535386	1537040	angustifolium
LG01	Sphfalx01G011400	1549478	1556640	angustifolium
LG01	Sphfalx01G011500	1559234	1559428	angustifolium
LG01	Sphfalx01G011600	1559797	1563576	angustifolium
LG01	Sphfalx01G011700	1574690	1579546	angustifolium
LG01	Sphfalx01G011800	1580394	1583813	angustifolium
LG01	Sphfalx01G011900	1590205	1593232	angustifolium
LG01	Sphfalx01G012000	1596687	1603518	angustifolium
LG01	Sphfalx01G012100	1621236	1631129	angustifolium
LG01	Sphfalx01G012200	1655115	1658676	angustifolium
LG01	Sphfalx01G012300	1755789	1759117	angustifolium
LG01	Sphfalx01G012400	1773464	1780669	angustifolium
LG01	Sphfalx01G012500	1801437	1802833	angustifolium
LG01	Sphfalx01G012600	1803172	1805978	angustifolium
LG01	Sphfalx01G012700	1819399	1824374	angustifolium
LG01	Sphfalx01G012800	1839393	1849102	angustifolium
LG01	Sphfalx01G012900	1849682	1856688	angustifolium
LG01	Sphfalx01G013000	1859513	1865799	angustifolium
LG01	Sphfalx01G013100	1868930	1875902	angustifolium
LG01	Sphfalx01G013200	1876444	1879725	angustifolium
LG01	Sphfalx01G013300	1880925	1884380	angustifolium
LG01	Sphfalx01G013400	1894061	1896007	angustifolium
LG01	Sphfalx01G013500	1908138	1915017	angustifolium
LG01	Sphfalx01G013600	1920554	1923403	angustifolium
LG01	Sphfalx01G013700	1997345	1997746	angustifolium
LG01	Sphfalx01G013800	2024081	2024568	angustifolium
LG01	Sphfalx01G013900	2024807	2029284	angustifolium
LG01	Sphfalx01G014000	2044703	2051566	angustifolium
LG01	Sphfalx01G014100	2054498	2057440	angustifolium
LG01	Sphfalx01G014200	2067162	2071351	angustifolium
LG01	Sphfalx01G014300	2082222	2088437	angustifolium
LG01	Sphfalx01G014400	2101310	2106691	angustifolium
LG01	Sphfalx01G014500	2109518	2111481	angustifolium
LG01	Sphfalx01G014600	2111202	2113897	angustifolium
LG01	Sphfalx01G014700	2127586	2130109	angustifolium
LG01	Sphfalx01G014800	2163642	2164791	angustifolium
LG01	Sphfalx01G014900	2186239	2191052	angustifolium
LG01	Sphfalx01G015000	2203071	2208278	angustifolium
LG01	Sphfalx01G015100	2209777	2215631	angustifolium
LG01	Sphfalx01G015200	2223601	2228068	angustifolium
LG01	Sphfalx01G015300	2233595	2238030	angustifolium
LG01	Sphfalx01G015400	2248446	2252600	angustifolium
LG01	Sphfalx01G015500	2271562	2274578	angustifolium
LG01	Sphfalx01G015600	2277455	2280270	angustifolium
LG01	Sphfalx01G015700	2293561	2301145	angustifolium
LG01	Sphfalx01G015800	2317511	2321789	angustifolium
LG01	Sphfalx01G015900	2331837	2334423	angustifolium
LG01	Sphfalx01G016000	2341053	2342525	angustifolium
LG01	Sphfalx01G016100	2349055	2351042	angustifolium
LG01	Sphfalx01G016200	2352404	2356469	angustifolium
LG01	Sphfalx01G016300	2368332	2374777	angustifolium
LG01	Sphfalx01G016400	2423027	2426163	angustifolium
LG01	Sphfalx01G016500	2428696	2434425	angustifolium
LG01	Sphfalx01G016600	2435069	2437795	angustifolium
LG01	Sphfalx01G016700	2439415	2447218	angustifolium
LG01	Sphfalx01G016800	2442914	2446898	angustifolium
LG01	Sphfalx01G016900	2463064	2466745	angustifolium
LG01	Sphfalx01G017000	2468799	2471856	angustifolium
LG01	Sphfalx01G017100	2473348	2473767	angustifolium
LG01	Sphfalx01G017200	2482093	2485039	angustifolium
LG01	Sphfalx01G017300	2491179	2495606	angustifolium
LG01	Sphfalx01G017400	2499724	2502189	angustifolium
LG01	Sphfalx01G017500	2504593	2508841	angustifolium
LG01	Sphfalx01G017600	2514720	2526328	angustifolium
LG01	Sphfalx01G017700	2539844	2544258	angustifolium
LG01	Sphfalx01G017800	2546547	2552613	angustifolium
LG01	Sphfalx01G017900	2554666	2555304	angustifolium
LG01	Sphfalx01G018000	2556344	2571779	angustifolium
LG01	Sphfalx01G018100	2604484	2611970	angustifolium
LG01	Sphfalx01G018200	2619952	2627438	angustifolium
LG01	Sphfalx01G018300	2644401	2645957	angustifolium
LG01	Sphfalx01G018400	2648256	2648594	angustifolium
LG01	Sphfalx01G018500	2666128	2670563	angustifolium
LG01	Sphfalx01G018600	2686903	2691450	angustifolium
LG01	Sphfalx01G018700	2699451	2700421	angustifolium
LG01	Sphfalx01G018800	2703753	2708926	angustifolium
LG01	Sphfalx01G018900	2721801	2723892	angustifolium
LG01	Sphfalx01G019000	2735974	2738188	angustifolium
LG01	Sphfalx01G019100	2749418	2751653	angustifolium
LG01	Sphfalx01G019200	2753887	2758337	angustifolium
LG01	Sphfalx01G019300	2760461	2768233	angustifolium
LG01	Sphfalx01G019400	2770246	2772252	angustifolium
LG01	Sphfalx01G019500	2791966	2795887	angustifolium
LG01	Sphfalx01G019600	2798875	2799542	angustifolium
LG01	Sphfalx01G019700	2800333	2804477	angustifolium
LG01	Sphfalx01G019800	2805263	2809815	angustifolium
LG01	Sphfalx01G019900	2823403	2828883	angustifolium
LG01	Sphfalx01G020000	2935679	2944319	angustifolium
LG01	Sphfalx01G020100	3070429	3080067	angustifolium
LG01	Sphfalx01G020200	3085311	3088182	angustifolium
LG01	Sphfalx01G020300	3090007	3092248	angustifolium
LG01	Sphfalx01G020400	3094536	3099413	angustifolium
LG01	Sphfalx01G020500	3098331	3107086	angustifolium
LG01	Sphfalx01G020600	3109139	3115861	angustifolium
LG01	Sphfalx01G020700	3130494	3142406	angustifolium
LG01	Sphfalx01G020800	3143849	3149852	angustifolium
LG01	Sphfalx01G020900	3153392	3153823	angustifolium
LG01	Sphfalx01G021000	3157040	3165178	angustifolium
LG01	Sphfalx01G021100	3226328	3229786	angustifolium
LG01	Sphfalx01G021200	3240451	3241714	angustifolium
LG01	Sphfalx01G021300	3241715	3245567	angustifolium
LG01	Sphfalx01G021400	3246789	3249758	angustifolium
LG01	Sphfalx01G021500	3281650	3284318	angustifolium
LG01	Sphfalx01G021600	3289343	3292098	angustifolium
LG01	Sphfalx01G021700	3301468	3302803	angustifolium
LG01	Sphfalx01G021800	3310803	3314884	angustifolium
LG01	Sphfalx01G021900	3317202	3320090	angustifolium
LG01	Sphfalx01G022000	3322876	3323187	angustifolium
LG01	Sphfalx01G022100	3336336	3337459	angustifolium
LG01	Sphfalx01G022200	3354169	3360127	angustifolium
LG01	Sphfalx01G022300	3393210	3393542	angustifolium
LG01	Sphfalx01G022400	3395833	3406561	angustifolium
LG01	Sphfalx01G022500	3418317	3422292	angustifolium
LG01	Sphfalx01G022600	3425181	3427369	angustifolium
LG01	Sphfalx01G022700	3426003	3432082	angustifolium
LG01	Sphfalx01G022800	3433314	3434870	angustifolium
LG01	Sphfalx01G022900	3458465	3468085	angustifolium
LG01	Sphfalx01G023000	3469294	3471618	angustifolium
LG01	Sphfalx01G023100	3472455	3480048	angustifolium
LG01	Sphfalx01G023200	3511566	3513109	angustifolium
LG01	Sphfalx01G023300	3519028	3534905	angustifolium
LG01	Sphfalx01G023400	3536272	3541110	angustifolium
LG01	Sphfalx01G023500	3578495	3591811	angustifolium
LG01	Sphfalx01G023600	3591818	3592228	angustifolium
LG01	Sphfalx01G023700	3593952	3599580	angustifolium
LG01	Sphfalx01G023800	3610233	3611161	angustifolium
LG01	Sphfalx01G023900	3611269	3612576	angustifolium
LG01	Sphfalx01G024000	3643808	3646400	angustifolium
LG01	Sphfalx01G024100	3648601	3651285	angustifolium
LG01	Sphfalx01G024200	3661482	3662366	angustifolium
LG01	Sphfalx01G024300	3674127	3676661	angustifolium
LG01	Sphfalx01G024400	3684340	3688684	angustifolium
LG01	Sphfalx01G024500	3706153	3707977	angustifolium
LG01	Sphfalx01G024600	3718061	3722904	angustifolium
LG01	Sphfalx01G024700	3738796	3744759	angustifolium
LG01	Sphfalx01G024800	3742798	3750034	angustifolium
LG01	Sphfalx01G024900	3753611	3755727	angustifolium
LG01	Sphfalx01G025000	3759051	3762676	angustifolium
LG01	Sphfalx01G025100	3775020	3777026	angustifolium
LG01	Sphfalx01G025200	3782502	3787353	angustifolium
LG01	Sphfalx01G025300	3810329	3815872	angustifolium
LG01	Sphfalx01G025400	3817092	3817439	angustifolium
LG01	Sphfalx01G025500	3817991	3827390	angustifolium
LG01	Sphfalx01G025600	3848197	3853848	angustifolium
LG01	Sphfalx01G025700	3862446	3865589	angustifolium
LG01	Sphfalx01G025800	3865719	3867098	angustifolium
LG01	Sphfalx01G025900	3867565	3872810	angustifolium
LG01	Sphfalx01G026000	3873459	3879795	angustifolium
LG01	Sphfalx01G026100	3897985	3898610	angustifolium
LG01	Sphfalx01G026200	3905166	3910115	angustifolium
LG01	Sphfalx01G026300	3935295	3942544	angustifolium
LG01	Sphfalx01G026400	3947400	3948692	angustifolium
LG01	Sphfalx01G026500	3977146	3981674	angustifolium
LG01	Sphfalx01G026600	4018674	4019913	angustifolium
LG01	Sphfalx01G026700	4038837	4045337	angustifolium
LG01	Sphfalx01G026800	4065215	4067356	angustifolium
LG01	Sphfalx01G026900	4092142	4095755	angustifolium
LG01	Sphfalx01G027000	4133610	4136493	angustifolium
LG01	Sphfalx01G027100	4139644	4141126	angustifolium
LG01	Sphfalx01G027200	4143205	4150079	angustifolium
LG01	Sphfalx01G027300	4151017	4151686	angustifolium
LG01	Sphfalx01G027400	4155554	4157534	angustifolium
LG01	Sphfalx01G027500	4175540	4178507	angustifolium
LG01	Sphfalx01G027600	4189265	4190711	angustifolium
LG01	Sphfalx01G027700	4200450	4202035	angustifolium
LG01	Sphfalx01G027800	4229960	4232270	angustifolium
LG01	Sphfalx01G027900	4263595	4265505	angustifolium
LG01	Sphfalx01G028000	4268457	4270153	angustifolium
LG01	Sphfalx01G028100	4277437	4280251	angustifolium
LG01	Sphfalx01G028200	4287742	4290158	angustifolium
LG01	Sphfalx01G028300	4295630	4296780	angustifolium
LG01	Sphfalx01G028400	4308577	4312163	angustifolium
LG01	Sphfalx01G028500	4322738	4323771	angustifolium
LG01	Sphfalx01G028600	4341764	4342849	angustifolium
LG01	Sphfalx01G028700	4348623	4350674	angustifolium
LG01	Sphfalx01G028800	4358491	4367473	angustifolium
LG01	Sphfalx01G028900	4374749	4381006	angustifolium
LG01	Sphfalx01G029000	4380370	4382341	angustifolium
LG01	Sphfalx01G029100	4388248	4391873	angustifolium
LG01	Sphfalx01G029200	4393835	4394731	angustifolium
LG01	Sphfalx01G029300	4405923	4409042	angustifolium
LG01	Sphfalx01G029400	4414993	4418656	angustifolium
LG01	Sphfalx01G029500	4419996	4428018	angustifolium
LG01	Sphfalx01G029600	4439948	4449274	angustifolium
LG01	Sphfalx01G029700	4451223	4456101	angustifolium
LG01	Sphfalx01G029800	4475276	4479641	angustifolium
LG01	Sphfalx01G029900	4487044	4487965	angustifolium
LG01	Sphfalx01G030000	4494622	4506026	angustifolium
LG01	Sphfalx01G030100	4506437	4508254	angustifolium
LG01	Sphfalx01G030200	4524947	4533618	angustifolium
LG01	Sphfalx01G030300	4533438	4539353	angustifolium
LG01	Sphfalx01G030400	4539950	4543803	angustifolium
LG01	Sphfalx01G030500	4553407	4556423	angustifolium
LG01	Sphfalx01G030600	4558506	4562897	angustifolium
LG01	Sphfalx01G030700	4639418	4643100	angustifolium
LG01	Sphfalx01G030800	4642869	4645175	angustifolium
LG01	Sphfalx01G030900	4667370	4667925	angustifolium
LG01	Sphfalx01G031000	4696716	4698869	angustifolium
LG01	Sphfalx01G031100	4702217	4702795	angustifolium
LG01	Sphfalx01G031200	4703038	4710746	angustifolium
LG01	Sphfalx01G031300	4711453	4714249	angustifolium
LG01	Sphfalx01G031400	4715666	4718392	angustifolium
LG01	Sphfalx01G031500	4726778	4727453	angustifolium
LG01	Sphfalx01G031600	4727584	4728400	angustifolium
LG01	Sphfalx01G031700	4729562	4735149	angustifolium
LG01	Sphfalx01G031800	4739447	4741725	angustifolium
LG01	Sphfalx01G031900	4744503	4747806	angustifolium
LG01	Sphfalx01G032000	4751145	4754885	angustifolium
LG01	Sphfalx01G032100	4763199	4765498	angustifolium
LG01	Sphfalx01G032200	4764950	4770345	angustifolium
LG01	Sphfalx01G032300	4771098	4778233	angustifolium
LG01	Sphfalx01G032400	4838889	4842037	angustifolium
LG01	Sphfalx01G032500	4853271	4854275	angustifolium
LG01	Sphfalx01G032600	4863613	4867846	angustifolium
LG01	Sphfalx01G032700	4890360	4896980	angustifolium
LG01	Sphfalx01G032800	4909428	4914536	angustifolium
LG01	Sphfalx01G032900	4930937	4933489	angustifolium
LG01	Sphfalx01G033000	4934243	4936629	angustifolium
LG01	Sphfalx01G033100	4945916	4950679	angustifolium
LG01	Sphfalx01G033200	4951086	4959041	angustifolium
LG01	Sphfalx01G033300	4959901	4962168	angustifolium
LG01	Sphfalx01G033400	4976338	4979054	angustifolium
LG01	Sphfalx01G033500	4994504	4995037	angustifolium
LG01	Sphfalx01G033600	4995154	4998111	angustifolium
LG01	Sphfalx01G033700	5014432	5018860	angustifolium
LG01	Sphfalx01G033800	5024838	5026566	angustifolium
LG01	Sphfalx01G033900	5028191	5028901	angustifolium
LG01	Sphfalx01G034000	5029180	5036407	angustifolium
LG01	Sphfalx01G034100	5040996	5047303	angustifolium
LG01	Sphfalx01G034200	5048094	5053733	angustifolium
LG01	Sphfalx01G034300	5054085	5059502	angustifolium
LG01	Sphfalx01G034400	5065028	5070276	angustifolium
LG01	Sphfalx01G034500	5071001	5074378	angustifolium
LG01	Sphfalx01G034600	5075032	5076164	angustifolium
LG01	Sphfalx01G034700	5106120	5110398	angustifolium
LG01	Sphfalx01G034800	5123951	5127719	angustifolium
LG01	Sphfalx01G034900	5138632	5143066	angustifolium
LG01	Sphfalx01G035000	5144127	5150813	angustifolium
LG01	Sphfalx01G035100	5175390	5177706	angustifolium
LG01	Sphfalx01G035200	5187625	5189891	angustifolium
LG01	Sphfalx01G035300	5206099	5207387	angustifolium
LG01	Sphfalx01G035400	5211580	5212409	angustifolium
LG01	Sphfalx01G035500	5225601	5226694	angustifolium
LG01	Sphfalx01G035600	5227515	5235780	angustifolium
LG01	Sphfalx01G035700	5240086	5249687	angustifolium
LG01	Sphfalx01G035800	5299984	5302415	angustifolium
LG01	Sphfalx01G035900	5304103	5304480	angustifolium
LG01	Sphfalx01G036000	5334721	5337246	angustifolium
LG01	Sphfalx01G036100	5373435	5376504	angustifolium
LG01	Sphfalx01G036200	5392867	5395215	angustifolium
LG01	Sphfalx01G036300	5401400	5401600	angustifolium
LG01	Sphfalx01G036400	5402452	5407550	angustifolium
LG01	Sphfalx01G036500	5407275	5411393	angustifolium
LG01	Sphfalx01G036600	5419213	5422486	angustifolium
LG01	Sphfalx01G036700	5475092	5478629	angustifolium
LG01	Sphfalx01G036800	5477781	5485926	angustifolium
LG01	Sphfalx01G036900	5496890	5500864	angustifolium
LG01	Sphfalx01G037000	5545070	5547792	angustifolium
LG01	Sphfalx01G037100	5580845	5581431	angustifolium
LG01	Sphfalx01G037200	5581459	5588121	angustifolium
LG01	Sphfalx01G037300	5589370	5591120	angustifolium
LG01	Sphfalx01G037400	5662364	5664321	angustifolium
LG01	Sphfalx01G037500	5673999	5676615	angustifolium
LG01	Sphfalx01G037600	5676616	5679389	angustifolium
LG01	Sphfalx01G037700	5704474	5705796	angustifolium
LG01	Sphfalx01G037800	5710667	5714623	angustifolium
LG01	Sphfalx01G037900	5732971	5735805	angustifolium
LG01	Sphfalx01G038000	5736076	5747599	angustifolium
LG01	Sphfalx01G038100	5753960	5764907	angustifolium
LG01	Sphfalx01G038200	5765685	5768002	angustifolium
LG01	Sphfalx01G038300	5774814	5775379	angustifolium
LG01	Sphfalx01G038400	5797003	5801050	angustifolium
LG01	Sphfalx01G038500	5799975	5810490	angustifolium
LG01	Sphfalx01G038600	5810677	5818123	angustifolium
LG01	Sphfalx01G038700	5818782	5822807	angustifolium
LG01	Sphfalx01G038800	5822808	5825930	angustifolium
LG01	Sphfalx01G038900	5831423	5834026	angustifolium
LG01	Sphfalx01G039000	5834626	5835979	angustifolium
LG01	Sphfalx01G039100	5837121	5840252	angustifolium
LG01	Sphfalx01G039200	5841030	5842780	angustifolium
LG01	Sphfalx01G039300	5852713	5862784	angustifolium
LG01	Sphfalx01G039400	5874197	5874922	angustifolium
LG01	Sphfalx01G039500	5909586	5909912	angustifolium
LG01	Sphfalx01G039600	5911681	5913933	angustifolium
LG01	Sphfalx01G039700	5914523	5918214	angustifolium
LG01	Sphfalx01G039800	5922581	5927336	angustifolium
LG01	Sphfalx01G039900	5926838	5932451	angustifolium
LG01	Sphfalx01G040000	5960082	5961001	angustifolium
LG01	Sphfalx01G040100	5961385	5963427	angustifolium
LG01	Sphfalx01G040200	5969206	5969751	angustifolium
LG01	Sphfalx01G040300	5991730	5992947	angustifolium
LG01	Sphfalx01G040400	5993194	5994081	angustifolium
LG01	Sphfalx01G040500	5994109	5995062	angustifolium
LG01	Sphfalx01G040600	5994588	5996072	angustifolium
LG01	Sphfalx01G040700	6013677	6020533	angustifolium
LG01	Sphfalx01G040800	6025228	6027488	angustifolium
LG01	Sphfalx01G040900	6026361	6029243	angustifolium
LG01	Sphfalx01G041000	6055073	6060615	angustifolium
LG01	Sphfalx01G041100	6086081	6093532	angustifolium
LG01	Sphfalx01G041200	6109365	6111926	angustifolium
LG01	Sphfalx01G041300	6133789	6140083	angustifolium
LG01	Sphfalx01G041400	6151278	6155995	angustifolium
LG01	Sphfalx01G041500	6160858	6162060	angustifolium
LG01	Sphfalx01G041600	6164553	6166462	angustifolium
LG01	Sphfalx01G041700	6175744	6178444	angustifolium
LG01	Sphfalx01G041800	6178854	6179184	angustifolium
LG01	Sphfalx01G041900	6180689	6184650	angustifolium
LG01	Sphfalx01G042000	6189507	6190161	angustifolium
LG01	Sphfalx01G042100	6190560	6198718	angustifolium
LG01	Sphfalx01G042200	6223871	6238036	angustifolium
LG01	Sphfalx01G042300	6256615	6258566	angustifolium
LG01	Sphfalx01G042400	6276697	6280863	angustifolium
LG01	Sphfalx01G042500	6281513	6284874	angustifolium
LG01	Sphfalx01G042600	6289172	6294921	angustifolium
LG01	Sphfalx01G042700	6305232	6307357	angustifolium
LG01	Sphfalx01G042800	6309949	6315128	angustifolium
LG01	Sphfalx01G042900	6324225	6327742	angustifolium
LG01	Sphfalx01G043000	6330485	6330715	angustifolium
LG01	Sphfalx01G043100	6331734	6335128	angustifolium
LG01	Sphfalx01G043200	6335618	6340198	angustifolium
LG01	Sphfalx01G043300	6341913	6342269	angustifolium
LG01	Sphfalx01G043400	6360610	6363773	angustifolium
LG01	Sphfalx01G043500	6381512	6382880	angustifolium
LG01	Sphfalx01G043600	6397119	6399980	angustifolium
LG01	Sphfalx01G043700	6412565	6413311	angustifolium
LG01	Sphfalx01G043800	6433571	6434110	angustifolium
LG01	Sphfalx01G043900	6437878	6438749	angustifolium
LG01	Sphfalx01G044000	6438378	6441731	angustifolium
LG01	Sphfalx01G044100	6463533	6465582	angustifolium
LG01	Sphfalx01G044200	6496571	6499042	angustifolium
LG01	Sphfalx01G044300	6501895	6502329	angustifolium
LG01	Sphfalx01G044400	6504754	6507624	angustifolium
LG01	Sphfalx01G044500	6509699	6511718	angustifolium
LG01	Sphfalx01G044600	6513767	6516693	angustifolium
LG01	Sphfalx01G044700	6528274	6536815	angustifolium
LG01	Sphfalx01G044800	6540530	6542887	angustifolium
LG01	Sphfalx01G044900	6542539	6548143	angustifolium
LG01	Sphfalx01G045000	6557812	6565486	angustifolium
LG01	Sphfalx01G045100	6569040	6577004	angustifolium
LG01	Sphfalx01G045200	6578978	6581911	angustifolium
LG01	Sphfalx01G045300	6587520	6590786	angustifolium
LG01	Sphfalx01G045400	6591496	6593949	angustifolium
LG01	Sphfalx01G045500	6597676	6603297	angustifolium
LG01	Sphfalx01G045600	6609122	6611234	angustifolium
LG01	Sphfalx01G045700	6611369	6611750	angustifolium
LG01	Sphfalx01G045800	6643346	6645897	angustifolium
LG01	Sphfalx01G045900	6651479	6653633	angustifolium
LG01	Sphfalx01G046000	6653966	6657514	angustifolium
LG01	Sphfalx01G046100	6657822	6658203	angustifolium
LG01	Sphfalx01G046200	6659852	6664472	angustifolium
LG01	Sphfalx01G046300	6665895	6667215	angustifolium
LG01	Sphfalx01G046400	6667822	6669331	angustifolium
LG01	Sphfalx01G046500	6687572	6690358	angustifolium
LG01	Sphfalx01G046600	6691919	6699314	angustifolium
LG01	Sphfalx01G046700	6699328	6707512	angustifolium
LG01	Sphfalx01G046800	6712772	6714967	angustifolium
LG01	Sphfalx01G046900	6715318	6719468	angustifolium
LG01	Sphfalx01G047000	6718793	6724127	angustifolium
LG01	Sphfalx01G047100	6724128	6729277	angustifolium
LG01	Sphfalx01G047200	6751155	6753798	angustifolium
LG01	Sphfalx01G047300	6776202	6777470	angustifolium
LG01	Sphfalx01G047400	6777977	6780045	angustifolium
LG01	Sphfalx01G047500	6817109	6822372	angustifolium
LG01	Sphfalx01G047600	6822297	6826385	angustifolium
LG01	Sphfalx01G047700	6845231	6848951	angustifolium
LG01	Sphfalx01G047800	6866618	6870518	angustifolium
LG01	Sphfalx01G047900	6892949	6896806	angustifolium
LG01	Sphfalx01G048000	6904193	6906784	angustifolium
LG01	Sphfalx01G048100	6907947	6914751	angustifolium
LG01	Sphfalx01G048200	6935093	6939278	angustifolium
LG01	Sphfalx01G048300	6947785	6949869	angustifolium
LG01	Sphfalx01G048400	6956106	6960658	angustifolium
LG01	Sphfalx01G048500	6964997	6968504	angustifolium
LG01	Sphfalx01G048600	6984632	6985014	angustifolium
LG01	Sphfalx01G048700	6990421	6993258	angustifolium
LG01	Sphfalx01G048800	7007682	7009522	angustifolium
LG01	Sphfalx01G048900	7011834	7013325	angustifolium
LG01	Sphfalx01G049000	7013326	7015893	angustifolium
LG01	Sphfalx01G049100	7024545	7026365	angustifolium
LG01	Sphfalx01G049200	7026951	7027977	angustifolium
LG01	Sphfalx01G049300	7030622	7032485	angustifolium
LG01	Sphfalx01G049400	7061025	7062927	angustifolium
LG01	Sphfalx01G049500	7068781	7069809	angustifolium
LG01	Sphfalx01G049600	7072117	7074136	angustifolium
LG01	Sphfalx01G049700	7078353	7080181	angustifolium
LG01	Sphfalx01G049800	7085981	7087524	angustifolium
LG01	Sphfalx01G049900	7089363	7089677	angustifolium
LG01	Sphfalx01G050000	7089740	7090474	angustifolium
LG01	Sphfalx01G050100	7090982	7094361	angustifolium
LG01	Sphfalx01G050200	7100201	7102646	angustifolium
LG01	Sphfalx01G050300	7121843	7125555	angustifolium
LG01	Sphfalx01G050400	7128820	7141872	angustifolium
LG01	Sphfalx01G050500	7141122	7145858	angustifolium
LG01	Sphfalx01G050600	7145902	7149781	angustifolium
LG01	Sphfalx01G050700	7150613	7156727	angustifolium
LG01	Sphfalx01G050800	7184017	7184838	angustifolium
LG01	Sphfalx01G050900	7188577	7193847	angustifolium
LG01	Sphfalx01G051000	7197956	7202891	angustifolium
LG01	Sphfalx01G051100	7202922	7206274	angustifolium
LG01	Sphfalx01G051200	7206361	7209082	angustifolium
LG01	Sphfalx01G051300	7213710	7217006	angustifolium
LG01	Sphfalx01G051400	7220118	7233599	angustifolium
LG01	Sphfalx01G051500	7234375	7243444	angustifolium
LG01	Sphfalx01G051600	7253157	7255444	angustifolium
LG01	Sphfalx01G051700	7262236	7263203	angustifolium
LG01	Sphfalx01G051800	7263034	7267813	angustifolium
LG01	Sphfalx01G051900	7267895	7269954	angustifolium
LG01	Sphfalx01G052000	7278188	7284736	angustifolium
LG01	Sphfalx01G052100	7287280	7292103	angustifolium
LG01	Sphfalx01G052200	7291520	7296151	angustifolium
LG01	Sphfalx01G052300	7302018	7305815	angustifolium
LG01	Sphfalx01G052400	7352164	7357098	angustifolium
LG01	Sphfalx01G052500	7379475	7383875	angustifolium
LG01	Sphfalx01G052600	7409030	7417344	angustifolium
LG01	Sphfalx01G052700	7452274	7455678	angustifolium
LG01	Sphfalx01G052800	7456249	7458800	angustifolium
LG01	Sphfalx01G052900	7458801	7460601	angustifolium
LG01	Sphfalx01G053000	7468807	7469037	angustifolium
LG01	Sphfalx01G053100	7477779	7481376	angustifolium
LG01	Sphfalx01G053200	7492644	7494596	angustifolium
LG01	Sphfalx01G053300	7500071	7506032	angustifolium
LG01	Sphfalx01G053400	7518206	7528932	angustifolium
LG01	Sphfalx01G053500	7539804	7545016	angustifolium
LG01	Sphfalx01G053600	7560323	7562953	angustifolium
LG01	Sphfalx01G053700	7645847	7650531	angustifolium
LG01	Sphfalx01G053800	7672055	7682250	angustifolium
LG01	Sphfalx01G053900	7693091	7697469	angustifolium
LG01	Sphfalx01G054000	7705295	7708528	angustifolium
LG01	Sphfalx01G054100	7721933	7723907	angustifolium
LG01	Sphfalx01G054200	7723121	7725597	angustifolium
LG01	Sphfalx01G054300	7727700	7733416	angustifolium
LG01	Sphfalx01G054400	7734679	7737592	angustifolium
LG01	Sphfalx01G054500	7741527	7743960	angustifolium
LG01	Sphfalx01G054600	7744278	7748318	angustifolium
LG01	Sphfalx01G054700	7755567	7761963	angustifolium
LG01	Sphfalx01G054800	7770345	7774362	angustifolium
LG01	Sphfalx01G054900	7786844	7788849	angustifolium
LG01	Sphfalx01G055000	7790044	7795468	angustifolium
LG01	Sphfalx01G055100	7810827	7813341	angustifolium
LG01	Sphfalx01G055200	7840961	7844863	angustifolium
LG01	Sphfalx01G055300	7871550	7873513	angustifolium
LG01	Sphfalx01G055400	7878924	7884750	angustifolium
LG01	Sphfalx01G055500	7887569	7893306	angustifolium
LG01	Sphfalx01G055600	7901797	7905614	angustifolium
LG01	Sphfalx01G055700	7909744	7912687	angustifolium
LG01	Sphfalx01G055800	7923148	7926479	angustifolium
LG01	Sphfalx01G055900	7941274	7944477	angustifolium
LG01	Sphfalx01G056000	7955985	7960902	angustifolium
LG01	Sphfalx01G056100	7961159	7963483	angustifolium
LG01	Sphfalx01G056200	7964141	7969122	angustifolium
LG01	Sphfalx01G056300	8002771	8010801	angustifolium
LG01	Sphfalx01G056400	8026009	8030314	angustifolium
LG01	Sphfalx01G056500	8031690	8036208	angustifolium
LG01	Sphfalx01G056600	8061274	8066124	angustifolium
LG01	Sphfalx01G056700	8095444	8097895	angustifolium
LG01	Sphfalx01G056800	8100173	8102081	angustifolium
LG01	Sphfalx01G056900	8130181	8130984	angustifolium
LG01	Sphfalx01G057000	8149125	8150676	angustifolium
LG01	Sphfalx01G057100	8180463	8180948	angustifolium
LG01	Sphfalx01G057200	8200487	8200958	angustifolium
LG01	Sphfalx01G057300	8200977	8204359	angustifolium
LG01	Sphfalx01G057400	8228869	8233051	angustifolium
LG01	Sphfalx01G057500	8233205	8237209	angustifolium
LG01	Sphfalx01G057600	8237870	8241661	angustifolium
LG01	Sphfalx01G057700	8245860	8250402	angustifolium
LG01	Sphfalx01G057800	8250606	8253199	angustifolium
LG01	Sphfalx01G057900	8256167	8257281	angustifolium
LG01	Sphfalx01G058000	8257419	8261449	angustifolium
LG01	Sphfalx01G058100	8260980	8266287	angustifolium
LG01	Sphfalx01G058200	8272102	8276353	angustifolium
LG01	Sphfalx01G058300	8293104	8294717	angustifolium
LG01	Sphfalx01G058400	8295018	8297026	angustifolium
LG01	Sphfalx01G058500	8302663	8304778	angustifolium
LG01	Sphfalx01G058600	8318255	8322144	angustifolium
LG01	Sphfalx01G058700	8323352	8324393	angustifolium
LG01	Sphfalx01G058800	8324839	8327713	angustifolium
LG01	Sphfalx01G058900	8327312	8332761	angustifolium
LG01	Sphfalx01G059000	8331353	8337263	angustifolium
LG01	Sphfalx01G059100	8344343	8354747	angustifolium
LG01	Sphfalx01G059200	8390939	8397735	angustifolium
LG01	Sphfalx01G059300	8397958	8398637	angustifolium
LG01	Sphfalx01G059400	8410236	8412578	angustifolium
LG01	Sphfalx01G059500	8434665	8439010	angustifolium
LG01	Sphfalx01G059600	8498477	8507507	angustifolium
LG01	Sphfalx01G059700	8508112	8511871	angustifolium
LG01	Sphfalx01G059800	8513366	8515295	angustifolium
LG01	Sphfalx01G059900	8521924	8528493	angustifolium
LG01	Sphfalx01G060000	8533399	8535517	angustifolium
LG01	Sphfalx01G060100	8536409	8541675	angustifolium
LG01	Sphfalx01G060200	8542727	8546021	angustifolium
LG01	Sphfalx01G060300	8552253	8556139	angustifolium
LG01	Sphfalx01G060400	8561784	8565999	angustifolium
LG01	Sphfalx01G060500	8574531	8577332	angustifolium
LG01	Sphfalx01G060600	8584555	8588544	angustifolium
LG01	Sphfalx01G060700	8591396	8592013	angustifolium
LG01	Sphfalx01G060800	8602299	8606658	angustifolium
LG01	Sphfalx01G060900	8614340	8618017	angustifolium
LG01	Sphfalx01G061000	8617667	8621840	angustifolium
LG01	Sphfalx01G061100	8622094	8622607	angustifolium
LG01	Sphfalx01G061200	8631677	8631790	angustifolium
LG01	Sphfalx01G061300	8642888	8646652	angustifolium
LG01	Sphfalx01G061400	8657752	8659638	angustifolium
LG01	Sphfalx01G061500	8687333	8694185	angustifolium
LG01	Sphfalx01G061600	8698001	8705117	angustifolium
LG01	Sphfalx01G061700	8716444	8719547	angustifolium
LG01	Sphfalx01G061800	8719244	8722993	angustifolium
LG01	Sphfalx01G061900	8727955	8733080	angustifolium
LG01	Sphfalx01G062000	8733150	8737396	angustifolium
LG01	Sphfalx01G062100	8747760	8750712	angustifolium
LG01	Sphfalx01G062200	8750945	8753259	angustifolium
LG01	Sphfalx01G062300	8771183	8775835	angustifolium
LG01	Sphfalx01G062400	8779277	8782076	angustifolium
LG01	Sphfalx01G062500	8782706	8787807	angustifolium
LG01	Sphfalx01G062600	8789881	8795911	angustifolium
LG01	Sphfalx01G062700	8820187	8830586	angustifolium
LG01	Sphfalx01G062800	8830875	8836285	angustifolium
LG01	Sphfalx01G062900	8849330	8853159	angustifolium
LG01	Sphfalx01G063000	8855328	8858697	angustifolium
LG01	Sphfalx01G063100	8878775	8880064	angustifolium
LG01	Sphfalx01G063200	8896459	8900163	angustifolium
LG01	Sphfalx01G063300	8901241	8901726	angustifolium
LG01	Sphfalx01G063400	8918366	8920353	angustifolium
LG01	Sphfalx01G063500	8936632	8941258	angustifolium
LG01	Sphfalx01G063600	8952734	8953256	angustifolium
LG01	Sphfalx01G063700	8960627	8964508	angustifolium
LG01	Sphfalx01G063800	8969971	8977831	angustifolium
LG01	Sphfalx01G063900	8985965	8986824	angustifolium
LG01	Sphfalx01G064000	8998506	9001263	angustifolium
LG01	Sphfalx01G064100	9023661	9024139	angustifolium
LG01	Sphfalx01G064200	9027112	9028607	angustifolium
LG01	Sphfalx01G064300	9029492	9031890	angustifolium
LG01	Sphfalx01G064400	9038082	9042041	angustifolium
LG01	Sphfalx01G064500	9046529	9048182	angustifolium
LG01	Sphfalx01G064600	9050825	9052064	angustifolium
LG01	Sphfalx01G064700	9063188	9066274	angustifolium
LG01	Sphfalx01G064800	9086418	9088980	angustifolium
LG01	Sphfalx01G064900	9090843	9096677	angustifolium
LG01	Sphfalx01G065000	9115976	9119578	angustifolium
LG01	Sphfalx01G065100	9153200	9157579	angustifolium
LG01	Sphfalx01G065200	9177241	9177759	angustifolium
LG01	Sphfalx01G065300	9212141	9219072	angustifolium
LG01	Sphfalx01G065400	9222654	9225839	angustifolium
LG01	Sphfalx01G065500	9232593	9235721	angustifolium
LG01	Sphfalx01G065600	9236017	9237415	angustifolium
LG01	Sphfalx01G065700	9240759	9242091	angustifolium
LG01	Sphfalx01G065800	9248236	9249276	angustifolium
LG01	Sphfalx01G065900	9257423	9260693	angustifolium
LG01	Sphfalx01G066000	9260266	9265585	angustifolium
LG01	Sphfalx01G066100	9288316	9288630	angustifolium
LG01	Sphfalx01G066200	9295432	9297290	angustifolium
LG01	Sphfalx01G066300	9304342	9306453	angustifolium
LG01	Sphfalx01G066400	9319528	9321178	angustifolium
LG01	Sphfalx01G066500	9337122	9339283	angustifolium
LG01	Sphfalx01G066600	9340030	9342299	angustifolium
LG01	Sphfalx01G066700	9345787	9349764	angustifolium
LG01	Sphfalx01G066800	9371364	9374269	angustifolium
LG01	Sphfalx01G066900	9393965	9398748	angustifolium
LG01	Sphfalx01G067000	9425591	9431531	angustifolium
LG01	Sphfalx01G067100	9435778	9438648	angustifolium
LG01	Sphfalx01G067200	9450915	9456217	angustifolium
LG01	Sphfalx01G067300	9456711	9462517	angustifolium
LG01	Sphfalx01G067400	9464567	9469037	angustifolium
LG01	Sphfalx01G067500	9468535	9470303	angustifolium
LG01	Sphfalx01G067600	9473225	9475004	angustifolium
LG01	Sphfalx01G067700	9487090	9489684	angustifolium
LG01	Sphfalx01G067800	9496361	9496952	angustifolium
LG01	Sphfalx01G067900	9497185	9497824	angustifolium
LG01	Sphfalx01G068000	9502123	9504820	angustifolium
LG01	Sphfalx01G068100	9507351	9508883	angustifolium
LG01	Sphfalx01G068200	9511908	9513924	angustifolium
LG01	Sphfalx01G068300	9525013	9526878	angustifolium
LG01	Sphfalx01G068400	9531733	9533092	angustifolium
LG01	Sphfalx01G068500	9546355	9547839	angustifolium
LG01	Sphfalx01G068600	9554963	9557324	angustifolium
LG01	Sphfalx01G068700	9560312	9561844	angustifolium
LG01	Sphfalx01G068800	9564036	9566777	angustifolium
LG01	Sphfalx01G068900	9573955	9581436	angustifolium
LG01	Sphfalx01G069000	9629985	9635318	angustifolium
LG01	Sphfalx01G069100	9641254	9644446	angustifolium
LG01	Sphfalx01G069200	9647311	9649679	angustifolium
LG01	Sphfalx01G069300	9650399	9652890	angustifolium
LG01	Sphfalx01G069400	9662734	9666075	angustifolium
LG01	Sphfalx01G069500	9686510	9691717	angustifolium
LG01	Sphfalx01G069600	9692175	9693712	angustifolium
LG01	Sphfalx01G069700	9694681	9698229	angustifolium
LG01	Sphfalx01G069800	9707161	9711298	angustifolium
LG01	Sphfalx01G069900	9723721	9727340	angustifolium
LG01	Sphfalx01G070000	9743997	9744455	angustifolium
LG01	Sphfalx01G070100	9745753	9750350	angustifolium
LG01	Sphfalx01G070200	9749649	9749861	angustifolium
LG01	Sphfalx01G070300	9764813	9768629	angustifolium
LG01	Sphfalx01G070400	9769255	9773795	angustifolium
LG01	Sphfalx01G070500	9774881	9779160	angustifolium
LG01	Sphfalx01G070600	9792329	9792896	angustifolium
LG01	Sphfalx01G070700	9816024	9820167	angustifolium
LG01	Sphfalx01G070800	9828514	9832528	angustifolium
LG01	Sphfalx01G070900	9844423	9847589	angustifolium
LG01	Sphfalx01G071000	9849193	9854006	angustifolium
LG01	Sphfalx01G071100	9859226	9861541	angustifolium
LG01	Sphfalx01G071200	9890227	9890959	angustifolium
LG01	Sphfalx01G071300	9894255	9897842	angustifolium
LG01	Sphfalx01G071400	9900118	9905803	angustifolium
LG01	Sphfalx01G071500	9909346	9912722	angustifolium
LG01	Sphfalx01G071600	9911635	9915656	angustifolium
LG01	Sphfalx01G071700	9918867	9920998	angustifolium
LG01	Sphfalx01G071800	9964569	9967527	angustifolium
LG01	Sphfalx01G071900	9974597	9979516	angustifolium
LG01	Sphfalx01G072000	9979727	9981816	angustifolium
LG01	Sphfalx01G072100	9981817	9985131	angustifolium
LG01	Sphfalx01G072200	9991079	9999235	angustifolium
LG01	Sphfalx01G072300	10002746	10005198	angustifolium
LG01	Sphfalx01G072400	10023505	10027279	angustifolium
LG01	Sphfalx01G072500	10037949	10038324	angustifolium
LG01	Sphfalx01G072600	10085484	10091638	angustifolium
LG01	Sphfalx01G072700	10091420	10095311	angustifolium
LG01	Sphfalx01G072800	10100495	10104481	angustifolium
LG01	Sphfalx01G072900	10114882	10115699	angustifolium
LG01	Sphfalx01G073000	10117497	10121358	angustifolium
LG01	Sphfalx01G073100	10121242	10124121	angustifolium
LG01	Sphfalx01G073200	10124695	10128728	angustifolium
LG01	Sphfalx01G073300	10129454	10129882	angustifolium
LG01	Sphfalx01G073400	10136796	10155398	angustifolium
LG01	Sphfalx01G073500	10182239	10185239	angustifolium
LG01	Sphfalx01G073600	10216631	10222489	angustifolium
LG01	Sphfalx01G073700	10252638	10257188	angustifolium
LG01	Sphfalx01G073800	10289179	10289735	angustifolium
LG01	Sphfalx01G073900	10291525	10297439	angustifolium
LG01	Sphfalx01G074000	10305469	10311925	angustifolium
LG01	Sphfalx01G074100	10319587	10320644	angustifolium
LG01	Sphfalx01G074200	10368209	10368852	angustifolium
LG01	Sphfalx01G074300	10406685	10414960	angustifolium
LG01	Sphfalx01G074400	10442465	10444543	angustifolium
LG01	Sphfalx01G074500	10481020	10481655	angustifolium
LG01	Sphfalx01G074600	10488469	10499146	angustifolium
LG01	Sphfalx01G074700	10498440	10502079	angustifolium
LG01	Sphfalx01G074800	10503757	10506928	angustifolium
LG01	Sphfalx01G074900	10519610	10522338	angustifolium
LG01	Sphfalx01G075000	10529023	10536337	angustifolium
LG01	Sphfalx01G075100	10537047	10541040	angustifolium
LG01	Sphfalx01G075200	10566395	10572085	angustifolium
LG01	Sphfalx01G075300	10572090	10576235	angustifolium
LG01	Sphfalx01G075400	10582457	10585221	angustifolium
LG01	Sphfalx01G075500	10585404	10591536	angustifolium
LG01	Sphfalx01G075600	10603436	10613664	angustifolium
LG01	Sphfalx01G075700	10643416	10649616	angustifolium
LG01	Sphfalx01G075800	10662493	10663728	angustifolium
LG01	Sphfalx01G075900	10672382	10675929	angustifolium
LG01	Sphfalx01G076000	10688599	10689516	angustifolium
LG01	Sphfalx01G076100	10690572	10693889	angustifolium
LG01	Sphfalx01G076200	10714124	10717578	angustifolium
LG01	Sphfalx01G076300	10726077	10727769	angustifolium
LG01	Sphfalx01G076400	10730698	10736342	angustifolium
LG01	Sphfalx01G076500	10762210	10768273	angustifolium
LG01	Sphfalx01G076600	10776483	10779187	angustifolium
LG01	Sphfalx01G076700	10779188	10782635	angustifolium
LG01	Sphfalx01G076800	10783583	10788669	angustifolium
LG01	Sphfalx01G076900	10809220	10812668	angustifolium
LG01	Sphfalx01G077000	10815069	10823123	angustifolium
LG01	Sphfalx01G077100	10824335	10834922	angustifolium
LG01	Sphfalx01G077200	10837565	10837717	angustifolium
LG01	Sphfalx01G077300	10839237	10841082	angustifolium
LG01	Sphfalx01G077400	10857899	10865038	angustifolium
LG01	Sphfalx01G077500	10865244	10869832	angustifolium
LG01	Sphfalx01G077600	10871644	10876019	angustifolium
LG01	Sphfalx01G077700	10887915	10890760	angustifolium
LG01	Sphfalx01G077800	10891153	10893426	angustifolium
LG01	Sphfalx01G077900	10898382	10903289	angustifolium
LG01	Sphfalx01G078000	10963991	10967664	angustifolium
LG01	Sphfalx01G078100	10979411	10981544	angustifolium
LG01	Sphfalx01G078200	10995582	10998468	angustifolium
LG01	Sphfalx01G078300	10998460	11002701	angustifolium
LG01	Sphfalx01G078400	11007801	11010749	angustifolium
LG01	Sphfalx01G078500	11009795	11014718	angustifolium
LG01	Sphfalx01G078600	11017391	11022461	angustifolium
LG01	Sphfalx01G078700	11030203	11035655	angustifolium
LG01	Sphfalx01G078800	11036082	11036715	angustifolium
LG01	Sphfalx01G078900	11036330	11049410	angustifolium
LG01	Sphfalx01G079000	11082853	11086221	angustifolium
LG01	Sphfalx01G079100	11093755	11096586	angustifolium
LG01	Sphfalx01G079200	11096959	11102313	angustifolium
LG01	Sphfalx01G079300	11125462	11127639	angustifolium
LG01	Sphfalx01G079400	11128259	11131520	angustifolium
LG01	Sphfalx01G079500	11139458	11141174	angustifolium
LG01	Sphfalx01G079600	11146452	11147597	angustifolium
LG01	Sphfalx01G079700	11156312	11158698	angustifolium
LG01	Sphfalx01G079800	11183661	11188277	angustifolium
LG01	Sphfalx01G079900	11198763	11203234	angustifolium
LG01	Sphfalx01G080000	11202674	11206367	angustifolium
LG01	Sphfalx01G080100	11231953	11232540	angustifolium
LG01	Sphfalx01G080200	11243640	11246386	angustifolium
LG01	Sphfalx01G080300	11260352	11261299	angustifolium
LG01	Sphfalx01G080400	11261789	11263969	angustifolium
LG01	Sphfalx01G080500	11267938	11271531	angustifolium
LG01	Sphfalx01G080600	11290871	11296105	angustifolium
LG01	Sphfalx01G080700	11296611	11297361	angustifolium
LG01	Sphfalx01G080800	11305865	11308431	angustifolium
LG01	Sphfalx01G080900	11326102	11328067	angustifolium
LG01	Sphfalx01G081000	11351309	11358459	angustifolium
LG01	Sphfalx01G081100	11368192	11370777	angustifolium
LG01	Sphfalx01G081200	11371632	11373662	angustifolium
LG01	Sphfalx01G081300	11374395	11377443	angustifolium
LG01	Sphfalx01G081400	11377444	11379380	angustifolium
LG01	Sphfalx01G081500	11389093	11391618	angustifolium
LG01	Sphfalx01G081600	11407537	11408598	angustifolium
LG01	Sphfalx01G081700	11408716	11409702	angustifolium
LG01	Sphfalx01G081800	11436397	11448422	angustifolium
LG01	Sphfalx01G081900	11456321	11457367	angustifolium
LG01	Sphfalx01G082000	11461387	11468549	angustifolium
LG01	Sphfalx01G082100	11480053	11482907	angustifolium
LG01	Sphfalx01G082200	11485933	11490888	angustifolium
LG01	Sphfalx01G082300	11502679	11508742	angustifolium
LG01	Sphfalx01G082400	11510127	11515593	angustifolium
LG01	Sphfalx01G082500	11519878	11523585	angustifolium
LG01	Sphfalx01G082600	11530758	11533233	angustifolium
LG01	Sphfalx01G082700	11541289	11547016	angustifolium
LG01	Sphfalx01G082800	11548938	11553141	angustifolium
LG01	Sphfalx01G082900	11560540	11566277	angustifolium
LG01	Sphfalx01G083000	11579457	11580041	angustifolium
LG01	Sphfalx01G083100	11582213	11584320	angustifolium
LG01	Sphfalx01G083200	11584519	11590885	angustifolium
LG01	Sphfalx01G083300	11619352	11626838	angustifolium
LG01	Sphfalx01G083400	11628229	11634384	angustifolium
LG01	Sphfalx01G083500	11688378	11694226	angustifolium
LG01	Sphfalx01G083600	11694289	11699233	angustifolium
LG01	Sphfalx01G083700	11700044	11703102	angustifolium
LG01	Sphfalx01G083800	11704839	11708475	angustifolium
LG01	Sphfalx01G083900	11716584	11717939	angustifolium
LG01	Sphfalx01G084000	11764370	11768136	angustifolium
LG01	Sphfalx01G084100	11770350	11781572	angustifolium
LG01	Sphfalx01G084200	11783956	11784927	angustifolium
LG01	Sphfalx01G084300	11786095	11786409	angustifolium
LG01	Sphfalx01G084400	11809047	11812715	angustifolium
LG01	Sphfalx01G084500	11831033	11834345	angustifolium
LG01	Sphfalx01G084600	11836162	11839375	angustifolium
LG01	Sphfalx01G084700	11845492	11847295	angustifolium
LG01	Sphfalx01G084800	11847929	11851735	angustifolium
LG01	Sphfalx01G084900	11866345	11870950	angustifolium
LG01	Sphfalx01G085000	11871059	11874866	angustifolium
LG01	Sphfalx01G085100	11878263	11881995	angustifolium
LG01	Sphfalx01G085200	11882182	11886529	angustifolium
LG01	Sphfalx01G085300	11887543	11890394	angustifolium
LG01	Sphfalx01G085400	11890464	11893104	angustifolium
LG01	Sphfalx01G085500	11900249	11904498	angustifolium
LG01	Sphfalx01G085600	11926490	11929441	angustifolium
LG01	Sphfalx01G085700	11930609	11935034	angustifolium
LG01	Sphfalx01G085800	11934806	11941031	angustifolium
LG01	Sphfalx01G085900	11944890	11948944	angustifolium
LG01	Sphfalx01G086000	12019464	12026004	angustifolium
LG01	Sphfalx01G086100	12043774	12048425	angustifolium
LG01	Sphfalx01G086200	12065431	12068036	angustifolium
LG01	Sphfalx01G086300	12071584	12080113	angustifolium
LG01	Sphfalx01G086400	12087756	12088171	angustifolium
LG01	Sphfalx01G086500	12113355	12117281	angustifolium
LG01	Sphfalx01G086600	12133442	12138251	angustifolium
LG01	Sphfalx01G086700	12143554	12148231	angustifolium
LG01	Sphfalx01G086800	12157596	12162917	angustifolium
LG01	Sphfalx01G086900	12161110	12164459	angustifolium
LG01	Sphfalx01G087000	12164460	12167166	angustifolium
LG01	Sphfalx01G087100	12183832	12186829	angustifolium
LG01	Sphfalx01G087200	12190124	12192923	angustifolium
LG01	Sphfalx01G087300	12194332	12200846	angustifolium
LG01	Sphfalx01G087400	12210235	12210943	angustifolium
LG01	Sphfalx01G087500	12225309	12231956	angustifolium
LG01	Sphfalx01G087600	12232047	12237382	angustifolium
LG01	Sphfalx01G087700	12248752	12252001	angustifolium
LG01	Sphfalx01G087800	12252385	12255150	angustifolium
LG01	Sphfalx01G087900	12257090	12260894	angustifolium
LG01	Sphfalx01G088000	12261430	12264260	angustifolium
LG01	Sphfalx01G088100	12266975	12268956	angustifolium
LG01	Sphfalx01G088200	12275795	12278453	angustifolium
LG01	Sphfalx01G088300	12278674	12282356	angustifolium
LG01	Sphfalx01G088400	12283361	12291492	angustifolium
LG01	Sphfalx01G088500	12302064	12303972	angustifolium
LG01	Sphfalx01G088600	12304700	12306375	angustifolium
LG01	Sphfalx01G088700	12331996	12332451	angustifolium
LG01	Sphfalx01G088800	12333964	12336414	angustifolium
LG01	Sphfalx01G088900	12347556	12347885	angustifolium
LG01	Sphfalx01G089000	12351616	12356938	angustifolium
LG01	Sphfalx01G089100	12371446	12372211	angustifolium
LG01	Sphfalx01G089200	12381854	12387674	angustifolium
LG01	Sphfalx01G089300	12390126	12390461	angustifolium
LG01	Sphfalx01G089400	12392146	12394838	angustifolium
LG01	Sphfalx01G089500	12396613	12405133	angustifolium
LG01	Sphfalx01G089600	12432865	12437700	angustifolium
LG01	Sphfalx01G089700	12444050	12447374	angustifolium
LG01	Sphfalx01G089800	12447356	12453565	angustifolium
LG01	Sphfalx01G089900	12460950	12464970	angustifolium
LG01	Sphfalx01G090000	12467818	12472701	angustifolium
LG01	Sphfalx01G090100	12481188	12482960	angustifolium
LG01	Sphfalx01G090200	12523631	12528312	angustifolium
LG01	Sphfalx01G090300	12527318	12528429	angustifolium
LG01	Sphfalx01G090400	12576226	12579092	angustifolium
LG01	Sphfalx01G090500	12579141	12582580	angustifolium
LG01	Sphfalx01G090600	12582680	12583246	angustifolium
LG01	Sphfalx01G090700	12589209	12592805	angustifolium
LG01	Sphfalx01G090800	12593901	12597469	angustifolium
LG01	Sphfalx01G090900	12601782	12606047	angustifolium
LG01	Sphfalx01G091000	12659562	12663780	angustifolium
LG01	Sphfalx01G091100	12665915	12668851	angustifolium
LG01	Sphfalx01G091200	12676634	12680181	angustifolium
LG01	Sphfalx01G091300	12681104	12683657	angustifolium
LG01	Sphfalx01G091400	12687074	12691655	angustifolium
LG01	Sphfalx01G091500	12692677	12694269	angustifolium
LG01	Sphfalx01G091600	12702205	12703697	angustifolium
LG01	Sphfalx01G091700	12703698	12706977	angustifolium
LG01	Sphfalx01G091800	12708485	12713279	angustifolium
LG01	Sphfalx01G091900	12744419	12747484	angustifolium
LG01	Sphfalx01G092000	12754829	12760886	angustifolium
LG01	Sphfalx01G092100	12790630	12796681	angustifolium
LG01	Sphfalx01G092200	12794007	12801379	angustifolium
LG01	Sphfalx01G092300	12802092	12811369	angustifolium
LG01	Sphfalx01G092400	12816744	12817223	angustifolium
LG01	Sphfalx01G092500	12829224	12832441	angustifolium
LG01	Sphfalx01G092600	12841050	12843643	angustifolium
LG01	Sphfalx01G092700	12861527	12863332	angustifolium
LG01	Sphfalx01G092800	12868103	12872505	angustifolium
LG01	Sphfalx01G092900	12887041	12891506	angustifolium
LG01	Sphfalx01G093000	12897513	12903721	angustifolium
LG01	Sphfalx01G093100	12921834	12924176	angustifolium
LG01	Sphfalx01G093200	12926357	12930340	angustifolium
LG01	Sphfalx01G093300	12940057	12942738	angustifolium
LG01	Sphfalx01G093400	12980052	12990062	angustifolium
LG01	Sphfalx01G093500	12991359	12994535	angustifolium
LG01	Sphfalx01G093600	12995040	12999523	angustifolium
LG01	Sphfalx01G093700	13009118	13013831	angustifolium
LG01	Sphfalx01G093800	13021296	13025648	angustifolium
LG01	Sphfalx01G093900	13039807	13043291	angustifolium
LG01	Sphfalx01G094000	13043313	13045414	angustifolium
LG01	Sphfalx01G094100	13072258	13079006	angustifolium
LG01	Sphfalx01G094200	13081819	13085142	angustifolium
LG01	Sphfalx01G094300	13094391	13099283	angustifolium
LG01	Sphfalx01G094400	13124817	13125478	angustifolium
LG01	Sphfalx01G094500	13130500	13138176	angustifolium
LG01	Sphfalx01G094600	13138985	13139504	angustifolium
LG01	Sphfalx01G094700	13152714	13153422	angustifolium
LG01	Sphfalx01G094800	13200747	13206411	angustifolium
LG01	Sphfalx01G094900	13253811	13261033	angustifolium
LG01	Sphfalx01G095000	13260373	13263683	angustifolium
LG01	Sphfalx01G095100	13273763	13275382	angustifolium
LG01	Sphfalx01G095200	13275414	13279009	angustifolium
LG01	Sphfalx01G095300	13283779	13286518	angustifolium
LG01	Sphfalx01G095400	13289083	13289990	angustifolium
LG01	Sphfalx01G095500	13291682	13291918	angustifolium
LG01	Sphfalx01G095600	13292171	13292446	angustifolium
LG01	Sphfalx01G095700	13301102	13304745	angustifolium
LG01	Sphfalx01G095800	13304761	13306385	angustifolium
LG01	Sphfalx01G095900	13318821	13320741	angustifolium
LG01	Sphfalx01G096000	13331770	13335744	angustifolium
LG01	Sphfalx01G096100	13384227	13390664	angustifolium
LG01	Sphfalx01G096200	13393796	13398030	angustifolium
LG01	Sphfalx01G096300	13401554	13411400	angustifolium
LG01	Sphfalx01G096400	13421022	13424949	angustifolium
LG01	Sphfalx01G096500	13433239	13436630	angustifolium
LG01	Sphfalx01G096600	13440318	13442550	angustifolium
LG01	Sphfalx01G096700	13440774	13444412	angustifolium
LG01	Sphfalx01G096800	13446752	13450363	angustifolium
LG01	Sphfalx01G096900	13458714	13462587	angustifolium
LG01	Sphfalx01G097000	13465755	13466515	angustifolium
LG01	Sphfalx01G097100	13471326	13476376	angustifolium
LG01	Sphfalx01G097200	13486233	13491375	angustifolium
LG01	Sphfalx01G097300	13519651	13526237	angustifolium
LG01	Sphfalx01G097400	13526588	13531185	angustifolium
LG01	Sphfalx01G097500	13534148	13538545	angustifolium
LG01	Sphfalx01G097600	13562837	13567292	angustifolium
LG01	Sphfalx01G097700	13567759	13570498	angustifolium
LG01	Sphfalx01G097800	13583182	13586232	angustifolium
LG01	Sphfalx01G097900	13595122	13597818	angustifolium
LG01	Sphfalx01G098000	13606303	13607442	angustifolium
LG01	Sphfalx01G098100	13607497	13608746	angustifolium
LG01	Sphfalx01G098200	13617182	13620476	angustifolium
LG01	Sphfalx01G098300	13631623	13633501	angustifolium
LG01	Sphfalx01G098400	13634227	13634921	angustifolium
LG01	Sphfalx01G098500	13639856	13651167	angustifolium
LG01	Sphfalx01G098600	13653354	13661584	angustifolium
LG01	Sphfalx01G098700	13683208	13687397	angustifolium
LG01	Sphfalx01G098800	13697474	13702871	angustifolium
LG01	Sphfalx01G098900	13701582	13705300	angustifolium
LG01	Sphfalx01G099000	13719840	13723623	angustifolium
LG01	Sphfalx01G099100	13725588	13730154	angustifolium
LG01	Sphfalx01G099200	13735295	13740837	angustifolium
LG01	Sphfalx01G099300	13769072	13774435	angustifolium
LG01	Sphfalx01G099400	13782389	13782682	angustifolium
LG01	Sphfalx01G099500	13785496	13785960	angustifolium
LG01	Sphfalx01G099600	13787753	13798494	angustifolium
LG01	Sphfalx01G099700	13799083	13802615	angustifolium
LG01	Sphfalx01G099800	13817169	13818839	angustifolium
LG01	Sphfalx01G099900	13820122	13828321	angustifolium
LG01	Sphfalx01G100000	13835963	13840076	angustifolium
LG01	Sphfalx01G100100	13846045	13852426	angustifolium
LG01	Sphfalx01G100200	13860280	13867349	angustifolium
LG01	Sphfalx01G100300	13884772	13890880	angustifolium
LG01	Sphfalx01G100400	13892407	13896237	angustifolium
LG01	Sphfalx01G100500	13896468	13900710	angustifolium
LG01	Sphfalx01G100600	13902053	13908734	angustifolium
LG01	Sphfalx01G100700	13910297	13912224	angustifolium
LG01	Sphfalx01G100800	13919055	13922038	angustifolium
LG01	Sphfalx01G100900	13973407	13976453	angustifolium
LG01	Sphfalx01G101000	13979829	13991582	angustifolium
LG01	Sphfalx01G101100	13992350	13996199	angustifolium
LG01	Sphfalx01G101200	14002264	14015113	angustifolium
LG01	Sphfalx01G101300	14015372	14018038	angustifolium
LG01	Sphfalx01G101400	14018791	14021538	angustifolium
LG01	Sphfalx01G101500	14020374	14025156	angustifolium
LG01	Sphfalx01G101600	14028286	14029035	angustifolium
LG01	Sphfalx01G101700	14028686	14029514	angustifolium
LG01	Sphfalx01G101800	14046300	14051903	angustifolium
LG01	Sphfalx01G101900	14051783	14055995	angustifolium
LG01	Sphfalx01G102000	14071039	14073843	angustifolium
LG01	Sphfalx01G102100	14077056	14080626	angustifolium
LG01	Sphfalx01G102200	14094302	14096903	angustifolium
LG01	Sphfalx01G102300	14111006	14112932	angustifolium
LG01	Sphfalx01G102400	14114402	14114747	angustifolium
LG01	Sphfalx01G102500	14128887	14134653	angustifolium
LG01	Sphfalx01G102600	14129184	14129705	angustifolium
LG01	Sphfalx01G102700	14134412	14135516	angustifolium
LG01	Sphfalx01G102800	14137151	14138501	angustifolium
LG01	Sphfalx01G102900	14142844	14146278	angustifolium
LG01	Sphfalx01G103000	14153991	14155961	angustifolium
LG01	Sphfalx01G103100	14167618	14168268	angustifolium
LG01	Sphfalx01G103200	14205348	14208416	angustifolium
LG01	Sphfalx01G103300	14243789	14246986	angustifolium
LG01	Sphfalx01G103400	14253986	14258543	angustifolium
LG01	Sphfalx01G103500	14264334	14273414	angustifolium
LG01	Sphfalx01G103600	14275150	14276823	angustifolium
LG01	Sphfalx01G103700	14326749	14328701	angustifolium
LG01	Sphfalx01G103800	14330061	14332646	angustifolium
LG01	Sphfalx01G103900	14332916	14339118	angustifolium
LG01	Sphfalx01G104000	14351062	14353776	angustifolium
LG01	Sphfalx01G104100	14354221	14361251	angustifolium
LG01	Sphfalx01G104200	14369735	14380227	angustifolium
LG01	Sphfalx01G104300	14398174	14404769	angustifolium
LG01	Sphfalx01G104400	14412087	14416011	angustifolium
LG01	Sphfalx01G104500	14416097	14421876	angustifolium
LG01	Sphfalx01G104600	14451185	14457920	angustifolium
LG01	Sphfalx01G104700	14495158	14500671	angustifolium
LG01	Sphfalx01G104800	14521207	14524753	angustifolium
LG01	Sphfalx01G104900	14562667	14567480	angustifolium
LG01	Sphfalx01G105000	14568259	14575024	angustifolium
LG01	Sphfalx01G105100	14575278	14575694	angustifolium
LG01	Sphfalx01G105200	14591316	14592611	angustifolium
LG01	Sphfalx01G105300	14593086	14594655	angustifolium
LG01	Sphfalx01G105400	14618554	14623437	angustifolium
LG01	Sphfalx01G105500	14628924	14631667	angustifolium
LG01	Sphfalx01G105600	14631820	14635185	angustifolium
LG01	Sphfalx01G105700	14643267	14648576	angustifolium
LG01	Sphfalx01G105800	14654570	14658731	angustifolium
LG01	Sphfalx01G105900	14663151	14663771	angustifolium
LG01	Sphfalx01G106000	14671112	14674269	angustifolium
LG01	Sphfalx01G106100	14675746	14682690	angustifolium
LG01	Sphfalx01G106200	14687636	14694283	angustifolium
LG01	Sphfalx01G106300	14716451	14721662	angustifolium
LG01	Sphfalx01G106400	14746762	14749407	angustifolium
LG01	Sphfalx01G106500	14762747	14763535	angustifolium
LG01	Sphfalx01G106600	14763813	14766971	angustifolium
LG01	Sphfalx01G106700	14775007	14785916	angustifolium
LG01	Sphfalx01G106800	14787090	14789380	angustifolium
LG01	Sphfalx01G106900	14789531	14792063	angustifolium
LG01	Sphfalx01G107000	14801176	14807536	angustifolium
LG01	Sphfalx01G107100	14817128	14821055	angustifolium
LG01	Sphfalx01G107200	14835153	14839202	angustifolium
LG01	Sphfalx01G107300	14885960	14894401	angustifolium
LG01	Sphfalx01G107400	14891864	14904722	angustifolium
LG01	Sphfalx01G107500	14906632	14913089	angustifolium
LG01	Sphfalx01G107600	14925674	14928619	angustifolium
LG01	Sphfalx01G107700	14933707	14938407	angustifolium
LG01	Sphfalx01G107800	14941587	14947983	angustifolium
LG01	Sphfalx01G107900	14950805	14958943	angustifolium
LG01	Sphfalx01G108000	14967937	14972093	angustifolium
LG01	Sphfalx01G108100	15026300	15031170	angustifolium
LG01	Sphfalx01G108200	15066006	15072621	angustifolium
LG01	Sphfalx01G108300	15094749	15103313	angustifolium
LG01	Sphfalx01G108400	15104851	15106202	angustifolium
LG01	Sphfalx01G108500	15106278	15111270	angustifolium
LG01	Sphfalx01G108600	15112800	15114772	angustifolium
LG01	Sphfalx01G108700	15123211	15129169	angustifolium
LG01	Sphfalx01G108800	15136415	15138587	angustifolium
LG01	Sphfalx01G108900	15139064	15139405	angustifolium
LG01	Sphfalx01G109000	15142846	15145736	angustifolium
LG01	Sphfalx01G109100	15154543	15157350	angustifolium
LG01	Sphfalx01G109200	15177892	15178368	angustifolium
LG01	Sphfalx01G109300	15196452	15196811	angustifolium
LG01	Sphfalx01G109400	15200232	15204864	angustifolium
LG01	Sphfalx01G109500	15231610	15239463	angustifolium
LG01	Sphfalx01G109600	15262939	15266721	angustifolium
LG01	Sphfalx01G109700	15281682	15287146	angustifolium
LG01	Sphfalx01G109800	15308585	15311730	angustifolium
LG01	Sphfalx01G109900	15313184	15315203	angustifolium
LG01	Sphfalx01G110000	15315816	15316454	angustifolium
LG01	Sphfalx01G110100	15320108	15324622	angustifolium
LG01	Sphfalx01G110200	15326685	15332621	angustifolium
LG01	Sphfalx01G110300	15350122	15355357	angustifolium
LG01	Sphfalx01G110400	15362780	15366952	angustifolium
LG01	Sphfalx01G110500	15374841	15378874	angustifolium
LG01	Sphfalx01G110600	15383917	15386370	angustifolium
LG01	Sphfalx01G110700	15403407	15407978	angustifolium
LG01	Sphfalx01G110800	15408057	15414027	angustifolium
LG01	Sphfalx01G110900	15415965	15419389	angustifolium
LG01	Sphfalx01G111000	15419390	15422079	angustifolium
LG01	Sphfalx01G111100	15439091	15445208	angustifolium
LG01	Sphfalx01G111200	15467121	15471616	angustifolium
LG01	Sphfalx01G111300	15493135	15494339	angustifolium
LG01	Sphfalx01G111400	15494684	15498244	angustifolium
LG01	Sphfalx01G111500	15508551	15518682	angustifolium
LG01	Sphfalx01G111600	15539638	15540714	angustifolium
LG01	Sphfalx01G111700	15541457	15544761	angustifolium
LG01	Sphfalx01G111800	15559178	15567012	angustifolium
LG01	Sphfalx01G111900	15568758	15573961	angustifolium
LG01	Sphfalx01G112000	15595502	15602884	angustifolium
LG01	Sphfalx01G112100	15604328	15611475	angustifolium
LG01	Sphfalx01G112200	15614272	15618138	angustifolium
LG01	Sphfalx01G112300	15619707	15624122	angustifolium
LG01	Sphfalx01G112400	15641591	15643938	angustifolium
LG01	Sphfalx01G112500	15644165	15646822	angustifolium
LG01	Sphfalx01G112600	15693075	15698389	angustifolium
LG01	Sphfalx01G112700	15698662	15700697	angustifolium
LG01	Sphfalx01G112800	15723477	15729399	angustifolium
LG01	Sphfalx01G112900	15737645	15743063	angustifolium
LG01	Sphfalx01G113000	15743588	15743767	angustifolium
LG01	Sphfalx01G113100	15784636	15787915	angustifolium
LG01	Sphfalx01G113200	15831712	15837500	angustifolium
LG01	Sphfalx01G113300	15866088	15871201	angustifolium
LG01	Sphfalx01G113400	15923760	15928120	angustifolium
LG01	Sphfalx01G113500	15927797	15931283	angustifolium
LG01	Sphfalx01G113600	15963276	15964055	angustifolium
LG01	Sphfalx01G113700	15976027	15980671	angustifolium
LG01	Sphfalx01G113800	15993781	15995659	angustifolium
LG01	Sphfalx01G113900	16009294	16011061	angustifolium
LG01	Sphfalx01G114000	16012260	16013405	angustifolium
LG01	Sphfalx01G114100	16038538	16039767	angustifolium
LG01	Sphfalx01G114200	16041165	16043465	angustifolium
LG01	Sphfalx01G114300	16045340	16049431	angustifolium
LG01	Sphfalx01G114400	16057399	16059136	angustifolium
LG01	Sphfalx01G114500	16059782	16062279	angustifolium
LG01	Sphfalx01G114600	16084964	16097377	angustifolium
LG01	Sphfalx01G114700	16099280	16101929	angustifolium
LG01	Sphfalx01G114800	16109075	16113299	angustifolium
LG01	Sphfalx01G114900	16116042	16124367	angustifolium
LG01	Sphfalx01G115000	16127359	16127583	angustifolium
LG01	Sphfalx01G115100	16130697	16134509	angustifolium
LG01	Sphfalx01G115200	16132909	16137047	angustifolium
LG01	Sphfalx01G115300	16137162	16142494	angustifolium
LG01	Sphfalx01G115400	16148940	16154722	angustifolium
LG01	Sphfalx01G115500	16156062	16157023	angustifolium
LG01	Sphfalx01G115600	16157222	16165370	angustifolium
LG01	Sphfalx01G115700	16165371	16166973	angustifolium
LG01	Sphfalx01G115800	16176198	16183377	angustifolium
LG01	Sphfalx01G115900	16184672	16191416	angustifolium
LG01	Sphfalx01G116000	16200944	16204260	angustifolium
LG01	Sphfalx01G116100	16212532	16220535	angustifolium
LG01	Sphfalx01G116200	16220112	16223057	angustifolium
LG01	Sphfalx01G116300	16227121	16233874	angustifolium
LG01	Sphfalx01G116400	16257295	16257666	angustifolium
LG01	Sphfalx01G116500	16261737	16272154	angustifolium
LG01	Sphfalx01G116600	16272316	16274539	angustifolium
LG01	Sphfalx01G116700	16276454	16284244	angustifolium
LG01	Sphfalx01G116800	16283608	16288051	angustifolium
LG01	Sphfalx01G116900	16288944	16292192	angustifolium
LG01	Sphfalx01G117000	16293720	16297130	angustifolium
LG01	Sphfalx01G117100	16307473	16311719	angustifolium
LG01	Sphfalx01G117200	16335900	16336940	angustifolium
LG01	Sphfalx01G117300	16357791	16361184	angustifolium
LG01	Sphfalx01G117400	16366476	16368707	angustifolium
LG01	Sphfalx01G117500	16369209	16375556	angustifolium
LG01	Sphfalx01G117600	16390710	16393853	angustifolium
LG01	Sphfalx01G117700	16410550	16414798	angustifolium
LG01	Sphfalx01G117800	16419654	16421526	angustifolium
LG01	Sphfalx01G117900	16472445	16475560	angustifolium
LG01	Sphfalx01G118000	16500870	16503067	angustifolium
LG01	Sphfalx01G118100	16529505	16532412	angustifolium
LG01	Sphfalx01G118200	16543297	16550190	angustifolium
LG01	Sphfalx01G118300	16576943	16581153	angustifolium
LG01	Sphfalx01G118400	16590533	16593395	angustifolium
LG01	Sphfalx01G118500	16594745	16597439	angustifolium
LG01	Sphfalx01G118600	16609374	16615201	angustifolium
LG01	Sphfalx01G118700	16624789	16628797	angustifolium
LG01	Sphfalx01G118800	16631149	16637427	angustifolium
LG01	Sphfalx01G118900	16637981	16640257	angustifolium
LG01	Sphfalx01G119000	16647876	16648586	angustifolium
LG01	Sphfalx01G119100	16652931	16655588	angustifolium
LG01	Sphfalx01G119200	16656090	16660934	angustifolium
LG01	Sphfalx01G119300	16662498	16668674	angustifolium
LG01	Sphfalx01G119400	16667183	16687202	angustifolium
LG01	Sphfalx01G119500	16687659	16701712	angustifolium
LG01	Sphfalx01G119600	16729315	16732466	angustifolium
LG01	Sphfalx01G119700	16751434	16756938	angustifolium
LG01	Sphfalx01G119800	16775721	16780707	angustifolium
LG01	Sphfalx01G119900	16795392	16802289	angustifolium
LG01	Sphfalx01G120000	16820526	16824098	angustifolium
LG01	Sphfalx01G120100	16879335	16883731	angustifolium
LG01	Sphfalx01G120200	16887235	16887876	angustifolium
LG01	Sphfalx01G120300	16895601	16899828	angustifolium
LG01	Sphfalx01G120400	16900636	16906334	angustifolium
LG01	Sphfalx01G120500	16907357	16909602	angustifolium
LG01	Sphfalx01G120600	16910930	16914260	angustifolium
LG01	Sphfalx01G120700	16915421	16919159	angustifolium
LG01	Sphfalx01G120800	16919995	16921404	angustifolium
LG01	Sphfalx01G120900	16929672	16934643	angustifolium
LG01	Sphfalx01G121000	16937227	16939217	angustifolium
LG01	Sphfalx01G121100	16941057	16949205	angustifolium
LG01	Sphfalx01G121200	16983042	16985204	angustifolium
LG01	Sphfalx01G121300	17022246	17022557	angustifolium
LG01	Sphfalx01G121400	17033972	17035866	angustifolium
LG01	Sphfalx01G121500	17067648	17069273	angustifolium
LG01	Sphfalx01G121600	17089633	17096128	angustifolium
LG01	Sphfalx01G121700	17123121	17125589	angustifolium
LG01	Sphfalx01G121800	17127026	17129459	angustifolium
LG01	Sphfalx01G121900	17128835	17133964	angustifolium
LG01	Sphfalx01G122000	17149581	17150813	angustifolium
LG01	Sphfalx01G122100	17179624	17184258	angustifolium
LG01	Sphfalx01G122200	17184658	17185175	angustifolium
LG01	Sphfalx01G122300	17185414	17190878	angustifolium
LG01	Sphfalx01G122400	17237439	17242894	angustifolium
LG01	Sphfalx01G122500	17284028	17288736	angustifolium
LG01	Sphfalx01G122600	17352385	17352729	angustifolium
LG01	Sphfalx01G122700	17407954	17412542	angustifolium
LG01	Sphfalx01G122800	17411900	17420768	angustifolium
LG01	Sphfalx01G122900	17427153	17429555	angustifolium
LG01	Sphfalx01G123000	17492492	17497603	angustifolium
LG01	Sphfalx01G123100	17516918	17522675	angustifolium
LG01	Sphfalx01G123200	17594125	17597763	angustifolium
LG01	Sphfalx01G123300	17602087	17602467	angustifolium
LG01	Sphfalx01G123400	17662805	17665843	angustifolium
LG01	Sphfalx01G123500	17687019	17687728	angustifolium
LG01	Sphfalx01G123600	17699162	17700157	angustifolium
LG01	Sphfalx01G123700	17738879	17743392	angustifolium
LG01	Sphfalx01G123800	17769763	17770217	angustifolium
LG01	Sphfalx01G123900	17774273	17774734	angustifolium
LG01	Sphfalx01G124000	17791367	17797940	angustifolium
LG01	Sphfalx01G124100	17800365	17803874	angustifolium
LG01	Sphfalx01G124200	17817165	17817828	angustifolium
LG01	Sphfalx01G124300	17825119	17831052	angustifolium
LG01	Sphfalx01G124400	17845406	17851056	angustifolium
LG01	Sphfalx01G124500	17879869	17884299	angustifolium
LG01	Sphfalx01G124600	17887971	17891239	angustifolium
LG01	Sphfalx01G124700	17906183	17909776	angustifolium
LG01	Sphfalx01G124800	17916430	17918073	angustifolium
LG01	Sphfalx01G124900	17961445	17970347	angustifolium
LG01	Sphfalx01G125000	17970875	17971947	angustifolium
LG01	Sphfalx01G125100	17991432	17993157	angustifolium
LG01	Sphfalx01G125200	18015741	18024340	angustifolium
LG01	Sphfalx01G125300	18024888	18028674	angustifolium
LG01	Sphfalx01G125400	18029498	18033829	angustifolium
LG01	Sphfalx01G125500	18069457	18071477	angustifolium
LG01	Sphfalx01G125600	18090087	18094826	angustifolium
LG01	Sphfalx01G125700	18094836	18099491	angustifolium
LG01	Sphfalx01G125800	18154380	18154964	angustifolium
LG01	Sphfalx01G125900	18160262	18160702	angustifolium
LG01	Sphfalx01G126000	18163422	18163763	angustifolium
LG01	Sphfalx01G126100	18168591	18174201	angustifolium
LG01	Sphfalx01G126200	18273128	18274350	angustifolium
LG01	Sphfalx01G126300	18287746	18290124	angustifolium
LG01	Sphfalx01G126400	18290685	18293369	angustifolium
LG01	Sphfalx01G126500	18318803	18322916	angustifolium
LG01	Sphfalx01G126600	18387559	18388138	angustifolium
LG01	Sphfalx01G126700	18396670	18400595	angustifolium
LG01	Sphfalx01G126800	18422181	18424533	angustifolium
LG01	Sphfalx01G126900	18445743	18450931	angustifolium
LG01	Sphfalx01G127000	18461678	18462049	angustifolium
LG01	Sphfalx01G127100	18469171	18472523	angustifolium
LG01	Sphfalx01G127200	18485197	18486040	angustifolium
LG01	Sphfalx01G127300	18486179	18489001	angustifolium
LG01	Sphfalx01G127400	18492349	18492912	angustifolium
LG01	Sphfalx01G127500	18496214	18504043	angustifolium
LG01	Sphfalx01G127600	18535578	18538424	angustifolium
LG01	Sphfalx01G127700	18539136	18544027	angustifolium
LG01	Sphfalx01G127800	18544513	18548366	angustifolium
LG01	Sphfalx01G127900	18550564	18552150	angustifolium
LG01	Sphfalx01G128000	18552151	18554454	angustifolium
LG01	Sphfalx01G128100	18554455	18556895	angustifolium
LG01	Sphfalx01G128200	18560241	18562297	angustifolium
LG01	Sphfalx01G128300	18562298	18567346	angustifolium
LG01	Sphfalx01G128400	18576277	18581197	angustifolium
LG01	Sphfalx01G128500	18587503	18593087	angustifolium
LG01	Sphfalx01G128600	18593270	18593941	angustifolium
LG01	Sphfalx01G128700	18594609	18601762	angustifolium
LG01	Sphfalx01G128800	18602807	18607557	angustifolium
LG01	Sphfalx01G128900	18609386	18613870	angustifolium
LG01	Sphfalx01G129000	18616279	18617983	angustifolium
LG01	Sphfalx01G129100	18618117	18625635	angustifolium
LG01	Sphfalx01G129200	18630355	18631183	angustifolium
LG01	Sphfalx01G129300	18632571	18651949	angustifolium
LG01	Sphfalx01G129400	18652588	18653418	angustifolium
LG01	Sphfalx01G129500	18665407	18669144	angustifolium
LG01	Sphfalx01G129600	18670035	18673797	angustifolium
LG01	Sphfalx01G129700	18695688	18701083	angustifolium
LG01	Sphfalx01G129800	18706778	18712388	angustifolium
LG01	Sphfalx01G129900	18723455	18729869	angustifolium
LG01	Sphfalx01G130000	18740817	18745485	angustifolium
LG01	Sphfalx01G130100	18746950	18747144	angustifolium
LG01	Sphfalx01G130200	18762464	18763418	angustifolium
LG01	Sphfalx01G130300	18767258	18770123	angustifolium
LG01	Sphfalx01G130400	18777967	18780064	angustifolium
LG01	Sphfalx01G130500	18793399	18796100	angustifolium
LG01	Sphfalx01G130600	18796569	18797709	angustifolium
LG01	Sphfalx01G130700	18797920	18799576	angustifolium
LG01	Sphfalx01G130800	18806943	18809914	angustifolium
LG01	Sphfalx01G130900	18809789	18815661	angustifolium
LG01	Sphfalx01G131000	18816514	18819704	angustifolium
LG01	Sphfalx01G131100	18837832	18839696	angustifolium
LG01	Sphfalx01G131200	18849908	18853335	angustifolium
LG01	Sphfalx01G131300	18855223	18860011	angustifolium
LG01	Sphfalx01G131400	18861083	18864863	angustifolium
LG01	Sphfalx01G131500	18866733	18870398	angustifolium
LG01	Sphfalx01G131600	18873303	18883247	angustifolium
LG01	Sphfalx01G131700	18894195	18898068	angustifolium
LG01	Sphfalx01G131800	18913351	18919022	angustifolium
LG01	Sphfalx01G131900	18927064	18944551	angustifolium
LG01	Sphfalx01G132000	18945457	18947219	angustifolium
LG01	Sphfalx01G132100	18960172	18966475	angustifolium
LG01	Sphfalx01G132200	18987286	18987492	angustifolium
LG01	Sphfalx01G132300	19002303	19005015	angustifolium
LG01	Sphfalx01G132400	19024167	19030516	angustifolium
LG01	Sphfalx01G132500	19039314	19047134	angustifolium
LG01	Sphfalx01G132600	19046199	19052426	angustifolium
LG01	Sphfalx01G132700	19060989	19065768	angustifolium
LG01	Sphfalx01G132800	19065616	19070486	angustifolium
LG01	Sphfalx01G132900	19070505	19071672	angustifolium
LG01	Sphfalx01G133000	19078377	19081205	angustifolium
LG01	Sphfalx01G133100	19082133	19083488	angustifolium
LG01	Sphfalx01G133200	19093108	19099116	angustifolium
LG01	Sphfalx01G133300	19103448	19109039	angustifolium
LG01	Sphfalx01G133400	19116074	19119936	angustifolium
LG01	Sphfalx01G133500	19128925	19134047	angustifolium
LG01	Sphfalx01G133600	19135780	19136223	angustifolium
LG01	Sphfalx01G133700	19145362	19150709	angustifolium
LG01	Sphfalx01G133800	19157274	19164043	angustifolium
LG01	Sphfalx01G133900	19168036	19172635	angustifolium
LG01	Sphfalx01G134000	19177422	19179237	angustifolium
LG01	Sphfalx01G134100	19186957	19192858	angustifolium
LG01	Sphfalx01G134200	19194073	19197633	angustifolium
LG01	Sphfalx01G134300	19198065	19204052	angustifolium
LG01	Sphfalx01G134400	19209200	19214403	angustifolium
LG01	Sphfalx01G134500	19216628	19217502	angustifolium
LG01	Sphfalx01G134600	19234847	19241596	angustifolium
LG01	Sphfalx01G134700	19251621	19257885	angustifolium
LG01	Sphfalx01G134800	19256979	19261287	angustifolium
LG01	Sphfalx01G134900	19261294	19263222	angustifolium
LG01	Sphfalx01G135000	19265323	19268219	angustifolium
LG01	Sphfalx01G135100	19272166	19274387	angustifolium
LG01	Sphfalx01G135200	19278902	19282407	angustifolium
LG01	Sphfalx01G135300	19319560	19331840	angustifolium
LG01	Sphfalx01G135400	19333928	19337078	angustifolium
LG01	Sphfalx01G135500	19348736	19351641	angustifolium
LG01	Sphfalx01G135600	19351986	19356366	angustifolium
LG01	Sphfalx01G135700	19360190	19368197	angustifolium
LG01	Sphfalx01G135800	19378459	19383388	angustifolium
LG01	Sphfalx01G135900	19386327	19389252	angustifolium
LG01	Sphfalx01G136000	19393871	19395960	angustifolium
LG01	Sphfalx01G136100	19396007	19403001	angustifolium
LG01	Sphfalx01G136200	19409313	19414803	angustifolium
LG01	Sphfalx01G136300	19416349	19420624	angustifolium
LG01	Sphfalx01G136400	19442354	19447583	angustifolium
LG01	Sphfalx01G136500	19449044	19452749	angustifolium
LG01	Sphfalx01G136600	19511986	19512624	angustifolium
LG01	Sphfalx01G136700	19513482	19519087	angustifolium
LG01	Sphfalx01G136800	19543425	19546660	angustifolium
LG01	Sphfalx01G136900	19547788	19553426	angustifolium
LG01	Sphfalx01G137000	19555609	19556391	angustifolium
LG01	Sphfalx01G137100	19568632	19573661	angustifolium
LG01	Sphfalx01G137200	19575683	19585587	angustifolium
LG01	Sphfalx01G137300	19642384	19649448	angustifolium
LG01	Sphfalx01G137400	19651295	19654078	angustifolium
LG01	Sphfalx01G137500	19655030	19660100	angustifolium
LG01	Sphfalx01G137600	19659847	19661856	angustifolium
LG01	Sphfalx01G137700	19672256	19675080	angustifolium
LG01	Sphfalx01G137800	19708397	19716467	angustifolium
LG01	Sphfalx01G137900	19717855	19724861	angustifolium
LG01	Sphfalx01G138000	19736851	19742795	angustifolium
LG01	Sphfalx01G138100	19749540	19751460	angustifolium
LG01	Sphfalx01G138200	19751833	19755773	angustifolium
LG01	Sphfalx01G138300	19756949	19760859	angustifolium
LG01	Sphfalx01G138400	19761668	19762331	angustifolium
LG01	Sphfalx01G138500	19764405	19769660	angustifolium
LG01	Sphfalx01G138600	19781057	19785842	angustifolium
LG01	Sphfalx01G138700	19784537	19789089	angustifolium
LG01	Sphfalx01G138800	19796950	19802963	angustifolium
LG01	Sphfalx01G138900	19800526	19800762	angustifolium
LG01	Sphfalx01G139000	19812484	19817283	angustifolium
LG01	Sphfalx01G139100	19817903	19819361	angustifolium
LG01	Sphfalx01G139200	19825423	19827216	angustifolium
LG01	Sphfalx01G139300	19838837	19845396	angustifolium
LG01	Sphfalx01G139400	19855265	19859830	angustifolium
LG01	Sphfalx01G139500	19860260	19864760	angustifolium
LG01	Sphfalx01G139600	19906228	19910348	angustifolium
LG01	Sphfalx01G139700	20037913	20038362	angustifolium
LG01	Sphfalx01G139800	20049515	20055338	angustifolium
LG01	Sphfalx01G139900	20065649	20079785	angustifolium
LG01	Sphfalx01G140000	20082424	20086248	angustifolium
LG01	Sphfalx01G140100	20091790	20095633	angustifolium
LG01	Sphfalx01G140200	20096983	20101253	angustifolium
LG01	Sphfalx01G140300	20103841	20106612	angustifolium
LG01	Sphfalx01G140400	20128441	20129841	angustifolium
LG01	Sphfalx01G140500	20130766	20140579	angustifolium
LG01	Sphfalx01G140600	20146031	20147819	angustifolium
LG01	Sphfalx01G140700	20155880	20161372	angustifolium
LG01	Sphfalx01G140800	20167166	20173549	angustifolium
LG01	Sphfalx01G140900	20180854	20187295	angustifolium
LG01	Sphfalx01G141000	20189500	20193301	angustifolium
LG01	Sphfalx01G141100	20208541	20211343	angustifolium
LG01	Sphfalx01G141200	20211765	20212821	angustifolium
LG01	Sphfalx01G141300	20212974	20217489	angustifolium
LG01	Sphfalx01G141400	20219240	20222655	angustifolium
LG01	Sphfalx01G141500	20256873	20262781	angustifolium
LG01	Sphfalx01G141600	20264928	20266916	angustifolium
LG01	Sphfalx01G141700	20283185	20284720	angustifolium
LG01	Sphfalx01G141800	20295294	20300100	angustifolium
LG01	Sphfalx01G141900	20301088	20304902	angustifolium
LG01	Sphfalx01G142000	20325529	20331460	angustifolium
LG01	Sphfalx01G142100	20336694	20341331	angustifolium
LG01	Sphfalx01G142200	20342879	20349082	angustifolium
LG01	Sphfalx01G142300	20356707	20359889	angustifolium
LG01	Sphfalx01G142400	20360579	20363622	angustifolium
LG01	Sphfalx01G142500	20369695	20375513	angustifolium
LG01	Sphfalx01G142600	20379505	20384900	angustifolium
LG01	Sphfalx01G142700	20386486	20393096	angustifolium
LG01	Sphfalx01G142800	20420470	20422835	angustifolium
LG01	Sphfalx01G142900	20427716	20431356	angustifolium
LG01	Sphfalx01G143000	20432626	20439950	angustifolium
LG01	Sphfalx01G143100	20446237	20452475	angustifolium
LG01	Sphfalx01G143200	20451595	20459990	angustifolium
LG01	Sphfalx01G143300	20460774	20461357	angustifolium
LG01	Sphfalx01G143400	20469470	20474560	angustifolium
LG01	Sphfalx01G143500	20484980	20489556	angustifolium
LG01	Sphfalx01G143600	20496022	20503206	angustifolium
LG01	Sphfalx01G143700	20512061	20516141	angustifolium
LG01	Sphfalx01G143800	20518467	20524006	angustifolium
LG01	Sphfalx01G143900	20534773	20535558	angustifolium
LG01	Sphfalx01G144000	20547854	20558754	angustifolium
LG01	Sphfalx01G144100	20598821	20602208	angustifolium
LG01	Sphfalx01G144200	20623454	20625463	angustifolium
LG01	Sphfalx01G144300	20636790	20644277	angustifolium
LG01	Sphfalx01G144400	20645402	20650787	angustifolium
LG01	Sphfalx01G144500	20667307	20673281	angustifolium
LG01	Sphfalx01G144600	20676588	20678422	angustifolium
LG01	Sphfalx01G144700	20682671	20685329	angustifolium
LG01	Sphfalx01G144800	20709735	20713793	angustifolium
LG01	Sphfalx01G144900	20718575	20720625	angustifolium
LG01	Sphfalx01G145000	20735494	20737740	angustifolium
LG01	Sphfalx01G145100	20755698	20761753	angustifolium
LG01	Sphfalx01G145200	20792173	20795193	angustifolium
LG01	Sphfalx01G145300	20812893	20817789	angustifolium
LG01	Sphfalx01G145400	20818972	20822445	angustifolium
LG01	Sphfalx01G145500	20838913	20840737	angustifolium
LG01	Sphfalx01G145600	20859259	20865332	angustifolium
LG01	Sphfalx01G145700	20871984	20872769	angustifolium
LG01	Sphfalx01G145800	20882144	20887801	angustifolium
LG01	Sphfalx01G145900	20891708	20893884	angustifolium
LG01	Sphfalx01G146000	20913085	20918292	angustifolium
LG01	Sphfalx01G146100	20939066	20940312	angustifolium
LG01	Sphfalx01G146200	20957479	20962240	angustifolium
LG01	Sphfalx01G146300	20977423	20982131	angustifolium
LG01	Sphfalx01G146400	20984806	20985159	angustifolium
LG01	Sphfalx01G146500	20985575	20993069	angustifolium
LG01	Sphfalx01G146600	20996190	21004665	angustifolium
LG01	Sphfalx01G146700	21008912	21013177	angustifolium
LG01	Sphfalx01G146800	21022919	21030458	angustifolium
LG01	Sphfalx01G146900	21038523	21038834	angustifolium
LG01	Sphfalx01G147000	21039728	21043587	angustifolium
LG01	Sphfalx01G147100	21079946	21084148	angustifolium
LG01	Sphfalx01G147200	21085214	21087198	angustifolium
LG01	Sphfalx01G147300	21088747	21091003	angustifolium
LG01	Sphfalx01G147400	21095230	21098196	angustifolium
LG01	Sphfalx01G147500	21115750	21116747	angustifolium
LG01	Sphfalx01G147600	21125821	21127860	angustifolium
LG01	Sphfalx01G147700	21146856	21148218	angustifolium
LG01	Sphfalx01G147800	21148219	21149399	angustifolium
LG01	Sphfalx01G147900	21172988	21176601	angustifolium
LG01	Sphfalx01G148000	21177095	21179688	angustifolium
LG01	Sphfalx01G148100	21182147	21182603	angustifolium
LG01	Sphfalx01G148200	21205129	21205311	angustifolium
LG01	Sphfalx01G148300	21206091	21210554	angustifolium
LG01	Sphfalx01G148400	21232163	21233062	angustifolium
LG01	Sphfalx01G148500	21236448	21243059	angustifolium
LG01	Sphfalx01G148600	21245258	21248149	angustifolium
LG01	Sphfalx01G148700	21249357	21254387	angustifolium
LG01	Sphfalx01G148800	21255208	21255507	angustifolium
LG01	Sphfalx01G148900	21278317	21278640	angustifolium
LG01	Sphfalx01G149000	21302728	21305470	angustifolium
LG01	Sphfalx01G149100	21328794	21329030	angustifolium
LG01	Sphfalx01G149200	21343608	21346078	angustifolium
LG01	Sphfalx01G149300	21344998	21350749	angustifolium
LG01	Sphfalx01G149400	21350824	21352364	angustifolium
LG01	Sphfalx01G149500	21380491	21384045	angustifolium
LG01	Sphfalx01G149600	21427176	21429504	angustifolium
LG01	Sphfalx01G149700	21437324	21438165	angustifolium
LG01	Sphfalx01G149800	21445511	21451882	angustifolium
LG01	Sphfalx01G149900	21451436	21457880	angustifolium
LG01	Sphfalx01G150000	21470816	21473763	angustifolium
LG01	Sphfalx01G150100	21491853	21496602	angustifolium
LG01	Sphfalx01G150200	21499891	21503998	angustifolium
LG01	Sphfalx01G150300	21506894	21507043	angustifolium
LG01	Sphfalx01G150400	21511412	21517336	angustifolium
LG01	Sphfalx01G150500	21517390	21521619	angustifolium
LG01	Sphfalx01G150600	21521969	21524959	angustifolium
LG01	Sphfalx01G150700	21536329	21540301	angustifolium
LG01	Sphfalx01G150800	21568994	21577178	angustifolium
LG01	Sphfalx01G150900	21578145	21584651	angustifolium
LG01	Sphfalx01G151000	21597101	21602438	angustifolium
LG01	Sphfalx01G151100	21603723	21605091	angustifolium
LG01	Sphfalx01G151200	21619106	21622020	angustifolium
LG01	Sphfalx01G151300	21630257	21636536	angustifolium
LG01	Sphfalx01G151400	21635936	21641318	angustifolium
LG01	Sphfalx01G151500	21640525	21644580	angustifolium
LG01	Sphfalx01G151600	21655599	21660782	angustifolium
LG01	Sphfalx01G151700	21677490	21680889	angustifolium
LG01	Sphfalx01G151800	21694198	21697833	angustifolium
LG01	Sphfalx01G151900	21735726	21739306	angustifolium
LG01	Sphfalx01G152000	21743041	21745374	angustifolium
LG01	Sphfalx01G152100	21751197	21753412	angustifolium
LG01	Sphfalx01G152200	21754179	21758690	angustifolium
LG01	Sphfalx01G152300	21758396	21761959	angustifolium
LG01	Sphfalx01G152400	21770605	21771307	angustifolium
LG01	Sphfalx01G152500	21781914	21792166	angustifolium
LG01	Sphfalx01G152600	21794304	21797757	angustifolium
LG01	Sphfalx01G152700	21863322	21869184	angustifolium
LG01	Sphfalx01G152800	21869185	21874217	angustifolium
LG01	Sphfalx01G152900	21877257	21880987	angustifolium
LG01	Sphfalx01G153000	21883861	21890904	angustifolium
LG01	Sphfalx01G153100	21919303	21920150	angustifolium
LG01	Sphfalx01G153200	21926386	21930530	angustifolium
LG01	Sphfalx01G153300	21999514	22002832	angustifolium
LG01	Sphfalx01G153400	22049013	22051826	angustifolium
LG01	Sphfalx01G153500	22053997	22057187	angustifolium
LG01	Sphfalx01G153600	22056923	22059259	angustifolium
LG01	Sphfalx01G153700	22061304	22064336	angustifolium
LG01	Sphfalx01G153800	22065282	22066534	angustifolium
LG01	Sphfalx01G153900	22066872	22073918	angustifolium
LG01	Sphfalx01G154000	22108213	22110479	angustifolium
LG01	Sphfalx01G154100	22180990	22185919	angustifolium
LG01	Sphfalx01G154200	22186489	22193628	angustifolium
LG01	Sphfalx01G154300	22206462	22209001	angustifolium
LG01	Sphfalx01G154400	22213789	22217298	angustifolium
LG01	Sphfalx01G154500	22216351	22220598	angustifolium
LG01	Sphfalx01G154600	22220599	22228814	angustifolium
LG01	Sphfalx01G154700	22239087	22239266	angustifolium
LG01	Sphfalx01G154800	22251025	22252527	angustifolium
LG01	Sphfalx01G154900	22258333	22263082	angustifolium
LG01	Sphfalx01G155000	22263985	22268499	angustifolium
LG01	Sphfalx01G155100	22282000	22286000	angustifolium
LG01	Sphfalx01G155200	22296258	22299194	angustifolium
LG01	Sphfalx01G155300	22332873	22342334	angustifolium
LG01	Sphfalx01G155400	22363563	22365634	angustifolium
LG01	Sphfalx01G155500	22377197	22378968	angustifolium
LG01	Sphfalx01G155600	22388085	22390368	angustifolium
LG01	Sphfalx01G155700	22396468	22401680	angustifolium
LG01	Sphfalx01G155800	22402747	22403325	angustifolium
LG01	Sphfalx01G155900	22404775	22412185	angustifolium
LG01	Sphfalx01G156000	22414145	22421865	angustifolium
LG01	Sphfalx01G156100	22433328	22435215	angustifolium
LG01	Sphfalx01G156200	22435216	22438489	angustifolium
LG01	Sphfalx01G156300	22464498	22467949	angustifolium
LG01	Sphfalx01G156400	22468238	22468735	angustifolium
LG01	Sphfalx01G156500	22492586	22497823	angustifolium
LG01	Sphfalx01G156600	22503082	22508429	angustifolium
LG01	Sphfalx01G156700	22508921	22516630	angustifolium
LG01	Sphfalx01G156800	22534851	22536590	angustifolium
LG01	Sphfalx01G156900	22542665	22543033	angustifolium
LG01	Sphfalx01G157000	22546210	22550406	angustifolium
LG01	Sphfalx01G157100	22552668	22555819	angustifolium
LG01	Sphfalx01G157200	22573974	22579538	angustifolium
LG01	Sphfalx01G157300	22584443	22586884	angustifolium
LG01	Sphfalx01G157400	22594109	22598740	angustifolium
LG01	Sphfalx01G157500	22599985	22602671	angustifolium
LG01	Sphfalx01G157600	22613951	22620191	angustifolium
LG01	Sphfalx01G157700	22628513	22634766	angustifolium
LG01	Sphfalx01G157800	22645985	22650568	angustifolium
LG01	Sphfalx01G157900	22650112	22652822	angustifolium
LG01	Sphfalx01G158000	22664360	22668959	angustifolium
LG01	Sphfalx01G158100	22671001	22681937	angustifolium
LG01	Sphfalx01G158200	22684186	22684491	angustifolium
LG01	Sphfalx01G158300	22715281	22716000	angustifolium
LG01	Sphfalx01G158400	22726831	22730484	angustifolium
LG01	Sphfalx01G158500	22730485	22737800	angustifolium
LG01	Sphfalx01G158600	22741119	22745433	angustifolium
LG01	Sphfalx01G158700	22746104	22748823	angustifolium
LG01	Sphfalx01G158800	22769645	22774281	angustifolium
LG01	Sphfalx01G158900	22788385	22791122	angustifolium
LG01	Sphfalx01G159000	22825441	22833852	angustifolium
LG01	Sphfalx01G159100	22841004	22848020	angustifolium
LG01	Sphfalx01G159200	22872636	22875965	angustifolium
LG01	Sphfalx01G159300	22880308	22885825	angustifolium
LG01	Sphfalx01G159400	22891095	22892590	angustifolium
LG01	Sphfalx01G159500	22929409	22929654	angustifolium
LG01	Sphfalx01G159600	22945296	22945676	angustifolium
LG01	Sphfalx01G159700	23042756	23051640	angustifolium
LG01	Sphfalx01G159800	23092471	23096599	angustifolium
LG01	Sphfalx01G159900	23110863	23114880	angustifolium
LG01	Sphfalx01G160000	23122075	23126380	angustifolium
LG01	Sphfalx01G160100	23138706	23140055	angustifolium
LG01	Sphfalx01G160200	23140523	23141535	angustifolium
LG01	Sphfalx01G160300	23163796	23166790	angustifolium
LG01	Sphfalx01G160400	23186117	23189554	angustifolium
LG01	Sphfalx01G160500	23229181	23232541	angustifolium
LG01	Sphfalx01G160600	23258564	23261059	angustifolium
LG01	Sphfalx01G160700	23267004	23268449	angustifolium
LG01	Sphfalx01G160800	23272066	23273141	angustifolium
LG01	Sphfalx01G160900	23280762	23282959	angustifolium
LG01	Sphfalx01G161000	23295940	23296464	angustifolium
LG01	Sphfalx01G161100	23303125	23305208	angustifolium
LG01	Sphfalx01G161200	23325403	23328652	angustifolium
LG01	Sphfalx01G161300	23352067	23357730	angustifolium
LG01	Sphfalx01G161400	23377044	23379299	angustifolium
LG01	Sphfalx01G161500	23425298	23426798	angustifolium
LG01	Sphfalx01G161600	23430798	23432396	angustifolium
LG01	Sphfalx01G161700	23459215	23465180	angustifolium
LG01	Sphfalx01G161800	23470095	23472864	angustifolium
LG01	Sphfalx01G161900	23474035	23477946	angustifolium
LG01	Sphfalx01G162000	23478012	23484186	angustifolium
LG01	Sphfalx01G162100	23515504	23519912	angustifolium
LG01	Sphfalx01G162200	23521816	23522712	angustifolium
LG01	Sphfalx01G162300	23541787	23544941	angustifolium
LG01	Sphfalx01G162400	23582570	23591411	angustifolium
LG01	Sphfalx01G162500	23591603	23593449	angustifolium
LG01	Sphfalx01G162600	23593867	23602337	angustifolium
LG01	Sphfalx01G162700	23603407	23610556	angustifolium
LG01	Sphfalx01G162800	23619122	23621369	angustifolium
LG01	Sphfalx01G162900	23646265	23647184	angustifolium
LG01	Sphfalx01G163000	23648812	23657461	angustifolium
LG01	Sphfalx01G163100	23690794	23693494	angustifolium
LG01	Sphfalx01G163200	23698274	23701467	angustifolium
LG01	Sphfalx01G163300	23718754	23721997	angustifolium
LG01	Sphfalx01G163400	23726950	23736920	angustifolium
LG01	Sphfalx01G163500	23737234	23739930	angustifolium
LG01	Sphfalx01G163600	23740841	23743114	angustifolium
LG01	Sphfalx01G163700	23754421	23758032	angustifolium
LG01	Sphfalx01G163800	23766727	23767715	angustifolium
LG01	Sphfalx01G163900	23776049	23780309	angustifolium
LG01	Sphfalx01G164000	23814270	23815887	angustifolium
LG01	Sphfalx01G164100	23818945	23824736	angustifolium
LG01	Sphfalx01G164200	23846295	23849485	angustifolium
LG01	Sphfalx01G164300	23853146	23857241	angustifolium
LG01	Sphfalx01G164400	23874686	23878115	angustifolium
LG01	Sphfalx01G164500	23903180	23906091	angustifolium
LG01	Sphfalx01G164600	23909248	23912791	angustifolium
LG01	Sphfalx01G164700	23916499	23921890	angustifolium
LG01	Sphfalx01G164800	23922440	23937041	angustifolium
LG01	Sphfalx01G164900	23948120	23952201	angustifolium
LG01	Sphfalx01G165000	23952194	23953918	angustifolium
LG01	Sphfalx01G165100	23953919	23958069	angustifolium
LG01	Sphfalx01G165200	23965597	23970432	angustifolium
LG01	Sphfalx01G165300	23979383	23982774	angustifolium
LG01	Sphfalx01G165400	23983751	23985372	angustifolium
LG01	Sphfalx01G165500	23998837	24002456	angustifolium
LG01	Sphfalx01G165600	24005063	24008280	angustifolium
LG01	Sphfalx01G165700	24013970	24016522	angustifolium
LG01	Sphfalx01G165800	24022284	24024245	angustifolium
LG01	Sphfalx01G165900	24052017	24054241	angustifolium
LG01	Sphfalx01G166000	24057992	24060749	angustifolium
LG01	Sphfalx01G166100	24069056	24072552	angustifolium
LG01	Sphfalx01G166200	24074155	24074469	angustifolium
LG01	Sphfalx01G166300	24096908	24106854	angustifolium
LG01	Sphfalx01G166400	24107468	24109254	angustifolium
LG01	Sphfalx01G166500	24109335	24109778	angustifolium
LG01	Sphfalx01G166600	24119737	24126511	angustifolium
LG01	Sphfalx01G166700	24142926	24150770	angustifolium
LG01	Sphfalx01G166800	24155172	24168534	angustifolium
LG01	Sphfalx01G166900	24169520	24174970	angustifolium
LG01	Sphfalx01G167000	24175242	24180106	angustifolium
LG01	Sphfalx01G167100	24189732	24190316	angustifolium
LG01	Sphfalx01G167200	24211286	24215461	angustifolium
LG01	Sphfalx01G167300	24216288	24216816	angustifolium
LG01	Sphfalx01G167400	24224890	24228051	angustifolium
LG01	Sphfalx01G167500	24227951	24233781	angustifolium
LG01	Sphfalx01G167600	24261113	24271751	angustifolium
LG01	Sphfalx01G167700	24283127	24286659	angustifolium
LG01	Sphfalx01G167800	24286705	24290282	angustifolium
LG01	Sphfalx01G167900	24297370	24304554	angustifolium
LG01	Sphfalx01G168000	24320385	24324330	angustifolium
LG01	Sphfalx01G168100	24361278	24365834	angustifolium
LG01	Sphfalx01G168200	24378344	24379581	angustifolium
LG01	Sphfalx01G168300	24380992	24384588	angustifolium
LG01	Sphfalx01G168400	24423676	24427553	angustifolium
LG01	Sphfalx01G168500	24463787	24468463	angustifolium
LG01	Sphfalx01G168600	24502307	24505967	angustifolium
LG01	Sphfalx01G168700	24506171	24506903	angustifolium
LG01	Sphfalx01G168800	24511253	24514308	angustifolium
LG01	Sphfalx01G168900	24514351	24514572	angustifolium
LG01	Sphfalx01G169000	24527339	24532730	angustifolium
LG01	Sphfalx01G169100	24557252	24560329	angustifolium
LG01	Sphfalx01G169200	24559720	24566340	angustifolium
LG01	Sphfalx01G169300	24575326	24578658	angustifolium
LG01	Sphfalx01G169400	24581457	24585582	angustifolium
LG01	Sphfalx01G169500	24600465	24606149	angustifolium
LG01	Sphfalx01G169600	24608019	24613439	angustifolium
LG01	Sphfalx01G169700	24636970	24640378	angustifolium
LG01	Sphfalx01G169800	24648733	24660093	angustifolium
LG01	Sphfalx01G169900	24676018	24676644	angustifolium
LG01	Sphfalx01G170000	24696689	24697688	angustifolium
LG01	Sphfalx01G170100	24703377	24706936	angustifolium
LG01	Sphfalx01G170200	24714937	24721642	angustifolium
LG01	Sphfalx01G170300	24723851	24725414	angustifolium
LG01	Sphfalx01G170400	24728022	24733714	angustifolium
LG01	Sphfalx01G170500	24741776	24745577	angustifolium
LG01	Sphfalx01G170600	24752744	24758382	angustifolium
LG01	Sphfalx01G170700	24769810	24780520	angustifolium
LG01	Sphfalx01G170800	24810303	24814068	angustifolium
LG01	Sphfalx01G170900	24812768	24812953	angustifolium
LG01	Sphfalx01G171000	24814069	24815669	angustifolium
LG01	Sphfalx01G171100	24822431	24826897	angustifolium
LG01	Sphfalx01G171200	24828410	24836046	angustifolium
LG01	Sphfalx01G171300	24840509	24845946	angustifolium
LG01	Sphfalx01G171400	24856577	24862754	angustifolium
LG01	Sphfalx01G171500	24875009	24875899	angustifolium
LG01	Sphfalx01G171600	24877078	24884055	angustifolium
LG01	Sphfalx01G171700	24885833	24886246	angustifolium
LG01	Sphfalx01G171800	24887484	24889382	angustifolium
LG01	Sphfalx01G171900	24890167	24895607	angustifolium
LG01	Sphfalx01G172000	24902022	24908120	angustifolium
LG01	Sphfalx01G172100	24907662	24909798	angustifolium
LG01	Sphfalx01G172200	24911706	24912032	angustifolium
LG01	Sphfalx01G172300	24946871	24949535	angustifolium
LG01	Sphfalx01G172400	24949958	24952938	angustifolium
LG01	Sphfalx01G172500	24962097	24965099	angustifolium
LG01	Sphfalx01G172600	24965670	24973578	angustifolium
LG01	Sphfalx01G172700	24984647	24991944	angustifolium
LG01	Sphfalx01G172800	24992978	24993745	angustifolium
LG01	Sphfalx01G172900	24993700	24996951	angustifolium
LG01	Sphfalx01G173000	24998821	25001462	angustifolium
LG01	Sphfalx01G173100	25001251	25008116	angustifolium
LG01	Sphfalx01G173200	25032091	25035464	angustifolium
LG01	Sphfalx01G173300	25035673	25037188	angustifolium
LG01	Sphfalx01G173400	25046237	25052857	angustifolium
LG01	Sphfalx01G173500	25090807	25092136	angustifolium
LG01	Sphfalx01G173600	25123414	25124856	angustifolium
LG01	Sphfalx01G173700	25135509	25142075	angustifolium
LG01	Sphfalx01G173800	25181065	25183973	angustifolium
LG01	Sphfalx01G173900	25194115	25199858	angustifolium
LG01	Sphfalx01G174000	25214887	25218834	angustifolium
LG01	Sphfalx01G174100	25218835	25220745	angustifolium
LG01	Sphfalx01G174200	25241086	25248313	angustifolium
LG01	Sphfalx01G174300	25252278	25255404	angustifolium
LG01	Sphfalx01G174400	25254458	25258316	angustifolium
LG01	Sphfalx01G174500	25266240	25271165	angustifolium
LG01	Sphfalx01G174600	25271401	25276074	angustifolium
LG01	Sphfalx01G174700	25287952	25288755	angustifolium
LG01	Sphfalx01G174800	25295802	25303410	angustifolium
LG01	Sphfalx01G174900	25305468	25308211	angustifolium
LG01	Sphfalx01G175000	25313277	25315345	angustifolium
LG01	Sphfalx01G175100	25322609	25323028	angustifolium
LG01	Sphfalx01G175200	25328199	25330573	angustifolium
LG01	Sphfalx01G175300	25351512	25356796	angustifolium
LG01	Sphfalx01G175400	25378211	25381312	angustifolium
LG01	Sphfalx01G175500	25398004	25398771	angustifolium
LG01	Sphfalx01G175600	25413376	25420629	angustifolium
LG01	Sphfalx01G175700	25441678	25446041	angustifolium
LG01	Sphfalx01G175800	25454006	25458557	angustifolium
LG01	Sphfalx01G175900	25457195	25461175	angustifolium
LG01	Sphfalx01G176000	25462048	25462924	angustifolium
LG01	Sphfalx01G176100	25471116	25471444	angustifolium
LG01	Sphfalx01G176200	25471443	25471844	angustifolium
LG01	Sphfalx01G176300	25473302	25476799	angustifolium
LG01	Sphfalx01G176400	25488333	25491453	angustifolium
LG01	Sphfalx01G176500	25505103	25506770	angustifolium
LG01	Sphfalx01G176600	25506522	25518060	angustifolium
LG01	Sphfalx01G176700	25523959	25529265	angustifolium
LG01	Sphfalx01G176800	25534818	25538661	angustifolium
LG01	Sphfalx01G176900	25548357	25552825	angustifolium
LG01	Sphfalx01G177000	25593948	25606255	angustifolium
LG01	Sphfalx01G177100	25634717	25639078	angustifolium
LG01	Sphfalx01G177200	25647033	25649711	angustifolium
LG01	Sphfalx01G177300	25685861	25690502	angustifolium
LG01	Sphfalx01G177400	25695343	25701748	angustifolium
LG01	Sphfalx01G177500	25704139	25709522	angustifolium
LG01	Sphfalx01G177600	25710107	25717362	angustifolium
LG01	Sphfalx01G177700	25733556	25739925	angustifolium
LG01	Sphfalx01G177800	25756551	25759502	angustifolium
LG01	Sphfalx01G177900	25759088	25762115	angustifolium
LG01	Sphfalx01G178000	25762262	25764705	angustifolium
LG01	Sphfalx01G178100	25765239	25766245	angustifolium
LG01	Sphfalx01G178200	25768480	25770444	angustifolium
LG01	Sphfalx01G178300	25770677	25773102	angustifolium
LG01	Sphfalx01G178400	25775947	25778971	angustifolium
LG01	Sphfalx01G178500	25786364	25791895	angustifolium
LG01	Sphfalx01G178600	25792578	25800383	angustifolium
LG01	Sphfalx01G178700	25813715	25820694	angustifolium
LG01	Sphfalx01G178800	25831912	25838879	angustifolium
LG01	Sphfalx01G178900	25876016	25876321	angustifolium
LG01	Sphfalx01G179000	25882323	25883306	angustifolium
LG01	Sphfalx01G179100	25885569	25887905	angustifolium
LG01	Sphfalx01G179200	25890414	25891495	angustifolium
LG01	Sphfalx01G179300	25892053	25894750	angustifolium
LG01	Sphfalx01G179400	25894137	25896794	angustifolium
LG01	Sphfalx01G179500	25898085	25903388	angustifolium
LG01	Sphfalx01G179600	25911870	25913618	angustifolium
LG01	Sphfalx01G179700	25917713	25919124	angustifolium
LG01	Sphfalx01G179800	25929488	25933359	angustifolium
LG01	Sphfalx01G179900	25939826	25943953	angustifolium
LG01	Sphfalx01G180000	25956044	25959902	angustifolium
LG01	Sphfalx01G180100	25972451	25978403	angustifolium
LG01	Sphfalx01G180200	25982563	25982931	angustifolium
LG01	Sphfalx01G180300	25996668	26004053	angustifolium
LG01	Sphfalx01G180400	26005210	26007658	angustifolium
LG01	Sphfalx01G180500	26029594	26034425	angustifolium
LG01	Sphfalx01G180600	26043446	26049441	angustifolium
LG01	Sphfalx01G180700	26049427	26058124	angustifolium
LG01	Sphfalx01G180800	26060014	26064087	angustifolium
LG01	Sphfalx01G180900	26067052	26071422	angustifolium
LG01	Sphfalx01G181000	26082170	26086744	angustifolium
LG01	Sphfalx01G181100	26114529	26121031	angustifolium
LG01	Sphfalx01G181200	26123582	26130706	angustifolium
LG01	Sphfalx01G181300	26131941	26138276	angustifolium
LG01	Sphfalx01G181400	26149388	26152800	angustifolium
LG01	Sphfalx01G181500	26156137	26161055	angustifolium
LG01	Sphfalx01G181600	26166924	26168646	angustifolium
LG01	Sphfalx01G181700	26170992	26175821	angustifolium
LG01	Sphfalx01G181800	26176525	26181004	angustifolium
LG01	Sphfalx01G181900	26190101	26198785	angustifolium
LG01	Sphfalx01G182000	26208144	26213674	angustifolium
LG01	Sphfalx01G182100	26236589	26240263	angustifolium
LG01	Sphfalx01G182200	26246409	26246840	angustifolium
LG01	Sphfalx01G182300	26247979	26251166	angustifolium
LG01	Sphfalx01G182400	26267491	26268840	angustifolium
LG01	Sphfalx01G182500	26271636	26273828	angustifolium
LG01	Sphfalx01G182600	26276028	26279518	angustifolium
LG01	Sphfalx01G182700	26279914	26287465	angustifolium
LG01	Sphfalx01G182800	26297961	26300644	angustifolium
LG01	Sphfalx01G182900	26301159	26302442	angustifolium
LG01	Sphfalx01G183000	26313766	26318797	angustifolium
LG01	Sphfalx01G183100	26318827	26325054	angustifolium
LG01	Sphfalx01G183200	26338951	26346756	angustifolium
LG01	Sphfalx01G183300	26349621	26353678	angustifolium
LG01	Sphfalx01G183400	26353738	26361140	angustifolium
LG01	Sphfalx01G183500	26361469	26364371	angustifolium
LG01	Sphfalx01G183600	26385311	26390009	angustifolium
LG01	Sphfalx01G183700	26394358	26394947	angustifolium
LG01	Sphfalx01G183800	26403473	26409565	angustifolium
LG01	Sphfalx01G183900	26463329	26468593	angustifolium
LG01	Sphfalx01G184000	26468870	26475080	angustifolium
LG01	Sphfalx01G184100	26485320	26487747	angustifolium
LG01	Sphfalx01G184200	26488655	26489150	angustifolium
LG01	Sphfalx01G184300	26489157	26491184	angustifolium
LG01	Sphfalx01G184400	26491469	26493824	angustifolium
LG01	Sphfalx01G184500	26526367	26528416	angustifolium
LG01	Sphfalx01G184600	26532988	26533644	angustifolium
LG01	Sphfalx01G184700	26534123	26534428	angustifolium
LG01	Sphfalx01G184800	26535208	26536644	angustifolium
LG01	Sphfalx01G184900	26567186	26571569	angustifolium
LG01	Sphfalx01G185000	26586415	26600127	angustifolium
LG01	Sphfalx01G185100	26600476	26603045	angustifolium
LG01	Sphfalx01G185200	26606964	26607424	angustifolium
LG01	Sphfalx01G185300	26609995	26616016	angustifolium
LG01	Sphfalx01G185400	26624392	26628814	angustifolium
LG01	Sphfalx01G185500	26630546	26635221	angustifolium
LG01	Sphfalx01G185600	26636034	26640830	angustifolium
LG01	Sphfalx01G185700	26641385	26643761	angustifolium
LG01	Sphfalx01G185800	26706336	26711350	angustifolium
LG01	Sphfalx01G185900	26711520	26716063	angustifolium
LG01	Sphfalx01G186000	26731447	26735914	angustifolium
LG01	Sphfalx01G186100	26748250	26749541	angustifolium
LG01	Sphfalx01G186200	26794183	26797711	angustifolium
LG01	Sphfalx01G186300	26798309	26803944	angustifolium
LG01	Sphfalx01G186400	26805905	26806078	angustifolium
LG01	Sphfalx01G186500	26816914	26822371	angustifolium
LG01	Sphfalx01G186600	26823060	26830313	angustifolium
LG01	Sphfalx01G186700	26851522	26855080	angustifolium
LG01	Sphfalx01G186800	26860392	26868494	angustifolium
LG01	Sphfalx01G186900	26876099	26877230	angustifolium
LG01	Sphfalx01G187000	26907154	26908874	angustifolium
LG01	Sphfalx01G187100	26920582	26925946	angustifolium
LG01	Sphfalx01G187200	26930066	26934974	angustifolium
LG01	Sphfalx01G187300	26934495	26939967	angustifolium
LG01	Sphfalx01G187400	26950518	26952223	angustifolium
LG01	Sphfalx01G187500	26952637	26954161	angustifolium
LG01	Sphfalx01G187600	26956999	26957349	angustifolium
LG01	Sphfalx01G187700	26957840	26959743	angustifolium
LG01	Sphfalx01G187800	26977731	26979939	angustifolium
LG01	Sphfalx01G187900	26994113	26994475	angustifolium
LG01	Sphfalx01G188000	26995637	26997246	angustifolium
LG01	Sphfalx01G188100	27003182	27005408	angustifolium
LG01	Sphfalx01G188200	27003495	27008754	angustifolium
LG01	Sphfalx01G188300	27025328	27027235	angustifolium
LG01	Sphfalx01G188400	27028727	27031071	angustifolium
LG01	Sphfalx01G188500	27042486	27043499	angustifolium
LG01	Sphfalx01G188600	27054674	27056377	angustifolium
LG01	Sphfalx01G188700	27056176	27059766	angustifolium
LG01	Sphfalx01G188800	27076771	27080931	angustifolium
LG01	Sphfalx01G188900	27091811	27099015	angustifolium
LG01	Sphfalx01G189000	27123276	27123389	angustifolium
LG01	Sphfalx01G189100	27124950	27128017	angustifolium
LG01	Sphfalx01G189200	27132174	27133352	angustifolium
LG01	Sphfalx01G189300	27139605	27141952	angustifolium
LG01	Sphfalx01G189400	27143532	27147839	angustifolium
LG01	Sphfalx01G189500	27153676	27160147	angustifolium
LG01	Sphfalx01G189600	27160403	27166115	angustifolium
LG01	Sphfalx01G189700	27169299	27171867	angustifolium
LG01	Sphfalx01G189800	27171719	27173700	angustifolium
LG01	Sphfalx01G189900	27173701	27177743	angustifolium
LG01	Sphfalx01G190000	27187017	27193697	angustifolium
LG01	Sphfalx01G190100	27193995	27196885	angustifolium
LG01	Sphfalx01G190200	27220097	27227261	angustifolium
LG01	Sphfalx01G190300	27238107	27242671	angustifolium
LG01	Sphfalx01G190400	27274955	27279940	angustifolium
LG01	Sphfalx01G190500	27280839	27283090	angustifolium
LG01	Sphfalx01G190600	27288652	27295963	angustifolium
LG01	Sphfalx01G190700	27307181	27310175	angustifolium
LG01	Sphfalx01G190800	27312446	27316139	angustifolium
LG01	Sphfalx01G190900	27324447	27332324	angustifolium
LG01	Sphfalx01G191000	27357854	27363715	angustifolium
LG01	Sphfalx01G191100	27364881	27368354	angustifolium
LG01	Sphfalx01G191200	27370621	27372503	angustifolium
LG01	Sphfalx01G191300	27378989	27379407	angustifolium
LG01	Sphfalx01G191400	27385233	27389389	angustifolium
LG01	Sphfalx01G191500	27396643	27399329	angustifolium
LG01	Sphfalx01G191600	27431018	27435616	angustifolium
LG01	Sphfalx01G191700	27435594	27440554	angustifolium
LG01	Sphfalx01G191800	27440576	27446014	angustifolium
LG01	Sphfalx01G191900	27447567	27450191	angustifolium
LG01	Sphfalx01G192000	27485975	27491019	angustifolium
LG01	Sphfalx01G192100	27511939	27515958	angustifolium
LG01	Sphfalx01G192200	27520189	27524333	angustifolium
LG01	Sphfalx01G192300	27646737	27647129	angustifolium
LG01	Sphfalx01G192400	27733480	27733878	angustifolium
LG01	Sphfalx01G192500	27762333	27766256	angustifolium
LG01	Sphfalx01G192600	27800857	27803181	angustifolium
LG01	Sphfalx01G192700	27831053	27834272	angustifolium
LG01	Sphfalx01G192800	27870886	27871248	angustifolium
LG01	Sphfalx01G192900	27885751	27886167	angustifolium
LG01	Sphfalx01G193000	27916725	27918799	angustifolium
LG01	Sphfalx01G193100	27970832	27978540	angustifolium
LG01	Sphfalx01G193200	27979724	27980029	angustifolium
LG01	Sphfalx01G193300	27991158	27991847	angustifolium
LG01	Sphfalx01G193400	27994428	27996365	angustifolium
LG01	Sphfalx01G193500	28004556	28007012	angustifolium
LG01	Sphfalx01G193600	28040447	28041073	angustifolium
LG01	Sphfalx01G193700	28086036	28089498	angustifolium
LG01	Sphfalx01G193800	28106817	28107260	angustifolium
LG01	Sphfalx01G193900	28110455	28115563	angustifolium
LG01	Sphfalx01G194000	28133079	28136219	angustifolium
LG01	Sphfalx01G194100	28136277	28140541	angustifolium
LG01	Sphfalx01G194200	28141295	28142010	angustifolium
LG01	Sphfalx01G194300	28150933	28155027	angustifolium
LG01	Sphfalx01G194400	28155797	28160951	angustifolium
LG01	Sphfalx01G194500	28180899	28181608	angustifolium
LG01	Sphfalx01G194600	28195723	28203740	angustifolium
LG01	Sphfalx01G194700	28216311	28225060	angustifolium
LG01	Sphfalx01G194800	28231317	28232542	angustifolium
LG01	Sphfalx01G194900	28234850	28237780	angustifolium
LG01	Sphfalx01G195000	28267142	28272886	angustifolium
LG01	Sphfalx01G195100	28281521	28281799	angustifolium
LG01	Sphfalx01G195200	28286635	28291933	angustifolium
LG01	Sphfalx01G195300	28292241	28296594	angustifolium
LG01	Sphfalx01G195400	28336502	28339299	angustifolium
LG01	Sphfalx01G195500	28339586	28342121	angustifolium
LG01	Sphfalx01G195600	28342824	28346979	angustifolium
LG01	Sphfalx01G195700	28349340	28353147	angustifolium
LG01	Sphfalx01G195800	28366613	28369860	angustifolium
LG01	Sphfalx01G195900	28379284	28382513	angustifolium
LG01	Sphfalx01G196000	28382466	28389497	angustifolium
LG01	Sphfalx01G196100	28412242	28415776	angustifolium
LG01	Sphfalx01G196200	28441204	28441620	angustifolium
LG01	Sphfalx01G196300	28452125	28454507	angustifolium
LG01	Sphfalx01G196400	28471967	28478233	angustifolium
LG01	Sphfalx01G196500	28480370	28488868	angustifolium
LG01	Sphfalx01G196600	28497436	28499180	angustifolium
LG01	Sphfalx01G196700	28499869	28505147	angustifolium
LG01	Sphfalx01G196800	28508347	28513400	angustifolium
LG01	Sphfalx01G196900	28530419	28535035	angustifolium
LG01	Sphfalx01G197000	28544750	28548251	angustifolium
LG01	Sphfalx01G197100	28556932	28559666	angustifolium
LG01	Sphfalx01G197200	28564309	28565271	angustifolium
LG01	Sphfalx01G197300	28567054	28574681	angustifolium
LG01	Sphfalx01G197400	28584892	28590277	angustifolium
LG01	Sphfalx01G197500	28598573	28599656	angustifolium
LG01	Sphfalx01G197600	28599495	28602385	angustifolium
LG01	Sphfalx01G197700	28603699	28606216	angustifolium
LG01	Sphfalx01G197800	28606844	28611917	angustifolium
LG01	Sphfalx01G197900	28642431	28649453	angustifolium
LG01	Sphfalx01G198000	28655826	28663570	angustifolium
LG01	Sphfalx01G198100	28676352	28680822	angustifolium
LG01	Sphfalx01G198200	28683272	28686942	angustifolium
LG01	Sphfalx01G198300	28694129	28697326	angustifolium
LG01	Sphfalx01G198400	28701092	28706787	angustifolium
LG01	Sphfalx01G198500	28727423	28731294	angustifolium
LG01	Sphfalx01G198600	28748722	28756791	angustifolium
LG01	Sphfalx01G198700	28756924	28762678	angustifolium
LG01	Sphfalx01G198800	28763194	28769301	angustifolium
LG01	Sphfalx01G198900	28768568	28769044	angustifolium
LG01	Sphfalx01G199000	28772837	28774602	angustifolium
LG01	Sphfalx01G199100	28782591	28784949	angustifolium
LG01	Sphfalx01G199200	28790214	28793393	angustifolium
LG01	Sphfalx01G199300	28799008	28800965	angustifolium
LG01	Sphfalx01G199400	28837912	28842296	angustifolium
LG01	Sphfalx01G199500	28878811	28880265	angustifolium
LG01	Sphfalx01G199600	28887856	28892716	angustifolium
LG01	Sphfalx01G199700	28893061	28896118	angustifolium
LG01	Sphfalx01G199800	28897292	28904059	angustifolium
LG01	Sphfalx01G199900	28907859	28910603	angustifolium
[truncated: 48,328 more rows]

## Sheet: Figure1-RepeatWindows
chr	start	end	nbp	prop	Mbp	genome	class
LG01	1	500000	174189	0.348379	0.250001	divinum	other
LG01	50001	550000	174789	0.349579	0.300001	divinum	other
LG01	100001	600000	170808	0.341617	0.35	divinum	other
LG01	150001	650000	169179	0.338359	0.4	divinum	other
LG01	200001	700000	159968	0.319937	0.450001	divinum	other
LG01	250001	750000	160327	0.320655	0.5	divinum	other
LG01	300001	800000	160754	0.321509	0.550001	divinum	other
LG01	350001	850000	155815	0.311631	0.600001	divinum	other
LG01	400001	900000	150312	0.300625	0.65	divinum	other
LG01	450001	950000	147829	0.295659	0.700001	divinum	other
LG01	500001	1000000	149148	0.298297	0.75	divinum	other
LG01	550001	1050000	155795	0.311591	0.800001	divinum	other
LG01	600001	1100000	142025	0.284051	0.850001	divinum	other
LG01	650001	1150000	134826	0.269653	0.9	divinum	other
LG01	700001	1200000	142489	0.284979	0.950001	divinum	other
LG01	750001	1250000	145781	0.291563	1	divinum	other
LG01	800001	1300000	151079	0.302159	1.05	divinum	other
LG01	850001	1350000	155583	0.311167	1.1	divinum	other
LG01	900001	1400000	161527	0.323055	1.15	divinum	other
LG01	950001	1450000	164556	0.329113	1.2	divinum	other
LG01	1000001	1500000	165615	0.331231	1.25	divinum	other
LG01	1050001	1550000	158190	0.316381	1.3	divinum	other
LG01	1100001	1600000	181580	0.363161	1.35	divinum	other
LG01	1150001	1650000	198163	0.396327	1.4	divinum	other
LG01	1200001	1700000	207990	0.415981	1.45	divinum	other
LG01	1250001	1750000	211965	0.423931	1.5	divinum	other
LG01	1300001	1800000	204799	0.409599	1.55	divinum	other
LG01	1350001	1850000	203119	0.406239	1.6	divinum	other
LG01	1400001	1900000	197264	0.394529	1.65	divinum	other
LG01	1450001	1950000	202664	0.405329	1.7	divinum	other
LG01	1500001	2000000	207150	0.414301	1.75	divinum	other
LG01	1550001	2050000	202567	0.405135	1.8	divinum	other
LG01	1600001	2100000	181213	0.362427	1.85	divinum	other
LG01	1650001	2150000	170367	0.340735	1.9	divinum	other
LG01	1700001	2200000	156518	0.313037	1.95	divinum	other
LG01	1750001	2250000	142251	0.284503	2	divinum	other
LG01	1800001	2300000	141825	0.283651	2.05	divinum	other
LG01	1850001	2350000	137346	0.274693	2.1	divinum	other
LG01	1900001	2400000	137083	0.274167	2.15	divinum	other
LG01	1950001	2450000	133483	0.266967	2.2	divinum	other
LG01	2000001	2500000	135641	0.271283	2.25	divinum	other
LG01	2050001	2550000	132748	0.265497	2.3	divinum	other
LG01	2100001	2600000	133353	0.266707	2.35	divinum	other
LG01	2150001	2650000	128961	0.257923	2.4	divinum	other
LG01	2200001	2700000	127527	0.255055	2.45	divinum	other
LG01	2250001	2750000	133560	0.267121	2.5	divinum	other
LG01	2300001	2800000	137345	0.274691	2.55	divinum	other
LG01	2350001	2850000	148267	0.296535	2.6	divinum	other
LG01	2400001	2900000	148864	0.297729	2.65	divinum	other
LG01	2450001	2950000	139928	0.279857	2.7	divinum	other
LG01	2500001	3000000	141704	0.283409	2.75	divinum	other
LG01	2550001	3050000	146156	0.292313	2.8	divinum	other
LG01	2600001	3100000	161492	0.322985	2.85	divinum	other
LG01	2650001	3150000	171628	0.343257	2.9	divinum	other
LG01	2700001	3200000	181386	0.362773	2.95	divinum	other
LG01	2750001	3250000	180073	0.360147	3	divinum	other
LG01	2800001	3300000	184817	0.369635	3.05	divinum	other
LG01	2850001	3350000	174641	0.349283	3.1	divinum	other
LG01	2900001	3400000	166345	0.332691	3.15	divinum	other
LG01	2950001	3450000	171306	0.342613	3.2	divinum	other
LG01	3000001	3500000	168295	0.336591	3.25	divinum	other
LG01	3050001	3550000	175570	0.351141	3.3	divinum	other
LG01	3100001	3600000	173000	0.346001	3.35	divinum	other
LG01	3150001	3650000	169572	0.339145	3.4	divinum	other
LG01	3200001	3700000	156118	0.312237	3.45	divinum	other
LG01	3250001	3750000	158438	0.316877	3.5	divinum	other
LG01	3300001	3800000	150683	0.301367	3.55	divinum	other
LG01	3350001	3850000	154295	0.308591	3.6	divinum	other
LG01	3400001	3900000	160822	0.321645	3.65	divinum	other
LG01	3450001	3950000	152822	0.305645	3.7	divinum	other
LG01	3500001	4000000	155131	0.310263	3.75	divinum	other
LG01	3550001	4050000	145071	0.290143	3.8	divinum	other
LG01	3600001	4100000	144685	0.289371	3.85	divinum	other
LG01	3650001	4150000	141061	0.282123	3.9	divinum	other
LG01	3700001	4200000	145628	0.291257	3.95	divinum	other
LG01	3750001	4250000	143785	0.287571	4	divinum	other
LG01	3800001	4300000	145667	0.291335	4.05	divinum	other
LG01	3850001	4350000	151296	0.302593	4.1	divinum	other
LG01	3900001	4400000	150648	0.301297	4.15	divinum	other
LG01	3950001	4450000	150314	0.300629	4.2	divinum	other
LG01	4000001	4500000	141780	0.283561	4.25	divinum	other
LG01	4050001	4550000	141200	0.282401	4.3	divinum	other
LG01	4100001	4600000	126427	0.252855	4.35	divinum	other
LG01	4150001	4650000	129871	0.259743	4.4	divinum	other
LG01	4200001	4700000	131388	0.262777	4.45	divinum	other
LG01	4250001	4750000	125743	0.251487	4.5	divinum	other
LG01	4300001	4800000	123567	0.247134	4.55	divinum	other
LG01	4350001	4850000	118371	0.236742	4.6	divinum	other
LG01	4400001	4900000	128545	0.257091	4.65	divinum	other
LG01	4450001	4950000	130315	0.260631	4.7	divinum	other
LG01	4500001	5000000	138879	0.277759	4.75	divinum	other
LG01	4550001	5050000	134904	0.269809	4.8	divinum	other
LG01	4600001	5100000	138755	0.277511	4.85	divinum	other
LG01	4650001	5150000	127775	0.255551	4.9	divinum	other
LG01	4700001	5200000	124313	0.248626	4.95	divinum	other
LG01	4750001	5250000	136264	0.272529	5	divinum	other
LG01	4800001	5300000	143589	0.287179	5.05	divinum	other
LG01	4850001	5350000	151708	0.303417	5.1	divinum	other
LG01	4900001	5400000	151351	0.302703	5.15	divinum	other
LG01	4950001	5450000	158502	0.317005	5.2	divinum	other
LG01	5000001	5500000	151838	0.303677	5.25	divinum	other
LG01	5050001	5550000	161657	0.323315	5.3	divinum	other
LG01	5100001	5600000	159209	0.318419	5.35	divinum	other
LG01	5150001	5650000	173545	0.347091	5.4	divinum	other
LG01	5200001	5700000	171309	0.342619	5.45	divinum	other
LG01	5250001	5750000	171072	0.342145	5.5	divinum	other
LG01	5300001	5800000	175851	0.351703	5.55	divinum	other
LG01	5350001	5850000	174830	0.349661	5.6	divinum	other
LG01	5400001	5900000	173990	0.347981	5.65	divinum	other
LG01	5450001	5950000	171761	0.343523	5.7	divinum	other
LG01	5500001	6000000	172547	0.345095	5.75	divinum	other
LG01	5550001	6050000	172986	0.345973	5.8	divinum	other
LG01	5600001	6100000	177498	0.354997	5.85	divinum	other
LG01	5650001	6150000	174114	0.348229	5.9	divinum	other
LG01	5700001	6200000	180500	0.361001	5.95	divinum	other
LG01	5750001	6250000	169793	0.339587	6	divinum	other
LG01	5800001	6300000	159945	0.319891	6.05	divinum	other
LG01	5850001	6350000	154630	0.309261	6.1	divinum	other
LG01	5900001	6400000	137383	0.274767	6.15	divinum	other
LG01	5950001	6450000	123210	0.24642	6.2	divinum	other
LG01	6000001	6500000	122780	0.24556	6.25	divinum	other
LG01	6050001	6550000	118866	0.237732	6.3	divinum	other
LG01	6100001	6600000	120036	0.240072	6.35	divinum	other
LG01	6150001	6650000	121157	0.242314	6.4	divinum	other
LG01	6200001	6700000	113560	0.22712	6.45	divinum	other
LG01	6250001	6750000	116781	0.233562	6.5	divinum	other
LG01	6300001	6800000	125948	0.251897	6.55	divinum	other
LG01	6350001	6850000	122874	0.245748	6.6	divinum	other
LG01	6400001	6900000	131353	0.262707	6.65	divinum	other
LG01	6450001	6950000	139466	0.278933	6.7	divinum	other
LG01	6500001	7000000	144723	0.289447	6.75	divinum	other
LG01	6550001	7050000	134238	0.268477	6.8	divinum	other
LG01	6600001	7100000	127140	0.254281	6.85	divinum	other
LG01	6650001	7150000	126722	0.253445	6.9	divinum	other
LG01	6700001	7200000	134408	0.268817	6.95	divinum	other
LG01	6750001	7250000	140582	0.281165	7	divinum	other
LG01	6800001	7300000	144316	0.288633	7.05	divinum	other
LG01	6850001	7350000	141868	0.283737	7.1	divinum	other
LG01	6900001	7400000	147831	0.295663	7.15	divinum	other
LG01	6950001	7450000	144935	0.289871	7.2	divinum	other
LG01	7000001	7500000	146009	0.292019	7.25	divinum	other
LG01	7050001	7550000	152016	0.304033	7.3	divinum	other
LG01	7100001	7600000	151527	0.303055	7.35	divinum	other
LG01	7150001	7650000	143642	0.287285	7.4	divinum	other
LG01	7200001	7700000	139097	0.278195	7.45	divinum	other
LG01	7250001	7750000	137431	0.274863	7.5	divinum	other
LG01	7300001	7800000	136594	0.273189	7.55	divinum	other
LG01	7350001	7850000	131381	0.262763	7.6	divinum	other
LG01	7400001	7900000	129733	0.259467	7.65	divinum	other
LG01	7450001	7950000	132444	0.264889	7.7	divinum	other
LG01	7500001	8000000	135521	0.271043	7.75	divinum	other
LG01	7550001	8050000	138310	0.276621	7.8	divinum	other
LG01	7600001	8100000	144230	0.288461	7.85	divinum	other
LG01	7650001	8150000	156024	0.312049	7.9	divinum	other
LG01	7700001	8200000	152685	0.305371	7.95	divinum	other
LG01	7750001	8250000	153185	0.306371	8	divinum	other
LG01	7800001	8300000	152999	0.305999	8.05	divinum	other
LG01	7850001	8350000	160017	0.320035	8.1	divinum	other
LG01	7900001	8400000	168178	0.336357	8.15	divinum	other
LG01	7950001	8450000	164520	0.329041	8.2	divinum	other
LG01	8000001	8500000	162377	0.324755	8.25	divinum	other
LG01	8050001	8550000	163989	0.327979	8.3	divinum	other
LG01	8100001	8600000	166595	0.333191	8.35	divinum	other
LG01	8150001	8650000	163614	0.327229	8.4	divinum	other
LG01	8200001	8700000	168412	0.336825	8.45	divinum	other
LG01	8250001	8750000	167193	0.334387	8.5	divinum	other
LG01	8300001	8800000	171442	0.342885	8.55	divinum	other
LG01	8350001	8850000	171454	0.342909	8.6	divinum	other
LG01	8400001	8900000	161176	0.322353	8.65	divinum	other
LG01	8450001	8950000	162844	0.325689	8.7	divinum	other
LG01	8500001	9000000	158096	0.316193	8.75	divinum	other
LG01	8550001	9050000	153134	0.306269	8.8	divinum	other
LG01	8600001	9100000	149220	0.298441	8.85	divinum	other
LG01	8650001	9150000	154817	0.309635	8.9	divinum	other
LG01	8700001	9200000	160413	0.320827	8.95	divinum	other
LG01	8750001	9250000	154282	0.308565	9	divinum	other
LG01	8800001	9300000	149141	0.298283	9.05	divinum	other
LG01	8850001	9350000	144675	0.289351	9.1	divinum	other
LG01	8900001	9400000	151595	0.303191	9.15	divinum	other
LG01	8950001	9450000	152272	0.304545	9.2	divinum	other
LG01	9000001	9500000	149480	0.298961	9.25	divinum	other
LG01	9050001	9550000	156303	0.312607	9.3	divinum	other
LG01	9100001	9600000	156066	0.312133	9.35	divinum	other
LG01	9150001	9650000	144853	0.289707	9.4	divinum	other
LG01	9200001	9700000	139628	0.279257	9.45	divinum	other
LG01	9250001	9750000	148300	0.296601	9.5	divinum	other
LG01	9300001	9800000	147666	0.295333	9.55	divinum	other
LG01	9350001	9850000	153044	0.306089	9.6	divinum	other
LG01	9400001	9900000	153489	0.306979	9.65	divinum	other
LG01	9450001	9950000	151361	0.302723	9.7	divinum	other
LG01	9500001	10000000	156001	0.312003	9.75	divinum	other
LG01	9550001	10050000	161869	0.323739	9.8	divinum	other
LG01	9600001	10100000	169089	0.338179	9.85	divinum	other
LG01	9650001	10150000	168113	0.336227	9.9	divinum	other
LG01	9700001	10200000	161419	0.322839	9.95	divinum	other
LG01	9750001	10250000	160132	0.320265	10	divinum	other
LG01	9800001	10300000	173764	0.347529	10.05	divinum	other
LG01	9850001	10350000	177714	0.355429	10.1	divinum	other
LG01	9900001	10400000	176676	0.353353	10.15	divinum	other
LG01	9950001	10450000	186415	0.372831	10.2	divinum	other
LG01	10000001	10500000	190586	0.381173	10.25	divinum	other
LG01	10050001	10550000	181181	0.362363	10.3	divinum	other
LG01	10100001	10600000	175002	0.350005	10.35	divinum	other
LG01	10150001	10650000	185194	0.370389	10.4	divinum	other
LG01	10200001	10700000	187811	0.375623	10.45	divinum	other
LG01	10250001	10750000	188067	0.376135	10.5	divinum	other
LG01	10300001	10800000	171144	0.342289	10.55	divinum	other
LG01	10350001	10850000	166441	0.332883	10.6	divinum	other
LG01	10400001	10900000	165919	0.331839	10.65	divinum	other
LG01	10450001	10950000	149206	0.298413	10.7	divinum	other
LG01	10500001	11000000	150605	0.301211	10.75	divinum	other
LG01	10550001	11050000	163005	0.326011	10.8	divinum	other
LG01	10600001	11100000	172170	0.344341	10.85	divinum	other
LG01	10650001	11150000	158165	0.316331	10.9	divinum	other
LG01	10700001	11200000	159269	0.318539	10.95	divinum	other
LG01	10750001	11250000	158161	0.316323	11	divinum	other
LG01	10800001	11300000	162061	0.324123	11.05	divinum	other
LG01	10850001	11350000	159455	0.318911	11.1	divinum	other
LG01	10900001	11400000	154773	0.309547	11.15	divinum	other
LG01	10950001	11450000	164125	0.328251	11.2	divinum	other
LG01	11000001	11500000	153555	0.307111	11.25	divinum	other
LG01	11050001	11550000	143440	0.286881	11.3	divinum	other
LG01	11100001	11600000	132696	0.265393	11.35	divinum	other
LG01	11150001	11650000	129551	0.259103	11.4	divinum	other
LG01	11200001	11700000	142004	0.284009	11.45	divinum	other
LG01	11250001	11750000	143183	0.286367	11.5	divinum	other
LG01	11300001	11800000	141897	0.283795	11.55	divinum	other
LG01	11350001	11850000	140699	0.281399	11.6	divinum	other
LG01	11400001	11900000	146385	0.292771	11.65	divinum	other
LG01	11450001	11950000	147494	0.294989	11.7	divinum	other
LG01	11500001	12000000	147202	0.294405	11.75	divinum	other
LG01	11550001	12050000	147031	0.294063	11.8	divinum	other
LG01	11600001	12100000	146025	0.292051	11.85	divinum	other
LG01	11650001	12150000	155155	0.310311	11.9	divinum	other
LG01	11700001	12200000	148981	0.297963	11.95	divinum	other
LG01	11750001	12250000	142979	0.285959	12	divinum	other
LG01	11800001	12300000	147669	0.295339	12.05	divinum	other
LG01	11850001	12350000	148156	0.296313	12.1	divinum	other
LG01	11900001	12400000	144429	0.288859	12.15	divinum	other
LG01	11950001	12450000	136376	0.272753	12.2	divinum	other
LG01	12000001	12500000	137550	0.275101	12.25	divinum	other
LG01	12050001	12550000	139041	0.278083	12.3	divinum	other
LG01	12100001	12600000	151503	0.303007	12.35	divinum	other
LG01	12150001	12650000	155848	0.311697	12.4	divinum	other
LG01	12200001	12700000	152552	0.305105	12.45	divinum	other
LG01	12250001	12750000	163588	0.327177	12.5	divinum	other
LG01	12300001	12800000	159835	0.319671	12.55	divinum	other
LG01	12350001	12850000	162012	0.324025	12.6	divinum	other
LG01	12400001	12900000	158020	0.316041	12.65	divinum	other
LG01	12450001	12950000	159630	0.319261	12.7	divinum	other
LG01	12500001	13000000	167085	0.334171	12.75	divinum	other
LG01	12550001	13050000	163322	0.326645	12.8	divinum	other
LG01	12600001	13100000	152567	0.305135	12.85	divinum	other
LG01	12650001	13150000	143519	0.287039	12.9	divinum	other
LG01	12700001	13200000	155536	0.311073	12.95	divinum	other
LG01	12750001	13250000	144073	0.288147	13	divinum	other
LG01	12800001	13300000	139880	0.279761	13.05	divinum	other
LG01	12850001	13350000	137454	0.274909	13.1	divinum	other
LG01	12900001	13400000	142320	0.284641	13.15	divinum	other
LG01	12950001	13450000	150542	0.301085	13.2	divinum	other
LG01	13000001	13500000	150316	0.300633	13.25	divinum	other
LG01	13050001	13550000	163096	0.326193	13.3	divinum	other
LG01	13100001	13600000	178163	0.356327	13.35	divinum	other
LG01	13150001	13650000	181295	0.362591	13.4	divinum	other
LG01	13200001	13700000	174097	0.348195	13.45	divinum	other
LG01	13250001	13750000	175025	0.350051	13.5	divinum	other
LG01	13300001	13800000	188060	0.376121	13.55	divinum	other
LG01	13350001	13850000	194936	0.389873	13.6	divinum	other
LG01	13400001	13900000	200305	0.400611	13.65	divinum	other
LG01	13450001	13950000	198064	0.396129	13.7	divinum	other
LG01	13500001	14000000	197217	0.394435	13.75	divinum	other
LG01	13550001	14050000	185453	0.370907	13.8	divinum	other
LG01	13600001	14100000	176244	0.352489	13.85	divinum	other
LG01	13650001	14150000	180040	0.360081	13.9	divinum	other
LG01	13700001	14200000	179249	0.358499	13.95	divinum	other
LG01	13750001	14250000	177618	0.355237	14	divinum	other
LG01	13800001	14300000	175110	0.350221	14.05	divinum	other
LG01	13850001	14350000	173337	0.346675	14.1	divinum	other
LG01	13900001	14400000	172870	0.345741	14.15	divinum	other
LG01	13950001	14450000	172677	0.345355	14.2	divinum	other
LG01	14000001	14500000	163621	0.327243	14.25	divinum	other
LG01	14050001	14550000	165329	0.330659	14.3	divinum	other
LG01	14100001	14600000	166645	0.333291	14.35	divinum	other
LG01	14150001	14650000	167433	0.334867	14.4	divinum	other
LG01	14200001	14700000	165231	0.330463	14.45	divinum	other
LG01	14250001	14750000	163299	0.326599	14.5	divinum	other
LG01	14300001	14800000	150387	0.300775	14.55	divinum	other
LG01	14350001	14850000	141933	0.283867	14.6	divinum	other
LG01	14400001	14900000	129289	0.258579	14.65	divinum	other
LG01	14450001	14950000	120174	0.240348	14.7	divinum	other
LG01	14500001	15000000	122972	0.245944	14.75	divinum	other
LG01	14550001	15050000	124277	0.248554	14.8	divinum	other
LG01	14600001	15100000	118797	0.237594	14.85	divinum	other
LG01	14650001	15150000	122097	0.244194	14.9	divinum	other
LG01	14700001	15200000	123289	0.246578	14.95	divinum	other
LG01	14750001	15250000	123425	0.24685	15	divinum	other
LG01	14800001	15300000	137835	0.275671	15.05	divinum	other
LG01	14850001	15350000	141058	0.282117	15.1	divinum	other
LG01	14900001	15400000	150260	0.300521	15.15	divinum	other
LG01	14950001	15450000	148690	0.297381	15.2	divinum	other
LG01	15000001	15500000	151896	0.303793	15.25	divinum	other
LG01	15050001	15550000	148185	0.296371	15.3	divinum	other
LG01	15100001	15600000	153927	0.307855	15.35	divinum	other
LG01	15150001	15650000	145813	0.291627	15.4	divinum	other
LG01	15200001	15700000	141161	0.282323	15.45	divinum	other
LG01	15250001	15750000	144526	0.289053	15.5	divinum	other
LG01	15300001	15800000	140341	0.280683	15.55	divinum	other
LG01	15350001	15850000	136818	0.273637	15.6	divinum	other
LG01	15400001	15900000	134182	0.268365	15.65	divinum	other
LG01	15450001	15950000	139953	0.279907	15.7	divinum	other
LG01	15500001	16000000	137210	0.274421	15.75	divinum	other
LG01	15550001	16050000	145687	0.291375	15.8	divinum	other
LG01	15600001	16100000	141048	0.282097	15.85	divinum	other
LG01	15650001	16150000	152429	0.304859	15.9	divinum	other
LG01	15700001	16200000	155587	0.311175	15.95	divinum	other
LG01	15750001	16250000	156648	0.313297	16	divinum	other
LG01	15800001	16300000	158702	0.317405	16.05	divinum	other
LG01	15850001	16350000	159255	0.318511	16.1	divinum	other
LG01	15900001	16400000	157873	0.315747	16.15	divinum	other
LG01	15950001	16450000	160160	0.320321	16.2	divinum	other
LG01	16000001	16500000	160793	0.321587	16.25	divinum	other
LG01	16050001	16550000	154290	0.308581	16.3	divinum	other
LG01	16100001	16600000	154073	0.308147	16.35	divinum	other
LG01	16150001	16650000	145734	0.291469	16.4	divinum	other
LG01	16200001	16700000	145863	0.291727	16.45	divinum	other
LG01	16250001	16750000	151743	0.303487	16.5	divinum	other
LG01	16300001	16800000	145811	0.291623	16.55	divinum	other
LG01	16350001	16850000	151813	0.303627	16.6	divinum	other
LG01	16400001	16900000	150795	0.301591	16.65	divinum	other
LG01	16450001	16950000	144791	0.289583	16.7	divinum	other
LG01	16500001	17000000	143043	0.286087	16.75	divinum	other
LG01	16550001	17050000	136650	0.273301	16.8	divinum	other
LG01	16600001	17100000	134560	0.269121	16.85	divinum	other
LG01	16650001	17150000	135811	0.271623	16.9	divinum	other
LG01	16700001	17200000	126908	0.253817	16.95	divinum	other
LG01	16750001	17250000	124624	0.249248	17	divinum	other
LG01	16800001	17300000	128064	0.256129	17.05	divinum	other
LG01	16850001	17350000	126379	0.252759	17.1	divinum	other
LG01	16900001	17400000	138358	0.276717	17.15	divinum	other
LG01	16950001	17450000	148438	0.296877	17.2	divinum	other
LG01	17000001	17500000	152296	0.304593	17.25	divinum	other
LG01	17050001	17550000	147864	0.295729	17.3	divinum	other
LG01	17100001	17600000	152067	0.304135	17.35	divinum	other
LG01	17150001	17650000	150148	0.300297	17.4	divinum	other
LG01	17200001	17700000	156978	0.313957	17.45	divinum	other
LG01	17250001	17750000	162995	0.325991	17.5	divinum	other
LG01	17300001	17800000	155834	0.311669	17.55	divinum	other
LG01	17350001	17850000	166569	0.333139	17.6	divinum	other
LG01	17400001	17900000	167597	0.335195	17.65	divinum	other
LG01	17450001	17950000	166981	0.333963	17.7	divinum	other
LG01	17500001	18000000	173827	0.347655	17.75	divinum	other
LG01	17550001	18050000	184426	0.368853	17.8	divinum	other
LG01	17600001	18100000	185556	0.371113	17.85	divinum	other
LG01	17650001	18150000	181072	0.362145	17.9	divinum	other
LG01	17700001	18200000	180076	0.360153	17.95	divinum	other
LG01	17750001	18250000	177009	0.354019	18	divinum	other
LG01	17800001	18300000	192519	0.385039	18.05	divinum	other
LG01	17850001	18350000	187003	0.374007	18.1	divinum	other
LG01	17900001	18400000	201547	0.403095	18.15	divinum	other
LG01	17950001	18450000	207422	0.414845	18.2	divinum	other
LG01	18000001	18500000	204179	0.408359	18.25	divinum	other
LG01	18050001	18550000	207742	0.415485	18.3	divinum	other
LG01	18100001	18600000	208849	0.417699	18.35	divinum	other
LG01	18150001	18650000	219976	0.439953	18.4	divinum	other
LG01	18200001	18700000	228808	0.457617	18.45	divinum	other
LG01	18250001	18750000	236104	0.472209	18.5	divinum	other
LG01	18300001	18800000	220583	0.441167	18.55	divinum	other
LG01	18350001	18850000	218759	0.437519	18.6	divinum	other
LG01	18400001	18900000	190124	0.380249	18.65	divinum	other
LG01	18450001	18950000	189359	0.378719	18.7	divinum	other
LG01	18500001	19000000	186159	0.372319	18.75	divinum	other
LG01	18550001	19050000	178828	0.357657	18.8	divinum	other
LG01	18600001	19100000	167428	0.334857	18.85	divinum	other
LG01	18650001	19150000	160590	0.321181	18.9	divinum	other
LG01	18700001	19200000	153844	0.307689	18.95	divinum	other
LG01	18750001	19250000	152452	0.304905	19	divinum	other
LG01	18800001	19300000	156904	0.313809	19.05	divinum	other
LG01	18850001	19350000	149429	0.298859	19.1	divinum	other
LG01	18900001	19400000	148729	0.297459	19.15	divinum	other
LG01	18950001	19450000	134125	0.268251	19.2	divinum	other
LG01	19000001	19500000	138668	0.277337	19.25	divinum	other
LG01	19050001	19550000	134044	0.268089	19.3	divinum	other
LG01	19100001	19600000	153511	0.307023	19.35	divinum	other
LG01	19150001	19650000	161326	0.322653	19.4	divinum	other
LG01	19200001	19700000	158230	0.316461	19.45	divinum	other
LG01	19250001	19750000	152720	0.305441	19.5	divinum	other
LG01	19300001	19800000	154315	0.308631	19.55	divinum	other
LG01	19350001	19850000	165770	0.331541	19.6	divinum	other
LG01	19400001	19900000	160765	0.321531	19.65	divinum	other
LG01	19450001	19950000	163871	0.327743	19.7	divinum	other
LG01	19500001	20000000	166046	0.332093	19.75	divinum	other
LG01	19550001	20050000	170757	0.341515	19.8	divinum	other
LG01	19600001	20100000	163705	0.327411	19.85	divinum	other
LG01	19650001	20150000	160992	0.321985	19.9	divinum	other
LG01	19700001	20200000	169287	0.338575	19.95	divinum	other
LG01	19750001	20250000	166658	0.333317	20	divinum	other
LG01	19800001	20300000	165065	0.330131	20.05	divinum	other
LG01	19850001	20350000	158828	0.317657	20.1	divinum	other
LG01	19900001	20400000	160071	0.320143	20.15	divinum	other
LG01	19950001	20450000	167571	0.335143	20.2	divinum	other
LG01	20000001	20500000	170763	0.341527	20.25	divinum	other
LG01	20050001	20550000	166506	0.333013	20.3	divinum	other
LG01	20100001	20600000	164098	0.328197	20.35	divinum	other
LG01	20150001	20650000	163775	0.327551	20.4	divinum	other
LG01	20200001	20700000	162527	0.325055	20.45	divinum	other
LG01	20250001	20750000	164171	0.328343	20.5	divinum	other
LG01	20300001	20800000	163107	0.326215	20.55	divinum	other
LG01	20350001	20850000	168651	0.337303	20.6	divinum	other
LG01	20400001	20900000	178569	0.357139	20.65	divinum	other
LG01	20450001	20950000	172244	0.344489	20.7	divinum	other
LG01	20500001	21000000	177885	0.355771	20.75	divinum	other
LG01	20550001	21050000	185696	0.371393	20.8	divinum	other
LG01	20600001	21100000	190325	0.380651	20.85	divinum	other
LG01	20650001	21150000	194602	0.389205	20.9	divinum	other
LG01	20700001	21200000	198371	0.396743	20.95	divinum	other
LG01	20750001	21250000	205840	0.411681	21	divinum	other
LG01	20800001	21300000	211522	0.423045	21.05	divinum	other
LG01	20850001	21350000	203185	0.406371	21.1	divinum	other
LG01	20900001	21400000	192045	0.384091	21.15	divinum	other
LG01	20950001	21450000	190170	0.380341	21.2	divinum	other
LG01	21000001	21500000	182364	0.364729	21.25	divinum	other
LG01	21050001	21550000	174248	0.348497	21.3	divinum	other
LG01	21100001	21600000	171641	0.343283	21.35	divinum	other
LG01	21150001	21650000	159807	0.319615	21.4	divinum	other
LG01	21200001	21700000	152630	0.305261	21.45	divinum	other
LG01	21250001	21750000	140368	0.280737	21.5	divinum	other
LG01	21300001	21800000	139740	0.279481	21.55	divinum	other
LG01	21350001	21850000	135814	0.271629	21.6	divinum	other
LG01	21400001	21900000	134061	0.268123	21.65	divinum	other
LG01	21450001	21950000	136461	0.272923	21.7	divinum	other
LG01	21500001	22000000	141839	0.283679	21.75	divinum	other
LG01	21550001	22050000	148344	0.296689	21.8	divinum	other
LG01	21600001	22100000	144305	0.288611	21.85	divinum	other
LG01	21650001	22150000	148658	0.297317	21.9	divinum	other
LG01	21700001	22200000	157936	0.315873	21.95	divinum	other
LG01	21750001	22250000	156011	0.312023	22	divinum	other
LG01	21800001	22300000	153889	0.307779	22.05	divinum	other
LG01	21850001	22350000	155760	0.311521	22.1	divinum	other
LG01	21900001	22400000	165359	0.330719	22.15	divinum	other
LG01	21950001	22450000	157319	0.314639	22.2	divinum	other
LG01	22000001	22500000	142104	0.284209	22.25	divinum	other
LG01	22050001	22550000	139797	0.279595	22.3	divinum	other
LG01	22100001	22600000	135634	0.271269	22.35	divinum	other
LG01	22150001	22650000	132113	0.264227	22.4	divinum	other
LG01	22200001	22700000	123909	0.247818	22.45	divinum	other
LG01	22250001	22750000	128560	0.257121	22.5	divinum	other
LG01	22300001	22800000	129223	0.258447	22.55	divinum	other
LG01	22350001	22850000	132724	0.265449	22.6	divinum	other
LG01	22400001	22900000	130044	0.260089	22.65	divinum	other
LG01	22450001	22950000	130392	0.260785	22.7	divinum	other
LG01	22500001	23000000	148264	0.296529	22.75	divinum	other
LG01	22550001	23050000	158409	0.316819	22.8	divinum	other
LG01	22600001	23100000	157831	0.315663	22.85	divinum	other
LG01	22650001	23150000	157258	0.314517	22.9	divinum	other
LG01	22700001	23200000	158136	0.316273	22.95	divinum	other
LG01	22750001	23250000	153691	0.307383	23	divinum	other
LG01	22800001	23300000	151531	0.303063	23.05	divinum	other
LG01	22850001	23350000	150559	0.301119	23.1	divinum	other
LG01	22900001	23400000	145209	0.290419	23.15	divinum	other
LG01	22950001	23450000	150599	0.301199	23.2	divinum	other
LG01	23000001	23500000	147825	0.295651	23.25	divinum	other
LG01	23050001	23550000	137624	0.275249	23.3	divinum	other
LG01	23100001	23600000	146361	0.292723	23.35	divinum	other
LG01	23150001	23650000	150249	0.300499	23.4	divinum	other
LG01	23200001	23700000	150188	0.300377	23.45	divinum	other
LG01	23250001	23750000	153093	0.306187	23.5	divinum	other
LG01	23300001	23800000	155153	0.310307	23.55	divinum	other
LG01	23350001	23850000	157640	0.315281	23.6	divinum	other
LG01	23400001	23900000	164632	0.329265	23.65	divinum	other
LG01	23450001	23950000	163640	0.327281	23.7	divinum	other
LG01	23500001	24000000	166096	0.332193	23.75	divinum	other
LG01	23550001	24050000	170144	0.340289	23.8	divinum	other
LG01	23600001	24100000	162879	0.325759	23.85	divinum	other
LG01	23650001	24150000	159402	0.318805	23.9	divinum	other
LG01	23700001	24200000	163610	0.327221	23.95	divinum	other
LG01	23750001	24250000	162586	0.325173	24	divinum	other
LG01	23800001	24300000	162682	0.325365	24.05	divinum	other
LG01	23850001	24350000	159140	0.318281	24.1	divinum	other
LG01	23900001	24400000	159528	0.319057	24.15	divinum	other
LG01	23950001	24450000	169876	0.339753	24.2	divinum	other
LG01	24000001	24500000	167930	0.335861	24.25	divinum	other
LG01	24050001	24550000	161073	0.322147	24.3	divinum	other
LG01	24100001	24600000	157346	0.314693	24.35	divinum	other
LG01	24150001	24650000	156001	0.312003	24.4	divinum	other
LG01	24200001	24700000	156268	0.312537	24.45	divinum	other
LG01	24250001	24750000	161601	0.323203	24.5	divinum	other
LG01	24300001	24800000	167748	0.335497	24.55	divinum	other
LG01	24350001	24850000	169185	0.338371	24.6	divinum	other
LG01	24400001	24900000	161391	0.322783	24.65	divinum	other
LG01	24450001	24950000	160596	0.321193	24.7	divinum	other
LG01	24500001	25000000	154568	0.309137	24.75	divinum	other
LG01	24550001	25050000	152245	0.304491	24.8	divinum	other
LG01	24600001	25100000	154803	0.309607	24.85	divinum	other
LG01	24650001	25150000	150309	0.300619	24.9	divinum	other
LG01	24700001	25200000	151474	0.302949	24.95	divinum	other
LG01	24750001	25250000	146279	0.292559	25	divinum	other
LG01	24800001	25300000	139691	0.279383	25.05	divinum	other
LG01	24850001	25350000	144103	0.288207	25.1	divinum	other
LG01	24900001	25400000	148221	0.296443	25.15	divinum	other
LG01	24950001	25450000	139461	0.278923	25.2	divinum	other
LG01	25000001	25500000	148350	0.296701	25.25	divinum	other
LG01	25050001	25550000	157548	0.315097	25.3	divinum	other
LG01	25100001	25600000	161535	0.323071	25.35	divinum	other
LG01	25150001	25650000	168728	0.337457	25.4	divinum	other
LG01	25200001	25700000	167049	0.334099	25.45	divinum	other
LG01	25250001	25750000	166655	0.333311	25.5	divinum	other
LG01	25300001	25800000	160565	0.321131	25.55	divinum	other
LG01	25350001	25850000	150758	0.301517	25.6	divinum	other
LG01	25400001	25900000	146732	0.293465	25.65	divinum	other
LG01	25450001	25950000	150090	0.300181	25.7	divinum	other
LG01	25500001	26000000	137194	0.274389	25.75	divinum	other
LG01	25550001	26050000	129345	0.258691	25.8	divinum	other
LG01	25600001	26100000	115332	0.230664	25.85	divinum	other
LG01	25650001	26150000	113103	0.226206	25.9	divinum	other
LG01	25700001	26200000	112087	0.224174	25.95	divinum	other
LG01	25750001	26250000	111209	0.222418	26	divinum	other
LG01	25800001	26300000	113916	0.227832	26.05	divinum	other
LG01	25850001	26350000	121330	0.24266	26.1	divinum	other
LG01	25900001	26400000	121783	0.243566	26.15	divinum	other
LG01	25950001	26450000	124818	0.249636	26.2	divinum	other
LG01	26000001	26500000	132131	0.264263	26.25	divinum	other
LG01	26050001	26550000	133891	0.267783	26.3	divinum	other
LG01	26100001	26600000	145847	0.291695	26.35	divinum	other
LG01	26150001	26650000	155516	0.311033	26.4	divinum	other
LG01	26200001	26700000	155751	0.311503	26.45	divinum	other
LG01	26250001	26750000	160644	0.321289	26.5	divinum	other
LG01	26300001	26800000	163793	0.327587	26.55	divinum	other
LG01	26350001	26850000	165957	0.331915	26.6	divinum	other
LG01	26400001	26900000	177973	0.355947	26.65	divinum	other
LG01	26450001	26950000	179208	0.358417	26.7	divinum	other
LG01	26500001	27000000	182125	0.364251	26.75	divinum	other
LG01	26550001	27050000	188082	0.376165	26.8	divinum	other
LG01	26600001	27100000	184001	0.368003	26.85	divinum	other
LG01	26650001	27150000	172387	0.344775	26.9	divinum	other
LG01	26700001	27200000	177998	0.355997	26.95	divinum	other
LG01	26750001	27250000	177947	0.355895	27	divinum	other
LG01	26800001	27300000	173311	0.346623	27.05	divinum	other
LG01	26850001	27350000	164856	0.329713	27.1	divinum	other
LG01	26900001	27400000	158495	0.316991	27.15	divinum	other
LG01	26950001	27450000	152318	0.304637	27.2	divinum	other
LG01	27000001	27500000	149328	0.298657	27.25	divinum	other
LG01	27050001	27550000	149679	0.299359	27.3	divinum	other
LG01	27100001	27600000	149957	0.299915	27.35	divinum	other
LG01	27150001	27650000	153670	0.307341	27.4	divinum	other
LG01	27200001	27700000	143017	0.286035	27.45	divinum	other
LG01	27250001	27750000	146503	0.293007	27.5	divinum	other
LG01	27300001	27800000	152123	0.304247	27.55	divinum	other
LG01	27350001	27850000	160171	0.320343	27.6	divinum	other
LG01	27400001	27900000	159817	0.319635	27.65	divinum	other
LG01	27450001	27950000	160480	0.320961	27.7	divinum	other
LG01	27500001	28000000	158459	0.316919	27.75	divinum	other
LG01	27550001	28050000	158180	0.316361	27.8	divinum	other
LG01	27600001	28100000	162189	0.324379	27.85	divinum	other
LG01	27650001	28150000	162997	0.325995	27.9	divinum	other
LG01	27700001	28200000	161895	0.323791	27.95	divinum	other
LG01	27750001	28250000	151173	0.302347	28	divinum	other
LG01	27800001	28300000	147175	0.294351	28.05	divinum	other
LG01	27850001	28350000	138486	0.276973	28.1	divinum	other
LG01	27900001	28400000	144365	0.288731	28.15	divinum	other
LG01	27950001	28450000	153766	0.307533	28.2	divinum	other
LG01	28000001	28500000	155732	0.311465	28.25	divinum	other
LG01	28050001	28550000	159341	0.318683	28.3	divinum	other
LG01	28100001	28600000	160580	0.321161	28.35	divinum	other
LG01	28150001	28650000	151836	0.303673	28.4	divinum	other
LG01	28200001	28700000	156214	0.312429	28.45	divinum	other
LG01	28250001	28750000	160517	0.321035	28.5	divinum	other
LG01	28300001	28800000	171392	0.342785	28.55	divinum	other
LG01	28350001	28850000	178937	0.357875	28.6	divinum	other
LG01	28400001	28900000	171220	0.342441	28.65	divinum	other
LG01	28450001	28950000	169433	0.338867	28.7	divinum	other
LG01	28500001	29000000	168419	0.336839	28.75	divinum	other
LG01	28550001	29050000	158613	0.317227	28.8	divinum	other
LG01	28600001	29100000	148579	0.297159	28.85	divinum	other
LG01	28650001	29150000	152295	0.304591	28.9	divinum	other
LG01	28700001	29200000	146678	0.293357	28.95	divinum	other
LG01	28750001	29250000	145972	0.291945	29	divinum	other
LG01	28800001	29300000	137233	0.274467	29.05	divinum	other
LG01	28850001	29350000	130943	0.261887	29.1	divinum	other
LG01	28900001	29400000	135247	0.270495	29.15	divinum	other
LG01	28950001	29450000	128314	0.256629	29.2	divinum	other
LG01	29000001	29500000	129763	0.259527	29.25	divinum	other
LG01	29050001	29550000	128056	0.256113	29.3	divinum	other
LG01	29100001	29600000	138236	0.276473	29.35	divinum	other
LG01	29150001	29650000	144734	0.289469	29.4	divinum	other
LG01	29200001	29700000	154115	0.308231	29.45	divinum	other
LG01	29250001	29750000	157426	0.314853	29.5	divinum	other
LG01	29300001	29800000	156608	0.313217	29.55	divinum	other
LG01	29350001	29850000	163207	0.326415	29.6	divinum	other
LG01	29400001	29900000	164395	0.328791	29.65	divinum	other
LG01	29450001	29950000	157727	0.315455	29.7	divinum	other
LG01	29500001	30000000	166721	0.333443	29.75	divinum	other
LG01	29550001	30050000	176117	0.352235	29.8	divinum	other
LG01	29600001	30100000	177161	0.354323	29.85	divinum	other
LG01	29650001	30150000	173426	0.346853	29.9	divinum	other
LG01	29700001	30200000	177895	0.355791	29.95	divinum	other
LG01	29750001	30250000	182206	0.364413	30	divinum	other
LG01	29800001	30300000	181444	0.362889	30.05	divinum	other
LG01	29850001	30350000	185883	0.371767	30.1	divinum	other
LG01	29900001	30400000	184423	0.368847	30.15	divinum	other
LG01	29950001	30450000	187863	0.375727	30.2	divinum	other
LG01	30000001	30500000	175058	0.350117	30.25	divinum	other
LG01	30050001	30550000	174223	0.348447	30.3	divinum	other
LG01	30100001	30600000	178028	0.356057	30.35	divinum	other
LG01	30150001	30650000	171351	0.342703	30.4	divinum	other
LG01	30200001	30700000	166440	0.332881	30.45	divinum	other
LG01	30250001	30750000	162847	0.325695	30.5	divinum	other
LG01	30300001	30800000	163598	0.327197	30.55	divinum	other
LG01	30350001	30850000	155762	0.311525	30.6	divinum	other
LG01	30400001	30900000	149261	0.298523	30.65	divinum	other
LG01	30450001	30950000	153089	0.306179	30.7	divinum	other
LG01	30500001	31000000	156386	0.312773	30.75	divinum	other
LG01	30550001	31050000	153948	0.307897	30.8	divinum	other
LG01	30600001	31100000	140757	0.281515	30.85	divinum	other
LG01	30650001	31150000	152066	0.304133	30.9	divinum	other
LG01	30700001	31200000	150518	0.301037	30.95	divinum	other
LG01	30750001	31250000	136932	0.273865	31	divinum	other
LG01	30800001	31300000	130746	0.261493	31.05	divinum	other
LG01	30850001	31350000	131468	0.262937	31.1	divinum	other
LG01	30900001	31400000	130839	0.261679	31.15	divinum	other
LG01	30950001	31450000	131518	0.263037	31.2	divinum	other
LG01	31000001	31500000	129565	0.259131	31.25	divinum	other
LG01	31050001	31550000	124929	0.249858	31.3	divinum	other
LG01	31100001	31600000	121794	0.243588	31.35	divinum	other
LG01	31150001	31650000	111082	0.222164	31.4	divinum	other
LG01	31200001	31700000	110527	0.221054	31.45	divinum	other
LG01	31250001	31750000	114788	0.229576	31.5	divinum	other
LG01	31300001	31800000	116221	0.232442	31.55	divinum	other
LG01	31350001	31850000	109629	0.219258	31.6	divinum	other
LG01	31400001	31900000	125208	0.250417	31.65	divinum	other
LG01	31450001	31950000	123586	0.247172	31.7	divinum	other
LG01	31500001	32000000	116936	0.233872	31.75	divinum	other
LG01	31550001	32050000	113570	0.22714	31.8	divinum	other
LG01	31600001	32100000	119605	0.23921	31.85	divinum	other
LG01	31650001	32150000	128148	0.256297	31.9	divinum	other
LG01	31700001	32200000	135023	0.270047	31.95	divinum	other
LG01	31750001	32250000	139341	0.278683	32	divinum	other
LG01	31800001	32300000	152208	0.304417	32.05	divinum	other
LG01	31850001	32350000	152986	0.305973	32.1	divinum	other
LG01	31900001	32361881	129625	0.280646	32.1309	divinum	other
LG01	31950001	32361881	116293	0.282347	32.1559	divinum	other
LG01	32000001	32361881	109900	0.303692	32.1809	divinum	other
LG01	32050001	32361881	100348	0.321752	32.2059	divinum	other
LG01	32100001	32361881	88649	0.33851	32.2309	divinum	other
LG02	1	500000	133409	0.266819	0.250001	divinum	other
LG02	50001	550000	133432	0.266865	0.300001	divinum	other
LG02	100001	600000	127977	0.255955	0.35	divinum	other
LG02	150001	650000	124699	0.249398	0.4	divinum	other
LG02	200001	700000	120538	0.241076	0.450001	divinum	other
LG02	250001	750000	123749	0.247498	0.5	divinum	other
LG02	300001	800000	123583	0.247166	0.550001	divinum	other
LG02	350001	850000	124380	0.24876	0.600001	divinum	other
LG02	400001	900000	129205	0.258411	0.65	divinum	other
LG02	450001	950000	124690	0.24938	0.700001	divinum	other
LG02	500001	1000000	122056	0.244112	0.75	divinum	other
LG02	550001	1050000	115793	0.231586	0.800001	divinum	other
LG02	600001	1100000	123326	0.246652	0.850001	divinum	other
LG02	650001	1150000	126178	0.252357	0.9	divinum	other
LG02	700001	1200000	140514	0.281029	0.950001	divinum	other
LG02	750001	1250000	147013	0.294027	1	divinum	other
LG02	800001	1300000	137463	0.274927	1.05	divinum	other
LG02	850001	1350000	143472	0.286945	1.1	divinum	other
LG02	900001	1400000	141638	0.283277	1.15	divinum	other
LG02	950001	1450000	145698	0.291397	1.2	divinum	other
LG02	1000001	1500000	153600	0.307201	1.25	divinum	other
LG02	1050001	1550000	166896	0.333793	1.3	divinum	other
LG02	1100001	1600000	160890	0.321781	1.35	divinum	other
LG02	1150001	1650000	160146	0.320293	1.4	divinum	other
LG02	1200001	1700000	150182	0.300365	1.45	divinum	other
LG02	1250001	1750000	157821	0.315643	1.5	divinum	other
LG02	1300001	1800000	158327	0.316655	1.55	divinum	other
LG02	1350001	1850000	157280	0.314561	1.6	divinum	other
LG02	1400001	1900000	161307	0.322615	1.65	divinum	other
LG02	1450001	1950000	160094	0.320189	1.7	divinum	other
LG02	1500001	2000000	154985	0.309971	1.75	divinum	other
LG02	1550001	2050000	148208	0.296417	1.8	divinum	other
LG02	1600001	2100000	154959	0.309919	1.85	divinum	other
LG02	1650001	2150000	161036	0.322073	1.9	divinum	other
LG02	1700001	2200000	161549	0.323099	1.95	divinum	other
LG02	1750001	2250000	148004	0.296009	2	divinum	other
LG02	1800001	2300000	153653	0.307307	2.05	divinum	other
LG02	1850001	2350000	147031	0.294063	2.1	divinum	other
LG02	1900001	2400000	151796	0.303593	2.15	divinum	other
LG02	1950001	2450000	158937	0.317875	2.2	divinum	other
LG02	2000001	2500000	167963	0.335927	2.25	divinum	other
LG02	2050001	2550000	178469	0.356939	2.3	divinum	other
LG02	2100001	2600000	187375	0.374751	2.35	divinum	other
LG02	2150001	2650000	186307	0.372615	2.4	divinum	other
LG02	2200001	2700000	190379	0.380759	2.45	divinum	other
LG02	2250001	2750000	201986	0.403973	2.5	divinum	other
LG02	2300001	2800000	194815	0.389631	2.55	divinum	other
LG02	2350001	2850000	195069	0.390139	2.6	divinum	other
LG02	2400001	2900000	183639	0.367279	2.65	divinum	other
LG02	2450001	2950000	176238	0.352477	2.7	divinum	other
LG02	2500001	3000000	172733	0.345467	2.75	divinum	other
LG02	2550001	3050000	172034	0.344069	2.8	divinum	other
LG02	2600001	3100000	162772	0.325545	2.85	divinum	other
LG02	2650001	3150000	159054	0.318109	2.9	divinum	other
LG02	2700001	3200000	164522	0.329045	2.95	divinum	other
LG02	2750001	3250000	164221	0.328443	3	divinum	other
LG02	2800001	3300000	161386	0.322773	3.05	divinum	other
LG02	2850001	3350000	156425	0.312851	3.1	divinum	other
LG02	2900001	3400000	164329	0.328659	3.15	divinum	other
LG02	2950001	3450000	170754	0.341509	3.2	divinum	other
LG02	3000001	3500000	169549	0.339099	3.25	divinum	other
LG02	3050001	3550000	165640	0.331281	3.3	divinum	other
LG02	3100001	3600000	162055	0.324111	3.35	divinum	other
LG02	3150001	3650000	161890	0.323781	3.4	divinum	other
LG02	3200001	3700000	156604	0.313209	3.45	divinum	other
LG02	3250001	3750000	155676	0.311353	3.5	divinum	other
LG02	3300001	3800000	155224	0.310449	3.55	divinum	other
LG02	3350001	3850000	159793	0.319587	3.6	divinum	other
LG02	3400001	3900000	156237	0.312475	3.65	divinum	other
LG02	3450001	3950000	148673	0.297347	3.7	divinum	other
LG02	3500001	4000000	144051	0.288103	3.75	divinum	other
LG02	3550001	4050000	136135	0.272271	3.8	divinum	other
LG02	3600001	4100000	142907	0.285815	3.85	divinum	other
LG02	3650001	4150000	138787	0.277575	3.9	divinum	other
LG02	3700001	4200000	128184	0.256369	3.95	divinum	other
LG02	3750001	4250000	136855	0.273711	4	divinum	other
LG02	3800001	4300000	143960	0.287921	4.05	divinum	other
LG02	3850001	4350000	155991	0.311983	4.1	divinum	other
LG02	3900001	4400000	165082	0.330165	4.15	divinum	other
LG02	3950001	4450000	168908	0.337817	4.2	divinum	other
LG02	4000001	4500000	173362	0.346725	4.25	divinum	other
LG02	4050001	4550000	172391	0.344783	4.3	divinum	other
LG02	4100001	4600000	167958	0.335917	4.35	divinum	other
LG02	4150001	4650000	163641	0.327283	4.4	divinum	other
LG02	4200001	4700000	186279	0.372559	4.45	divinum	other
LG02	4250001	4750000	179427	0.358855	4.5	divinum	other
LG02	4300001	4800000	177161	0.354323	4.55	divinum	other
LG02	4350001	4850000	169570	0.339141	4.6	divinum	other
LG02	4400001	4900000	167161	0.334323	4.65	divinum	other
LG02	4450001	4950000	161086	0.322173	4.7	divinum	other
LG02	4500001	5000000	161528	0.323057	4.75	divinum	other
LG02	4550001	5050000	173276	0.346553	4.8	divinum	other
LG02	4600001	5100000	175166	0.350333	4.85	divinum	other
LG02	4650001	5150000	176142	0.352285	4.9	divinum	other
LG02	4700001	5200000	169648	0.339297	4.95	divinum	other
LG02	4750001	5250000	175359	0.350719	5	divinum	other
LG02	4800001	5300000	180661	0.361323	5.05	divinum	other
LG02	4850001	5350000	182826	0.365653	5.1	divinum	other
LG02	4900001	5400000	176899	0.353799	5.15	divinum	other
LG02	4950001	5450000	182616	0.365233	5.2	divinum	other
LG02	5000001	5500000	173644	0.347289	5.25	divinum	other
LG02	5050001	5550000	176715	0.353431	5.3	divinum	other
LG02	5100001	5600000	177807	0.355615	5.35	divinum	other
LG02	5150001	5650000	182981	0.365963	5.4	divinum	other
LG02	5200001	5700000	175546	0.351093	5.45	divinum	other
LG02	5250001	5750000	155711	0.311423	5.5	divinum	other
LG02	5300001	5800000	152214	0.304429	5.55	divinum	other
LG02	5350001	5850000	153579	0.307159	5.6	divinum	other
LG02	5400001	5900000	164663	0.329327	5.65	divinum	other
LG02	5450001	5950000	159844	0.319689	5.7	divinum	other
LG02	5500001	6000000	165850	0.331701	5.75	divinum	other
LG02	5550001	6050000	161628	0.323257	5.8	divinum	other
LG02	5600001	6100000	165320	0.330641	5.85	divinum	other
LG02	5650001	6150000	170930	0.341861	5.9	divinum	other
LG02	5700001	6200000	179909	0.359819	5.95	divinum	other
LG02	5750001	6250000	183834	0.367669	6	divinum	other
LG02	5800001	6300000	180302	0.360605	6.05	divinum	other
LG02	5850001	6350000	175699	0.351399	6.1	divinum	other
LG02	5900001	6400000	165766	0.331533	6.15	divinum	other
LG02	5950001	6450000	167844	0.335689	6.2	divinum	other
LG02	6000001	6500000	173534	0.347069	6.25	divinum	other
LG02	6050001	6550000	167913	0.335827	6.3	divinum	other
LG02	6100001	6600000	164959	0.329919	6.35	divinum	other
LG02	6150001	6650000	162037	0.324075	6.4	divinum	other
LG02	6200001	6700000	161736	0.323473	6.45	divinum	other
LG02	6250001	6750000	163354	0.326709	6.5	divinum	other
LG02	6300001	6800000	171382	0.342765	6.55	divinum	other
LG02	6350001	6850000	173952	0.347905	6.6	divinum	other
LG02	6400001	6900000	182397	0.364795	6.65	divinum	other
LG02	6450001	6950000	180817	0.361635	6.7	divinum	other
LG02	6500001	7000000	176768	0.353537	6.75	divinum	other
LG02	6550001	7050000	179018	0.358037	6.8	divinum	other
LG02	6600001	7100000	179592	0.359185	6.85	divinum	other
LG02	6650001	7150000	174370	0.348741	6.9	divinum	other
LG02	6700001	7200000	171355	0.342711	6.95	divinum	other
LG02	6750001	7250000	174307	0.348615	7	divinum	other
LG02	6800001	7300000	167798	0.335597	7.05	divinum	other
LG02	6850001	7350000	162151	0.324303	7.1	divinum	other
LG02	6900001	7400000	159095	0.318191	7.15	divinum	other
LG02	6950001	7450000	158195	0.316391	7.2	divinum	other
LG02	7000001	7500000	159834	0.319669	7.25	divinum	other
LG02	7050001	7550000	163540	0.327081	7.3	divinum	other
LG02	7100001	7600000	156470	0.312941	7.35	divinum	other
LG02	7150001	7650000	153764	0.307529	7.4	divinum	other
LG02	7200001	7700000	151664	0.303329	7.45	divinum	other
LG02	7250001	7750000	152782	0.305565	7.5	divinum	other
LG02	7300001	7800000	153017	0.306035	7.55	divinum	other
LG02	7350001	7850000	154408	0.308817	7.6	divinum	other
LG02	7400001	7900000	160433	0.320867	7.65	divinum	other
LG02	7450001	7950000	166556	0.333113	7.7	divinum	other
LG02	7500001	8000000	168362	0.336725	7.75	divinum	other
LG02	7550001	8050000	160478	0.320957	7.8	divinum	other
LG02	7600001	8100000	173020	0.346041	7.85	divinum	other
LG02	7650001	8150000	178287	0.356575	7.9	divinum	other
LG02	7700001	8200000	184081	0.368163	7.95	divinum	other
LG02	7750001	8250000	178219	0.356439	8	divinum	other
LG02	7800001	8300000	174249	0.348499	8.05	divinum	other
LG02	7850001	8350000	171956	0.343913	8.1	divinum	other
LG02	7900001	8400000	164342	0.328685	8.15	divinum	other
LG02	7950001	8450000	167409	0.334819	8.2	divinum	other
LG02	8000001	8500000	152801	0.305603	8.25	divinum	other
LG02	8050001	8550000	155954	0.311909	8.3	divinum	other
LG02	8100001	8600000	148055	0.296111	8.35	divinum	other
LG02	8150001	8650000	147061	0.294123	8.4	divinum	other
LG02	8200001	8700000	143673	0.287347	8.45	divinum	other
LG02	8250001	8750000	143966	0.287933	8.5	divinum	other
LG02	8300001	8800000	161052	0.322105	8.55	divinum	other
LG02	8350001	8850000	160170	0.320341	8.6	divinum	other
LG02	8400001	8900000	160972	0.321945	8.65	divinum	other
LG02	8450001	8950000	149257	0.298515	8.7	divinum	other
LG02	8500001	9000000	166819	0.333639	8.75	divinum	other
LG02	8550001	9050000	168865	0.337731	8.8	divinum	other
LG02	8600001	9100000	178238	0.356477	8.85	divinum	other
LG02	8650001	9150000	179695	0.359391	8.9	divinum	other
LG02	8700001	9200000	183802	0.367605	8.95	divinum	other
LG02	8750001	9250000	186879	0.373759	9	divinum	other
LG02	8800001	9300000	174574	0.349149	9.05	divinum	other
LG02	8850001	9350000	173069	0.346139	9.1	divinum	other
LG02	8900001	9400000	177232	0.354465	9.15	divinum	other
LG02	8950001	9450000	177330	0.354661	9.2	divinum	other
LG02	9000001	9500000	174134	0.348269	9.25	divinum	other
LG02	9050001	9550000	176358	0.352717	9.3	divinum	other
LG02	9100001	9600000	178629	0.357259	9.35	divinum	other
LG02	9150001	9650000	180307	0.360615	9.4	divinum	other
LG02	9200001	9700000	172570	0.345141	9.45	divinum	other
LG02	9250001	9750000	165063	0.330127	9.5	divinum	other
LG02	9300001	9800000	167984	0.335969	9.55	divinum	other
LG02	9350001	9850000	176355	0.352711	9.6	divinum	other
LG02	9400001	9900000	163865	0.327731	9.65	divinum	other
LG02	9450001	9950000	163580	0.327161	9.7	divinum	other
LG02	9500001	10000000	165239	0.330479	9.75	divinum	other
LG02	9550001	10050000	165992	0.331985	9.8	divinum	other
LG02	9600001	10100000	165842	0.331685	9.85	divinum	other
LG02	9650001	10150000	155989	0.311979	9.9	divinum	other
LG02	9700001	10200000	170378	0.340757	9.95	divinum	other
LG02	9750001	10250000	170287	0.340575	10	divinum	other
LG02	9800001	10300000	174230	0.348461	10.05	divinum	other
LG02	9850001	10350000	176163	0.352327	10.1	divinum	other
LG02	9900001	10400000	187933	0.375867	10.15	divinum	other
LG02	9950001	10450000	187417	0.374835	10.2	divinum	other
LG02	10000001	10500000	181524	0.363049	10.25	divinum	other
LG02	10050001	10550000	179588	0.359177	10.3	divinum	other
LG02	10100001	10600000	173162	0.346325	10.35	divinum	other
LG02	10150001	10650000	177848	0.355697	10.4	divinum	other
LG02	10200001	10700000	163654	0.327309	10.45	divinum	other
LG02	10250001	10750000	167852	0.335705	10.5	divinum	other
LG02	10300001	10800000	163284	0.326569	10.55	divinum	other
LG02	10350001	10850000	158933	0.317867	10.6	divinum	other
LG02	10400001	10900000	163466	0.326933	10.65	divinum	other
LG02	10450001	10950000	167337	0.334675	10.7	divinum	other
LG02	10500001	11000000	169299	0.338599	10.75	divinum	other
LG02	10550001	11050000	170575	0.341151	10.8	divinum	other
LG02	10600001	11100000	163708	0.327417	10.85	divinum	other
LG02	10650001	11150000	158351	0.316703	10.9	divinum	other
LG02	10700001	11200000	160093	0.320187	10.95	divinum	other
LG02	10750001	11250000	172766	0.345533	11	divinum	other
LG02	10800001	11300000	178145	0.356291	11.05	divinum	other
LG02	10850001	11350000	170822	0.341645	11.1	divinum	other
LG02	10900001	11400000	169766	0.339533	11.15	divinum	other
LG02	10950001	11450000	173231	0.346463	11.2	divinum	other
LG02	11000001	11500000	163253	0.326507	11.25	divinum	other
LG02	11050001	11550000	159704	0.319409	11.3	divinum	other
LG02	11100001	11600000	185878	0.371757	11.35	divinum	other
LG02	11150001	11650000	192113	0.384227	11.4	divinum	other
LG02	11200001	11700000	192640	0.385281	11.45	divinum	other
LG02	11250001	11750000	181822	0.363645	11.5	divinum	other
LG02	11300001	11800000	181955	0.363911	11.55	divinum	other
LG02	11350001	11850000	188804	0.377609	11.6	divinum	other
LG02	11400001	11900000	178134	0.356269	11.65	divinum	other
LG02	11450001	11950000	160518	0.321037	11.7	divinum	other
LG02	11500001	12000000	160757	0.321515	11.75	divinum	other
LG02	11550001	12050000	157016	0.314033	11.8	divinum	other
LG02	11600001	12100000	143311	0.286623	11.85	divinum	other
LG02	11650001	12150000	140610	0.281221	11.9	divinum	other
LG02	11700001	12200000	134797	0.269595	11.95	divinum	other
LG02	11750001	12250000	136151	0.272303	12	divinum	other
LG02	11800001	12300000	135242	0.270485	12.05	divinum	other
LG02	11850001	12350000	135855	0.271711	12.1	divinum	other
LG02	11900001	12400000	133940	0.267881	12.15	divinum	other
LG02	11950001	12450000	145436	0.290873	12.2	divinum	other
LG02	12000001	12500000	146197	0.292395	12.25	divinum	other
LG02	12050001	12550000	148456	0.296913	12.3	divinum	other
LG02	12100001	12600000	151594	0.303189	12.35	divinum	other
LG02	12150001	12650000	144735	0.289471	12.4	divinum	other
LG02	12200001	12700000	150239	0.300479	12.45	divinum	other
LG02	12250001	12750000	146383	0.292767	12.5	divinum	other
LG02	12300001	12800000	146337	0.292675	12.55	divinum	other
LG02	12350001	12850000	135952	0.271905	12.6	divinum	other
LG02	12400001	12900000	136083	0.272167	12.65	divinum	other
LG02	12450001	12950000	136203	0.272407	12.7	divinum	other
LG02	12500001	13000000	141714	0.283429	12.75	divinum	other
LG02	12550001	13050000	137369	0.274739	12.8	divinum	other
LG02	12600001	13100000	132468	0.264937	12.85	divinum	other
LG02	12650001	13150000	141642	0.283285	12.9	divinum	other
LG02	12700001	13200000	150211	0.300423	12.95	divinum	other
LG02	12750001	13250000	144037	0.288075	13	divinum	other
LG02	12800001	13300000	142135	0.284271	13.05	divinum	other
LG02	12850001	13350000	151868	0.303737	13.1	divinum	other
LG02	12900001	13400000	158018	0.316037	13.15	divinum	other
LG02	12950001	13450000	163546	0.327093	13.2	divinum	other
LG02	13000001	13500000	168349	0.336699	13.25	divinum	other
LG02	13050001	13550000	177753	0.355507	13.3	divinum	other
LG02	13100001	13600000	184208	0.368417	13.35	divinum	other
LG02	13150001	13650000	180562	0.361125	13.4	divinum	other
LG02	13200001	13700000	180147	0.360295	13.45	divinum	other
LG02	13250001	13750000	185075	0.370151	13.5	divinum	other
LG02	13300001	13800000	187375	0.374751	13.55	divinum	other
LG02	13350001	13850000	182862	0.365725	13.6	divinum	other
LG02	13400001	13900000	183288	0.366577	13.65	divinum	other
LG02	13450001	13950000	180911	0.361823	13.7	divinum	other
LG02	13500001	14000000	177543	0.355087	13.75	divinum	other
LG02	13550001	14050000	172249	0.344499	13.8	divinum	other
LG02	13600001	14100000	164632	0.329265	13.85	divinum	other
LG02	13650001	14150000	157357	0.314715	13.9	divinum	other
LG02	13700001	14200000	162412	0.324825	13.95	divinum	other
LG02	13750001	14250000	166830	0.333661	14	divinum	other
LG02	13800001	14300000	161368	0.322737	14.05	divinum	other
LG02	13850001	14350000	158517	0.317035	14.1	divinum	other
LG02	13900001	14400000	150305	0.300611	14.15	divinum	other
LG02	13950001	14450000	149612	0.299225	14.2	divinum	other
LG02	14000001	14500000	146603	0.293207	14.25	divinum	other
LG02	14050001	14550000	147955	0.295911	14.3	divinum	other
LG02	14100001	14600000	156158	0.312317	14.35	divinum	other
LG02	14150001	14650000	170182	0.340365	14.4	divinum	other
LG02	14200001	14700000	169107	0.338215	14.45	divinum	other
LG02	14250001	14750000	168409	0.336819	14.5	divinum	other
LG02	14300001	14800000	175475	0.350951	14.55	divinum	other
LG02	14350001	14850000	176318	0.352637	14.6	divinum	other
LG02	14400001	14900000	183592	0.367185	14.65	divinum	other
LG02	14450001	14950000	175976	0.351953	14.7	divinum	other
LG02	14500001	15000000	173531	0.347063	14.75	divinum	other
LG02	14550001	15050000	178243	0.356487	14.8	divinum	other
LG02	14600001	15100000	167969	0.335939	14.85	divinum	other
LG02	14650001	15150000	156769	0.313539	14.9	divinum	other
LG02	14700001	15200000	146321	0.292643	14.95	divinum	other
LG02	14750001	15250000	142891	0.285783	15	divinum	other
LG02	14800001	15300000	141668	0.283337	15.05	divinum	other
LG02	14850001	15350000	147072	0.294145	15.1	divinum	other
LG02	14900001	15400000	146770	0.293541	15.15	divinum	other
LG02	14950001	15450000	159429	0.318859	15.2	divinum	other
LG02	15000001	15500000	168099	0.336199	15.25	divinum	other
LG02	15050001	15550000	165152	0.330305	15.3	divinum	other
LG02	15100001	15600000	171780	0.343561	15.35	divinum	other
LG02	15150001	15650000	168395	0.336791	15.4	divinum	other
LG02	15200001	15700000	179978	0.359957	15.45	divinum	other
LG02	15250001	15750000	183569	0.367139	15.5	divinum	other
LG02	15300001	15800000	189216	0.378433	15.55	divinum	other
LG02	15350001	15850000	188831	0.377663	15.6	divinum	other
LG02	15400001	15900000	184798	0.369597	15.65	divinum	other
LG02	15450001	15950000	180215	0.360431	15.7	divinum	other
LG02	15500001	16000000	176492	0.352985	15.75	divinum	other
LG02	15550001	16050000	184181	0.368363	15.8	divinum	other
LG02	15600001	16100000	182049	0.364099	15.85	divinum	other
LG02	15650001	16150000	191599	0.383199	15.9	divinum	other
LG02	15700001	16200000	177005	0.354011	15.95	divinum	other
LG02	15750001	16250000	173577	0.347155	16	divinum	other
LG02	15800001	16300000	169004	0.338009	16.05	divinum	other
LG02	15850001	16350000	158012	0.316025	16.1	divinum	other
LG02	15900001	16400000	154602	0.309205	16.15	divinum	other
LG02	15950001	16450000	146623	0.293247	16.2	divinum	other
LG02	16000001	16500000	140568	0.281137	16.25	divinum	other
LG02	16050001	16550000	130870	0.261741	16.3	divinum	other
LG02	16100001	16600000	131395	0.262791	16.35	divinum	other
LG02	16150001	16650000	123575	0.24715	16.4	divinum	other
LG02	16200001	16700000	129086	0.258173	16.45	divinum	other
LG02	16250001	16750000	129417	0.258835	16.5	divinum	other
LG02	16300001	16800000	131837	0.263675	16.55	divinum	other
LG02	16350001	16850000	140540	0.281081	16.6	divinum	other
LG02	16400001	16900000	139703	0.279407	16.65	divinum	other
LG02	16450001	16950000	138550	0.277101	16.7	divinum	other
LG02	16500001	17000000	141115	0.282231	16.75	divinum	other
LG02	16550001	17050000	148722	0.297445	16.8	divinum	other
LG02	16600001	17100000	146495	0.292991	16.85	divinum	other
LG02	16650001	17150000	147562	0.295125	16.9	divinum	other
LG02	16700001	17200000	146164	0.292329	16.95	divinum	other
LG02	16750001	17250000	144478	0.288957	17	divinum	other
LG02	16800001	17300000	138952	0.277905	17.05	divinum	other
LG02	16850001	17350000	140534	0.281069	17.1	divinum	other
LG02	16900001	17400000	145684	0.291369	17.15	divinum	other
LG02	16950001	17450000	155663	0.311327	17.2	divinum	other
LG02	17000001	17500000	161060	0.322121	17.25	divinum	other
LG02	17050001	17550000	160907	0.321815	17.3	divinum	other
LG02	17100001	17600000	160058	0.320117	17.35	divinum	other
LG02	17150001	17650000	158397	0.316795	17.4	divinum	other
LG02	17200001	17700000	162461	0.324923	17.45	divinum	other
LG02	17250001	17750000	159488	0.318977	17.5	divinum	other
LG02	17300001	17800000	171213	0.342427	17.55	divinum	other
LG02	17350001	17850000	166704	0.333409	17.6	divinum	other
LG02	17400001	17900000	164866	0.329733	17.65	divinum	other
LG02	17450001	17950000	158983	0.317967	17.7	divinum	other
LG02	17500001	18000000	154553	0.309107	17.75	divinum	other
LG02	17550001	18050000	148382	0.296765	17.8	divinum	other
LG02	17600001	18100000	145287	0.290575	17.85	divinum	other
LG02	17650001	18150000	145979	0.291959	17.9	divinum	other
LG02	17700001	18200000	152668	0.305337	17.95	divinum	other
LG02	17750001	18250000	158621	0.317243	18	divinum	other
LG02	17800001	18300000	147513	0.295027	18.05	divinum	other
LG02	17850001	18350000	145846	0.291693	18.1	divinum	other
LG02	17900001	18400000	140850	0.281701	18.15	divinum	other
LG02	17950001	18450000	140019	0.280039	18.2	divinum	other
LG02	18000001	18500000	148331	0.296663	18.25	divinum	other
LG02	18050001	18550000	144803	0.289607	18.3	divinum	other
LG02	18100001	18600000	150096	0.300193	18.35	divinum	other
LG02	18150001	18650000	152091	0.304183	18.4	divinum	other
LG02	18200001	18700000	146025	0.292051	18.45	divinum	other
LG02	18250001	18750000	143213	0.286427	18.5	divinum	other
LG02	18300001	18800000	152838	0.305677	18.55	divinum	other
LG02	18350001	18850000	162601	0.325203	18.6	divinum	other
LG02	18400001	18900000	168418	0.336837	18.65	divinum	other
LG02	18450001	18950000	172425	0.344851	18.7	divinum	other
LG02	18500001	19000000	158782	0.317565	18.75	divinum	other
LG02	18550001	19050000	168372	0.336745	18.8	divinum	other
LG02	18600001	19100000	163346	0.326693	18.85	divinum	other
LG02	18650001	19150000	163919	0.327839	18.9	divinum	other
LG02	18700001	19200000	163860	0.327721	18.95	divinum	other
LG02	18750001	19250000	154926	0.309853	19	divinum	other
LG02	18800001	19300000	142776	0.285553	19.05	divinum	other
LG02	18850001	19350000	140002	0.280005	19.1	divinum	other
LG02	18900001	19400000	137735	0.275471	19.15	divinum	other
LG02	18950001	19450000	139776	0.279553	19.2	divinum	other
LG02	19000001	19500000	146085	0.292171	19.25	divinum	other
LG02	19050001	19550000	147293	0.294587	19.3	divinum	other
LG02	19100001	19600000	159967	0.319935	19.35	divinum	other
LG02	19150001	19650000	166093	0.332187	19.4	divinum	other
LG02	19200001	19700000	169988	0.339977	19.45	divinum	other
LG02	19250001	19750000	186094	0.372189	19.5	divinum	other
LG02	19300001	19800000	193130	0.386261	19.55	divinum	other
LG02	19350001	19850000	183191	0.366383	19.6	divinum	other
LG02	19400001	19900000	190998	0.381997	19.65	divinum	other
LG02	19450001	19950000	194603	0.389207	19.7	divinum	other
LG02	19500001	20000000	193528	0.387057	19.75	divinum	other
LG02	19550001	20050000	184227	0.368455	19.8	divinum	other
LG02	19600001	20100000	173348	0.346697	19.85	divinum	other
LG02	19650001	20150000	173170	0.346341	19.9	divinum	other
LG02	19700001	20200000	165994	0.331989	19.95	divinum	other
LG02	19750001	20250000	159926	0.319853	20	divinum	other
LG02	19800001	20300000	165333	0.330667	20.05	divinum	other
LG02	19850001	20350000	168800	0.337601	20.1	divinum	other
LG02	19900001	20400000	163713	0.327427	20.15	divinum	other
LG02	19950001	20450000	160644	0.321289	20.2	divinum	other
LG02	20000001	20500000	163634	0.327269	20.25	divinum	other
LG02	20050001	20550000	176134	0.352269	20.3	divinum	other
LG02	20100001	20600000	174686	0.349373	20.35	divinum	other
LG02	20150001	20650000	169261	0.338523	20.4	divinum	other
LG02	20200001	20700000	180041	0.360083	20.45	divinum	other
LG02	20250001	20750000	174401	0.348803	20.5	divinum	other
LG02	20300001	20800000	168347	0.336695	20.55	divinum	other
LG02	20350001	20850000	166596	0.333193	20.6	divinum	other
LG02	20400001	20900000	172266	0.344533	20.65	divinum	other
LG02	20450001	20950000	171139	0.342279	20.7	divinum	other
LG02	20500001	21000000	170199	0.340399	20.75	divinum	other
LG02	20550001	21050000	166394	0.332789	20.8	divinum	other
LG02	20600001	21100000	166702	0.333405	20.85	divinum	other
LG02	20650001	21150000	172834	0.345669	20.9	divinum	other
LG02	20700001	21200000	165912	0.331825	20.95	divinum	other
LG02	20750001	21250000	166003	0.332007	21	divinum	other
LG02	20800001	21300000	169628	0.339257	21.05	divinum	other
LG02	20850001	21350000	175187	0.350375	21.1	divinum	other
LG02	20900001	21400000	169673	0.339347	21.15	divinum	other
LG02	20950001	21450000	174035	0.348071	21.2	divinum	other
LG02	21000001	21500000	171130	0.342261	21.25	divinum	other
LG02	21050001	21550000	172877	0.345755	21.3	divinum	other
LG02	21100001	21600000	172055	0.344111	21.35	divinum	other
LG02	21150001	21650000	164923	0.329847	21.4	divinum	other
LG02	21200001	21700000	160800	0.321601	21.45	divinum	other
LG02	21250001	21750000	160785	0.321571	21.5	divinum	other
LG02	21300001	21800000	156640	0.313281	21.55	divinum	other
LG02	21350001	21850000	153254	0.306509	21.6	divinum	other
LG02	21400001	21900000	154619	0.309239	21.65	divinum	other
LG02	21450001	21950000	153133	0.306267	21.7	divinum	other
LG02	21500001	22000000	157924	0.315849	21.75	divinum	other
LG02	21550001	22050000	155005	0.310011	21.8	divinum	other
LG02	21600001	22100000	151905	0.303811	21.85	divinum	other
LG02	21650001	22150000	154688	0.309377	21.9	divinum	other
LG02	21700001	22200000	163414	0.326829	21.95	divinum	other
LG02	21750001	22250000	164741	0.329483	22	divinum	other
LG02	21800001	22300000	167507	0.335015	22.05	divinum	other
LG02	21850001	22350000	163327	0.326655	22.1	divinum	other
LG02	21900001	22400000	160287	0.320575	22.15	divinum	other
LG02	21950001	22450000	162897	0.325795	22.2	divinum	other
LG02	22000001	22500000	165558	0.331117	22.25	divinum	other
LG02	22050001	22550000	169025	0.338051	22.3	divinum	other
LG02	22100001	22600000	161419	0.322839	22.35	divinum	other
LG02	22150001	22650000	158724	0.317449	22.4	divinum	other
LG02	22200001	22700000	149318	0.298637	22.45	divinum	other
LG02	22250001	22750000	154631	0.309263	22.5	divinum	other
LG02	22300001	22800000	147050	0.294101	22.55	divinum	other
LG02	22350001	22850000	150648	0.301297	22.6	divinum	other
LG02	22400001	22900000	159102	0.318205	22.65	divinum	other
LG02	22450001	22950000	155890	0.311781	22.7	divinum	other
LG02	22500001	23000000	149182	0.298365	22.75	divinum	other
LG02	22550001	23050000	143306	0.286613	22.8	divinum	other
LG02	22600001	23100000	152179	0.304359	22.85	divinum	other
LG02	22650001	23150000	147938	0.295877	22.9	divinum	other
LG02	22700001	23200000	149297	0.298595	22.95	divinum	other
LG02	22750001	23250000	148447	0.296895	23	divinum	other
LG02	22800001	23300000	154630	0.309261	23.05	divinum	other
LG02	22850001	23350000	158781	0.317563	23.1	divinum	other
LG02	22900001	23400000	149373	0.298747	23.15	divinum	other
LG02	22950001	23450000	148309	0.296619	23.2	divinum	other
LG02	23000001	23500000	142671	0.285343	23.25	divinum	other
LG02	23050001	23550000	136706	0.273413	23.3	divinum	other
LG02	23100001	23600000	130021	0.260043	23.35	divinum	other
LG02	23150001	23650000	127906	0.255813	23.4	divinum	other
LG02	23200001	23700000	132235	0.264471	23.45	divinum	other
LG02	23250001	23750000	131222	0.262445	23.5	divinum	other
LG02	23300001	23800000	128199	0.256399	23.55	divinum	other
LG02	23350001	23850000	125759	0.251519	23.6	divinum	other
LG02	23400001	23900000	123307	0.246614	23.65	divinum	other
LG02	23450001	23950000	114920	0.22984	23.7	divinum	other
LG02	23500001	24000000	123725	0.24745	23.75	divinum	other
LG02	23550001	24050000	131359	0.262719	23.8	divinum	other
LG02	23600001	24100000	130378	0.260757	23.85	divinum	other
LG02	23650001	24150000	140074	0.280149	23.9	divinum	other
LG02	23700001	24200000	136532	0.273065	23.95	divinum	other
LG02	23750001	24250000	134728	0.269457	24	divinum	other
LG02	23800001	24300000	132330	0.264661	24.05	divinum	other
LG02	23850001	24350000	137717	0.275435	24.1	divinum	other
LG02	23900001	24400000	139692	0.279385	24.15	divinum	other
LG02	23950001	24450000	147905	0.295811	24.2	divinum	other
LG02	24000001	24500000	147518	0.295037	24.25	divinum	other
LG02	24050001	24550000	141586	0.283173	24.3	divinum	other
LG02	24100001	24600000	143410	0.286821	24.35	divinum	other
LG02	24150001	24650000	137308	0.274617	24.4	divinum	other
LG02	24200001	24700000	137104	0.274209	24.45	divinum	other
LG02	24250001	24750000	131480	0.262961	24.5	divinum	other
LG02	24300001	24800000	134543	0.269087	24.55	divinum	other
LG02	24350001	24850000	127800	0.255601	24.6	divinum	other
LG02	24400001	24900000	125478	0.250957	24.65	divinum	other
LG02	24450001	24950000	121894	0.243788	24.7	divinum	other
LG02	24500001	25000000	121190	0.24238	24.75	divinum	other
LG02	24550001	25050000	129682	0.259365	24.8	divinum	other
LG02	24600001	25100000	122388	0.244776	24.85	divinum	other
LG02	24650001	25150000	127520	0.255041	24.9	divinum	other
LG02	24700001	25200000	131587	0.263175	24.95	divinum	other
LG02	24750001	25250000	141537	0.283075	25	divinum	other
LG02	24800001	25300000	138715	0.277431	25.05	divinum	other
LG02	24850001	25350000	143548	0.287097	25.1	divinum	other
LG02	24900001	25400000	149305	0.298611	25.15	divinum	other
LG02	24950001	25450000	149232	0.298465	25.2	divinum	other
LG02	25000001	25500000	146188	0.292377	25.25	divinum	other
LG02	25050001	25550000	145752	0.291505	25.3	divinum	other
LG02	25100001	25600000	149386	0.298773	25.35	divinum	other
LG02	25150001	25650000	151301	0.302603	25.4	divinum	other
LG02	25200001	25700000	147210	0.294421	25.45	divinum	other
LG02	25250001	25750000	145293	0.290587	25.5	divinum	other
LG02	25300001	25800000	151627	0.303255	25.55	divinum	other
LG02	25350001	25850000	152270	0.304541	25.6	divinum	other
LG02	25400001	25900000	144387	0.288775	25.65	divinum	other
LG02	25450001	25950000	148793	0.297587	25.7	divinum	other
LG02	25500001	26000000	144797	0.289595	25.75	divinum	other
LG02	25550001	26050000	150432	0.300865	25.8	divinum	other
LG02	25600001	26100000	149409	0.298819	25.85	divinum	other
LG02	25650001	26150000	150902	0.301805	25.9	divinum	other
LG02	25700001	26200000	149842	0.299685	25.95	divinum	other
LG02	25750001	26250000	146590	0.293181	26	divinum	other
LG02	25800001	26300000	152175	0.304351	26.05	divinum	other
LG02	25850001	26350000	149834	0.299669	26.1	divinum	other
LG02	25900001	26400000	153711	0.307423	26.15	divinum	other
LG02	25950001	26450000	151527	0.303055	26.2	divinum	other
LG02	26000001	26500000	162315	0.324631	26.25	divinum	other
LG02	26050001	26550000	156274	0.312549	26.3	divinum	other
LG02	26100001	26600000	160922	0.321845	26.35	divinum	other
LG02	26150001	26650000	158503	0.317007	26.4	divinum	other
LG02	26200001	26700000	156005	0.312011	26.45	divinum	other
LG02	26250001	26750000	151419	0.302839	26.5	divinum	other
LG02	26300001	26800000	147748	0.295497	26.55	divinum	other
LG02	26350001	26850000	152725	0.305451	26.6	divinum	other
LG02	26400001	26900000	159183	0.318367	26.65	divinum	other
LG02	26450001	26950000	157918	0.315837	26.7	divinum	other
LG02	26500001	27000000	153632	0.307265	26.75	divinum	other
LG02	26550001	27050000	156238	0.312477	26.8	divinum	other
LG02	26600001	27100000	155900	0.311801	26.85	divinum	other
LG02	26650001	27150000	157941	0.315883	26.9	divinum	other
LG02	26700001	27200000	167657	0.335315	26.95	divinum	other
LG02	26750001	27250000	161095	0.322191	27	divinum	other
LG02	26800001	27300000	152321	0.304643	27.05	divinum	other
LG02	26850001	27350000	149265	0.298531	27.1	divinum	other
LG02	26900001	27400000	139309	0.278619	27.15	divinum	other
LG02	26950001	27450000	136402	0.272805	27.2	divinum	other
LG02	27000001	27500000	130814	0.261629	27.25	divinum	other
LG02	27050001	27550000	129546	0.259093	27.3	divinum	other
LG02	27100001	27600000	133121	0.266243	27.35	divinum	other
LG02	27150001	27650000	122133	0.244266	27.4	divinum	other
LG02	27200001	27700000	119977	0.239954	27.45	divinum	other
LG02	27250001	27750000	127726	0.255453	27.5	divinum	other
LG02	27300001	27800000	130477	0.260955	27.55	divinum	other
LG02	27350001	27850000	125741	0.251483	27.6	divinum	other
LG02	27400001	27900000	131708	0.263417	27.65	divinum	other
LG02	27450001	27950000	141537	0.283075	27.7	divinum	other
LG02	27500001	28000000	142919	0.285839	27.75	divinum	other
LG02	27550001	28050000	144057	0.288115	27.8	divinum	other
LG02	27600001	28100000	138541	0.277083	27.85	divinum	other
LG02	27650001	28150000	144503	0.289007	27.9	divinum	other
LG02	27700001	28200000	145403	0.290807	27.95	divinum	other
LG02	27750001	28250000	147740	0.295481	28	divinum	other
LG02	27800001	28300000	155335	0.310671	28.05	divinum	other
LG02	27850001	28350000	165181	0.330363	28.1	divinum	other
LG02	27900001	28400000	160926	0.321853	28.15	divinum	other
LG02	27950001	28450000	158130	0.316261	28.2	divinum	other
LG02	28000001	28500000	154611	0.309223	28.25	divinum	other
LG02	28050001	28550000	149444	0.298889	28.3	divinum	other
LG02	28100001	28600000	159552	0.319105	28.35	divinum	other
LG02	28150001	28650000	162870	0.325741	28.4	divinum	other
LG02	28200001	28700000	164226	0.328453	28.45	divinum	other
LG02	28250001	28750000	163540	0.327081	28.5	divinum	other
LG02	28300001	28800000	150660	0.301321	28.55	divinum	other
LG02	28350001	28850000	140912	0.281825	28.6	divinum	other
LG02	28400001	28900000	145598	0.291197	28.65	divinum	other
LG02	28450001	28950000	140632	0.281265	28.7	divinum	other
LG02	28500001	29000000	150544	0.301089	28.75	divinum	other
LG02	28550001	29050000	153675	0.307351	28.8	divinum	other
LG02	28600001	29100000	147401	0.294803	28.85	divinum	other
LG02	28650001	29150000	143571	0.287143	28.9	divinum	other
LG02	28700001	29200000	138617	0.277235	28.95	divinum	other
LG02	28750001	29250000	134443	0.268887	29	divinum	other
LG02	28800001	29300000	133795	0.267591	29.05	divinum	other
LG02	28850001	29350000	136131	0.272263	29.1	divinum	other
LG02	28900001	29400000	133060	0.266121	29.15	divinum	other
LG02	28950001	29450000	138828	0.277657	29.2	divinum	other
LG02	29000001	29500000	138611	0.277223	29.25	divinum	other
LG02	29050001	29550000	138072	0.276145	29.3	divinum	other
LG02	29100001	29600000	127565	0.255131	29.35	divinum	other
LG02	29150001	29650000	128401	0.256803	29.4	divinum	other
LG02	29200001	29700000	125149	0.250299	29.45	divinum	other
LG02	29250001	29750000	128474	0.256949	29.5	divinum	other
LG02	29300001	29800000	142717	0.285435	29.55	divinum	other
LG02	29350001	29850000	149888	0.299777	29.6	divinum	other
LG02	29400001	29900000	158299	0.316599	29.65	divinum	other
LG02	29450001	29950000	157711	0.315423	29.7	divinum	other
LG02	29500001	30000000	153771	0.307543	29.75	divinum	other
LG02	29550001	30050000	150334	0.300669	29.8	divinum	other
LG02	29600001	30100000	150182	0.300365	29.85	divinum	other
LG02	29650001	30150000	159084	0.318169	29.9	divinum	other
LG02	29700001	30200000	153745	0.307491	29.95	divinum	other
LG02	29750001	30250000	149690	0.299381	30	divinum	other
LG02	29800001	30300000	143605	0.287211	30.05	divinum	other
LG02	29850001	30350000	129534	0.259069	30.1	divinum	other
LG02	29900001	30400000	126380	0.252761	30.15	divinum	other
LG02	29950001	30450000	127085	0.254171	30.2	divinum	other
LG02	30000001	30500000	126604	0.253209	30.25	divinum	other
LG02	30050001	30550000	128989	0.257979	30.3	divinum	other
LG02	30100001	30600000	142000	0.284001	30.35	divinum	other
LG02	30150001	30650000	144642	0.289285	30.4	divinum	other
LG02	30200001	30700000	159346	0.318693	30.45	divinum	other
LG02	30250001	30750000	167453	0.334907	30.5	divinum	other
LG02	30300001	30800000	166733	0.333467	30.55	divinum	other
LG02	30350001	30850000	167337	0.334675	30.6	divinum	other
LG02	30400001	30900000	165380	0.330761	30.65	divinum	other
LG02	30450001	30950000	171580	0.343161	30.7	divinum	other
LG02	30500001	31000000	170118	0.340237	30.75	divinum	other
LG02	30550001	31050000	174712	0.349425	30.8	divinum	other
LG02	30600001	31100000	168197	0.336395	30.85	divinum	other
LG02	30650001	31150000	158053	0.316107	30.9	divinum	other
LG02	30700001	31200000	152106	0.304213	30.95	divinum	other
LG02	30750001	31250000	151575	0.303151	31	divinum	other
LG02	30800001	31300000	158252	0.316505	31.05	divinum	other
LG02	30850001	31350000	159242	0.318485	31.1	divinum	other
LG02	30900001	31400000	159678	0.319357	31.15	divinum	other
LG02	30950001	31450000	154748	0.309497	31.2	divinum	other
LG02	31000001	31500000	154584	0.309169	31.25	divinum	other
LG02	31050001	31550000	150044	0.300089	31.3	divinum	other
LG02	31100001	31600000	150192	0.300385	31.35	divinum	other
LG02	31150001	31650000	153494	0.306989	31.4	divinum	other
LG02	31200001	31700000	150582	0.301165	31.45	divinum	other
LG02	31250001	31750000	152715	0.305431	31.5	divinum	other
LG02	31300001	31800000	141597	0.283195	31.55	divinum	other
LG02	31350001	31850000	139118	0.278237	31.6	divinum	other
LG02	31400001	31900000	129969	0.259939	31.65	divinum	other
LG02	31450001	31950000	131965	0.263931	31.7	divinum	other
LG02	31500001	32000000	130938	0.261877	31.75	divinum	other
LG02	31550001	32050000	132134	0.264269	31.8	divinum	other
LG02	31600001	32100000	126823	0.253647	31.85	divinum	other
LG02	31650001	32150000	123108	0.246216	31.9	divinum	other
LG02	31700001	32200000	123314	0.246628	31.95	divinum	other
LG02	31750001	32250000	114797	0.229594	32	divinum	other
LG02	31800001	32300000	120606	0.241212	32.05	divinum	other
LG02	31850001	32350000	129731	0.259463	32.1	divinum	other
LG02	31900001	32400000	142449	0.284899	32.15	divinum	other
LG02	31950001	32450000	147665	0.295331	32.2	divinum	other
LG02	32000001	32500000	151863	0.303727	32.25	divinum	other
LG02	32050001	32550000	158351	0.316703	32.3	divinum	other
LG02	32100001	32600000	162113	0.324227	32.35	divinum	other
LG02	32150001	32650000	162672	0.325345	32.4	divinum	other
LG02	32200001	32700000	167972	0.335945	32.45	divinum	other
LG02	32250001	32750000	172698	0.345397	32.5	divinum	other
LG02	32300001	32800000	178131	0.356263	32.55	divinum	other
LG02	32350001	32850000	180040	0.360081	32.6	divinum	other
LG02	32400001	32900000	171444	0.342889	32.65	divinum	other
LG02	32450001	32950000	164452	0.328905	32.7	divinum	other
LG02	32500001	33000000	170666	0.341333	32.75	divinum	other
LG02	32550001	33050000	165729	0.331459	32.8	divinum	other
LG02	32600001	33100000	163453	0.326907	32.85	divinum	other
LG02	32650001	33150000	173555	0.347111	32.9	divinum	other
LG02	32700001	33200000	172400	0.344801	32.95	divinum	other
LG02	32750001	33250000	168238	0.336477	33	divinum	other
LG02	32800001	33300000	164597	0.329195	33.05	divinum	other
LG02	32850001	33350000	160336	0.320673	33.1	divinum	other
LG02	32900001	33400000	168865	0.337731	33.15	divinum	other
LG02	32950001	33450000	163355	0.326711	33.2	divinum	other
LG02	33000001	33500000	162828	0.325657	33.25	divinum	other
LG02	33050001	33550000	164711	0.329423	33.3	divinum	other
LG02	33100001	33600000	169267	0.338535	33.35	divinum	other
LG02	33150001	33650000	158375	0.316751	33.4	divinum	other
LG02	33200001	33700000	152588	0.305177	33.45	divinum	other
LG02	33250001	33750000	150682	0.301365	33.5	divinum	other
LG02	33300001	33800000	149423	0.298847	33.55	divinum	other
LG02	33350001	33850000	148384	0.296769	33.6	divinum	other
LG02	33400001	33900000	137128	0.274257	33.65	divinum	other
LG02	33450001	33950000	146437	0.292875	33.7	divinum	other
LG02	33500001	34000000	144477	0.288955	33.75	divinum	other
LG02	33550001	34050000	132446	0.264893	33.8	divinum	other
LG02	33600001	34100000	127716	0.255433	33.85	divinum	other
LG02	33650001	34150000	140595	0.281191	33.9	divinum	other
LG02	33700001	34200000	160121	0.320243	33.95	divinum	other
LG02	33750001	34250000	159018	0.318037	34	divinum	other
LG02	33800001	34300000	157996	0.315993	34.05	divinum	other
LG02	33850001	34350000	154741	0.309483	34.1	divinum	other
LG02	33900001	34400000	162414	0.324829	34.15	divinum	other
LG02	33950001	34450000	159213	0.318427	34.2	divinum	other
LG02	34000001	34500000	162668	0.325337	34.25	divinum	other
LG02	34050001	34550000	176745	0.353491	34.3	divinum	other
LG02	34100001	34600000	189886	0.379773	34.35	divinum	other
LG02	34150001	34650000	182665	0.365331	34.4	divinum	other
LG02	34200001	34700000	157673	0.315347	34.45	divinum	other
LG02	34250001	34750000	159516	0.319033	34.5	divinum	other
LG02	34300001	34800000	163095	0.326191	34.55	divinum	other
LG02	34350001	34850000	160732	0.321465	34.6	divinum	other
LG02	34400001	34900000	158055	0.316111	34.65	divinum	other
LG02	34450001	34950000	156546	0.313093	34.7	divinum	other
LG02	34500001	35000000	159901	0.319803	34.75	divinum	other
LG02	34550001	35050000	155792	0.311585	34.8	divinum	other
LG02	34600001	35100000	152587	0.305175	34.85	divinum	other
LG02	34650001	35150000	164614	0.329229	34.9	divinum	other
LG02	34700001	35200000	175917	0.351835	34.95	divinum	other
LG02	34750001	35250000	172837	0.345675	35	divinum	other
LG02	34800001	35300000	165184	0.330369	35.05	divinum	other
LG02	34850001	35350000	165136	0.330273	35.1	divinum	other
LG02	34900001	35400000	165877	0.331755	35.15	divinum	other
LG02	34950001	35450000	169782	0.339565	35.2	divinum	other
LG02	35000001	35500000	167955	0.335911	35.25	divinum	other
LG02	35050001	35550000	167642	0.335285	35.3	divinum	other
LG02	35100001	35600000	159595	0.319191	35.35	divinum	other
LG02	35150001	35650000	153584	0.307169	35.4	divinum	other
LG02	35200001	35700000	148482	0.296965	35.45	divinum	other
LG02	35250001	35750000	152822	0.305645	35.5	divinum	other
LG02	35300001	35800000	154761	0.309523	35.55	divinum	other
LG02	35350001	35850000	159896	0.319793	35.6	divinum	other
LG02	35400001	35900000	159081	0.318163	35.65	divinum	other
LG02	35450001	35950000	165107	0.330215	35.7	divinum	other
LG02	35500001	36000000	164209	0.328419	35.75	divinum	other
LG02	35550001	36050000	158460	0.316921	35.8	divinum	other
LG02	35600001	36100000	160935	0.321871	35.85	divinum	other
LG02	35650001	36150000	159364	0.318729	35.9	divinum	other
LG02	35700001	36200000	157626	0.315253	35.95	divinum	other
LG02	35750001	36250000	163480	0.326961	36	divinum	other
LG02	35800001	36273875	158093	0.333618	36.0369	divinum	other
LG02	35850001	36273875	142100	0.335241	36.0619	divinum	other
LG02	35900001	36273875	127389	0.340727	36.0869	divinum	other
LG02	35950001	36273875	101019	0.311908	36.1119	divinum	other
LG02	36000001	36273875	81198	0.296479	36.1369	divinum	other
LG03	1	500000	126218	0.252437	0.250001	divinum	other
LG03	50001	550000	133015	0.266031	0.300001	divinum	other
LG03	100001	600000	134270	0.268541	0.35	divinum	other
LG03	150001	650000	130137	0.260275	0.4	divinum	other
LG03	200001	700000	140962	0.281925	0.450001	divinum	other
LG03	250001	750000	141176	0.282353	0.5	divinum	other
LG03	300001	800000	151063	0.302127	0.550001	divinum	other
LG03	350001	850000	154373	0.308747	0.600001	divinum	other
LG03	400001	900000	158591	0.317183	0.65	divinum	other
LG03	450001	950000	171190	0.342381	0.700001	divinum	other
LG03	500001	1000000	166165	0.332331	0.75	divinum	other
LG03	550001	1050000	160308	0.320617	0.800001	divinum	other
LG03	600001	1100000	154690	0.309381	0.850001	divinum	other
LG03	650001	1150000	160939	0.321879	0.9	divinum	other
LG03	700001	1200000	160426	0.320853	0.950001	divinum	other
LG03	750001	1250000	169990	0.339981	1	divinum	other
LG03	800001	1300000	170795	0.341591	1.05	divinum	other
LG03	850001	1350000	174529	0.349059	1.1	divinum	other
LG03	900001	1400000	167134	0.334269	1.15	divinum	other
LG03	950001	1450000	169098	0.338197	1.2	divinum	other
LG03	1000001	1500000	172963	0.345927	1.25	divinum	other
LG03	1050001	1550000	175638	0.351277	1.3	divinum	other
LG03	1100001	1600000	172931	0.345863	1.35	divinum	other
LG03	1150001	1650000	171341	0.342683	1.4	divinum	other
LG03	1200001	1700000	178101	0.356203	1.45	divinum	other
LG03	1250001	1750000	166473	0.332947	1.5	divinum	other
LG03	1300001	1800000	162133	0.324267	1.55	divinum	other
LG03	1350001	1850000	176573	0.353147	1.6	divinum	other
LG03	1400001	1900000	169330	0.338661	1.65	divinum	other
LG03	1450001	1950000	170123	0.340247	1.7	divinum	other
LG03	1500001	2000000	170796	0.341593	1.75	divinum	other
LG03	1550001	2050000	176725	0.353451	1.8	divinum	other
LG03	1600001	2100000	188975	0.377951	1.85	divinum	other
LG03	1650001	2150000	183659	0.367319	1.9	divinum	other
LG03	1700001	2200000	176621	0.353243	1.95	divinum	other
LG03	1750001	2250000	181622	0.363245	2	divinum	other
LG03	1800001	2300000	187653	0.375307	2.05	divinum	other
LG03	1850001	2350000	163618	0.327237	2.1	divinum	other
LG03	1900001	2400000	172617	0.345235	2.15	divinum	other
LG03	1950001	2450000	165545	0.331091	2.2	divinum	other
LG03	2000001	2500000	166854	0.333709	2.25	divinum	other
LG03	2050001	2550000	168310	0.336621	2.3	divinum	other
LG03	2100001	2600000	160693	0.321387	2.35	divinum	other
LG03	2150001	2650000	161375	0.322751	2.4	divinum	other
LG03	2200001	2700000	152270	0.304541	2.45	divinum	other
LG03	2250001	2750000	155813	0.311627	2.5	divinum	other
LG03	2300001	2800000	146824	0.293649	2.55	divinum	other
LG03	2350001	2850000	157035	0.314071	2.6	divinum	other
LG03	2400001	2900000	153411	0.306823	2.65	divinum	other
LG03	2450001	2950000	155158	0.310317	2.7	divinum	other
LG03	2500001	3000000	156360	0.312721	2.75	divinum	other
LG03	2550001	3050000	148997	0.297995	2.8	divinum	other
LG03	2600001	3100000	144778	0.289557	2.85	divinum	other
LG03	2650001	3150000	142092	0.284185	2.9	divinum	other
LG03	2700001	3200000	146795	0.293591	2.95	divinum	other
LG03	2750001	3250000	141314	0.282629	3	divinum	other
LG03	2800001	3300000	143426	0.286853	3.05	divinum	other
LG03	2850001	3350000	139092	0.278185	3.1	divinum	other
LG03	2900001	3400000	134003	0.268007	3.15	divinum	other
LG03	2950001	3450000	126637	0.253275	3.2	divinum	other
LG03	3000001	3500000	120403	0.240806	3.25	divinum	other
LG03	3050001	3550000	116824	0.233648	3.3	divinum	other
LG03	3100001	3600000	124183	0.248366	3.35	divinum	other
LG03	3150001	3650000	132375	0.264751	3.4	divinum	other
LG03	3200001	3700000	133412	0.266825	3.45	divinum	other
LG03	3250001	3750000	142607	0.285215	3.5	divinum	other
LG03	3300001	3800000	137819	0.275639	3.55	divinum	other
LG03	3350001	3850000	138253	0.276507	3.6	divinum	other
LG03	3400001	3900000	145422	0.290845	3.65	divinum	other
LG03	3450001	3950000	145311	0.290623	3.7	divinum	other
LG03	3500001	4000000	159763	0.319527	3.75	divinum	other
LG03	3550001	4050000	164464	0.328929	3.8	divinum	other
LG03	3600001	4100000	166603	0.333207	3.85	divinum	other
LG03	3650001	4150000	167623	0.335247	3.9	divinum	other
LG03	3700001	4200000	166568	0.333137	3.95	divinum	other
LG03	3750001	4250000	167466	0.334933	4	divinum	other
LG03	3800001	4300000	174622	0.349245	4.05	divinum	other
LG03	3850001	4350000	181064	0.362129	4.1	divinum	other
LG03	3900001	4400000	181039	0.362079	4.15	divinum	other
LG03	3950001	4450000	183275	0.366551	4.2	divinum	other
LG03	4000001	4500000	172677	0.345355	4.25	divinum	other
LG03	4050001	4550000	166955	0.333911	4.3	divinum	other
LG03	4100001	4600000	169614	0.339229	4.35	divinum	other
LG03	4150001	4650000	166950	0.333901	4.4	divinum	other
LG03	4200001	4700000	158062	0.316125	4.45	divinum	other
LG03	4250001	4750000	152769	0.305539	4.5	divinum	other
LG03	4300001	4800000	148592	0.297185	4.55	divinum	other
LG03	4350001	4850000	148844	0.297689	4.6	divinum	other
LG03	4400001	4900000	156390	0.312781	4.65	divinum	other
LG03	4450001	4950000	159172	0.318345	4.7	divinum	other
LG03	4500001	5000000	164135	0.328271	4.75	divinum	other
LG03	4550001	5050000	164189	0.328379	4.8	divinum	other
LG03	4600001	5100000	150183	0.300367	4.85	divinum	other
LG03	4650001	5150000	148878	0.297757	4.9	divinum	other
LG03	4700001	5200000	164114	0.328229	4.95	divinum	other
LG03	4750001	5250000	154506	0.309013	5	divinum	other
LG03	4800001	5300000	146947	0.293895	5.05	divinum	other
LG03	4850001	5350000	145795	0.291591	5.1	divinum	other
LG03	4900001	5400000	137236	0.274473	5.15	divinum	other
LG03	4950001	5450000	149155	0.298311	5.2	divinum	other
LG03	5000001	5500000	152981	0.305963	5.25	divinum	other
LG03	5050001	5550000	161687	0.323375	5.3	divinum	other
LG03	5100001	5600000	164123	0.328247	5.35	divinum	other
LG03	5150001	5650000	164409	0.328819	5.4	divinum	other
LG03	5200001	5700000	154208	0.308417	5.45	divinum	other
LG03	5250001	5750000	156913	0.313827	5.5	divinum	other
LG03	5300001	5800000	161973	0.323947	5.55	divinum	other
LG03	5350001	5850000	158241	0.316483	5.6	divinum	other
LG03	5400001	5900000	151562	0.303125	5.65	divinum	other
LG03	5450001	5950000	135230	0.270461	5.7	divinum	other
LG03	5500001	6000000	137050	0.274101	5.75	divinum	other
LG03	5550001	6050000	131842	0.263685	5.8	divinum	other
LG03	5600001	6100000	132045	0.264091	5.85	divinum	other
LG03	5650001	6150000	128761	0.257523	5.9	divinum	other
LG03	5700001	6200000	127691	0.255383	5.95	divinum	other
LG03	5750001	6250000	131476	0.262953	6	divinum	other
LG03	5800001	6300000	136729	0.273459	6.05	divinum	other
LG03	5850001	6350000	141093	0.282187	6.1	divinum	other
LG03	5900001	6400000	161234	0.322469	6.15	divinum	other
LG03	5950001	6450000	181388	0.362777	6.2	divinum	other
LG03	6000001	6500000	189305	0.378611	6.25	divinum	other
LG03	6050001	6550000	204030	0.408061	6.3	divinum	other
LG03	6100001	6600000	216937	0.433875	6.35	divinum	other
LG03	6150001	6650000	235498	0.470997	6.4	divinum	other
LG03	6200001	6700000	250049	0.500099	6.45	divinum	other
LG03	6250001	6750000	245810	0.491621	6.5	divinum	other
LG03	6300001	6800000	240225	0.480451	6.55	divinum	other
LG03	6350001	6850000	235687	0.471375	6.6	divinum	other
LG03	6400001	6900000	221425	0.442851	6.65	divinum	other
LG03	6450001	6950000	212671	0.425343	6.7	divinum	other
LG03	6500001	7000000	200008	0.400017	6.75	divinum	other
LG03	6550001	7050000	186387	0.372775	6.8	divinum	other
LG03	6600001	7100000	178320	0.356641	6.85	divinum	other
LG03	6650001	7150000	157942	0.315885	6.9	divinum	other
LG03	6700001	7200000	151668	0.303337	6.95	divinum	other
LG03	6750001	7250000	161229	0.322459	7	divinum	other
LG03	6800001	7300000	187135	0.374271	7.05	divinum	other
LG03	6850001	7350000	207732	0.415465	7.1	divinum	other
LG03	6900001	7400000	215034	0.430069	7.15	divinum	other
LG03	6950001	7450000	222835	0.445671	7.2	divinum	other
LG03	7000001	7500000	220783	0.441567	7.25	divinum	other
LG03	7050001	7550000	224183	0.448367	7.3	divinum	other
LG03	7100001	7600000	230097	0.460195	7.35	divinum	other
LG03	7150001	7650000	241230	0.482461	7.4	divinum	other
LG03	7200001	7700000	241157	0.482315	7.45	divinum	other
LG03	7250001	7750000	234978	0.469957	7.5	divinum	other
LG03	7300001	7800000	217155	0.434311	7.55	divinum	other
LG03	7350001	7850000	191819	0.383639	7.6	divinum	other
LG03	7400001	7900000	190452	0.380905	7.65	divinum	other
LG03	7450001	7950000	181410	0.362821	7.7	divinum	other
LG03	7500001	8000000	180539	0.361079	7.75	divinum	other
LG03	7550001	8050000	178938	0.357877	7.8	divinum	other
LG03	7600001	8100000	176073	0.352147	7.85	divinum	other
LG03	7650001	8150000	165652	0.331305	7.9	divinum	other
LG03	7700001	8200000	160800	0.321601	7.95	divinum	other
LG03	7750001	8250000	155992	0.311985	8	divinum	other
LG03	7800001	8300000	158347	0.316695	8.05	divinum	other
LG03	7850001	8350000	154801	0.309603	8.1	divinum	other
LG03	7900001	8400000	164114	0.328229	8.15	divinum	other
LG03	7950001	8450000	152880	0.305761	8.2	divinum	other
LG03	8000001	8500000	154320	0.308641	8.25	divinum	other
LG03	8050001	8550000	158502	0.317005	8.3	divinum	other
LG03	8100001	8600000	156277	0.312555	8.35	divinum	other
LG03	8150001	8650000	154884	0.309769	8.4	divinum	other
LG03	8200001	8700000	161197	0.322395	8.45	divinum	other
LG03	8250001	8750000	171731	0.343463	8.5	divinum	other
LG03	8300001	8800000	168142	0.336285	8.55	divinum	other
LG03	8350001	8850000	180618	0.361237	8.6	divinum	other
LG03	8400001	8900000	168486	0.336973	8.65	divinum	other
LG03	8450001	8950000	180710	0.361421	8.7	divinum	other
LG03	8500001	9000000	182227	0.364455	8.75	divinum	other
LG03	8550001	9050000	173784	0.347569	8.8	divinum	other
LG03	8600001	9100000	185070	0.370141	8.85	divinum	other
LG03	8650001	9150000	194817	0.389635	8.9	divinum	other
LG03	8700001	9200000	190534	0.381069	8.95	divinum	other
LG03	8750001	9250000	180701	0.361403	9	divinum	other
LG03	8800001	9300000	181901	0.363803	9.05	divinum	other
LG03	8850001	9350000	181452	0.362905	9.1	divinum	other
LG03	8900001	9400000	175172	0.350345	9.15	divinum	other
LG03	8950001	9450000	169227	0.338455	9.2	divinum	other
LG03	9000001	9500000	169917	0.339835	9.25	divinum	other
LG03	9050001	9550000	175824	0.351649	9.3	divinum	other
LG03	9100001	9600000	173506	0.347013	9.35	divinum	other
LG03	9150001	9650000	166995	0.333991	9.4	divinum	other
LG03	9200001	9700000	165904	0.331809	9.45	divinum	other
LG03	9250001	9750000	170199	0.340399	9.5	divinum	other
LG03	9300001	9800000	177028	0.354057	9.55	divinum	other
LG03	9350001	9850000	173605	0.347211	9.6	divinum	other
LG03	9400001	9900000	184342	0.368685	9.65	divinum	other
LG03	9450001	9950000	184609	0.369219	9.7	divinum	other
LG03	9500001	10000000	181518	0.363037	9.75	divinum	other
LG03	9550001	10050000	174739	0.349479	9.8	divinum	other
LG03	9600001	10100000	163646	0.327293	9.85	divinum	other
LG03	9650001	10150000	171468	0.342937	9.9	divinum	other
LG03	9700001	10200000	172699	0.345399	9.95	divinum	other
LG03	9750001	10250000	170331	0.340663	10	divinum	other
LG03	9800001	10300000	164427	0.328855	10.05	divinum	other
LG03	9850001	10350000	162122	0.324245	10.1	divinum	other
LG03	9900001	10400000	157979	0.315959	10.15	divinum	other
LG03	9950001	10450000	160583	0.321167	10.2	divinum	other
LG03	10000001	10500000	163035	0.326071	10.25	divinum	other
LG03	10050001	10550000	166976	0.333953	10.3	divinum	other
LG03	10100001	10600000	160484	0.320969	10.35	divinum	other
LG03	10150001	10650000	154706	0.309413	10.4	divinum	other
LG03	10200001	10700000	156313	0.312627	10.45	divinum	other
LG03	10250001	10750000	155725	0.311451	10.5	divinum	other
LG03	10300001	10800000	157360	0.314721	10.55	divinum	other
LG03	10350001	10850000	164862	0.329725	10.6	divinum	other
LG03	10400001	10900000	172562	0.345125	10.65	divinum	other
LG03	10450001	10950000	176369	0.352739	10.7	divinum	other
LG03	10500001	11000000	180458	0.360917	10.75	divinum	other
LG03	10550001	11050000	172897	0.345795	10.8	divinum	other
LG03	10600001	11100000	177551	0.355103	10.85	divinum	other
LG03	10650001	11150000	194667	0.389335	10.9	divinum	other
LG03	10700001	11200000	198431	0.396863	10.95	divinum	other
LG03	10750001	11250000	198320	0.396641	11	divinum	other
LG03	10800001	11300000	192332	0.384665	11.05	divinum	other
LG03	10850001	11350000	183094	0.366189	11.1	divinum	other
LG03	10900001	11400000	186570	0.373141	11.15	divinum	other
LG03	10950001	11450000	187559	0.375119	11.2	divinum	other
LG03	11000001	11500000	176754	0.353509	11.25	divinum	other
LG03	11050001	11550000	178411	0.356823	11.3	divinum	other
LG03	11100001	11600000	182634	0.365269	11.35	divinum	other
LG03	11150001	11650000	175989	0.351979	11.4	divinum	other
LG03	11200001	11700000	175178	0.350357	11.45	divinum	other
LG03	11250001	11750000	184019	0.368039	11.5	divinum	other
LG03	11300001	11800000	181005	0.362011	11.55	divinum	other
LG03	11350001	11850000	177959	0.355919	11.6	divinum	other
LG03	11400001	11900000	158755	0.317511	11.65	divinum	other
LG03	11450001	11950000	158312	0.316625	11.7	divinum	other
LG03	11500001	12000000	160573	0.321147	11.75	divinum	other
LG03	11550001	12050000	158232	0.316465	11.8	divinum	other
LG03	11600001	12100000	150865	0.301731	11.85	divinum	other
LG03	11650001	12150000	138280	0.276561	11.9	divinum	other
LG03	11700001	12200000	137574	0.275149	11.95	divinum	other
LG03	11750001	12250000	142835	0.285671	12	divinum	other
LG03	11800001	12300000	161142	0.322285	12.05	divinum	other
LG03	11850001	12350000	171953	0.343907	12.1	divinum	other
LG03	11900001	12400000	173931	0.347863	12.15	divinum	other
LG03	11950001	12450000	162870	0.325741	12.2	divinum	other
LG03	12000001	12500000	164688	0.329377	12.25	divinum	other
LG03	12050001	12550000	167074	0.334149	12.3	divinum	other
LG03	12100001	12600000	172926	0.345853	12.35	divinum	other
LG03	12150001	12650000	181421	0.362843	12.4	divinum	other
LG03	12200001	12700000	183957	0.367915	12.45	divinum	other
LG03	12250001	12750000	169701	0.339403	12.5	divinum	other
LG03	12300001	12800000	161357	0.322715	12.55	divinum	other
LG03	12350001	12850000	153229	0.306459	12.6	divinum	other
LG03	12400001	12900000	161962	0.323925	12.65	divinum	other
LG03	12450001	12950000	167037	0.334075	12.7	divinum	other
LG03	12500001	13000000	174488	0.348977	12.75	divinum	other
LG03	12550001	13050000	167773	0.335547	12.8	divinum	other
LG03	12600001	13100000	170882	0.341765	12.85	divinum	other
LG03	12650001	13150000	162917	0.325835	12.9	divinum	other
LG03	12700001	13200000	156608	0.313217	12.95	divinum	other
LG03	12750001	13250000	149914	0.299829	13	divinum	other
LG03	12800001	13300000	146395	0.292791	13.05	divinum	other
LG03	12850001	13350000	151005	0.302011	13.1	divinum	other
LG03	12900001	13400000	158747	0.317495	13.15	divinum	other
LG03	12950001	13450000	150750	0.301501	13.2	divinum	other
LG03	13000001	13500000	144635	0.289271	13.25	divinum	other
LG03	13050001	13550000	162033	0.324067	13.3	divinum	other
LG03	13100001	13600000	154622	0.309245	13.35	divinum	other
LG03	13150001	13650000	156347	0.312695	13.4	divinum	other
LG03	13200001	13700000	151379	0.302759	13.45	divinum	other
LG03	13250001	13750000	159688	0.319377	13.5	divinum	other
LG03	13300001	13800000	164881	0.329763	13.55	divinum	other
LG03	13350001	13850000	157697	0.315395	13.6	divinum	other
LG03	13400001	13900000	140712	0.281425	13.65	divinum	other
LG03	13450001	13950000	147097	0.294195	13.7	divinum	other
LG03	13500001	14000000	144833	0.289667	13.75	divinum	other
LG03	13550001	14050000	133470	0.266941	13.8	divinum	other
LG03	13600001	14100000	138434	0.276869	13.85	divinum	other
LG03	13650001	14150000	133728	0.267457	13.9	divinum	other
LG03	13700001	14200000	139986	0.279973	13.95	divinum	other
LG03	13750001	14250000	138995	0.277991	14	divinum	other
LG03	13800001	14300000	136003	0.272007	14.05	divinum	other
LG03	13850001	14350000	137670	0.275341	14.1	divinum	other
LG03	13900001	14400000	148352	0.296705	14.15	divinum	other
LG03	13950001	14450000	145567	0.291135	14.2	divinum	other
LG03	14000001	14500000	155318	0.310637	14.25	divinum	other
LG03	14050001	14550000	152660	0.305321	14.3	divinum	other
LG03	14100001	14600000	155517	0.311035	14.35	divinum	other
LG03	14150001	14650000	155512	0.311025	14.4	divinum	other
LG03	14200001	14700000	152159	0.304319	14.45	divinum	other
LG03	14250001	14750000	146758	0.293517	14.5	divinum	other
LG03	14300001	14800000	147999	0.295999	14.55	divinum	other
LG03	14350001	14850000	150833	0.301667	14.6	divinum	other
LG03	14400001	14900000	148955	0.297911	14.65	divinum	other
LG03	14450001	14950000	149769	0.299539	14.7	divinum	other
LG03	14500001	15000000	141554	0.283109	14.75	divinum	other
LG03	14550001	15050000	148495	0.296991	14.8	divinum	other
LG03	14600001	15100000	141165	0.282331	14.85	divinum	other
LG03	14650001	15150000	148652	0.297305	14.9	divinum	other
LG03	14700001	15200000	153140	0.306281	14.95	divinum	other
LG03	14750001	15250000	159653	0.319307	15	divinum	other
LG03	14800001	15300000	157568	0.315137	15.05	divinum	other
LG03	14850001	15350000	149647	0.299295	15.1	divinum	other
LG03	14900001	15400000	154924	0.309849	15.15	divinum	other
LG03	14950001	15450000	161120	0.322241	15.2	divinum	other
LG03	15000001	15500000	161366	0.322733	15.25	divinum	other
LG03	15050001	15550000	151292	0.302585	15.3	divinum	other
LG03	15100001	15600000	162417	0.324835	15.35	divinum	other
LG03	15150001	15650000	152212	0.304425	15.4	divinum	other
LG03	15200001	15700000	147930	0.295861	15.45	divinum	other
LG03	15250001	15750000	142808	0.285617	15.5	divinum	other
LG03	15300001	15800000	148629	0.297259	15.55	divinum	other
LG03	15350001	15850000	159644	0.319289	15.6	divinum	other
LG03	15400001	15900000	152526	0.305053	15.65	divinum	other
LG03	15450001	15950000	146939	0.293879	15.7	divinum	other
LG03	15500001	16000000	143324	0.286649	15.75	divinum	other
LG03	15550001	16050000	146913	0.293827	15.8	divinum	other
LG03	15600001	16100000	144025	0.288051	15.85	divinum	other
LG03	15650001	16150000	150580	0.301161	15.9	divinum	other
LG03	15700001	16200000	162018	0.324037	15.95	divinum	other
LG03	15750001	16250000	167324	0.334649	16	divinum	other
LG03	15800001	16300000	161307	0.322615	16.05	divinum	other
LG03	15850001	16350000	151293	0.302587	16.1	divinum	other
LG03	15900001	16400000	146056	0.292113	16.15	divinum	other
LG03	15950001	16450000	143559	0.287119	16.2	divinum	other
LG03	16000001	16500000	147692	0.295385	16.25	divinum	other
LG03	16050001	16550000	148070	0.296141	16.3	divinum	other
LG03	16100001	16600000	144947	0.289895	16.35	divinum	other
LG03	16150001	16650000	142961	0.285923	16.4	divinum	other
LG03	16200001	16700000	138752	0.277505	16.45	divinum	other
LG03	16250001	16750000	135764	0.271529	16.5	divinum	other
LG03	16300001	16800000	133490	0.266981	16.55	divinum	other
LG03	16350001	16850000	141833	0.283667	16.6	divinum	other
LG03	16400001	16900000	146217	0.292435	16.65	divinum	other
LG03	16450001	16950000	143130	0.286261	16.7	divinum	other
LG03	16500001	17000000	139725	0.279451	16.75	divinum	other
LG03	16550001	17050000	148594	0.297189	16.8	divinum	other
LG03	16600001	17100000	148072	0.296145	16.85	divinum	other
LG03	16650001	17150000	150243	0.300487	16.9	divinum	other
LG03	16700001	17200000	149576	0.299153	16.95	divinum	other
LG03	16750001	17250000	148587	0.297175	17	divinum	other
LG03	16800001	17300000	152126	0.304253	17.05	divinum	other
LG03	16850001	17350000	145781	0.291563	17.1	divinum	other
LG03	16900001	17400000	142595	0.285191	17.15	divinum	other
LG03	16950001	17450000	138778	0.277557	17.2	divinum	other
LG03	17000001	17500000	140950	0.281901	17.25	divinum	other
LG03	17050001	17550000	131975	0.263951	17.3	divinum	other
LG03	17100001	17600000	127843	0.255687	17.35	divinum	other
LG03	17150001	17650000	126120	0.252241	17.4	divinum	other
LG03	17200001	17700000	127756	0.255513	17.45	divinum	other
LG03	17250001	17750000	133104	0.266209	17.5	divinum	other
LG03	17300001	17800000	137149	0.274299	17.55	divinum	other
LG03	17350001	17850000	135101	0.270203	17.6	divinum	other
LG03	17400001	17900000	145489	0.290979	17.65	divinum	other
LG03	17450001	17950000	149639	0.299279	17.7	divinum	other
LG03	17500001	18000000	146628	0.293257	17.75	divinum	other
LG03	17550001	18050000	144966	0.289933	17.8	divinum	other
LG03	17600001	18100000	144978	0.289957	17.85	divinum	other
LG03	17650001	18150000	140447	0.280895	17.9	divinum	other
LG03	17700001	18200000	135983	0.271967	17.95	divinum	other
LG03	17750001	18250000	142937	0.285875	18	divinum	other
LG03	17800001	18300000	145065	0.290131	18.05	divinum	other
LG03	17850001	18350000	152895	0.305791	18.1	divinum	other
LG03	17900001	18400000	150262	0.300525	18.15	divinum	other
LG03	17950001	18450000	159170	0.318341	18.2	divinum	other
LG03	18000001	18500000	169029	0.338059	18.25	divinum	other
LG03	18050001	18550000	177922	0.355845	18.3	divinum	other
LG03	18100001	18600000	175260	0.350521	18.35	divinum	other
LG03	18150001	18650000	179007	0.358015	18.4	divinum	other
LG03	18200001	18700000	175414	0.350829	18.45	divinum	other
LG03	18250001	18750000	166887	0.333775	18.5	divinum	other
LG03	18300001	18800000	159411	0.318823	18.55	divinum	other
LG03	18350001	18850000	155242	0.310485	18.6	divinum	other
LG03	18400001	18900000	155384	0.310769	18.65	divinum	other
LG03	18450001	18950000	147223	0.294447	18.7	divinum	other
LG03	18500001	19000000	144635	0.289271	18.75	divinum	other
LG03	18550001	19050000	135792	0.271585	18.8	divinum	other
LG03	18600001	19100000	143476	0.286953	18.85	divinum	other
LG03	18650001	19150000	142518	0.285037	18.9	divinum	other
LG03	18700001	19200000	157016	0.314033	18.95	divinum	other
LG03	18750001	19250000	156740	0.313481	19	divinum	other
LG03	18800001	19300000	161238	0.322477	19.05	divinum	other
LG03	18850001	19350000	170579	0.341159	19.1	divinum	other
LG03	18900001	19400000	169550	0.339101	19.15	divinum	other
LG03	18950001	19450000	183746	0.367493	19.2	divinum	other
LG03	19000001	19500000	179845	0.359691	19.25	divinum	other
LG03	19050001	19550000	179917	0.359835	19.3	divinum	other
LG03	19100001	19600000	181082	0.362165	19.35	divinum	other
LG03	19150001	19650000	181770	0.363541	19.4	divinum	other
LG03	19200001	19700000	171097	0.342195	19.45	divinum	other
LG03	19250001	19750000	175749	0.351499	19.5	divinum	other
LG03	19300001	19800000	180621	0.361243	19.55	divinum	other
LG03	19350001	19850000	177796	0.355593	19.6	divinum	other
LG03	19400001	19900000	178023	0.356047	19.65	divinum	other
LG03	19450001	19950000	166978	0.333957	19.7	divinum	other
LG03	19500001	20000000	164423	0.328847	19.75	divinum	other
LG03	19550001	20050000	173741	0.347483	19.8	divinum	other
LG03	19600001	20100000	176673	0.353347	19.85	divinum	other
LG03	19650001	20150000	175036	0.350073	19.9	divinum	other
LG03	19700001	20200000	174426	0.348853	19.95	divinum	other
LG03	19750001	20250000	168563	0.337127	20	divinum	other
LG03	19800001	20300000	161490	0.322981	20.05	divinum	other
LG03	19850001	20350000	153622	0.307245	20.1	divinum	other
LG03	19900001	20400000	155209	0.310419	20.15	divinum	other
LG03	19950001	20450000	158532	0.317065	20.2	divinum	other
LG03	20000001	20500000	154020	0.308041	20.25	divinum	other
LG03	20050001	20550000	149388	0.298777	20.3	divinum	other
LG03	20100001	20600000	144344	0.288689	20.35	divinum	other
LG03	20150001	20650000	141284	0.282569	20.4	divinum	other
LG03	20200001	20700000	143077	0.286155	20.45	divinum	other
LG03	20250001	20750000	146928	0.293857	20.5	divinum	other
LG03	20300001	20800000	141939	0.283879	20.55	divinum	other
LG03	20350001	20850000	147662	0.295325	20.6	divinum	other
LG03	20400001	20900000	146385	0.292771	20.65	divinum	other
LG03	20450001	20950000	136359	0.272719	20.7	divinum	other
LG03	20500001	21000000	139540	0.279081	20.75	divinum	other
LG03	20550001	21050000	133107	0.266215	20.8	divinum	other
LG03	20600001	21100000	132943	0.265887	20.85	divinum	other
LG03	20650001	21150000	133523	0.267047	20.9	divinum	other
LG03	20700001	21200000	132677	0.265355	20.95	divinum	other
LG03	20750001	21250000	130352	0.260705	21	divinum	other
LG03	20800001	21300000	130791	0.261583	21.05	divinum	other
LG03	20850001	21350000	128299	0.256599	21.1	divinum	other
LG03	20900001	21400000	131394	0.262789	21.15	divinum	other
LG03	20950001	21450000	139543	0.279087	21.2	divinum	other
LG03	21000001	21500000	150024	0.300049	21.25	divinum	other
LG03	21050001	21550000	168396	0.336793	21.3	divinum	other
LG03	21100001	21600000	171481	0.342963	21.35	divinum	other
LG03	21150001	21650000	173912	0.347825	21.4	divinum	other
LG03	21200001	21700000	173437	0.346875	21.45	divinum	other
LG03	21250001	21750000	167661	0.335323	21.5	divinum	other
LG03	21300001	21800000	167861	0.335723	21.55	divinum	other
LG03	21350001	21850000	162669	0.325339	21.6	divinum	other
LG03	21400001	21900000	157848	0.315697	21.65	divinum	other
LG03	21450001	21950000	152887	0.305775	21.7	divinum	other
LG03	21500001	22000000	142383	0.284767	21.75	divinum	other
LG03	21550001	22050000	136039	0.272079	21.8	divinum	other
LG03	21600001	22100000	139323	0.278647	21.85	divinum	other
LG03	21650001	22150000	137261	0.274523	21.9	divinum	other
LG03	21700001	22200000	135850	0.271701	21.95	divinum	other
LG03	21750001	22250000	145963	0.291927	22	divinum	other
LG03	21800001	22300000	141132	0.282265	22.05	divinum	other
LG03	21850001	22350000	140980	0.281961	22.1	divinum	other
LG03	21900001	22400000	138817	0.277635	22.15	divinum	other
LG03	21950001	22450000	149740	0.299481	22.2	divinum	other
LG03	22000001	22500000	157448	0.314897	22.25	divinum	other
LG03	22050001	22550000	154359	0.308719	22.3	divinum	other
LG03	22100001	22600000	149815	0.299631	22.35	divinum	other
LG03	22150001	22650000	153149	0.306299	22.4	divinum	other
LG03	22200001	22700000	154095	0.308191	22.45	divinum	other
LG03	22250001	22750000	148146	0.296293	22.5	divinum	other
LG03	22300001	22800000	151950	0.303901	22.55	divinum	other
LG03	22350001	22850000	151367	0.302735	22.6	divinum	other
LG03	22400001	22900000	155625	0.311251	22.65	divinum	other
LG03	22450001	22950000	146946	0.293893	22.7	divinum	other
LG03	22500001	23000000	148295	0.296591	22.75	divinum	other
LG03	22550001	23050000	150186	0.300373	22.8	divinum	other
LG03	22600001	23100000	146134	0.292269	22.85	divinum	other
LG03	22650001	23150000	138319	0.276639	22.9	divinum	other
LG03	22700001	23200000	137573	0.275147	22.95	divinum	other
LG03	22750001	23250000	138065	0.276131	23	divinum	other
LG03	22800001	23300000	133754	0.267509	23.05	divinum	other
LG03	22850001	23350000	134992	0.269985	23.1	divinum	other
LG03	22900001	23400000	139138	0.278277	23.15	divinum	other
LG03	22950001	23450000	140298	0.280597	23.2	divinum	other
LG03	23000001	23500000	135526	0.271053	23.25	divinum	other
LG03	23050001	23550000	128501	0.257003	23.3	divinum	other
LG03	23100001	23600000	136933	0.273867	23.35	divinum	other
LG03	23150001	23650000	147337	0.294675	23.4	divinum	other
LG03	23200001	23700000	151551	0.303103	23.45	divinum	other
LG03	23250001	23750000	151564	0.303129	23.5	divinum	other
LG03	23300001	23800000	162586	0.325173	23.55	divinum	other
LG03	23350001	23850000	162417	0.324835	23.6	divinum	other
LG03	23400001	23900000	161731	0.323463	23.65	divinum	other
LG03	23450001	23950000	167591	0.335183	23.7	divinum	other
LG03	23500001	24000000	161133	0.322267	23.75	divinum	other
LG03	23550001	24050000	163442	0.326885	23.8	divinum	other
LG03	23600001	24100000	152017	0.304035	23.85	divinum	other
LG03	23650001	24150000	149042	0.298085	23.9	divinum	other
LG03	23700001	24200000	148096	0.296193	23.95	divinum	other
LG03	23750001	24250000	142678	0.285357	24	divinum	other
LG03	23800001	24300000	134137	0.268275	24.05	divinum	other
LG03	23850001	24350000	137760	0.275521	24.1	divinum	other
LG03	23900001	24400000	125600	0.251201	24.15	divinum	other
LG03	23950001	24450000	123197	0.246394	24.2	divinum	other
LG03	24000001	24500000	134263	0.268527	24.25	divinum	other
LG03	24050001	24550000	146687	0.293375	24.3	divinum	other
LG03	24100001	24600000	161960	0.323921	24.35	divinum	other
LG03	24150001	24650000	173168	0.346337	24.4	divinum	other
LG03	24200001	24700000	182989	0.365979	24.45	divinum	other
LG03	24250001	24750000	193495	0.386991	24.5	divinum	other
LG03	24300001	24800000	205899	0.411799	24.55	divinum	other
LG03	24350001	24850000	213682	0.427365	24.6	divinum	other
LG03	24400001	24900000	227731	0.455463	24.65	divinum	other
LG03	24450001	24950000	226481	0.452963	24.7	divinum	other
LG03	24500001	25000000	215651	0.431303	24.75	divinum	other
LG03	24550001	25050000	203241	0.406483	24.8	divinum	other
LG03	24600001	25100000	191068	0.382137	24.85	divinum	other
LG03	24650001	25150000	186781	0.373563	24.9	divinum	other
LG03	24700001	25200000	177613	0.355227	24.95	divinum	other
LG03	24750001	25211390	163778	0.354967	24.9807	divinum	other
LG03	24800001	25211390	140769	0.34218	25.0057	divinum	other
LG03	24850001	25211390	113803	0.314904	25.0307	divinum	other
LG03	24900001	25211390	91979	0.295383	25.0557	divinum	other
LG03	24950001	25211390	76577	0.292962	25.0807	divinum	other
LG04	1	500000	154178	0.308357	0.250001	divinum	other
LG04	50001	550000	159569	0.319139	0.300001	divinum	other
LG04	100001	600000	152154	0.304309	0.35	divinum	other
LG04	150001	650000	151343	0.302687	0.4	divinum	other
LG04	200001	700000	148460	0.296921	0.450001	divinum	other
LG04	250001	750000	140421	0.280843	0.5	divinum	other
LG04	300001	800000	137844	0.275689	0.550001	divinum	other
LG04	350001	850000	142237	0.284475	0.600001	divinum	other
LG04	400001	900000	150173	0.300347	0.65	divinum	other
LG04	450001	950000	133830	0.267661	0.700001	divinum	other
LG04	500001	1000000	134347	0.268695	0.75	divinum	other
LG04	550001	1050000	134553	0.269107	0.800001	divinum	other
LG04	600001	1100000	136794	0.273589	0.850001	divinum	other
LG04	650001	1150000	138456	0.276913	0.9	divinum	other
LG04	700001	1200000	138094	0.276189	0.950001	divinum	other
LG04	750001	1250000	143330	0.286661	1	divinum	other
LG04	800001	1300000	148750	0.297501	1.05	divinum	other
LG04	850001	1350000	147942	0.295885	1.1	divinum	other
LG04	900001	1400000	144475	0.288951	1.15	divinum	other
LG04	950001	1450000	149004	0.298009	1.2	divinum	other
LG04	1000001	1500000	160827	0.321655	1.25	divinum	other
LG04	1050001	1550000	168599	0.337199	1.3	divinum	other
LG04	1100001	1600000	169173	0.338347	1.35	divinum	other
LG04	1150001	1650000	166551	0.333103	1.4	divinum	other
LG04	1200001	1700000	173276	0.346553	1.45	divinum	other
LG04	1250001	1750000	177266	0.354533	1.5	divinum	other
LG04	1300001	1800000	177344	0.354689	1.55	divinum	other
LG04	1350001	1850000	189709	0.379419	1.6	divinum	other
LG04	1400001	1900000	187617	0.375235	1.65	divinum	other
LG04	1450001	1950000	198401	0.396803	1.7	divinum	other
LG04	1500001	2000000	189565	0.379131	1.75	divinum	other
LG04	1550001	2050000	186049	0.372099	1.8	divinum	other
LG04	1600001	2100000	192754	0.385509	1.85	divinum	other
LG04	1650001	2150000	188378	0.376757	1.9	divinum	other
LG04	1700001	2200000	180334	0.360669	1.95	divinum	other
LG04	1750001	2250000	172081	0.344163	2	divinum	other
LG04	1800001	2300000	170907	0.341815	2.05	divinum	other
LG04	1850001	2350000	157017	0.314035	2.1	divinum	other
LG04	1900001	2400000	157469	0.314939	2.15	divinum	other
LG04	1950001	2450000	144281	0.288563	2.2	divinum	other
LG04	2000001	2500000	140263	0.280527	2.25	divinum	other
LG04	2050001	2550000	142931	0.285863	2.3	divinum	other
LG04	2100001	2600000	137373	0.274747	2.35	divinum	other
LG04	2150001	2650000	134060	0.268121	2.4	divinum	other
LG04	2200001	2700000	138573	0.277147	2.45	divinum	other
LG04	2250001	2750000	141342	0.282685	2.5	divinum	other
LG04	2300001	2800000	139832	0.279665	2.55	divinum	other
LG04	2350001	2850000	140869	0.281739	2.6	divinum	other
LG04	2400001	2900000	134909	0.269819	2.65	divinum	other
LG04	2450001	2950000	144029	0.288059	2.7	divinum	other
LG04	2500001	3000000	140093	0.280187	2.75	divinum	other
LG04	2550001	3050000	136180	0.272361	2.8	divinum	other
LG04	2600001	3100000	131810	0.263621	2.85	divinum	other
LG04	2650001	3150000	131724	0.263449	2.9	divinum	other
LG04	2700001	3200000	133107	0.266215	2.95	divinum	other
LG04	2750001	3250000	139441	0.278883	3	divinum	other
LG04	2800001	3300000	148230	0.296461	3.05	divinum	other
LG04	2850001	3350000	155081	0.310163	3.1	divinum	other
LG04	2900001	3400000	181333	0.362667	3.15	divinum	other
LG04	2950001	3450000	179377	0.358755	3.2	divinum	other
LG04	3000001	3500000	184168	0.368337	3.25	divinum	other
LG04	3050001	3550000	190205	0.380411	3.3	divinum	other
LG04	3100001	3600000	191098	0.382197	3.35	divinum	other
LG04	3150001	3650000	197784	0.395569	3.4	divinum	other
LG04	3200001	3700000	186248	0.372497	3.45	divinum	other
LG04	3250001	3750000	175133	0.350267	3.5	divinum	other
LG04	3300001	3800000	169116	0.338233	3.55	divinum	other
LG04	3350001	3850000	166016	0.332033	3.6	divinum	other
LG04	3400001	3900000	147837	0.295675	3.65	divinum	other
LG04	3450001	3950000	141882	0.283765	3.7	divinum	other
LG04	3500001	4000000	146296	0.292593	3.75	divinum	other
LG04	3550001	4050000	132693	0.265387	3.8	divinum	other
LG04	3600001	4100000	135968	0.271937	3.85	divinum	other
LG04	3650001	4150000	138657	0.277315	3.9	divinum	other
LG04	3700001	4200000	143089	0.286179	3.95	divinum	other
LG04	3750001	4250000	150410	0.300821	4	divinum	other
LG04	3800001	4300000	150915	0.301831	4.05	divinum	other
LG04	3850001	4350000	148968	0.297937	4.1	divinum	other
LG04	3900001	4400000	148605	0.297211	4.15	divinum	other
LG04	3950001	4450000	150810	0.301621	4.2	divinum	other
LG04	4000001	4500000	144809	0.289619	4.25	divinum	other
LG04	4050001	4550000	148880	0.297761	4.3	divinum	other
LG04	4100001	4600000	147303	0.294607	4.35	divinum	other
LG04	4150001	4650000	141045	0.282091	4.4	divinum	other
LG04	4200001	4700000	145807	0.291615	4.45	divinum	other
LG04	4250001	4750000	139524	0.279049	4.5	divinum	other
LG04	4300001	4800000	134703	0.269407	4.55	divinum	other
LG04	4350001	4850000	132494	0.264989	4.6	divinum	other
LG04	4400001	4900000	138828	0.277657	4.65	divinum	other
LG04	4450001	4950000	136997	0.273995	4.7	divinum	other
LG04	4500001	5000000	138413	0.276827	4.75	divinum	other
LG04	4550001	5050000	138898	0.277797	4.8	divinum	other
LG04	4600001	5100000	139322	0.278645	4.85	divinum	other
LG04	4650001	5150000	138525	0.277051	4.9	divinum	other
LG04	4700001	5200000	132536	0.265073	4.95	divinum	other
LG04	4750001	5250000	139009	0.278019	5	divinum	other
LG04	4800001	5300000	137072	0.274145	5.05	divinum	other
LG04	4850001	5350000	137963	0.275927	5.1	divinum	other
LG04	4900001	5400000	131913	0.263827	5.15	divinum	other
LG04	4950001	5450000	136529	0.273059	5.2	divinum	other
LG04	5000001	5500000	139882	0.279765	5.25	divinum	other
LG04	5050001	5550000	140696	0.281393	5.3	divinum	other
LG04	5100001	5600000	140704	0.281409	5.35	divinum	other
LG04	5150001	5650000	143579	0.287159	5.4	divinum	other
LG04	5200001	5700000	150240	0.300481	5.45	divinum	other
LG04	5250001	5750000	156456	0.312913	5.5	divinum	other
LG04	5300001	5800000	151269	0.302539	5.55	divinum	other
LG04	5350001	5850000	156336	0.312673	5.6	divinum	other
LG04	5400001	5900000	153855	0.307711	5.65	divinum	other
LG04	5450001	5950000	152910	0.305821	5.7	divinum	other
LG04	5500001	6000000	153782	0.307565	5.75	divinum	other
LG04	5550001	6050000	165056	0.330113	5.8	divinum	other
LG04	5600001	6100000	168152	0.336305	5.85	divinum	other
LG04	5650001	6150000	169326	0.338653	5.9	divinum	other
LG04	5700001	6200000	175321	0.350643	5.95	divinum	other
LG04	5750001	6250000	166781	0.333563	6	divinum	other
LG04	5800001	6300000	174322	0.348645	6.05	divinum	other
LG04	5850001	6350000	171880	0.343761	6.1	divinum	other
LG04	5900001	6400000	172178	0.344357	6.15	divinum	other
LG04	5950001	6450000	171123	0.342247	6.2	divinum	other
LG04	6000001	6500000	167335	0.334671	6.25	divinum	other
LG04	6050001	6550000	162250	0.324501	6.3	divinum	other
LG04	6100001	6600000	154513	0.309027	6.35	divinum	other
LG04	6150001	6650000	153396	0.306793	6.4	divinum	other
LG04	6200001	6700000	157047	0.314095	6.45	divinum	other
LG04	6250001	6750000	153284	0.306569	6.5	divinum	other
LG04	6300001	6800000	148537	0.297075	6.55	divinum	other
LG04	6350001	6850000	154337	0.308675	6.6	divinum	other
LG04	6400001	6900000	162038	0.324077	6.65	divinum	other
LG04	6450001	6950000	159684	0.319369	6.7	divinum	other
LG04	6500001	7000000	156281	0.312563	6.75	divinum	other
LG04	6550001	7050000	148398	0.296797	6.8	divinum	other
LG04	6600001	7100000	149376	0.298753	6.85	divinum	other
LG04	6650001	7150000	151905	0.303811	6.9	divinum	other
LG04	6700001	7200000	135882	0.271765	6.95	divinum	other
[truncated: 63,833 more rows]

## Sheet: Figure1-Chr7_haplotypeBlocks
library	y	haplotype	blkID	start	end
ILJD	1	2	ILJD 1	43854	11621850
ILJD	1	1	ILJD 2	11721208	18375650
ILJM	2	2	ILJM 1	43854	10652171
ILJM	2	1	ILJM 2	10667204	14796944
ILJM	2	2	ILJM 3	14947316	18375650
ILLH	3	2	ILLH 1	43854	15048736
ILLH	3	1	ILLH 2	15093354	18375650
ILLI	4	2	ILLI 1	43854	15048736
ILLI	4	1	ILLI 2	15093354	18375650
ILLZ	5	2	ILLZ 1	43854	10759600
ILLZ	5	1	ILLZ 2	10764966	17137302
ILLZ	5	2	ILLZ 3	17185170	18375650
ILLF	6	2	ILLF 2	409040	9869502
ILLF	6	1	ILLF 3	9892665	10728370
ILLF	6	2	ILLF 4	10759600	17272533
ILLF	6	1	ILLF 5	17297851	18375650
ILJA	7	2	ILJA 1	43854	4033529
ILJA	7	1	ILJA 2	4108230	5065465
ILJA	7	2	ILJA 3	5104038	11568376
ILJA	7	1	ILJA 4	11621850	15275781
ILJA	7	1	ILJA 6	15371869	18375650
ILKB	8	2	ILKB 1	43854	3887974
ILKB	8	1	ILKB 2	4033529	5132938
ILKB	8	2	ILKB 3	5134688	13266586
ILKB	8	1	ILKB 4	13514469	18375650
ILKD	9	2	ILKD 1	43854	5065465
ILKD	9	1	ILKD 2	5104038	5894674
ILKD	9	2	ILKD 3	5951143	10426203
ILKD	9	1	ILKD 4	10509508	13090424
ILKD	9	2	ILKD 5	13105130	17404226
ILKD	9	1	ILKD 6	17815870	18375650
ILHZ	10	2	ILHZ 1	43854	4033529
ILHZ	10	1	ILHZ 2	4108230	5184938
ILHZ	10	2	ILHZ 3	5451308	10728370
ILHZ	10	1	ILHZ 4	10759600	11721208
ILHZ	10	2	ILHZ 5	13022229	14999307
ILHZ	10	1	ILHZ 6	15048736	16056820
ILHZ	10	2	ILHZ 7	16167043	18375650
ILJN	11	2	ILJN 1	43854	4344062
ILJN	11	1	ILJN 2	4439964	5617343
ILJN	11	2	ILJN 3	5731508	10575387
ILJN	11	1	ILJN 4	10634390	18375650
ILHD	12	2	ILHD 1	43854	5184938
ILHD	12	1	ILHD 2	5451308	6628010
ILHD	12	2	ILHD 3	6712048	9802711
ILHD	12	1	ILHD 4	9869502	11721208
ILHD	12	2	ILHD 5	13022229	18375650
ILGY	13	2	ILGY 1	43854	4108230
ILGY	13	1	ILGY 2	4132681	5731508
ILGY	13	2	ILGY 3	5794691	10764966
ILGY	13	1	ILGY 4	10971773	11154211
ILGY	13	2	ILGY 5	11415477	16547565
ILGY	13	1	ILGY 6	16658900	18256276
ILFU	14	2	ILFU 2	546884	7967960
ILFU	14	1	ILFU 3	8192012	13514469
ILFU	14	1	ILFU 5	14025828	16658900
ILFU	14	2	ILFU 6	16683176	18375650
ILIJ	15	2	ILIJ 1	43854	5507331
ILIJ	15	1	ILIJ 2	5617343	7844656
ILIJ	15	2	ILIJ 3	7967960	9678324
ILIJ	15	1	ILIJ 4	9781208	15410971
ILIJ	15	2	ILIJ 5	15434131	16385648
ILIJ	15	1	ILIJ 6	16547565	18375650
ILFZ	16	2	ILFZ 1	43854	5157837
ILFZ	16	1	ILFZ 2	5184938	8278434
ILFZ	16	2	ILFZ 3	8381863	11568376
ILFZ	16	2	ILFZ 5	13090424	15904669
ILFZ	16	1	ILFZ 6	15915772	17185170
ILFZ	16	2	ILFZ 7	17268544	18375650
ILGA	17	2	ILGA 1	43854	5157837
ILGA	17	1	ILGA 2	5184938	8278434
ILGA	17	2	ILGA 3	8381863	11568376
ILGA	17	2	ILGA 5	13090424	15904669
ILGA	17	1	ILGA 6	15915772	17185170
ILGA	17	2	ILGA 7	17268544	18375650
ILLK	18	2	ILLK 1	43854	7580563
ILLK	18	1	ILLK 2	7747763	18375650
ILET	19	2	ILET 1	43854	4033529
ILET	19	1	ILET 2	4108230	5992622
ILET	19	2	ILET 3	6012477	10764966
ILET	19	1	ILET 4	10971773	14025828
ILET	19	2	ILET 5	14263775	18375650
ILFR	20	2	ILFR 1	43854	5451308
ILFR	20	1	ILFR 2	5490557	8440812
ILFR	20	2	ILFR 3	8578287	16167043
ILFR	20	1	ILFR 4	16290183	18375650
ILLA	21	2	ILLA 2	309001	4844863
ILLA	21	1	ILLA 3	5052290	5507331
ILLA	21	2	ILLA 4	5617343	6712048
ILLA	21	1	ILLA 5	6771043	7967960
ILLA	21	2	ILLA 6	8192012	8630254
ILLA	21	1	ILLA 7	8745519	9616380
ILLA	21	2	ILLA 8	9678324	13626621
ILLA	21	1	ILLA 9	13763597	18375650
ILFX	22	2	ILFX 1	43854	4132681
ILFX	22	1	ILFX 2	4244569	6771043
ILFX	22	2	ILFX 3	6904193	13022229
ILFX	22	1	ILFX 4	13038393	13763597
ILFX	22	2	ILFX 5	14025828	16302994
ILFX	22	1	ILFX 6	16385648	18375650
ILHY	23	2	ILHY 2	309001	5992622
ILHY	23	1	ILHY 3	6012477	11110285
ILHY	23	2	ILHY 4	11154211	15371869
ILHY	23	1	ILHY 5	15410971	18375650
ILJU	24	2	ILJU 1	43854	3887974
ILJU	24	1	ILJU 2	4033529	6771043
ILJU	24	2	ILJU 3	6904193	8969123
ILJU	24	2	ILJU 5	9608852	9802711
ILJU	24	1	ILJU 6	9869502	17885546
ILEJ	25	2	ILEJ 1	43854	4132681
ILEJ	25	1	ILEJ 2	4244569	5157837
ILEJ	25	2	ILEJ 3	5184938	5894674
ILEJ	25	1	ILEJ 4	5951143	9261689
ILEJ	25	2	ILEJ 5	9608852	10575387
ILEJ	25	1	ILEJ 6	10634390	13226327
ILEJ	25	1	ILEJ 8	13626621	18375650
ILGH	26	2	ILGH 1	43854	4571745
ILGH	26	1	ILGH 2	4844863	5894674
ILGH	26	2	ILGH 3	5951143	7580563
ILGH	26	1	ILGH 4	7747763	11415477
ILGH	26	2	ILGH 5	11568376	18375650
ILEG	27	2	ILEG 2	546884	5157837
ILEG	27	1	ILEG 3	5184938	14947316
ILEG	27	2	ILEG 4	14999307	18375650
ILGB	28	2	ILGB 1	43854	4244569
ILGB	28	1	ILGB 2	4344062	9616380
ILGB	28	2	ILGB 3	9678324	15371869
ILGB	28	1	ILGB 4	15410971	18375650
ILEU	29	2	ILEU 1	43854	3887974
ILEU	29	1	ILEU 2	4033529	5184938
ILEU	29	2	ILEU 3	5451308	5960379
ILEU	29	1	ILEU 4	5992622	14783677
ILEU	29	2	ILEU 5	14796944	17329594
ILEU	29	1	ILEU 6	17404226	18375650
ILFJ	30	2	ILFJ 1	43854	4439964
ILFJ	30	1	ILFJ 2	4571745	7967960
ILFJ	30	1	ILFJ 4	8381863	10634390
ILFJ	30	2	ILFJ 5	10652171	11721208
ILFJ	30	1	ILFJ 6	13022229	17404226
ILFJ	30	2	ILFJ 7	17815870	18375650
ILGZ	31	2	ILGZ 2	309001	4844863
ILGZ	31	1	ILGZ 3	5052290	14692597
ILGZ	31	2	ILGZ 4	14783677	16167043
ILGZ	31	1	ILGZ 5	16290183	16964464
ILGZ	31	2	ILGZ 6	17137302	18375650
ILKA	32	2	ILKA 2	309001	4439964
ILKA	32	1	ILKA 3	4571745	5731508
ILKA	32	1	ILKA 5	5951143	13514469
ILKA	32	2	ILKA 6	13526520	14999307
ILKA	32	1	ILKA 7	15048736	15304930
ILKA	32	2	ILKA 8	15322744	16056820
ILKA	32	1	ILKA 9	16167043	16658900
ILKA	32	2	ILKA 10	16683176	18375650
ILIT	33	2	ILIT 1	43854	4571745
ILIT	33	1	ILIT 2	4844863	16302994
ILIT	33	2	ILIT 3	16385648	18375650
ILJJ	34	2	ILJJ 1	43854	4571745
ILJJ	34	1	ILJJ 2	4844863	11154211
ILJJ	34	2	ILJJ 3	11415477	16302994
ILJJ	34	1	ILJJ 4	16385648	18375650
ILFI	35	2	ILFI 1	43854	4132681
ILFI	35	1	ILFI 2	4244569	9955823
ILFI	35	2	ILFI 3	10046233	13105130
ILFI	35	1	ILFI 4	13133960	14263775
ILFI	35	2	ILFI 5	14337408	15904669
ILFI	35	1	ILFI 6	15915772	18375650
ILHS	36	2	ILHS 1	43854	4132681
ILHS	36	1	ILHS 2	4244569	10971773
ILHS	36	2	ILHS 3	11077353	17815870
ILFP	37	2	ILFP 1	43854	3881183
ILFP	37	1	ILFP 2	3887974	8381863
ILFP	37	2	ILFP 3	8387882	10575387
ILFP	37	1	ILFP 4	10634390	10728370
ILFP	37	2	ILFP 5	10759600	13090424
ILFP	37	1	ILFP 6	13105130	17185170
ILFP	37	2	ILFP 7	17268544	18375650
ILHF	38	2	ILHF 1	43854	3881183
ILHF	38	1	ILHF 2	3887974	14337408
ILHF	38	2	ILHF 3	14661795	15904669
ILHF	38	1	ILHF 4	15915772	16890318
ILHF	38	2	ILHF 5	16964464	17404226
ILHF	38	1	ILHF 6	17815870	18375650
ILGX	39	2	ILGX 1	43854	3876881
ILGX	39	1	ILGX 2	3881183	5507331
ILGX	39	2	ILGX 3	5617343	11415477
ILGX	39	1	ILGX 4	11568376	13266586
ILGX	39	2	ILGX 5	13514469	17268544
ILGX	39	1	ILGX 6	17272533	18375650
ILJX	40	2	ILJX 1	43854	3839493
ILJX	40	1	ILJX 2	3876881	4132681
ILJX	40	2	ILJX 3	4244569	4844863
ILJX	40	1	ILJX 4	5052290	5157837
ILJX	40	2	ILJX 5	5184938	5960379
ILJX	40	1	ILJX 6	5992622	8630254
ILJX	40	2	ILJX 7	8745519	9892665
ILJX	40	2	ILJX 9	10179913	10728370
ILJX	40	1	ILJX 10	10759600	17329594
ILJX	40	2	ILJX 11	17404226	18375650
ILFB	41	2	ILFB 1	43854	3510663
ILFB	41	1	ILFB 2	3650441	5065465
ILFB	41	2	ILFB 3	5104038	8745519
ILFB	41	1	ILFB 4	8969123	13226327
ILFB	41	2	ILFB 5	13266586	17404226
ILFB	41	1	ILFB 6	17815870	18375650
ILKM	42	2	ILKM 1	43854	3178376
ILKM	42	1	ILKM 2	3253674	3510663
ILKM	42	2	ILKM 3	3650441	5951143
ILKM	42	1	ILKM 4	5960379	13038393
ILKM	42	2	ILKM 5	13090424	14025828
ILKM	42	1	ILKM 6	14263775	15048736
ILKM	42	2	ILKM 7	15093354	15371869
ILKM	42	1	ILKM 8	15410971	16547565
ILKM	42	2	ILKM 9	16658900	17297851
ILKM	42	1	ILKM 10	17329594	18375650
ILKL	43	2	ILKL 1	43854	3510663
ILKL	43	1	ILKL 2	3650441	8440812
ILKL	43	2	ILKL 3	8578287	9892665
ILKL	43	1	ILKL 4	9955823	10317162
ILKL	43	2	ILKL 5	10426203	16683176
ILKL	43	1	ILKL 6	16686337	17137302
ILKL	43	2	ILKL 7	17185170	18375650
ILES	44	2	ILES 1	43854	3510663
ILES	44	1	ILES 2	3650441	4033529
ILES	44	2	ILES 3	4108230	5052290
ILES	44	1	ILES 4	5065465	6712048
ILES	44	1	ILES 6	7580563	13186238
ILES	44	2	ILES 7	13226327	16964464
ILES	44	1	ILES 8	17137302	18256276
ILJE	45	2	ILJE 1	43854	2310155
ILJE	45	2	ILJE 3	3158404	3338904
ILJE	45	1	ILJE 4	3510663	5065465
ILJE	45	2	ILJE 5	5104038	8192012
ILJE	45	1	ILJE 6	8278434	16302994
ILJE	45	2	ILJE 7	16385648	18375650
ILIL	46	2	ILIL 1	43854	3338904
ILIL	46	1	ILIL 2	3510663	7580563
ILIL	46	2	ILIL 3	7747763	9243421
ILIL	46	1	ILIL 4	9261689	10971773
ILIL	46	2	ILIL 5	11077353	13226327
ILIL	46	1	ILIL 6	13266586	18375650
ILFC	47	2	ILFC 1	43854	3338904
ILFC	47	1	ILFC 2	3510663	5065465
ILFC	47	2	ILFC 3	5104038	5894674
ILFC	47	1	ILFC 4	5951143	10652171
ILFC	47	2	ILFC 5	10667204	15434131
ILFC	47	1	ILFC 6	15526430	16290183
ILFC	47	2	ILFC 7	16302994	18375650
ILFD	48	2	ILFD 1	43854	3338904
ILFD	48	1	ILFD 2	3510663	5065465
ILFD	48	2	ILFD 3	5104038	5894674
ILFD	48	1	ILFD 4	5951143	10652171
ILFD	48	2	ILFD 5	10667204	15434131
ILFD	48	1	ILFD 6	15526430	16290183
ILFD	48	2	ILFD 7	16302994	18375650
ILFS	49	2	ILFS 1	43854	3338904
ILFS	49	1	ILFS 2	3510663	4844863
ILFS	49	1	ILFS 4	5134688	6904193
ILFS	49	1	ILFS 6	7967960	15904669
ILFS	49	2	ILFS 7	15915772	17272533
ILFS	49	1	ILFS 8	17297851	18375650
ILKR	50	2	ILKR 1	43854	1098013
ILKR	50	2	ILKR 3	1730863	3327952
ILKR	50	1	ILKR 4	3338904	5184938
ILKR	50	2	ILKR 5	5451308	10426203
ILKR	50	1	ILKR 6	10509508	14692597
ILKR	50	2	ILKR 7	14783677	16683176
ILKR	50	1	ILKR 8	16686337	18375650
ILKS	51	2	ILKS 1	43854	1098013
ILKS	51	2	ILKS 3	1730863	3327952
ILKS	51	1	ILKS 4	3338904	5184938
ILKS	51	2	ILKS 5	5451308	10426203
ILKS	51	1	ILKS 6	10509508	14692597
ILKS	51	2	ILKS 7	14783677	16683176
ILKS	51	1	ILKS 8	16686337	18375650
ILKN	52	2	ILKN 1	43854	1816685
ILKN	52	2	ILKN 3	2224034	3327952
ILKN	52	1	ILKN 4	3338904	10700248
ILKN	52	2	ILKN 5	10728370	11721208
ILKN	52	1	ILKN 6	13022229	16890318
ILKN	52	2	ILKN 7	16964464	18375650
ILGT	53	2	ILGT 1	43854	1730863
ILGT	53	1	ILGT 2	1757492	2528581
ILGT	53	2	ILGT 3	3082016	9781208
ILGT	53	1	ILGT 4	9802711	10252235
ILGT	53	2	ILGT 5	10317162	10700248
ILGT	53	1	ILGT 6	10728370	18375650
ILJK	54	1	ILJK 3	1098013	1853474
ILJK	54	2	ILJK 4	1894431	5731508
ILJK	54	1	ILJK 5	5794691	6957702
ILJK	54	2	ILJK 6	7580563	9608852
ILJK	54	1	ILJK 7	9616380	13133960
ILJK	54	2	ILJK 8	13186238	14999307
ILJK	54	1	ILJK 9	15048736	18344595
ILJL	55	1	ILJL 3	1098013	1853474
ILJL	55	2	ILJL 4	1894431	5731508
ILJL	55	1	ILJL 5	5794691	6957702
ILJL	55	2	ILJL 6	7580563	9608852
ILJL	55	1	ILJL 7	9616380	13133960
ILJL	55	2	ILJL 8	13186238	14999307
ILJL	55	1	ILJL 9	15048736	18375650
ILFH	56	2	ILFH 1	43854	3300729
ILFH	56	1	ILFH 2	3327952	5157837
ILFH	56	2	ILFH 3	5184938	8440812
ILFH	56	2	ILFH 5	8969123	9608852
ILFH	56	1	ILFH 6	9616380	15224997
ILFH	56	2	ILFH 7	15275781	15878397
ILFH	56	1	ILFH 8	15904669	18375650
ILKE	57	2	ILKE 1	43854	3300729
ILKE	57	1	ILKE 2	3327952	16167043
ILKE	57	2	ILKE 3	16290183	18375650
ILKT	58	2	ILKT 1	43854	2001319
ILKT	58	1	ILKT 2	2224034	3327952
ILKT	58	2	ILKT 3	3338904	10728370
ILKT	58	1	ILKT 4	10759600	11154211
ILKT	58	2	ILKT 5	11415477	13266586
ILKT	58	1	ILKT 6	13514469	17272533
ILKT	58	2	ILKT 7	17297851	18375650
ILKC	59	2	ILKC 1	43854	1757492
ILKC	59	1	ILKC 2	1816685	2224034
ILKC	59	2	ILKC 3	2310155	3650441
ILKC	59	1	ILKC 4	3839493	4344062
ILKC	59	2	ILKC 5	4439964	13763597
ILKC	59	1	ILKC 6	14025828	17137302
ILKC	59	2	ILKC 7	17185170	18375650
ILGU	60	2	ILGU 1	43854	1098013
ILGU	60	1	ILGU 2	1320523	2001319
ILGU	60	2	ILGU 3	2224034	4344062
ILGU	60	1	ILGU 4	4439964	5617343
ILGU	60	2	ILGU 5	5731508	10179913
ILGU	60	1	ILGU 6	10232142	10764966
ILGU	60	2	ILGU 7	10971773	14337408
ILGU	60	1	ILGU 8	14661795	16890318
ILGU	60	2	ILGU 9	16964464	18375650
ILHT	61	2	ILHT 1	43854	3253674
ILHT	61	1	ILHT 2	3300729	5157837
ILHT	61	1	ILHT 4	5617343	8440812
ILHT	61	2	ILHT 5	8578287	15286389
ILHT	61	1	ILHT 6	15304930	18375650
ILKJ	62	2	ILKJ 1	43854	1683953
ILKJ	62	1	ILKJ 2	1707916	2310155
ILKJ	62	2	ILKJ 3	2528581	5134688
ILKJ	62	1	ILKJ 4	5157837	9955823
ILKJ	62	2	ILKJ 5	10046233	11100687
ILKJ	62	1	ILKJ 6	11110285	16686337
ILKJ	62	2	ILKJ 7	16700536	17815870
ILKJ	62	1	ILKJ 8	17885546	18375650
ILGK	63	2	ILGK 2	409040	3253674
ILGK	63	1	ILGK 3	3300729	8969123
ILGK	63	2	ILGK 4	9067615	11077353
ILGK	63	1	ILGK 5	11100687	15878397
ILGK	63	2	ILGK 6	15904669	17297851
ILGK	63	1	ILGK 7	17329594	18375650
ILJQ	64	2	ILJQ 1	43854	3178376
ILJQ	64	1	ILJQ 2	3253674	7580563
ILJQ	64	2	ILJQ 3	7747763	9261689
ILJQ	64	1	ILJQ 4	9608852	13105130
ILJQ	64	2	ILJQ 5	13133960	14263775
ILJQ	64	1	ILJQ 6	14337408	16686337
ILJQ	64	2	ILJQ 7	16700536	18344595
ILFA	65	2	ILFA 1	43854	3178376
ILFA	65	1	ILFA 2	3253674	15304930
ILFA	65	2	ILFA 3	15322744	17329594
ILFA	65	1	ILFA 4	17404226	18375650
ILEL	66	2	ILEL 1	43854	3158404
ILEL	66	1	ILEL 2	3178376	4108230
ILEL	66	2	ILEL 3	4132681	5490557
ILEL	66	1	ILEL 4	5507331	6012477
ILEL	66	2	ILEL 5	6628010	8387882
ILEL	66	1	ILEL 6	8440812	10700248
ILEL	66	2	ILEL 7	10728370	17898900
ILLT	67	2	ILLT 1	43854	1894431
ILLT	67	1	ILLT 2	2001319	3338904
ILLT	67	2	ILLT 3	3510663	5617343
ILLT	67	1	ILLT 4	5731508	18375650
ILEM	68	2	ILEM 1	43854	3082016
ILEM	68	1	ILEM 2	3158404	4033529
ILEM	68	2	ILEM 3	4108230	6012477
ILEM	68	1	ILEM 4	6628010	8745519
ILEM	68	2	ILEM 5	8969123	9802711
ILEM	68	1	ILEM 6	9869502	11415477
ILEM	68	2	ILEM 7	11568376	15322744
ILEM	68	1	ILEM 8	15371869	16890318
ILEM	68	2	ILEM 9	16964464	18375650
ILIQ	69	2	ILIQ 1	43854	2528581
ILIQ	69	1	ILIQ 2	3082016	3887974
ILIQ	69	2	ILIQ 3	4033529	6712048
ILIQ	69	2	ILIQ 5	7580563	10509508
ILIQ	69	1	ILIQ 6	10575387	13626621
ILIQ	69	2	ILIQ 7	13763597	14661795
ILIQ	69	1	ILIQ 8	14692597	18375650
ILHH	70	2	ILHH 1	43854	2528581
ILHH	70	1	ILHH 2	3082016	6771043
ILHH	70	2	ILHH 3	6904193	8578287
ILHH	70	1	ILHH 4	8630254	18375650
ILGL	71	2	ILGL 1	43854	2528581
ILGL	71	1	ILGL 2	3082016	9869502
ILGL	71	2	ILGL 3	9892665	10509508
ILGL	71	1	ILGL 4	10575387	15526430
ILGL	71	2	ILGL 5	15878397	17272533
ILGL	71	1	ILGL 6	17297851	18375650
ILLB	72	2	ILLB 1	43854	1757492
ILLB	72	1	ILLB 2	1816685	3082016
ILLB	72	1	ILLB 4	3327952	4132681
ILLB	72	1	ILLB 6	4844863	10179913
ILLB	72	2	ILLB 7	10232142	15275781
ILLB	72	1	ILLB 8	15286389	18375650
ILHG	73	2	ILHG 1	43854	1894431
ILHG	73	1	ILHG 2	2001319	4132681
ILHG	73	2	ILHG 3	4244569	10509508
ILHG	73	1	ILHG 4	10575387	11721208
ILHG	73	2	ILHG 5	13022229	14692597
ILHG	73	1	ILHG 6	14783677	16167043
ILHG	73	2	ILHG 7	16290183	18375650
ILIG	74	2	ILIG 2	409040	1894431
ILIG	74	1	ILIG 3	2001319	4439964
ILIG	74	2	ILIG 4	4571745	8387882
ILIG	74	2	ILIG 6	8630254	16167043
ILIG	74	1	ILIG 7	16290183	18375650
ILEY	75	2	ILEY 1	43854	1894431
ILEY	75	1	ILEY 2	2001319	9678324
ILEY	75	2	ILEY 3	9781208	9955823
ILEY	75	1	ILEY 4	10046233	18375650
ILER	76	2	ILER 1	43854	1730863
ILER	76	1	ILER 2	1757492	4132681
ILER	76	1	ILER 4	4571745	5451308
ILER	76	2	ILER 5	5490557	14999307
ILER	76	1	ILER 6	15048736	16302994
ILER	76	2	ILER 7	16385648	18375650
ILHP	77	2	ILHP 1	43854	1730863
ILHP	77	1	ILHP 2	1757492	10728370
ILHP	77	2	ILHP 3	10759600	16686337
ILHP	77	1	ILHP 4	16700536	18375650
ILLR	78	2	ILLR 1	43854	1320523
ILLR	78	1	ILLR 2	1683953	4844863
ILLR	78	2	ILLR 3	5052290	8278434
ILLR	78	1	ILLR 4	8381863	11077353
ILLR	78	2	ILLR 5	11100687	14692597
ILLR	78	1	ILLR 6	14783677	15915772
ILLR	78	2	ILLR 7	16056820	18375650
ILLE	79	2	ILLE 1	43854	850766
ILLE	79	1	ILLE 2	932896	1894431
ILLE	79	2	ILLE 3	2001319	3839493
ILLE	79	1	ILLE 4	3876881	4844863
ILLE	79	2	ILLE 5	5052290	5451308
ILLE	79	2	ILLE 7	5794691	15304930
ILLE	79	1	ILLE 8	15322744	18375650
ILHR	80	2	ILHR 1	43854	850766
ILHR	80	1	ILHR 2	932896	3650441
ILHR	80	2	ILHR 3	3839493	5184938
ILHR	80	1	ILHR 4	5451308	9802711
ILHR	80	2	ILHR 5	9869502	16290183
ILHR	80	1	ILHR 6	16302994	18375650
ILLS	81	2	ILLS 1	43854	850766
ILLS	81	1	ILLS 2	932896	3887974
ILLS	81	1	ILLS 4	4344062	14999307
ILLS	81	2	ILLS 5	15048736	18375650
ILLW	82	2	ILLW 1	43854	850766
ILLW	82	1	ILLW 2	932896	3887974
ILLW	82	1	ILLW 4	4344062	14999307
ILLW	82	2	ILLW 5	15048736	18375650
ILIP	83	2	ILIP 1	43854	723472
ILIP	83	1	ILIP 2	850766	3253674
ILIP	83	2	ILIP 3	3300729	8381863
ILIP	83	1	ILIP 4	8387882	13105130
ILIP	83	2	ILIP 5	13133960	15878397
ILIP	83	1	ILIP 6	15904669	16385648
ILIP	83	1	ILIP 8	16683176	18375650
ILLN	84	2	ILLN 1	43854	723472
ILLN	84	1	ILLN 2	850766	2310155
ILLN	84	2	ILLN 3	2528581	3510663
ILLN	84	1	ILLN 4	3650441	9067615
ILLN	84	2	ILLN 5	9243421	9678324
ILLN	84	1	ILLN 6	9781208	14947316
ILLN	84	2	ILLN 7	14999307	18375650
ILFE	85	2	ILFE 1	43854	723472
ILFE	85	1	ILFE 2	850766	7747763
ILFE	85	2	ILFE 3	7844656	10634390
ILFE	85	1	ILFE 4	10652171	11621850
ILFE	85	2	ILFE 5	11721208	14796944
ILFE	85	1	ILFE 6	14947316	18375650
ILEX	86	2	ILEX 1	43854	723472
ILEX	86	1	ILEX 2	850766	9678324
ILEX	86	2	ILEX 3	9781208	17404226
ILJR	87	1	ILJR 2	723472	2528581
ILJR	87	2	ILJR 3	3082016	4033529
ILJR	87	1	ILJR 4	4108230	5104038
ILJR	87	2	ILJR 5	5132938	13133960
ILJR	87	1	ILJR 6	13186238	14025828
ILJR	87	2	ILJR 7	14263775	15304930
ILJR	87	1	ILJR 8	15322744	16167043
ILJR	87	2	ILJR 9	16290183	18375650
ILLL	88	1	ILLL 2	723472	3158404
ILLL	88	2	ILLL 3	3178376	5134688
ILLL	88	1	ILLL 4	5157837	5794691
ILLL	88	2	ILLL 5	5894674	8387882
ILLL	88	1	ILLL 6	8440812	9067615
ILLL	88	2	ILLL 7	9243421	9869502
ILLL	88	1	ILLL 8	9892665	11110285
ILLL	88	2	ILLL 9	11154211	17137302
ILLL	88	1	ILLL 10	17185170	17329594
ILLL	88	1	ILLL 12	17885546	18375650
ILJZ	89	1	ILJZ 2	546884	2001319
ILJZ	89	2	ILJZ 3	2224034	11568376
ILJZ	89	1	ILJZ 4	11621850	13266586
ILJZ	89	2	ILJZ 5	13514469	14783677
ILJZ	89	1	ILJZ 6	14796944	18375650
ILIU	90	1	ILIU 2	546884	9243421
ILIU	90	2	ILIU 3	9261689	18375650
ILGD	91	1	ILGD 1	43854	723472
ILGD	91	2	ILGD 2	850766	1683953
ILGD	91	1	ILGD 3	1707916	3158404
ILGD	91	2	ILGD 4	3178376	4033529
ILGD	91	2	ILGD 6	4439964	5184938
ILGD	91	1	ILGD 7	5451308	5951143
ILGD	91	2	ILGD 8	5960379	10652171
ILGD	91	1	ILGD 9	10667204	17185170
ILGD	91	1	ILGD 11	17404226	18375650
ILLP	92	1	ILLP 2	409040	4033529
ILLP	92	2	ILLP 3	4108230	5104038
ILLP	92	1	ILLP 4	5132938	5731508
ILLP	92	2	ILLP 5	5794691	9261689
ILLP	92	1	ILLP 6	9608852	13626621
ILLP	92	1	ILLP 8	14263775	14999307
ILLP	92	2	ILLP 9	15048736	15410971
ILLP	92	1	ILLP 10	15434131	17885546
ILEF	93	1	ILEF 2	409040	5617343
ILEF	93	2	ILEF 3	5731508	8630254
ILEF	93	1	ILEF 4	8745519	11415477
ILEF	93	2	ILEF 5	11568376	15322744
ILEF	93	1	ILEF 6	15371869	18375650
ILKF	94	1	ILKF 2	309001	1098013
ILKF	94	2	ILKF 3	1320523	2224034
ILKF	94	1	ILKF 4	2310155	8192012
ILKF	94	2	ILKF 5	8278434	11154211
ILKF	94	1	ILKF 6	11415477	14025828
ILKF	94	2	ILKF 7	14263775	14783677
ILKF	94	1	ILKF 8	14796944	16547565
ILKF	94	2	ILKF 9	16658900	17272533
ILKF	94	1	ILKF 10	17297851	18375650
ILKH	95	1	ILKH 2	309001	1757492
ILKH	95	2	ILKH 3	1816685	3178376
ILKH	95	1	ILKH 4	3253674	5794691
ILKH	95	2	ILKH 5	5894674	6771043
ILKH	95	1	ILKH 6	6904193	13266586
ILKH	95	2	ILKH 7	13514469	15915772
ILKH	95	1	ILKH 8	16056820	18375650
ILIX	96	1	ILIX 2	309001	4344062
ILIX	96	2	ILIX 3	4439964	5951143
ILIX	96	1	ILIX 4	5960379	10046233
ILIX	96	2	ILIX 5	10179913	11100687
ILIX	96	1	ILIX 6	11110285	18375650
ILHK	97	1	ILHK 2	309001	13626621
ILHK	97	2	ILHK 3	13763597	18375650
ILKI	98	1	ILKI 1	43854	932896
ILKI	98	2	ILKI 2	1098013	9067615
ILKI	98	1	ILKI 3	9243421	13022229
ILKI	98	2	ILKI 4	13038393	15322744
ILKI	98	1	ILKI 5	15371869	16167043
ILKI	98	2	ILKI 6	16290183	17329594
ILKI	98	1	ILKI 7	17404226	18375650
ILJC	99	1	ILJC 1	43854	1320523
ILJC	99	2	ILJC 2	1683953	9678324
ILJC	99	1	ILJC 3	9781208	16385648
ILJC	99	2	ILJC 4	16547565	17898900
ILKY	100	1	ILKY 1	43854	1683953
ILKY	100	2	ILKY 2	1707916	7967960
ILKY	100	1	ILKY 3	8192012	16700536
ILKY	100	2	ILKY 4	16890318	18375650
ILGP	101	1	ILGP 1	43854	1683953
ILGP	101	2	ILGP 2	1707916	5960379
ILGP	101	1	ILGP 3	5992622	10764966
ILGP	101	2	ILGP 4	10971773	13626621
ILGP	101	1	ILGP 5	13763597	16302994
ILGP	101	2	ILGP 6	16385648	18375650
ILIN	102	1	ILIN 1	43854	1707916
ILIN	102	2	ILIN 2	1730863	4571745
ILIN	102	1	ILIN 3	4844863	8387882
ILIN	102	2	ILIN 4	8440812	10426203
ILIN	102	1	ILIN 5	10509508	18375650
ILLG	103	1	ILLG 1	43854	1730863
ILLG	103	2	ILLG 2	1757492	4132681
ILLG	103	1	ILLG 3	4244569	18375650
ILIW	104	1	ILIW 1	43854	1757492
ILIW	104	2	ILIW 2	1816685	5184938
ILIW	104	1	ILIW 3	5451308	8630254
ILIW	104	2	ILIW 4	8745519	9955823
ILIW	104	1	ILIW 5	10046233	10426203
ILIW	104	1	ILIW 7	10667204	14692597
ILIW	104	2	ILIW 8	14783677	15322744
ILIW	104	1	ILIW 9	15371869	18375650
ILHW	105	1	ILHW 1	43854	1757492
ILHW	105	2	ILHW 2	1816685	5052290
ILHW	105	1	ILHW 3	5065465	18375650
ILFQ	106	1	ILFQ 1	43854	1816685
ILFQ	106	2	ILFQ 2	1853474	4132681
ILFQ	106	1	ILFQ 3	4244569	6904193
ILFQ	106	2	ILFQ 4	6957702	10426203
ILFQ	106	1	ILFQ 5	10509508	11154211
ILFQ	106	2	ILFQ 6	11415477	17404226
ILFQ	106	1	ILFQ 7	17815870	18375650
ILFW	107	1	ILFW 1	43854	1816685
ILFW	107	2	ILFW 2	1853474	5065465
ILFW	107	1	ILFW 3	5104038	11568376
ILFW	107	2	ILFW 4	11621850	16167043
ILFW	107	1	ILFW 5	16290183	17185170
ILFW	107	2	ILFW 6	17268544	18375650
ILHI	108	1	ILHI 1	43854	1894431
ILHI	108	2	ILHI 2	2001319	5951143
ILHI	108	1	ILHI 3	5960379	6771043
ILHI	108	2	ILHI 6	8278434	10252235
ILHI	108	1	ILHI 7	10317162	11100687
ILHI	108	2	ILHI 8	11110285	15434131
ILHI	108	1	ILHI 9	15526430	16686337
ILHI	108	2	ILHI 10	16700536	18375650
ILIH	109	1	ILIH 1	43854	2001319
ILIH	109	2	ILIH 2	2224034	4844863
ILIH	109	1	ILIH 3	5052290	6012477
ILIH	109	1	ILIH 5	6957702	9261689
ILIH	109	1	ILIH 7	9802711	17329594
ILIH	109	2	ILIH 8	17404226	18375650
ILIR	110	1	ILIR 1	43854	1853474
ILIR	110	2	ILIR 2	1894431	3650441
ILIR	110	1	ILIR 3	3839493	5617343
ILIR	110	2	ILIR 4	5731508	9616380
ILIR	110	1	ILIR 5	9678324	14796944
ILIR	110	2	ILIR 6	14947316	16056820
ILIR	110	1	ILIR 7	16167043	18375650
ILJB	111	1	ILJB 1	43854	2310155
ILJB	111	2	ILJB 2	2528581	4844863
ILJB	111	1	ILJB 3	5052290	9243421
ILJB	111	2	ILJB 4	9261689	13022229
ILJB	111	1	ILJB 5	13038393	15322744
ILJB	111	2	ILJB 6	15371869	16167043
ILJB	111	1	ILJB 7	16290183	16658900
ILJB	111	2	ILJB 8	16683176	18375650
ILGN	112	1	ILGN 1	43854	2528581
ILGN	112	2	ILGN 2	3082016	9802711
ILGN	112	1	ILGN 3	9869502	10971773
ILGN	112	2	ILGN 4	11077353	13186238
ILGN	112	1	ILGN 5	13226327	18375650
ILEN	113	1	ILEN 1	43854	2528581
ILEN	113	2	ILEN 2	3082016	4439964
ILEN	113	1	ILEN 3	4571745	5794691
ILEN	113	2	ILEN 4	5894674	8630254
ILEN	113	2	ILEN 6	9243421	10317162
ILEN	113	1	ILEN 7	10426203	13090424
ILEN	113	2	ILEN 8	13105130	13266586
ILEN	113	1	ILEN 9	13514469	18375650
ILJT	114	1	ILJT 1	43854	2528581
ILJT	114	2	ILJT 2	3082016	5794691
ILJT	114	1	ILJT 3	5894674	6628010
ILJT	114	2	ILJT 4	6712048	8387882
ILJT	114	2	ILJT 6	8630254	9243421
ILJT	114	1	ILJT 7	9261689	14661795
ILJT	114	1	ILJT 9	14999307	15322744
ILJT	114	2	ILJT 10	15371869	18375650
ILHM	115	1	ILHM 1	43854	2528581
ILHM	115	2	ILHM 2	3082016	4844863
ILHM	115	1	ILHM 3	5052290	8630254
ILHM	115	2	ILHM 4	8745519	10252235
ILHM	115	1	ILHM 5	10317162	14999307
ILHM	115	2	ILHM 6	15048736	17137302
ILHM	115	1	ILHM 7	17185170	18375650
ILFM	116	1	ILFM 1	43854	2528581
ILFM	116	2	ILFM 2	3082016	5490557
ILFM	116	1	ILFM 3	5507331	10252235
ILFM	116	2	ILFM 4	10317162	10634390
ILFM	116	1	ILFM 5	10652171	15224997
ILFM	116	2	ILFM 6	15275781	18375650
ILKK	117	1	ILKK 1	43854	1320523
ILKK	117	2	ILKK 2	1683953	3158404
ILKK	117	1	ILKK 3	3178376	8578287
ILKK	117	2	ILKK 4	8630254	10509508
ILKK	117	1	ILKK 5	10575387	11154211
ILKK	117	1	ILKK 7	11721208	15526430
ILKK	117	2	ILKK 8	15878397	18344595
ILJW	118	1	ILJW 1	43854	1320523
ILJW	118	2	ILJW 2	1683953	3082016
ILJW	118	1	ILJW 3	3158404	4344062
ILJW	118	2	ILJW 4	4439964	9067615
ILJW	118	1	ILJW 5	9243421	10575387
ILJW	118	2	ILJW 6	10634390	13266586
ILJW	118	1	ILJW 7	13514469	14796944
ILJW	118	2	ILJW 8	14947316	15915772
ILJW	118	1	ILJW 9	16056820	17329594
ILJW	118	2	ILJW 10	17404226	18375650
ILFK	119	1	ILFK 1	43854	3158404
ILFK	119	2	ILFK 2	3178376	5794691
ILFK	119	1	ILFK 3	5894674	10509508
ILFK	119	1	ILFK 5	10700248	13022229
ILFK	119	2	ILFK 6	13038393	16167043
ILFK	119	1	ILFK 7	16290183	17137302
ILFK	119	2	ILFK 8	17185170	18375650
ILGQ	120	1	ILGQ 1	43854	1816685
ILGQ	120	2	ILGQ 2	1853474	3253674
ILGQ	120	1	ILGQ 3	3300729	5104038
ILGQ	120	2	ILGQ 4	5132938	16890318
ILGQ	120	1	ILGQ 5	16964464	17898900
ILIS	121	1	ILIS 1	43854	3253674
ILIS	121	2	ILIS 2	3300729	4344062
ILIS	121	2	ILIS 4	4844863	5132938
ILIS	121	1	ILIS 5	5134688	7844656
ILIS	121	2	ILIS 6	7967960	18375650
ILJF	122	1	ILJF 1	43854	2528581
ILJF	122	1	ILJF 3	3300729	3650441
ILJF	122	2	ILJF 4	3839493	5617343
ILJF	122	1	ILJF 5	5731508	15093354
ILJF	122	2	ILJF 6	15224997	15526430
ILJF	122	1	ILJF 7	15878397	18375650
ILKP	123	1	ILKP 1	43854	3327952
ILKP	123	2	ILKP 2	3338904	11100687
ILKP	123	1	ILKP 3	11110285	13526520
ILKP	123	2	ILKP 4	13626621	17898900
ILEQ	124	1	ILEQ 1	43854	3082016
ILEQ	124	2	ILEQ 2	3158404	3510663
ILEQ	124	1	ILEQ 3	3650441	4244569
ILEQ	124	2	ILEQ 4	4344062	5134688
ILEQ	124	1	ILEQ 5	5157837	9067615
ILEQ	124	2	ILEQ 6	9243421	18375650
ILHJ	125	1	ILHJ 1	43854	1730863
ILHJ	125	2	ILHJ 2	1757492	2224034
ILHJ	125	1	ILHJ 3	2310155	3887974
ILHJ	125	2	ILHJ 4	4033529	9955823
ILHJ	125	1	ILHJ 5	10046233	10667204
ILHJ	125	2	ILHJ 6	10700248	17268544
ILHJ	125	1	ILHJ 7	17272533	18375650
ILHA	126	1	ILHA 1	43854	3338904
ILHA	126	2	ILHA 2	3510663	4844863
ILHA	126	1	ILHA 3	5052290	6012477
ILHA	126	2	ILHA 4	6628010	8969123
ILHA	126	1	ILHA 5	9067615	10575387
ILHA	126	2	ILHA 6	10634390	16290183
ILHA	126	2	ILHA 8	16658900	18375650
ILEP	127	1	ILEP 1	43854	1757492
ILEP	127	1	ILEP 3	2224034	3876881
ILEP	127	2	ILEP 4	3881183	4844863
ILEP	127	1	ILEP 5	5052290	7747763
ILEP	127	2	ILEP 6	7844656	8381863
ILEP	127	1	ILEP 7	8387882	9892665
ILEP	127	2	ILEP 10	10317162	13763597
ILEP	127	1	ILEP 11	14025828	18375650
ILHE	128	1	ILHE 1	43854	1853474
ILHE	128	2	ILHE 2	1894431	2528581
ILHE	128	1	ILHE 3	3082016	4033529
ILHE	128	2	ILHE 4	4108230	8381863
ILHE	128	1	ILHE 5	8387882	10317162
ILHE	128	2	ILHE 6	10426203	14263775
ILHE	128	1	ILHE 7	14337408	14796944
ILHE	128	1	ILHE 9	15093354	16385648
ILHE	128	2	ILHE 10	16547565	16700536
ILHE	128	1	ILHE 11	16890318	17268544
ILHE	128	2	ILHE 12	17272533	18375650
ILHB	129	1	ILHB 1	43854	3650441
ILHB	129	2	ILHB 2	3839493	15904669
ILHB	129	1	ILHB 3	15915772	16686337
ILHB	129	2	ILHB 4	16700536	18375650
ILII	130	1	ILII 1	43854	3650441
ILII	130	2	ILII 2	3839493	10232142
ILII	130	1	ILII 3	10252235	11621850
ILII	130	2	ILII 4	11721208	15286389
ILII	130	1	ILII 5	15304930	18375650
ILLQ	131	1	ILLQ 1	43854	3650441
ILLQ	131	2	ILLQ 2	3839493	4439964
ILLQ	131	2	ILLQ 4	5104038	13626621
ILLQ	131	2	ILLQ 6	14661795	18375650
ILEW	132	1	ILEW 1	43854	3839493
ILEW	132	2	ILEW 2	3876881	5134688
ILEW	132	2	ILEW 4	5507331	10700248
ILEW	132	1	ILEW 5	10728370	11568376
ILEW	132	2	ILEW 6	11621850	18375650
ILEZ	133	1	ILEZ 1	43854	3839493
ILEZ	133	2	ILEZ 2	3876881	5134688
ILEZ	133	2	ILEZ 4	5507331	10700248
ILEZ	133	1	ILEZ 5	10728370	11568376
ILEZ	133	2	ILEZ 6	11621850	18375650
ILLM	134	1	ILLM 1	43854	932896
ILLM	134	1	ILLM 3	1707916	3887974
ILLM	134	2	ILLM 4	4033529	9869502
ILLM	134	1	ILLM 5	9892665	18375650
ILJH	135	1	ILJH 1	43854	2001319
ILJH	135	1	ILJH 3	3082016	4108230
ILJH	135	2	ILJH 4	4132681	6904193
ILJH	135	1	ILJH 5	6957702	13514469
ILJH	135	2	ILJH 6	13526520	18375650
ILKX	136	1	ILKX 1	43854	3881183
ILKX	136	2	ILKX 2	3887974	5065465
ILKX	136	1	ILKX 3	5104038	5451308
ILKX	136	2	ILKX 4	5490557	18375650
ILGR	137	1	ILGR 1	43854	4033529
ILGR	137	2	ILGR 2	4108230	18375650
ILGS	138	1	ILGS 1	43854	4439964
ILGS	138	2	ILGS 2	4571745	9955823
ILGS	138	1	ILGS 3	10046233	11100687
ILGS	138	2	ILGS 4	11110285	13105130
ILGS	138	2	ILGS 6	13514469	14796944
ILGS	138	2	ILGS 8	15224997	18375650
ILJP	139	1	ILJP 1	43854	4571745
ILJP	139	2	ILJP 2	4844863	10652171
ILJP	139	1	ILJP 3	10667204	18375650
ILIM	140	1	ILIM 1	43854	4344062
ILIM	140	2	ILIM 2	4439964	5617343
ILIM	140	1	ILIM 3	5731508	6712048
ILIM	140	2	ILIM 4	6771043	15410971
ILIM	140	1	ILIM 5	15434131	18375650
ILLX	141	1	ILLX 1	43854	5184938
ILLX	141	2	ILLX 2	5451308	10317162
ILLX	141	1	ILLX 3	10426203	16056820
ILLX	141	2	ILLX 4	16167043	16700536
ILLX	141	1	ILLX 5	16890318	18375650
ILEH	142	1	ILEH 1	43854	4844863
ILEH	142	2	ILEH 2	5052290	9261689
ILEH	142	1	ILEH 3	9608852	13626621
ILEH	142	1	ILEH 5	14263775	15304930
ILEH	142	2	ILEH 6	15322744	16056820
ILEH	142	1	ILEH 7	16167043	17185170
ILEH	142	2	ILEH 8	17268544	18375650
ILHN	143	1	ILHN 1	43854	5617343
ILHN	143	2	ILHN 2	5731508	10179913
ILHN	143	1	ILHN 3	10232142	15526430
ILHN	143	2	ILHN 4	15878397	17268544
ILHN	143	1	ILHN 5	17272533	17885546
ILIA	144	1	ILIA 1	43854	4132681
ILIA	144	2	ILIA 2	4244569	7580563
ILIA	144	1	ILIA 3	7747763	8969123
ILIA	144	1	ILIA 5	9608852	11154211
ILIA	144	2	ILIA 6	11415477	15286389
ILIA	144	1	ILIA 7	15304930	17137302
ILIA	144	2	ILIA 8	17185170	18375650
ILFL	145	1	ILFL 1	43854	5794691
ILFL	145	2	ILFL 2	5894674	9616380
ILFL	145	1	ILFL 3	9678324	13226327
ILFL	145	2	ILFL 4	13266586	18375650
ILIZ	146	1	ILIZ 1	43854	6012477
ILIZ	146	2	ILIZ 2	6628010	9802711
ILIZ	146	1	ILIZ 3	9869502	16547565
ILIZ	146	2	ILIZ 4	16658900	17297851
ILIZ	146	1	ILIZ 5	17329594	18375650
ILJI	147	1	ILJI 1	43854	6771043
ILJI	147	2	ILJI 2	6904193	9955823
ILJI	147	1	ILJI 3	10046233	18375650
ILKW	148	1	ILKW 1	43854	4844863
ILKW	148	2	ILKW 2	5052290	5617343
ILKW	148	1	ILKW 3	5731508	6628010
ILKW	148	2	ILKW 4	6712048	8192012
ILKW	148	1	ILKW 5	8278434	9616380
ILKW	148	2	ILKW 6	9678324	11110285
ILKW	148	1	ILKW 7	11154211	14796944
ILKW	148	2	ILKW 8	14947316	15434131
ILKW	148	2	ILKW 10	15915772	16686337
ILKW	148	1	ILKW 11	16700536	18375650
ILLY	149	1	ILLY 1	43854	4844863
ILLY	149	2	ILLY 2	5052290	5184938
ILLY	149	1	ILLY 3	5451308	6012477
ILLY	149	2	ILLY 4	6628010	8745519
ILLY	149	1	ILLY 5	8969123	11568376
ILLY	149	2	ILLY 6	11621850	13266586
ILLY	149	1	ILLY 7	13514469	18375650
ILFY	150	1	ILFY 1	43854	4033529
ILFY	150	2	ILFY 2	4108230	5960379
ILFY	150	1	ILFY 3	5992622	13526520
ILFY	150	2	ILFY 4	13626621	14999307
ILFY	150	1	ILFY 5	15048736	18375650
ILGI	151	1	ILGI 1	43854	7747763
ILGI	151	2	ILGI 2	7844656	15093354
ILGI	151	2	ILGI 4	15304930	18375650
ILHL	152	1	ILHL 1	43854	4244569
ILHL	152	2	ILHL 2	4344062	5992622
ILHL	152	1	ILHL 3	6012477	11100687
ILHL	152	1	ILHL 5	11568376	13038393
ILHL	152	2	ILHL 6	13090424	14661795
ILHL	152	2	ILHL 8	14999307	15878397
ILHL	152	1	ILHL 11	16385648	18375650
ILIY	153	1	ILIY 1	43854	5451308
ILIY	153	2	ILIY 2	5490557	8278434
ILIY	153	1	ILIY 3	8381863	18375650
ILGG	154	1	ILGG 1	43854	6712048
ILGG	154	2	ILGG 2	6771043	9608852
ILGG	154	1	ILGG 3	9616380	9955823
ILGG	154	2	ILGG 4	10046233	10728370
ILGG	154	1	ILGG 5	10759600	13526520
ILGG	154	2	ILGG 6	13626621	18375650
ILFF	155	1	ILFF 1	43854	5617343
ILFF	155	2	ILFF 2	5731508	6012477
ILFF	155	1	ILFF 3	6628010	8440812
ILFF	155	2	ILFF 4	8578287	9781208
ILFF	155	1	ILFF 5	9802711	10046233
ILFF	155	2	ILFF 6	10179913	10971773
ILFF	155	1	ILFF 7	11077353	13266586
ILFF	155	2	ILFF 8	13514469	17329594
ILFF	155	1	ILFF 9	17404226	18375650
ILKG	156	1	ILKG 1	43854	8440812
ILKG	156	2	ILKG 2	8578287	17329594
ILKG	156	1	ILKG 3	17404226	18375650
ILFN	157	1	ILFN 1	43854	4108230
ILFN	157	2	ILFN 2	4132681	5184938
ILFN	157	1	ILFN 3	5451308	9892665
ILFN	157	1	ILFN 5	10252235	11721208
ILFN	157	2	ILFN 6	13022229	14796944
ILFN	157	1	ILFN 7	14947316	16686337
ILFN	157	1	ILFN 9	17137302	18375650
ILKQ	158	1	ILKQ 1	43854	6957702
ILKQ	158	2	ILKQ 2	7580563	8969123
ILKQ	158	1	ILKQ 3	9067615	10759600
ILKQ	158	2	ILKQ 4	10764966	18375650
ILJG	159	1	ILJG 1	43854	8969123
ILJG	159	2	ILJG 2	9067615	10179913
ILJG	159	1	ILJG 3	10232142	10667204
ILJG	159	2	ILJG 4	10700248	14947316
ILJG	159	1	ILJG 5	14999307	16302994
ILJG	159	2	ILJG 6	16385648	18375650
ILFT	160	1	ILFT 1	43854	5951143
ILFT	160	2	ILFT 2	5960379	7747763
ILFT	160	1	ILFT 3	7844656	17329594
ILFT	160	2	ILFT 4	17404226	18375650
ILHQ	161	1	ILHQ 1	43854	7844656
ILHQ	161	2	ILHQ 2	7967960	8969123
ILHQ	161	1	ILHQ 3	9067615	10317162
ILHQ	161	2	ILHQ 4	10426203	11415477
ILHQ	161	1	ILHQ 5	11568376	15878397
ILHQ	161	2	ILHQ 6	15904669	18375650
ILGM	162	1	ILGM 1	43854	9261689
ILGM	162	2	ILGM 2	9608852	14263775
ILGM	162	1	ILGM 3	14337408	18375650
ILFG	163	1	ILFG 1	43854	9802711
ILFG	163	2	ILFG 2	9869502	15904669
ILFG	163	1	ILFG 3	15915772	18375650
ILGC	164	1	ILGC 1	43854	10759600
ILGC	164	1	ILGC 3	11100687	13105130
ILGC	164	2	ILGC 4	13133960	15275781
ILGC	164	1	ILGC 5	15286389	18375650
ILGE	165	1	ILGE 1	43854	10759600
ILGE	165	1	ILGE 3	11100687	13105130
ILGE	165	2	ILGE 4	13133960	15275781
ILGE	165	1	ILGE 5	15286389	18375650
ILLC	166	1	ILLC 1	43854	18344595
ILLD	167	1	ILLD 1	43854	18344595
ILLJ	168	1	ILLJ 1	43854	18375650

## Sheet: Figure1-RecombinationFrequency
chr	start	end	nMbp	ncm
LG01	1	500	7.06928	88.6557
LG01	2	501	7.0667	88.6074
LG01	3	502	7.05589	88.4355
LG01	4	503	7.0745	88.7139
LG01	5	504	7.08476	88.7989
LG01	6	505	7.09189	88.9766
LG01	7	506	7.09229	88.9995
LG01	8	507	7.09562	89.3642
LG01	9	508	7.12029	91.5172
LG01	10	509	7.12642	91.9963
LG01	11	510	7.13373	93.1479
LG01	12	511	7.13634	93.4729
LG01	13	512	7.13818	93.6756
LG01	14	513	7.14475	94.1678
LG01	15	514	7.15303	94.5725
LG01	16	515	7.16014	95.3684
LG01	17	516	7.17114	96.2357
LG01	18	517	7.17753	96.4985
LG01	19	518	7.15342	96.1052
LG01	20	519	7.13376	95.8635
LG01	21	520	7.12193	95.7108
LG01	22	521	7.10819	95.5583
LG01	23	522	7.0803	95.1505
LG01	24	523	7.07066	95.0632
LG01	25	524	7.11479	95.8929
LG01	26	525	7.13786	96.1954
LG01	27	526	7.15533	96.3931
LG01	28	527	7.1617	96.482
LG01	29	528	7.15704	96.3932
LG01	30	529	7.15475	96.3578
LG01	31	530	7.16134	96.4534
LG01	32	531	7.15353	96.3747
LG01	33	532	7.16236	96.5459
LG01	34	533	7.16538	96.8023
LG01	35	534	7.17227	97.7021
LG01	36	535	7.18674	98.3131
LG01	37	536	7.13473	98.5969
LG01	38	537	7.20677	99.7739
LG01	39	538	7.22605	100.108
LG01	40	539	7.22355	100.326
LG01	41	540	7.22952	100.49
LG01	42	541	7.1882	100.443
LG01	43	542	7.18501	100.434
LG01	44	543	7.18334	100.449
LG01	45	544	7.15031	100.377
LG01	46	545	7.15276	100.426
LG01	47	546	7.14915	100.432
LG01	48	547	7.14175	100.465
LG01	49	548	7.14942	100.597
LG01	50	549	7.15149	100.703
LG01	51	550	7.13829	100.669
LG01	52	551	7.12947	100.773
LG01	53	552	7.15644	101.233
LG01	54	553	7.15282	101.584
LG01	55	554	7.1588	101.686
LG01	56	555	7.15787	101.783
LG01	57	556	7.167	101.993
LG01	58	557	7.16973	102.1
LG01	59	558	7.17295	102.3
LG01	60	559	7.17073	102.729
LG01	61	560	7.17997	103.107
LG01	62	561	7.17571	103.221
LG01	63	562	7.17198	103.271
LG01	64	563	7.19923	104.959
LG01	65	564	7.19021	104.966
LG01	66	565	7.18305	104.891
LG01	67	566	7.18372	104.559
LG01	68	567	7.19442	104.395
LG01	69	568	7.17364	103.882
LG01	70	569	7.19463	103.842
LG01	71	570	7.19542	103.023
LG01	72	571	7.20626	102.789
LG01	73	572	7.21649	102.817
LG01	74	573	7.20432	102.715
LG01	75	574	7.228	102.817
LG01	76	575	7.19488	102.548
LG01	77	576	7.18635	102.484
LG01	78	577	7.17415	102.374
LG01	79	578	7.17161	102.334
LG01	80	579	7.16318	102.273
LG01	81	580	7.1428	102.104
LG01	82	581	7.1375	102.095
LG01	83	582	7.13983	102.216
LG01	84	583	7.14435	102.411
LG01	85	584	7.14092	102.419
LG01	86	585	7.12358	101.44
LG01	87	586	7.13075	100.837
LG01	88	587	7.12086	100.436
LG01	89	588	7.11023	100.214
LG01	90	589	7.10506	100.03
LG01	91	590	7.09708	99.8898
LG01	92	591	7.10793	99.9718
LG01	93	592	7.1494	100.589
LG01	94	593	7.14048	100.395
LG01	95	594	7.1416	100.021
LG01	96	595	7.16003	100.054
LG01	97	596	7.19268	98.8469
LG01	98	597	7.19369	98.8975
LG01	99	598	7.19426	98.9423
LG01	100	599	7.19509	98.9677
LG01	101	600	7.18766	98.9994
LG01	102	601	7.17001	98.892
LG01	103	602	7.15808	98.8305
LG01	104	603	7.1444	99.1016
LG01	105	604	7.07981	99.4155
LG01	106	605	7.08821	100.51
LG01	107	606	7.09166	102.842
LG01	108	607	7.09681	103.042
LG01	109	608	7.10213	103.349
LG01	110	609	7.10321	103.651
LG01	111	610	7.10473	103.755
LG01	112	611	7.10011	103.849
LG01	113	612	7.09552	104.054
LG01	114	613	7.09171	104.619
LG01	115	614	7.09936	105.848
LG01	116	615	7.12907	108.317
LG01	117	616	7.12444	108.098
LG01	118	617	7.13589	108.11
LG01	119	618	7.1294	107.87
LG01	120	619	7.13042	107.773
LG01	121	620	7.10909	107.158
LG01	122	621	7.09234	107.034
LG01	123	622	6.99465	106.3
LG01	124	623	6.99644	106.35
LG01	125	624	6.97854	106.211
LG01	126	625	6.98068	106.229
LG01	127	626	6.97101	106.171
LG01	128	627	6.98114	106.294
LG01	129	628	6.98039	106.313
LG01	130	629	6.98859	106.406
LG01	131	630	6.9846	106.328
LG01	132	631	7.00134	106.278
LG01	133	632	7.01566	106.273
LG01	134	633	7.00645	105.878
LG01	135	634	7.00778	105.552
LG01	136	635	7.01697	105.29
LG01	137	636	6.95545	103.291
LG01	138	637	6.93824	103.183
LG01	139	638	6.94686	103.253
LG01	140	639	6.93826	103.253
LG01	141	640	6.94392	103.29
LG01	142	641	6.95464	103.411
LG01	143	642	6.94253	103.341
LG01	144	643	6.92669	103.238
LG01	145	644	6.92956	103.254
LG01	146	645	6.93481	103.311
LG01	147	646	6.9226	103.24
LG01	148	647	6.90051	103.107
LG01	149	648	6.89905	103.148
LG01	150	649	6.88809	103.075
LG01	151	650	6.90507	103.233
LG01	152	651	6.92955	103.442
LG01	153	652	6.94169	103.433
LG01	154	653	6.96508	103.402
LG01	155	654	6.95118	102.767
LG01	156	655	6.95529	102.768
LG01	157	656	6.93936	102.209
LG01	158	657	6.92178	101.358
LG01	159	658	6.91563	101.013
LG01	160	659	6.91727	100.812
LG01	161	660	6.91288	100.55
LG01	162	661	6.93404	100.668
LG01	163	662	6.92481	100.158
LG01	164	663	6.8808	97.2314
LG01	165	664	6.88879	97.152
LG01	166	665	6.90177	97.0672
LG01	167	666	6.89785	96.9323
LG01	168	667	6.90287	96.8527
LG01	169	668	6.90791	96.3299
LG01	170	669	6.92603	96.311
LG01	171	670	6.955	96.4121
LG01	172	671	6.95365	96.1774
LG01	173	672	6.96017	96.0021
LG01	174	673	6.95866	95.7717
LG01	175	674	6.96009	95.6837
LG01	176	675	6.9489	95.3831
LG01	177	676	6.93206	94.588
LG01	178	677	6.93881	94.4961
LG01	179	678	6.94167	94.313
LG01	180	679	6.93344	94.2669
LG01	181	680	6.89524	93.3999
LG01	182	681	6.88442	93.1559
LG01	183	682	6.86774	92.7351
LG01	184	683	6.87752	92.7436
LG01	185	684	6.86407	91.666
LG01	186	685	6.85792	91.747
LG01	187	686	6.85621	91.7938
LG01	188	687	6.85474	91.8327
LG01	189	688	6.84256	91.8176
LG01	190	689	6.84061	91.905
LG01	191	690	6.88212	92.9138
LG01	192	691	6.88674	93.472
LG01	193	692	6.88415	93.9744
LG01	194	693	6.8804	94.2125
LG01	195	694	6.87048	94.9167
LG01	196	695	6.8899	95.586
LG01	197	696	6.89054	95.746
LG01	198	697	6.88892	95.8048
LG01	199	698	6.88309	96.1155
LG01	200	699	6.78553	96.2805
LG01	201	700	6.66898	96.3871
LG01	202	701	6.6613	96.367
LG01	203	702	6.65863	96.4017
LG01	204	703	6.66975	96.5754
LG01	205	704	6.66882	96.6193
LG01	206	705	6.66452	96.6582
LG01	207	706	6.65616	96.7757
LG01	208	707	6.67124	96.9314
LG01	209	708	6.67691	96.9881
LG01	210	709	6.6849	97.1442
LG01	211	710	6.62354	96.4888
LG01	212	711	6.6193	96.4451
LG01	213	712	6.64695	96.7398
LG01	214	713	6.64778	96.7283
LG01	215	714	6.61998	96.4329
LG01	216	715	6.62031	96.4457
LG01	217	716	6.61151	96.3367
LG01	218	717	6.60709	96.307
LG01	219	718	6.6474	96.6908
LG01	220	719	6.65402	96.7286
LG01	221	720	6.64387	96.6333
LG01	222	721	6.62633	96.4602
LG01	223	722	6.60178	96.1279
LG01	224	723	6.60278	96.2151
LG01	225	724	6.60509	96.1768
LG01	226	725	6.61186	96.3223
LG01	227	726	6.65952	98.0306
LG01	228	727	6.65927	97.9755
LG01	229	728	6.63921	97.758
LG01	230	729	6.64483	97.7105
LG01	231	730	6.64318	97.6902
LG01	232	731	6.61034	97.3208
LG01	233	732	6.59975	97.2616
LG01	234	733	6.59098	97.1115
LG01	235	734	6.56094	96.7263
LG01	236	735	6.59172	96.7816
LG01	237	736	6.62279	96.9017
LG01	238	737	6.64422	96.8892
LG01	239	738	6.67753	97.0288
LG01	240	739	6.64938	96.7184
LG01	241	740	6.65875	96.7285
LG01	242	741	6.65819	96.6597
LG01	243	742	6.69314	96.7347
LG01	244	743	6.72431	96.792
LG01	245	744	6.73644	95.1229
LG01	246	745	6.76086	94.3878
LG01	247	746	6.75203	93.1941
LG01	248	747	6.75384	93.1682
LG01	249	748	6.75067	93.0094
LG01	250	749	6.76011	92.9836
LG01	251	750	6.75666	92.7556
LG01	252	751	6.75412	92.6635
LG01	253	752	6.75614	92.3192
LG01	254	753	6.7569	92.2296
LG01	255	754	6.76115	92.3207
LG01	256	755	6.73745	91.8876
LG01	257	756	6.74453	92.0854
LG01	258	757	6.78011	93.6183
LG01	259	758	6.79292	94.2245
LG01	260	759	6.79753	94.4933
LG01	261	760	6.79076	94.8703
LG01	262	761	6.78459	94.8981
LG01	263	762	6.77693	95.7511
LG01	264	763	6.77888	96.3618
LG01	265	764	6.75411	96.4199
LG01	266	765	6.74595	97.5094
LG01	267	766	6.73575	98.0734
LG01	268	767	6.71463	98.1124
LG01	269	768	6.69218	98.2443
LG01	270	769	6.67589	102.517
LG01	271	770	6.67871	102.957
LG01	272	771	6.68299	103.679
LG01	273	772	6.68629	104.698
LG01	274	773	6.68362	104.811
LG01	275	774	6.68445	105.499
LG01	276	775	6.67755	105.52
LG01	277	776	6.67259	105.542
LG01	278	777	6.65822	105.592
LG01	279	778	6.62774	105.482
LG01	280	779	6.63153	105.54
LG01	281	780	6.68698	106.215
LG01	282	781	6.69153	106.339
LG01	283	782	6.70082	106.481
LG01	284	783	6.69021	106.457
LG01	285	784	6.68602	106.497
LG01	286	785	6.66995	106.437
LG01	287	786	6.67028	106.49
LG01	288	787	6.66995	106.586
LG01	289	788	6.65852	106.549
LG01	290	789	6.66151	106.434
LG01	291	790	6.69448	106.768
LG01	292	791	6.70089	106.768
LG01	293	792	6.69215	106.55
LG01	294	793	6.70973	106.665
LG01	295	794	6.70588	106.591
LG01	296	795	6.69571	106.294
LG01	297	796	6.69336	106.133
LG01	298	797	6.68005	105.31
LG01	299	798	6.69846	104.001
LG01	300	799	6.70067	104.387
LG01	301	800	6.69717	104.43
LG01	302	801	6.70296	105.156
LG01	303	802	6.70862	105.439
LG01	304	803	6.71895	105.761
LG01	305	804	6.70796	105.71
LG01	306	805	6.70903	105.797
LG01	307	806	6.65223	105.76
LG01	308	807	6.65296	105.849
LG01	309	808	6.6395	105.881
LG01	310	809	6.62929	106.094
LG01	311	810	6.65238	106.531
LG01	312	811	6.66259	106.713
LG01	313	812	6.6598	106.702
LG01	314	813	6.65889	106.708
LG01	315	814	6.6513	106.677
LG01	316	815	6.66236	106.801
LG01	317	816	6.67571	106.994
LG01	318	817	6.66862	106.949
LG01	319	818	6.69625	107.226
LG01	320	819	6.70383	107.408
LG01	321	820	6.70062	107.394
LG01	322	821	6.71383	107.59
LG01	323	822	6.71375	107.619
LG01	324	823	6.66525	107.338
LG01	325	824	6.65909	107.315
LG01	326	825	6.656	107.347
LG01	327	826	6.63833	107.272
LG01	328	827	6.63217	107.53
LG01	329	828	6.61883	107.66
LG01	330	829	6.62797	108.074
LG01	331	830	6.63145	108.703
LG01	332	831	6.6282	108.769
LG01	333	832	6.62667	108.791
LG01	334	833	6.6454	109.974
LG01	335	834	6.63654	110.116
LG01	336	835	6.69467	112.033
LG01	337	836	6.68011	111.928
LG01	338	837	6.67587	111.936
LG01	339	838	6.67811	112.014
LG01	340	839	6.68447	112.299
LG01	341	840	6.7221	112.806
LG01	342	841	6.72505	112.794
LG01	343	842	6.72765	112.903
LG01	344	843	6.7186	112.788
LG01	345	844	6.73819	113.025
LG01	346	845	6.75709	113.275
LG01	347	846	6.72951	113.006
LG01	348	847	6.72056	113.007
LG01	349	848	6.70898	112.935
LG01	350	849	6.72118	113.15
LG01	351	850	6.69641	112.99
LG01	352	851	6.69137	113.002
LG01	353	852	6.67761	112.923
LG01	354	853	6.67697	112.958
LG01	355	854	6.66564	112.897
LG01	356	855	6.67073	113.019
LG01	357	856	6.68308	113.291
LG01	358	857	6.63162	112.873
LG01	359	858	6.63363	112.895
LG01	360	859	6.61093	112.767
LG01	361	860	6.64776	114.069
LG01	362	861	6.65206	114.464
LG01	363	862	6.66523	114.893
LG01	364	863	6.67085	115.026
LG01	365	864	6.67863	115.36
LG01	366	865	6.69447	115.685
LG01	367	866	6.65899	115.54
LG01	368	867	6.66404	115.678
LG01	369	868	6.66138	115.756
LG01	370	869	6.61635	115.453
LG01	371	870	6.58467	115.24
LG01	372	871	6.60054	115.695
LG01	373	872	6.60128	115.975
LG01	374	873	6.53425	115.661
LG01	375	874	6.53528	116.432
LG01	376	875	6.55063	116.925
LG01	377	876	6.52958	116.933
LG01	378	877	6.53773	117.439
LG01	379	878	6.51938	117.48
LG01	380	879	6.51715	117.618
LG01	381	880	6.50341	117.695
LG01	382	881	6.50112	117.831
LG01	383	882	6.50203	118.079
LG01	384	883	6.48149	118.096
LG01	385	884	6.48219	118.155
LG01	386	885	6.48862	118.326
LG01	387	886	6.48474	118.328
LG01	388	887	6.50785	118.617
LG01	389	888	6.50246	118.61
LG01	390	889	6.51242	118.75
LG01	391	890	6.51559	118.787
LG01	392	891	6.52992	118.993
LG01	393	892	6.52702	119.069
LG01	394	893	6.51573	119.089
LG01	395	894	6.48374	118.994
LG01	396	895	6.48807	119.036
LG01	397	896	6.51891	119.428
LG01	398	897	6.52075	119.525
LG01	399	898	6.52082	119.548
LG01	400	899	6.50242	119.587
LG01	401	900	6.50785	119.659
LG01	402	901	6.5126	119.781
LG01	403	902	6.53363	120.176
LG01	404	903	6.53424	120.212
LG01	405	904	6.58307	120.75
LG01	406	905	6.58553	120.781
LG01	407	906	6.56586	120.757
LG01	408	907	6.56465	120.818
LG01	409	908	6.56788	120.887
LG01	410	909	6.54607	120.913
LG01	411	910	6.57186	121.704
LG01	412	911	6.55674	121.724
LG01	413	912	6.54147	121.809
LG01	414	913	6.52874	121.82
LG01	415	914	6.52791	121.883
LG01	416	915	6.52797	121.965
LG01	417	916	6.52586	121.803
LG01	418	917	6.52632	121.727
LG01	419	918	6.52821	121.748
LG01	420	919	6.55612	122.066
LG01	421	920	6.56322	122.208
LG01	422	921	6.5627	121.732
LG01	423	922	6.5401	120.488
LG01	424	923	6.52795	119.918
LG01	425	924	6.53379	120.067
LG01	426	925	6.53879	120.071
LG01	427	926	6.53605	119.769
LG01	428	927	6.54989	120.054
LG01	429	928	6.54432	119.72
LG01	430	929	6.55867	119.92
LG01	431	930	6.56719	120.08
LG01	432	931	6.5851	120.38
LG01	433	932	6.58626	120.25
LG01	434	933	6.57921	120.165
LG01	435	934	6.60286	120.78
LG01	436	935	6.5944	120.912
LG01	437	936	6.58434	120.91
LG01	438	937	6.57763	121.035
LG01	439	938	6.58516	121.195
LG01	440	939	6.60149	121.465
LG01	441	940	6.57981	121.408
LG01	442	941	6.57783	121.69
LG01	443	942	6.58137	121.807
LG01	444	943	6.59065	121.98
LG01	445	944	6.61444	122.405
LG01	446	945	6.61911	122.471
LG01	447	946	6.6067	122.533
LG01	448	947	6.61136	122.682
LG01	449	948	6.65824	123.379
LG01	450	949	6.69577	124.094
LG01	451	950	6.68901	124.163
LG01	452	951	6.69413	124.362
LG01	453	952	6.68806	124.355
LG01	454	953	6.69243	124.488
LG01	455	954	6.68905	124.557
LG01	456	955	6.68162	124.554
LG01	457	956	6.68075	124.553
LG01	458	957	6.6583	124.576
LG01	459	958	6.65302	124.607
LG01	460	959	6.66404	124.849
LG01	461	960	6.67574	125.066
LG01	462	961	6.72528	126.825
LG01	463	962	6.72936	126.907
LG01	464	963	6.7379	126.987
LG01	465	964	6.73402	127.121
LG01	466	965	6.73932	127.24
LG01	467	966	6.73801	127.288
LG01	468	967	6.72872	127.235
LG01	469	968	6.73116	127.291
LG01	470	969	6.73919	127.411
LG01	471	970	6.73943	127.468
LG01	472	971	6.72137	127.413
LG01	473	972	6.71197	127.473
LG01	474	973	6.74393	127.891
LG01	475	974	6.70915	127.929
LG01	476	975	6.71201	128.134
LG01	477	976	6.71797	128.23
LG01	478	977	6.70056	127.624
LG01	479	978	6.68983	127.294
LG01	480	979	6.69098	127.265
LG01	481	980	6.69552	127.435
LG01	482	981	6.67094	126.677
LG01	483	982	6.67	126.55
LG01	484	983	6.67418	126.777
LG01	485	984	6.66782	126.705
LG01	486	985	6.66069	126.544
LG01	487	986	6.66563	126.792
LG01	488	987	6.6767	129.159
LG01	489	988	6.68759	129.232
LG01	490	989	6.68883	129.249
LG01	491	990	6.69628	129.252
LG01	492	991	6.70041	129.27
LG01	493	992	6.70651	129.307
LG01	494	993	6.70978	129.165
LG01	495	994	6.71324	129.174
LG01	496	995	6.7126	129.153
LG01	497	996	6.71386	129.079
LG01	498	997	6.7141	129.07
LG01	499	998	6.72848	129.938
LG01	500	999	6.73411	130.1
LG01	501	1000	6.74535	130.983
LG01	502	1001	6.74781	131.434
LG01	503	1002	6.74012	132.017
LG01	504	1003	6.75248	132.82
LG01	505	1004	6.75083	132.81
LG01	506	1005	6.75075	132.832
LG01	507	1006	6.75172	132.553
LG01	508	1007	6.72683	130.488
LG01	509	1008	6.72933	130.21
LG01	510	1009	6.77451	131.106
LG01	511	1010	6.78111	130.89
LG01	512	1011	6.78655	130.895
LG01	513	1012	6.79333	130.583
LG01	514	1013	6.78985	130.397
LG01	515	1014	6.78125	129.604
LG01	516	1015	6.76846	128.693
LG01	517	1016	6.76594	128.53
LG01	518	1017	6.76368	128.52
LG01	519	1018	6.78018	128.757
LG01	520	1019	6.77243	128.645
LG01	521	1020	6.78275	128.824
LG01	522	1021	6.78501	128.851
LG01	523	1022	6.79169	128.961
LG01	524	1023	6.75734	128.868
LG01	525	1024	6.7329	128.718
LG01	526	1025	6.71858	128.905
LG01	527	1026	6.67779	128.307
LG01	528	1027	6.67744	128.291
LG01	529	1028	6.67812	128.277
LG01	530	1029	6.67564	128.181
LG01	531	1030	6.6754	128.141
LG01	532	1031	6.67432	128.037
LG01	533	1032	6.70383	128.047
LG01	534	1033	6.72182	127.387
LG01	535	1034	6.71385	126.834
LG01	536	1035	6.70724	126.349
LG01	537	1036	6.6278	125.2
LG01	538	1037	6.65057	125.424
LG01	539	1038	6.63607	125.204
LG01	540	1039	6.62911	125.1
LG01	541	1040	6.6295	125.364
LG01	542	1041	6.63338	125.431
LG01	543	1042	6.64442	125.902
LG01	544	1043	6.66534	127.113
LG01	545	1044	6.67131	127.176
LG01	546	1045	6.67269	127.186
LG01	547	1046	6.69579	127.405
LG01	548	1047	6.72556	127.673
LG01	549	1048	6.73513	127.731
LG01	550	1049	6.77232	127.933
LG01	551	1050	6.75956	127.747
LG01	552	1051	6.73257	127.314
LG01	553	1052	6.71943	126.924
LG01	554	1053	6.71203	126.818
LG01	555	1054	6.73056	126.827
LG01	556	1055	6.72659	126.662
LG01	557	1056	6.72229	126.554
LG01	558	1057	6.72111	126.381
LG01	559	1058	6.71378	125.938
LG01	560	1059	6.70502	125.575
LG01	561	1060	6.71037	125.475
LG01	562	1061	6.71259	125.418
LG01	563	1062	6.68417	123.746
LG01	564	1063	6.6909	123.789
LG01	565	1064	6.71414	123.931
LG01	566	1065	6.69944	123.891
LG01	567	1066	6.66872	123.721
LG01	568	1067	6.67933	123.781
LG01	569	1068	6.65765	123.717
LG01	570	1069	6.6409	123.637
LG01	571	1070	6.62365	123.563
LG01	572	1071	6.61837	123.58
LG01	573	1072	6.63451	123.715
LG01	574	1073	6.65922	123.958
LG01	575	1074	6.66309	123.98
LG01	576	1075	6.67009	124.069
LG01	577	1076	6.67902	125.784
LG01	578	1077	6.68415	125.926
LG01	579	1078	6.68806	126.045
LG01	580	1079	6.69544	126.217
LG01	581	1080	6.70638	126.518
LG01	582	1081	6.75451	127.206
LG01	583	1082	6.7754	127.356
LG01	584	1083	6.80301	127.666
LG01	585	1084	6.80181	127.608
LG01	586	1085	6.78857	127.376
LG01	587	1086	6.78991	127.336
LG01	588	1087	6.79991	127.375
LG01	589	1088	6.80746	127.415
LG01	590	1089	6.80493	127.368
LG01	591	1090	6.79475	127.19
LG01	592	1091	6.76161	126.624
LG01	593	1092	6.77983	126.676
LG01	594	1093	6.78522	126.636
LG01	595	1094	6.76571	126.358
LG01	596	1095	6.73254	125.759
LG01	597	1096	6.75484	125.826
LG01	598	1097	6.77008	125.873
LG01	599	1098	6.78495	125.928
LG01	600	1099	6.77974	125.857
LG01	601	1100	6.77709	125.886
LG01	602	1101	6.77799	125.916
LG01	603	1102	6.77546	125.652
LG01	604	1103	6.78885	125.401
LG01	605	1104	6.78893	124.598
LG01	606	1105	6.79031	122.541
LG01	607	1106	6.79344	122.547
LG01	608	1107	6.80121	122.58
LG01	609	1108	6.79486	122.28
LG01	610	1109	6.79792	122.325
LG01	611	1110	6.79838	122.248
LG01	612	1111	6.81042	122.319
LG01	613	1112	6.8246	122.323
LG01	614	1113	6.83504	121.772
LG01	615	1114	6.8057	119.344
LG01	616	1115	6.81206	119.646
LG01	617	1116	6.82218	120.371
LG01	618	1117	6.82199	120.397
LG01	619	1118	6.83258	120.827
LG01	620	1119	6.83609	121.055
LG01	621	1120	6.84996	121.64
LG01	622	1121	6.8558	121.634
LG01	623	1122	6.8427	121.476
LG01	624	1123	6.84124	121.416
LG01	625	1124	6.85751	121.44
LG01	626	1125	6.8526	121.382
LG01	627	1126	6.87035	121.23
LG01	628	1127	6.8661	121.147
LG01	629	1128	6.87519	121.043
LG01	630	1129	6.88334	121.024
LG01	631	1130	6.86426	120.841
LG01	632	1131	6.88796	120.802
LG01	633	1132	6.93312	120.882
LG01	634	1133	6.94928	120.832
LG01	635	1134	6.987	120.83
LG01	636	1135	6.97654	120.711
LG01	637	1136	7.0011	120.738
LG01	638	1137	7.00445	120.695
LG01	639	1138	7.00833	120.611
LG01	640	1139	7.01029	120.55
LG01	641	1140	6.98893	120.356
LG01	642	1141	7.01129	120.394
LG01	643	1142	7.01162	120.382
LG01	644	1143	7.00732	120.323
LG01	645	1144	7.01091	120.286
LG01	646	1145	7.00959	120.257
LG01	647	1146	7.02644	120.222
LG01	648	1147	7.01291	120.072
LG01	649	1148	7.01743	120.074
LG01	650	1149	7.00243	120.048
LG01	651	1150	6.97208	120.035
LG01	652	1151	6.9551	119.926
LG01	653	1152	6.91937	119.454
LG01	654	1153	6.91558	119.324
LG01	655	1154	6.91767	119.398
LG01	656	1155	6.91983	119.5
LG01	657	1156	6.91987	119.423
LG01	658	1157	6.91742	119.505
LG01	659	1158	6.92073	119.735
LG01	660	1159	6.92512	119.993
LG01	661	1160	6.91413	120.297
LG01	662	1161	6.92017	120.622
LG01	663	1162	6.91619	120.799
LG01	664	1163	6.91014	120.903
LG01	665	1164	6.91928	121.249
LG01	666	1165	6.92578	121.291
LG01	667	1166	6.92565	121.399
LG01	668	1167	6.90753	121.244
LG01	669	1168	6.88947	121.159
LG01	670	1169	6.86201	120.97
LG01	671	1170	6.85821	120.954
LG01	672	1171	6.85603	121.021
LG01	673	1172	6.87681	121.388
LG01	674	1173	6.89269	121.639
LG01	675	1174	6.89817	121.73
LG01	676	1175	6.89827	121.726
LG01	677	1176	6.90389	121.845
LG01	678	1177	6.91602	121.957
LG01	679	1178	6.92309	122.041
LG01	680	1179	6.97053	122.527
LG01	681	1180	6.99385	122.764
LG01	682	1181	7.01804	123.011
LG01	683	1182	7.0208	123.035
LG01	684	1183	7.04664	123.335
LG01	685	1184	7.04487	123.343
LG01	686	1185	7.03995	123.306
LG01	687	1186	7.05121	123.414
LG01	688	1187	7.06139	123.545
LG01	689	1188	7.05659	123.486
LG01	690	1189	7.00647	122.514
LG01	691	1190	7.00538	122.05
LG01	692	1191	7.00576	121.584
LG01	693	1192	7.00687	121.353
LG01	694	1193	7.00118	120.666
LG01	695	1194	6.98808	120.084
LG01	696	1195	7.00174	120.383
LG01	697	1196	7.03444	121.253
LG01	698	1197	7.04496	121.393
LG01	699	1198	7.05268	121.275
LG01	700	1199	7.05461	121.014
LG01	701	1200	7.07426	121.279
LG01	702	1201	7.13178	121.902
LG01	703	1202	7.12083	121.806
LG01	704	1203	7.12619	121.837
LG01	705	1204	7.12646	121.776
LG01	706	1205	7.11587	121.573
LG01	707	1206	7.0945	121.287
LG01	708	1207	7.08677	121.141
LG01	709	1208	7.07469	120.955
LG01	710	1209	7.08056	120.923
LG01	711	1210	7.07784	120.836
LG01	712	1211	7.05454	120.534
LG01	713	1212	7.08807	120.561
LG01	714	1213	7.11944	120.566
LG01	715	1214	7.12388	120.493
LG01	716	1215	7.15482	120.524
LG01	717	1216	7.17295	120.487
LG01	718	1217	7.15831	120.087
LG01	719	1218	7.15119	119.994
LG01	720	1219	7.15063	119.946
LG01	721	1220	7.16672	119.959
LG01	722	1221	7.18678	119.915
LG01	723	1222	7.18094	119.807
LG01	724	1223	7.16275	119.602
LG01	725	1224	7.20203	119.465
LG01	726	1225	7.19782	117.822
LG01	727	1226	7.25919	117.907
LG01	728	1227	7.30776	117.959
LG01	729	1228	7.30104	117.906
LG01	730	1229	7.30893	117.919
LG01	731	1230	7.37237	118.008
LG01	732	1231	7.39309	118.033
LG01	733	1232	7.46628	118.137
LG01	734	1233	7.45618	118.12
LG01	735	1234	7.48058	118.03
LG01	736	1235	7.46781	117.928
LG01	737	1236	7.44475	117.799
LG01	738	1237	7.45168	117.713
LG01	739	1238	7.47551	117.753
LG01	740	1239	7.46581	117.703
LG01	741	1240	7.47454	117.672
LG01	742	1241	7.43359	117.487
LG01	743	1242	7.40667	117.356
LG01	744	1243	7.38458	117.222
LG01	745	1244	7.36689	117.096
LG01	746	1245	7.38828	117.154
LG01	747	1246	7.38935	117.145
LG01	748	1247	7.40264	117.195
LG01	749	1248	7.39628	117.171
LG01	750	1249	7.43322	117.311
LG01	751	1250	7.43237	117.315
LG01	752	1251	7.42305	117.276
LG01	753	1252	7.44588	117.349
LG01	754	1253	7.44294	117.28
LG01	755	1254	7.44319	117.227
LG01	756	1255	7.46192	116.949
LG01	757	1256	7.44594	115.462
LG01	758	1257	7.43405	114.867
LG01	759	1258	7.48052	114.809
LG01	760	1259	7.47142	114.35
LG01	761	1260	7.47136	114.304
LG01	762	1261	7.45554	113.341
LG01	763	1262	7.54682	113.093
LG01	764	1263	7.55541	112.965
LG01	765	1264	7.52679	111.709
LG01	766	1265	7.54302	111.17
LG01	767	1266	7.60694	111.29
LG01	768	1267	7.61251	111.078
LG01	769	1268	7.61241	106.728
LG01	770	1269	7.62924	106.356
LG01	771	1270	7.63223	105.682
LG01	772	1271	7.63321	104.659
LG01	773	1272	7.64546	104.589
LG01	774	1273	7.62612	103.82
LG01	775	1274	7.62509	103.764
LG01	776	1275	7.6263	103.71
LG01	777	1276	7.64766	103.689
LG01	778	1277	7.64929	103.668
LG01	779	1278	7.6456	103.61
LG01	780	1279	7.58553	102.921
LG01	781	1280	7.57282	102.759
LG01	782	1281	7.55865	102.592
LG01	783	1282	7.56069	102.584
LG01	784	1283	7.55555	102.491
LG01	785	1284	7.56648	102.524
LG01	786	1285	7.57037	102.486
LG01	787	1286	7.56068	102.452
LG01	788	1287	7.56179	102.416
LG01	789	1288	7.56231	102.579
LG01	790	1289	7.52709	102.214
LG01	791	1290	7.52196	102.237
LG01	792	1291	7.52224	102.24
LG01	793	1292	7.50422	102.182
LG01	794	1293	7.51237	102.197
LG01	795	1294	7.51269	102.482
LG01	796	1295	7.52025	102.667
LG01	797	1296	7.51441	102.655
LG01	798	1297	7.51242	102.787
LG01	799	1298	7.50858	102.582
LG01	800	1299	7.52214	103.305
LG01	801	1300	7.5109	103.397
LG01	802	1301	7.50203	103.111
LG01	803	1302	7.50212	102.868
LG01	804	1303	7.50581	102.878
LG01	805	1304	7.50928	102.842
LG01	806	1305	7.50126	102.525
LG01	807	1306	7.50015	102.44
LG01	808	1307	7.4916	102.275
LG01	809	1308	7.48134	101.96
LG01	810	1309	7.45784	101.513
LG01	811	1310	7.44862	101.377
LG01	812	1311	7.46612	101.5
LG01	813	1312	7.4757	101.561
LG01	814	1313	7.47921	101.568
LG01	815	1314	7.47262	101.483
LG01	816	1315	7.4605	101.322
LG01	817	1316	7.46907	101.359
LG01	818	1317	7.45372	101.22
LG01	819	1318	7.45934	101.256
LG01	820	1319	7.47084	101.384
LG01	821	1320	7.46486	101.424
LG01	822	1321	7.47491	101.557
LG01	823	1322	7.48168	101.772
LG01	824	1323	7.4908	102.089
LG01	825	1324	7.50561	102.562
LG01	826	1325	7.51123	102.843
LG01	827	1326	7.50516	102.628
LG01	828	1327	7.51234	102.805
LG01	829	1328	7.50464	102.544
LG01	830	1329	7.49134	102.017
LG01	831	1330	7.49652	102.214
LG01	832	1331	7.49511	102.271
LG01	833	1332	7.47302	101.387
LG01	834	1333	7.47494	101.343
LG01	835	1334	7.4267	99.6131
LG01	836	1335	7.43473	99.6624
LG01	837	1336	7.43443	99.6227
LG01	838	1337	7.44138	99.6496
LG01	839	1338	7.4434	99.5363
LG01	840	1339	7.40408	99.0394
LG01	841	1340	7.40237	99.1024
LG01	842	1341	7.40547	99.0624
LG01	843	1342	7.4096	99.1433
LG01	844	1343	7.39018	98.8883
LG01	845	1344	7.37911	99.0859
LG01	846	1345	7.3793	99.8016
LG01	847	1346	7.39183	101.669
LG01	848	1347	7.40492	102.377
LG01	849	1348	7.39049	102.359
LG01	850	1349	7.3893	102.485
LG01	851	1350	7.38664	102.563
LG01	852	1351	7.38892	102.811
LG01	853	1352	7.39169	103.035
LG01	854	1353	7.43392	105.134
LG01	855	1354	7.43313	105.564
LG01	856	1355	7.42222	105.779
LG01	857	1356	7.42135	105.848
LG01	858	1357	7.42628	106.11
LG01	859	1358	7.43401	106.682
LG01	860	1359	7.36506	105.323
LG01	861	1360	7.34882	104.892
LG01	862	1361	7.33277	104.427
LG01	863	1362	7.33621	104.519
LG01	864	1363	7.33052	104.267
LG01	865	1364	7.32965	104.296
LG01	866	1365	7.31505	104.1
LG01	867	1366	7.36641	105.733
LG01	868	1367	7.35603	105.537
LG01	869	1368	7.38226	105.944
LG01	870	1369	7.38479	105.959
LG01	871	1370	7.37067	105.62
LG01	872	1371	7.37962	105.482
LG01	873	1372	7.38305	105.363
LG01	874	1373	7.43533	105.534
LG01	875	1374	7.42405	105.16
LG01	876	1375	7.42285	105.005
LG01	877	1376	7.41047	104.551
LG01	878	1377	7.4199	104.628
LG01	879	1378	7.45344	105.098
LG01	880	1379	7.45851	105.136
LG01	881	1380	7.47186	105.312
LG01	882	1381	7.47338	105.247
LG01	883	1382	7.47329	105.182
LG01	884	1383	7.47148	105.171
LG01	885	1384	7.45898	105.017
LG01	886	1385	7.4615	105.019
LG01	887	1386	7.45123	104.904
LG01	888	1387	7.45162	104.922
LG01	889	1388	7.45224	104.911
LG01	890	1389	7.44637	104.906
LG01	891	1390	7.44306	104.821
LG01	892	1391	7.43387	104.767
LG01	893	1392	7.43603	104.76
LG01	894	1393	7.44862	104.888
LG01	895	1394	7.45667	105.031
LG01	896	1395	7.42723	104.691
LG01	897	1396	7.46258	105.127
LG01	898	1397	7.58768	106.695
LG01	899	1398	7.58947	106.686
LG01	900	1399	7.60246	106.806
LG01	901	1400	7.60226	106.863
LG01	902	1401	7.56774	106.507
LG01	903	1402	7.57124	106.529
LG01	904	1403	7.52757	106.071
LG01	905	1404	7.54828	106.339
LG01	906	1405	7.55271	106.328
LG01	907	1406	7.55592	106.414
LG01	908	1407	7.56294	106.461
LG01	909	1408	7.56644	106.477
LG01	910	1409	7.5224	105.75
LG01	911	1410	7.52402	105.757
LG01	912	1411	7.53153	105.947
LG01	913	1412	7.52991	106.302
LG01	914	1413	7.52587	106.366
LG01	915	1414	7.52747	106.956
LG01	916	1415	7.55688	107.682
LG01	917	1416	7.56058	107.847
LG01	918	1417	7.57307	108.147
LG01	919	1418	7.55175	107.779
LG01	920	1419	7.54514	107.718
LG01	921	1420	7.53484	107.545
LG01	922	1421	7.54132	107.691
LG01	923	1422	7.53925	107.638
LG01	924	1423	7.54131	107.764
LG01	925	1424	7.53127	107.66
LG01	926	1425	7.53026	107.793
LG01	927	1426	7.51977	107.77
LG01	928	1427	7.51949	107.925
LG01	929	1428	7.53238	108.8
LG01	930	1429	7.52892	108.806
LG01	931	1430	7.51328	108.518
LG01	932	1431	7.52101	108.83
LG01	933	1432	7.5144	108.742
LG01	934	1433	7.47601	108.3
LG01	935	1434	7.47907	108.616
LG01	936	1435	7.48999	109.346
LG01	937	1436	7.48814	109.227
LG01	938	1437	7.49063	109.188
LG01	939	1438	7.47969	108.972
LG01	940	1439	7.4908	109.063
LG01	941	1440	7.47767	108.752
LG01	942	1441	7.51703	109.057
LG01	943	1442	7.52762	109.088
LG01	944	1443	7.51539	108.757
LG01	945	1444	7.51376	108.749
LG01	946	1445	7.53105	108.795
LG01	947	1446	7.52444	108.653
LG01	948	1447	7.48042	107.986
LG01	949	1448	7.45434	107.38
LG01	950	1449	7.45757	107.319
LG01	951	1450	7.46204	107.187
LG01	952	1451	7.48151	107.287
LG01	953	1452	7.50853	107.372
LG01	954	1453	7.5258	107.41
LG01	955	1454	7.52891	107.403
LG01	956	1455	7.54752	107.523
LG01	957	1456	7.55937	107.496
LG01	958	1457	7.5668	107.516
LG01	959	1458	7.56519	107.33
LG01	960	1459	7.55904	107.161
LG01	961	1460	7.52824	105.537
LG01	962	1461	7.54378	105.603
LG01	963	1462	7.55338	105.639
LG01	964	1463	7.55679	105.553
LG01	965	1464	7.55005	105.465
LG01	966	1465	7.54789	105.39
LG01	967	1466	7.55783	105.456
LG01	968	1467	7.56249	105.474
LG01	969	1468	7.56604	105.433
LG01	970	1469	7.57254	105.451
LG01	971	1470	7.56781	105.395
LG01	972	1471	7.59324	105.449
LG01	973	1472	7.56326	105.053
LG01	974	1473	7.56099	104.864
LG01	975	1474	7.56037	104.673
LG01	976	1475	7.55118	103.925
LG01	977	1476	7.55771	103.833
LG01	978	1477	7.56283	103.515
LG01	979	1478	7.55234	103.225
LG01	980	1479	7.56792	103.083
LG01	981	1480	7.57027	103.076
LG01	982	1481	7.56355	102.862
LG01	983	1482	7.57266	102.629
LG01	984	1483	7.57375	102.57
LG01	985	1484	7.5871	102.574
LG01	986	1485	7.58228	102.261
LG01	987	1486	7.5614	99.6773
LG01	988	1487	7.5517	99.5629
LG01	989	1488	7.55192	99.5557
LG01	990	1489	7.55675	99.5081
LG01	991	1490	7.57623	99.5878
LG01	992	1491	7.59085	99.6387
LG01	993	1492	7.57309	99.396
LG01	994	1493	7.56534	99.2757
LG01	995	1494	7.56587	99.2781
LG01	996	1495	7.58914	99.4204
LG01	997	1496	7.62749	99.5697
LG01	998	1497	7.61974	98.7065
LG01	999	1498	7.62448	98.5836
LG01	1000	1499	7.61664	97.7141
LG01	1001	1500	7.62305	97.2293
LG01	1002	1501	7.63041	96.4302
LG01	1003	1502	7.61412	95.5647
LG01	1004	1503	7.61265	95.4243
LG01	1005	1504	7.61578	95.354
LG01	1006	1505	7.61411	95.2561
LG01	1007	1506	7.6122	95.088
LG01	1008	1507	7.61777	94.962
LG01	1009	1508	7.59816	93.0655
LG01	1010	1509	7.59569	92.9925
LG01	1011	1510	7.6055	92.8563
LG01	1012	1511	7.59572	92.702
LG01	1013	1512	7.60386	92.5348
LG01	1014	1513	7.61323	92.5306
LG01	1015	1514	7.61586	92.5316
LG01	1016	1515	7.61389	92.4047
LG01	1017	1516	7.62909	92.5824
LG01	1018	1517	7.63009	92.8156
LG01	1019	1518	7.64213	93.1467
LG01	1020	1519	7.66507	93.6823
LG01	1021	1520	7.66537	93.6083
LG01	1022	1521	7.6567	93.3229
LG01	1023	1522	7.64447	92.5316
LG01	1024	1523	7.6456	92.3259
LG01	1025	1524	7.64151	91.7982
LG01	1026	1525	7.6576	91.8605
LG01	1027	1526	7.66107	91.8916
LG01	1028	1527	7.72843	92.2648
LG01	1029	1528	7.72714	92.2551
LG01	1030	1529	7.72415	92.2167
LG01	1031	1530	7.71944	92.1512
LG01	1032	1531	7.71284	92.0675
LG01	1033	1532	7.68307	91.8167
LG01	1034	1533	7.74491	92.1568
LG01	1035	1534	7.78155	92.361
LG01	1036	1535	7.77961	92.3075
LG01	1037	1536	7.73037	91.7226
LG01	1038	1537	7.73147	91.665
LG01	1039	1538	7.72989	91.6165
LG01	1040	1539	7.71798	91.1729
LG01	1041	1540	7.75161	91.33
LG01	1042	1541	7.80847	92.2679
LG01	1043	1542	7.78859	91.0996
LG01	1044	1543	7.79368	91.3799
LG01	1045	1544	7.79656	91.4932
LG01	1046	1545	7.76392	91.2113
LG01	1047	1546	7.72679	90.8794
LG01	1048	1547	7.7162	91.2131
LG01	1049	1548	7.6867	91.4037
LG01	1050	1549	7.68907	91.6327
LG01	1051	1550	7.69076	91.7945
LG01	1052	1551	7.69204	92.7252
LG01	1053	1552	7.70386	94.0182
LG01	1054	1553	7.71661	95.5455
LG01	1055	1554	7.7343	96.5081
LG01	1056	1555	7.74458	96.8852
LG01	1057	1556	7.74331	97.0593
LG01	1058	1557	7.74242	97.1792
LG01	1059	1558	7.73958	97.2683
LG01	1060	1559	7.73579	97.2677
LG01	1061	1560	7.73879	97.4471
LG01	1062	1561	7.74331	97.8008
LG01	1063	1562	7.7178	97.6787
LG01	1064	1563	7.71814	98.1115
LG01	1065	1564	7.70535	98.06
LG01	1066	1565	7.72981	98.4571
LG01	1067	1566	7.72529	98.5464
LG01	1068	1567	7.72454	98.5513
LG01	1069	1568	7.74492	98.9643
LG01	1070	1569	7.73849	99.0055
LG01	1071	1570	7.72922	98.9427
LG01	1072	1571	7.71707	98.9126
LG01	1073	1572	7.68658	98.8794
LG01	1074	1573	7.68737	99.2998
LG01	1075	1574	7.68656	99.7259
LG01	1076	1575	7.67418	98.2964
LG01	1077	1576	7.68101	98.908
LG01	1078	1577	7.68685	99.5559
LG01	1079	1578	7.6934	100.294
LG01	1080	1579	7.68145	100.003
LG01	1081	1580	7.63792	99.3707
LG01	1082	1581	7.60716	99.0031
LG01	1083	1582	7.58531	98.8733
LG01	1084	1583	7.61011	99.3095
LG01	1085	1584	7.61988	99.4854
LG01	1086	1585	7.62036	99.505
LG01	1087	1586	7.61709	99.6128
LG01	1088	1587	7.60996	99.6139
LG01	1089	1588	7.63273	99.9514
LG01	1090	1589	7.64546	99.9965
LG01	1091	1590	7.6737	100.061
LG01	1092	1591	7.66638	99.9781
LG01	1093	1592	7.67767	99.982
LG01	1094	1593	7.68052	99.9872
LG01	1095	1594	7.65631	99.8397
LG01	1096	1595	7.6647	99.7917
LG01	1097	1596	7.66107	99.7377
LG01	1098	1597	7.73704	99.9295
LG01	1099	1598	7.78034	100.101
LG01	1100	1599	7.79674	100.296
LG01	1101	1600	7.80186	100.348
LG01	1102	1601	7.80973	100.42
LG01	1103	1602	7.78829	99.8587
LG01	1104	1603	7.80043	99.8722
LG01	1105	1604	7.81098	99.6948
LG01	1106	1605	7.84572	99.5925
LG01	1107	1606	7.85412	99.2915
LG01	1108	1607	7.85668	99.2262
LG01	1109	1608	7.85493	99.0881
LG01	1110	1609	7.86113	99.0472
LG01	1111	1610	7.85405	98.7106
LG01	1112	1611	7.8348	98.0622
LG01	1113	1612	7.83329	97.3805
LG01	1114	1613	7.85843	97.4134
LG01	1115	1614	7.86456	97.0881
LG01	1116	1615	7.88587	96.3363
LG01	1117	1616	7.88849	96.3001
LG01	1118	1617	7.8991	95.8741
LG01	1119	1618	7.90012	95.6309
LG01	1120	1619	7.8768	94.9243
LG01	1121	1620	7.8732	94.9136
LG01	1122	1621	7.9015	94.9974
LG01	1123	1622	7.90035	95.002
LG01	1124	1623	7.9006	95.005
LG01	1125	1624	7.9415	95.6475
LG01	1126	1625	7.89679	96.0328
LG01	1127	1626	7.89842	96.1285
LG01	1128	1627	7.88054	96.1937
LG01	1129	1628	7.87989	96.3685
LG01	1130	1629	7.90305	96.7168
LG01	1131	1630	7.86686	96.6476
LG01	1132	1631	7.85754	97.081
LG01	1133	1632	7.83123	97.0764
LG01	1134	1633	7.79444	97.1553
LG01	1135	1634	7.80239	97.2347
LG01	1136	1635	7.77492	97.258
LG01	1137	1636	7.76363	97.2653
LG01	1138	1637	7.76151	97.3692
LG01	1139	1638	7.75704	97.4647
LG01	1140	1639	7.76535	97.5592
LG01	1141	1640	7.77593	99.0387
LG01	1142	1641	7.77953	99.2554
LG01	1143	1642	7.8005	100.551
LG01	1144	1643	7.79693	100.813
LG01	1145	1644	7.81537	101.544
LG01	1146	1645	7.81346	102.456
LG01	1147	1646	7.81041	102.651
LG01	1148	1647	7.80801	102.903
LG01	1149	1648	7.80954	102.964
LG01	1150	1649	7.82269	103.595
LG01	1151	1650	7.82045	103.563
LG01	1152	1651	7.82102	103.53
LG01	1153	1652	7.82819	103.573
LG01	1154	1653	7.82925	103.454
LG01	1155	1654	7.82802	103.33
LG01	1156	1655	7.83935	103.495
LG01	1157	1656	7.8405	103.325
LG01	1158	1657	7.83546	103.079
LG01	1159	1658	7.83522	102.904
LG01	1160	1659	7.85053	102.745
LG01	1161	1660	7.84284	102.437
LG01	1162	1661	7.84922	102.328
LG01	1163	1662	7.84381	102.162
LG01	1164	1663	7.8444	101.966
LG01	1165	1664	7.84142	102.039
LG01	1166	1665	7.83613	101.906
LG01	1167	1666	7.84277	101.981
LG01	1168	1667	7.86102	102.18
LG01	1169	1668	7.87129	102.262
LG01	1170	1669	7.87682	102.379
LG01	1171	1670	7.86808	102.25
LG01	1172	1671	7.8536	102.018
LG01	1173	1672	7.85389	101.976
LG01	1174	1673	7.84896	101.913
LG01	1175	1674	7.85409	101.985
LG01	1176	1675	7.83858	101.775
LG01	1177	1676	7.85376	102.01
LG01	1178	1677	7.8643	102.238
LG01	1179	1678	7.81449	101.952
LG01	1180	1679	7.79899	102.401
LG01	1181	1680	7.7914	102.751
LG01	1182	1681	7.81681	102.889
LG01	1183	1682	7.79991	102.645
LG01	1184	1683	7.79083	102.516
LG01	1185	1684	7.82952	102.771
LG01	1186	1685	7.85384	102.894
LG01	1187	1686	7.87734	102.998
LG01	1188	1687	7.87225	102.956
LG01	1189	1688	7.87366	102.918
LG01	1190	1689	7.86623	102.833
LG01	1191	1690	7.87577	102.869
LG01	1192	1691	7.90028	103.045
LG01	1193	1692	7.89744	102.984
LG01	1194	1693	7.8998	102.987
LG01	1195	1694	7.88883	102.567
LG01	1196	1695	7.87242	101.757
LG01	1197	1696	7.85654	101.31
LG01	1198	1697	7.86046	101.547
LG01	1199	1698	7.85557	101.616
LG01	1200	1699	7.85402	102.252
LG01	1201	1700	7.81566	103.413
LG01	1202	1701	7.8176	103.915
LG01	1203	1702	7.82057	104.213
LG01	1204	1703	7.82115	104.334
LG01	1205	1704	7.82239	104.383
LG01	1206	1705	7.83108	104.576
LG01	1207	1706	7.83827	104.727
LG01	1208	1707	7.85447	104.966
LG01	1209	1708	7.88003	105.534
LG01	1210	1709	7.87464	105.558
LG01	1211	1710	7.86974	105.57
LG01	1212	1711	7.84054	105.624
LG01	1213	1712	7.80983	105.647
LG01	1214	1713	7.80831	105.818
LG01	1215	1714	7.7912	106.055
LG01	1216	1715	7.78257	106.352
LG01	1217	1716	7.75621	106.336
LG01	1218	1717	7.7578	106.488
LG01	1219	1718	7.75703	106.515
LG01	1220	1719	7.74269	106.53
LG01	1221	1720	7.72313	107.701
LG01	1222	1721	7.72381	107.812
LG01	1223	1722	7.72372	107.895
LG01	1224	1723	7.70804	108.553
LG01	1225	1724	7.66507	108.543
LG01	1226	1725	7.61104	108.69
LG01	1227	1726	7.55938	108.676
LG01	1228	1727	7.57196	108.944
LG01	1229	1728	7.56501	108.98
LG01	1230	1729	7.50028	108.882
LG01	1231	1730	7.48034	108.88
LG01	1232	1731	7.40874	108.775
LG01	1233	1732	7.4315	108.989
LG01	1234	1733	7.37211	108.918
LG01	1235	1734	7.36217	108.957
LG01	1236	1735	7.39181	109.265
LG01	1237	1736	7.383	109.442
LG01	1238	1737	7.3688	109.481
LG01	1239	1738	7.40802	109.809
LG01	1240	1739	7.40233	109.877
LG01	1241	1740	7.41474	110.016
LG01	1242	1741	7.40229	110.018
LG01	1243	1742	7.41661	110.169
LG01	1244	1743	7.40561	110.219
LG01	1245	1744	7.3743	110.147
LG01	1246	1745	7.3791	110.201
LG01	1247	1746	7.36576	110.167
LG01	1248	1747	7.3711	110.248
LG01	1249	1748	7.33371	110.127
LG01	1250	1749	7.33543	110.168
LG01	1251	1750	7.32202	110.247
LG01	1252	1751	7.30278	110.343
LG01	1253	1752	7.3026	110.421
LG01	1254	1753	7.32249	110.882
LG01	1255	1754	7.30929	111.272
LG01	1256	1755	7.30593	111.597
LG01	1257	1756	7.31984	111.894
LG01	1258	1757	7.28919	113.512
LG01	1259	1758	7.2958	113.865
LG01	1260	1759	7.29559	113.95
LG01	1261	1760	7.29109	114.077
LG01	1262	1761	7.19754	113.928
LG01	1263	1762	7.18271	113.877
LG01	1264	1763	7.18302	113.906
LG01	1265	1764	7.16903	114.124
LG01	1266	1765	7.11809	114.218
LG01	1267	1766	7.11366	114.213
LG01	1268	1767	7.10325	114.494
LG01	1269	1768	7.0884	114.555
LG01	1270	1769	7.08873	114.638
LG01	1271	1770	7.12925	115.099
LG01	1272	1771	7.15128	115.474
LG01	1273	1772	7.16078	115.603
LG01	1274	1773	7.19555	116.098
LG01	1275	1774	7.19842	116.213
LG01	1276	1775	7.16983	116.178
LG01	1277	1776	7.17215	116.246
LG01	1278	1777	7.1903	116.547
LG01	1279	1778	7.20667	116.839
LG01	1280	1779	7.2073	116.868
LG01	1281	1780	7.20781	116.902
LG01	1282	1781	7.20447	116.92
LG01	1283	1782	7.20464	116.957
LG01	1284	1783	7.19315	116.932
LG01	1285	1784	7.18716	116.98
LG01	1286	1785	7.19552	117.212
LG01	1287	1786	7.19829	117.385
LG01	1288	1787	7.21202	117.899
LG01	1289	1788	7.22377	118.352
LG01	1290	1789	7.25904	119.35
LG01	1291	1790	7.26094	119.441
LG01	1292	1791	7.25597	119.259
LG01	1293	1792	7.24869	119.312
LG01	1294	1793	7.2404	118.94
LG01	1295	1794	7.22819	118.722
LG01	1296	1795	7.22882	118.709
LG01	1297	1796	7.21436	118.468
LG01	1298	1797	7.20884	118.362
LG01	1299	1798	7.20476	117.766
LG01	1300	1799	7.19874	117.049
LG01	1301	1800	7.21093	117.33
LG01	1302	1801	7.21249	117.544
LG01	1303	1802	7.21406	117.712
LG01	1304	1803	7.22135	117.923
LG01	1305	1804	7.21168	118.315
LG01	1306	1805	7.23487	119.743
LG01	1307	1806	7.2477	120.556
LG01	1308	1807	7.24535	120.842
LG01	1309	1808	7.24933	121.447
LG01	1310	1809	7.25113	121.813
LG01	1311	1810	7.24569	122.327
LG01	1312	1811	7.26616	122.947
LG01	1313	1812	7.26953	123.106
LG01	1314	1813	7.27214	123.246
LG01	1315	1814	7.28253	123.587
LG01	1316	1815	7.28032	123.686
LG01	1317	1816	7.27165	123.756
LG01	1318	1817	7.25722	123.589
LG01	1319	1818	7.24296	123.527
LG01	1320	1819	7.2481	123.579
LG01	1321	1820	7.24759	123.778
LG01	1322	1821	7.25104	124.004
LG01	1323	1822	7.24297	123.821
LG01	1324	1823	7.22223	123.274
LG01	1325	1824	7.22494	123.3
LG01	1326	1825	7.22342	123.209
LG01	1327	1826	7.21439	122.839
LG01	1328	1827	7.21564	122.747
LG01	1329	1828	7.22821	122.877
LG01	1330	1829	7.22201	122.618
LG01	1331	1830	7.23347	122.641
LG01	1332	1831	7.22583	122.288
LG01	1333	1832	7.23661	122.275
LG01	1334	1833	7.23364	122.22
LG01	1335	1834	7.22595	122.075
LG01	1336	1835	7.22692	122.071
LG01	1337	1836	7.23962	122.237
LG01	1338	1837	7.23399	122.172
LG01	1339	1838	7.23618	122.126
LG01	1340	1839	7.28763	123.231
LG01	1341	1840	7.28207	123.256
LG01	1342	1841	7.29068	123.675
LG01	1343	1842	7.28784	123.723
LG01	1344	1843	7.27837	123.239
LG01	1345	1844	7.27558	122.529
LG01	1346	1845	7.28917	122.459
LG01	1347	1846	7.27856	123.131
LG01	1348	1847	7.27514	123.04
LG01	1349	1848	7.27367	122.989
LG01	1350	1849	7.30261	125.14
LG01	1351	1850	7.31999	125.263
LG01	1352	1851	7.32111	125.277
LG01	1353	1852	7.28149	123.281
LG01	1354	1853	7.2775	122.783
LG01	1355	1854	7.27641	122.525
LG01	1356	1855	7.27871	122.535
LG01	1357	1856	7.27424	122.336
LG01	1358	1857	7.26165	121.743
LG01	1359	1858	7.32105	122.603
LG01	1360	1859	7.31888	122.534
LG01	1361	1860	7.33418	122.742
LG01	1362	1861	7.33684	122.715
LG01	1363	1862	7.37746	123.158
LG01	1364	1863	7.35616	122.751
LG01	1365	1864	7.3551	122.727
LG01	1366	1865	7.30734	121.072
LG01	1367	1866	7.3104	121.125
LG01	1368	1867	7.30826	121.014
LG01	1369	1868	7.31384	121.256
LG01	1370	1869	7.32066	121.822
LG01	1371	1870	7.33687	122.978
LG01	1372	1871	7.34263	123.456
LG01	1373	1872	7.2866	122.654
LG01	1374	1873	7.28454	122.59
LG01	1375	1874	7.29381	122.798
LG01	1376	1875	7.29255	122.759
LG01	1377	1876	7.28351	122.64
LG01	1378	1877	7.24636	122.036
LG01	1379	1878	7.25748	122.19
LG01	1380	1879	7.25447	122.11
LG01	1381	1880	7.24594	121.922
LG01	1382	1881	7.25049	122.021
LG01	1383	1882	7.24722	121.968
LG01	1384	1883	7.26428	122.277
LG01	1385	1884	7.26287	122.302
LG01	1386	1885	7.25954	122.343
LG01	1387	1886	7.26871	122.505
LG01	1388	1887	7.25801	122.39
LG01	1389	1888	7.27821	122.691
LG01	1390	1889	7.28053	122.806
LG01	1391	1890	7.3047	123.266
LG01	1392	1891	7.30016	123.209
LG01	1393	1892	7.29065	123.178
LG01	1394	1893	7.28323	123.108
LG01	1395	1894	7.28318	123.113
LG01	1396	1895	7.24862	122.721
LG01	1397	1896	7.12512	121.227
LG01	1398	1897	7.11816	121.233
LG01	1399	1898	7.09999	121.077
LG01	1400	1899	7.09139	120.905
LG01	1401	1900	7.09665	121.012
LG01	1402	1901	7.09632	121.064
LG01	1403	1902	7.11845	121.413
LG01	1404	1903	7.11125	121.536
LG01	1405	1904	7.14177	122.828
LG01	1406	1905	7.13504	122.701
LG01	1407	1906	7.13368	122.658
LG01	1408	1907	7.13832	122.705
LG01	1409	1908	7.13022	122.59
LG01	1410	1909	7.13699	122.604
LG01	1411	1910	7.15084	122.58
LG01	1412	1911	7.15432	122.226
LG01	1413	1912	7.15633	122.124
LG01	1414	1913	7.15825	121.523
LG01	1415	1914	7.12748	120.697
LG01	1416	1915	7.13206	120.621
LG01	1417	1916	7.14936	120.398
LG01	1418	1917	7.14038	120.172
LG01	1419	1918	7.1403	120.07
LG01	1420	1919	7.12038	119.606
LG01	1421	1920	7.14948	119.48
LG01	1422	1921	7.16797	119.422
LG01	1423	1922	7.16396	119
LG01	1424	1923	7.28483	119.142
LG01	1425	1924	7.36107	118.964
LG01	1426	1925	7.38209	118.616
LG01	1427	1926	7.41223	118.412
LG01	1428	1927	7.41101	117.202
LG01	1429	1928	7.44153	117.09
LG01	1430	1929	7.44967	116.985
LG01	1431	1930	7.46841	116.669
LG01	1432	1931	7.51889	116.646
LG01	1433	1932	7.51881	116.403
LG01	1434	1933	7.51949	115.915
LG01	1435	1934	7.50813	115.128
LG01	1436	1935	7.50617	115.057
LG01	1437	1936	7.52666	115.003
LG01	1438	1937	7.56653	115.058
LG01	1439	1938	7.57187	114.966
LG01	1440	1939	7.55971	114.86
LG01	1441	1940	7.53413	114.47
LG01	1442	1941	7.51395	114.262
LG01	1443	1942	7.50112	114.158
LG01	1444	1943	7.50489	114.106
LG01	1445	1944	7.48808	113.947
LG01	1446	1945	7.50375	113.948
LG01	1447	1946	7.51573	113.945
LG01	1448	1947	7.50892	113.82
LG01	1449	1948	7.51233	113.799
LG01	1450	1949	7.4997	113.778
LG01	1451	1950	7.51129	114.612
LG01	1452	1951	7.48798	114.806
LG01	1453	1952	7.47394	114.824
LG01	1454	1953	7.47371	114.953
LG01	1455	1954	7.49808	116.131
LG01	1456	1955	7.47856	116.062
LG01	1457	1956	7.47253	116.045
LG01	1458	1957	7.46627	116.115
LG01	1459	1958	7.47544	116.417
LG01	1460	1959	7.46521	116.543
LG01	1461	1960	7.44629	116.435
LG01	1462	1961	7.45415	116.889
LG01	1463	1962	7.46164	117.288
LG01	1464	1963	7.46833	117.44
LG01	1465	1964	7.48578	117.8
LG01	1466	1965	7.48419	117.883
LG01	1467	1966	7.48726	118.144
LG01	1468	1967	7.47582	118.126
LG01	1469	1968	7.4722	118.291
LG01	1470	1969	7.49107	118.968
LG01	1471	1970	7.46445	119.189
LG01	1472	1971	7.47209	119.537
LG01	1473	1972	7.47492	119.746
LG01	1474	1973	7.47415	119.795
LG01	1475	1974	7.47134	120.234
LG01	1476	1975	7.47227	120.602
LG01	1477	1976	7.4534	120.514
LG01	1478	1977	7.45615	120.637
LG01	1479	1978	7.43459	120.597
LG01	1480	1979	7.46755	122.01
LG01	1481	1980	7.47732	122.732
LG01	1482	1981	7.47337	123.697
LG01	1483	1982	7.47678	124.06
LG01	1484	1983	7.46312	124.191
LG01	1485	1984	7.46419	124.27
LG01	1486	1985	7.48266	124.612
LG01	1487	1986	7.50088	124.904
LG01	1488	1987	7.50444	124.993
LG01	1489	1988	7.48777	124.959
LG01	1490	1989	7.46471	124.903
LG01	1491	1990	7.44481	124.822
LG01	1492	1991	7.43893	124.885
LG01	1493	1992	7.44393	124.99
LG01	1494	1993	7.44839	125.088
LG01	1495	1994	7.45784	125.5
LG01	1496	1995	7.4512	125.813
LG01	1497	1996	7.45254	125.827
LG01	1498	1997	7.44589	125.821
LG01	1499	1998	7.44602	125.821
LG01	1500	1999	7.43694	125.795
LG01	1501	2000	7.42557	125.757
LG01	1502	2001	7.41959	125.73
LG01	1503	2002	7.42266	125.719
LG01	1504	2003	7.42288	125.785
LG01	1505	2004	7.42328	125.791
LG01	1506	2005	7.42779	125.833
LG01	1507	2006	7.41906	125.806
LG01	1508	2007	7.38743	125.643
LG01	1509	2008	7.38206	125.617
LG01	1510	2009	7.3705	125.563
LG01	1511	2010	7.36974	125.561
LG01	1512	2011	7.36606	125.58
LG01	1513	2012	7.35644	125.537
LG01	1514	2013	7.35771	125.544
LG01	1515	2014	7.35962	125.561
LG01	1516	2015	7.35009	125.422
LG01	1517	2016	7.33688	124.899
LG01	1518	2017	7.38355	125.016
LG01	1519	2018	7.34436	124.139
LG01	1520	2019	7.39031	124.524
LG01	1521	2020	7.38785	124.532
LG01	1522	2021	7.39169	124.582
LG01	1523	2022	7.39532	124.604
LG01	1524	2023	7.40791	124.863
LG01	1525	2024	7.39843	125.192
LG01	1526	2025	7.40088	125.552
LG01	1527	2026	7.35698	126.017
LG01	1528	2027	7.37433	126.299
LG01	1529	2028	7.40227	127.127
LG01	1530	2029	7.39769	127.145
LG01	1531	2030	7.37039	127.015
LG01	1532	2031	7.38863	127.512
LG01	1533	2032	7.33765	128.302
LG01	1534	2033	7.31556	129.196
LG01	1535	2034	7.32677	129.661
LG01	1536	2035	7.32789	129.769
LG01	1537	2036	7.34291	130.276
LG01	1538	2037	7.35254	130.56
LG01	1539	2038	7.35622	130.713
LG01	1540	2039	7.35911	131.707
LG01	1541	2040	7.293	130.404
LG01	1542	2041	7.29952	130.612
LG01	1543	2042	7.28319	130.211
LG01	1544	2043	7.27826	130.093
LG01	1545	2044	7.2854	130.179
LG01	1546	2045	7.28333	130.16
LG01	1547	2046	7.27624	129.648
LG01	1548	2047	7.27187	129.397
LG01	1549	2048	7.2789	129.358
LG01	1550	2049	7.29621	129.447
LG01	1551	2050	7.29455	128.69
LG01	1552	2051	7.28805	127.503
LG01	1553	2052	7.25532	125.867
LG01	1554	2053	7.24276	125.105
LG01	1555	2054	7.23279	124.778
LG01	1556	2055	7.23671	124.724
LG01	1557	2056	7.2312	124.627
LG01	1558	2057	7.22911	124.523
LG01	1559	2058	7.23018	124.52
LG01	1560	2059	7.22909	124.447
LG01	1561	2060	7.24194	125.519
LG01	1562	2061	7.24215	125.531
LG01	1563	2062	7.22525	125.117
LG01	1564	2063	7.22844	125.141
LG01	1565	2064	7.22864	125.071
LG01	1566	2065	7.22755	125.051
LG01	1567	2066	7.2339	124.998
LG01	1568	2067	7.21853	124.607
LG01	1569	2068	7.21567	124.494
LG01	1570	2069	7.23516	124.522
LG01	1571	2070	7.23283	124.44
LG01	1572	2071	7.21354	124.099
LG01	1573	2072	7.20774	123.647
LG01	1574	2073	7.2083	123.154
LG01	1575	2074	7.21502	122.873
LG01	1576	2075	7.21469	122.157
LG01	1577	2076	7.20671	121.361
LG01	1578	2077	7.19325	120.454
LG01	1579	2078	7.19262	120.392
LG01	1580	2079	7.19296	120.219
LG01	1581	2080	7.20126	120.186
LG01	1582	2081	7.20302	120.029
LG01	1583	2082	7.21537	119.7
LG01	1584	2083	7.23555	119.648
LG01	1585	2084	7.23367	119.611
LG01	1586	2085	7.23319	119.47
LG01	1587	2086	7.25895	119.736
LG01	1588	2087	7.25038	119.626
LG01	1589	2088	7.24515	119.741
LG01	1590	2089	7.2343	120.065
LG01	1591	2090	7.24182	120.35
LG01	1592	2091	7.21972	120.37
LG01	1593	2092	7.217	120.448
LG01	1594	2093	7.21637	120.509
LG01	1595	2093	7.17868	120.371
LG01	1596	2093	7.16272	120.313
LG01	1597	2093	7.06101	119.961
LG01	1598	2093	7.01367	119.719
LG01	1599	2093	6.99534	119.458
LG01	1600	2093	6.98398	119.299
LG01	1601	2093	6.96883	119.063
LG01	1602	2093	6.96718	119.037
LG01	1603	2093	6.94292	118.707
LG01	1604	2093	6.92037	118.582
LG01	1605	2093	6.87735	118.457
LG01	1606	2093	6.8484	118.372
LG01	1607	2093	6.84048	118.347
LG01	1608	2093	6.83561	118.333
LG01	1609	2093	6.82635	118.307
LG01	1610	2093	6.81201	118.263
LG01	1611	2093	6.80404	118.242
LG01	1612	2093	6.78118	118.178
LG01	1613	2093	6.75331	118.1
LG01	1614	2093	6.73004	118.028
LG01	1615	2093	6.68216	117.888
LG01	1616	2093	6.67661	117.872
LG01	1617	2093	6.64601	117.789
LG01	1618	2093	6.63673	117.758
LG01	1619	2093	6.63222	117.746
LG01	1620	2093	6.62711	117.735
LG01	1621	2093	6.5905	117.626
LG01	1622	2093	6.58594	117.608
LG01	1623	2093	6.56485	117.55
LG01	1624	2093	6.52122	116.901
LG01	1625	2093	6.51568	116.392
LG01	1626	2093	6.51011	116.283
LG01	1627	2093	6.50123	116.155
LG01	1628	2093	6.48796	115.945
LG01	1629	2093	6.46148	115.581
LG01	1630	2093	6.45507	115.547
LG01	1631	2093	6.41606	114.995
LG01	1632	2093	6.40834	114.914
LG01	1633	2093	6.38783	114.69
LG01	1634	2093	6.37627	114.6
LG01	1635	2093	6.36963	114.487
LG01	1636	2093	6.36623	114.448
LG01	1637	2093	6.35198	114.3
LG01	1638	2093	6.34099	114.165
LG01	1639	2093	6.33003	114.063
LG01	1640	2093	6.29313	112.517
LG01	1641	2093	6.28637	112.294
LG01	1642	2093	6.26032	110.988
LG01	1643	2093	6.25302	110.696
LG01	1644	2093	6.23181	109.959
LG01	1645	2093	6.20357	108.983
LG01	1646	2093	6.19719	108.752
LG01	1647	2093	6.18901	108.463
LG01	1648	2093	6.17847	108.226
LG01	1649	2093	6.15805	107.31
LG01	1650	2093	6.15515	107.257
LG01	1651	2093	6.15221	107.235
LG01	1652	2093	6.14019	107.085
LG01	1653	2093	6.12713	106.907
LG01	1654	2093	6.12365	106.851
LG01	1655	2093	6.10756	106.657
LG01	1656	2093	6.10154	106.577
LG01	1657	2093	6.09296	106.463
LG01	1658	2093	6.08494	106.356
LG01	1659	2093	6.05508	105.973
LG01	1660	2093	6.04884	105.896
LG01	1661	2093	6.0374	105.753
LG01	1662	2093	6.0339	105.686
LG01	1663	2093	6.00633	105.387
LG01	1664	2093	5.99985	105.248
LG01	1665	2093	5.99865	105.223
LG01	1666	2093	5.98508	105.086
LG01	1667	2093	5.96136	104.781
LG01	1668	2093	5.94636	104.62
LG01	1669	2093	5.93596	104.432
LG01	1670	2093	5.93053	104.357
LG01	1671	2093	5.91819	104.166
LG01	1672	2093	5.89484	103.883
LG01	1673	2093	5.89166	103.817
LG01	1674	2093	5.88174	103.704
LG01	1675	2093	5.87734	103.664
LG01	1676	2093	5.84178	103.228
LG01	1677	2093	5.82332	102.908
LG01	1678	2093	5.81972	102.661
LG01	1679	2093	5.80725	101.925
LG01	1680	2093	5.78585	101.285
LG01	1681	2093	5.74465	100.998
LG01	1682	2093	5.72925	100.878
LG01	1683	2093	5.72542	100.86
LG01	1684	2093	5.68259	100.56
LG01	1685	2093	5.64208	100.278
LG01	1686	2093	5.60407	100.008
LG01	1687	2093	5.60167	99.9808
LG01	1688	2093	5.59543	99.9451
LG01	1689	2093	5.59375	99.9234
LG01	1690	2093	5.57817	99.8322
LG01	1691	2093	5.54942	99.6222
LG01	1692	2093	5.54518	99.6048
LG01	1693	2093	5.53122	99.4953
LG01	1694	2093	5.52469	99.4522
LG01	1695	2093	5.5049	99.3188
LG01	1696	2093	5.49748	99.2657
LG01	1697	2093	5.46953	98.6669
LG01	1698	2093	5.4538	98.3737
LG01	1699	2093	5.43188	97.451
LG01	1700	2093	5.41102	95.6197
LG01	1701	2093	5.40305	95.0272
LG01	1702	2093	5.38992	94.6426
LG01	1703	2093	5.38358	94.5141
LG01	1704	2093	5.37734	94.454
LG01	1705	2093	5.36453	94.2557
LG01	1706	2093	5.35265	94.0975
LG01	1707	2093	5.33304	93.8515
LG01	1708	2093	5.29602	93.2677
LG01	1709	2093	5.29535	93.2321
LG01	1710	2093	5.29334	93.2134
LG01	1711	2093	5.28355	93.0928
LG01	1712	2093	5.27598	93.0066
LG01	1713	2093	5.26498	92.8169
LG01	1714	2093	5.24854	92.5269
LG01	1715	2093	5.23276	92.1943
LG01	1716	2093	5.22764	92.157
LG01	1717	2093	5.22217	91.999
LG01	1718	2093	5.21978	91.9692
LG01	1719	2093	5.21532	91.9207
LG01	1720	2093	5.20314	90.7019
LG01	1721	2093	5.19948	90.5832
LG01	1722	2093	5.19634	90.4981
LG01	1723	2093	5.16001	89.758
LG01	1724	2093	5.15676	89.693
LG01	1725	2093	5.14461	89.4375
LG01	1726	2093	5.13858	89.3623
LG01	1727	2093	5.11991	89.0884
LG01	1728	2093	5.11485	89.0272
LG01	1729	2093	5.11288	89.0219
LG01	1730	2093	5.10807	88.9842
LG01	1731	2093	5.10353	88.9664
LG01	1732	2093	5.07443	88.7397
LG01	1733	2093	5.07178	88.7134
LG01	1734	2093	5.05866	88.6358
LG01	1735	2093	5.01674	88.3082
LG01	1736	2093	4.98407	88.0686
LG01	1737	2093	4.96942	87.9797
LG01	1738	2093	4.92569	87.6449
LG01	1739	2093	4.91122	87.549
LG01	1740	2093	4.89135	87.3963
LG01	1741	2093	4.88842	87.3673
LG01	1742	2093	4.86351	87.2038
LG01	1743	2093	4.85437	87.1215
LG01	1744	2093	4.85182	87.1055
LG01	1745	2093	4.83951	87.0189
LG01	1746	2093	4.83447	86.981
LG01	1747	2093	4.81986	86.8594
LG01	1748	2093	4.8086	86.8017
LG01	1749	2093	4.80137	86.723
LG01	1750	2093	4.7939	86.5626
LG01	1751	2093	4.78539	86.3709
LG01	1752	2093	4.77882	86.2561
LG01	1753	2093	4.75406	85.7772
LG01	1754	2093	4.72845	85.2288
LG01	1755	2093	4.70982	84.8222
LG01	1756	2093	4.69121	84.5065
LG01	1757	2093	4.66435	82.652
LG01	1758	2093	4.65193	82.2759
LG01	1759	2093	4.64902	82.1786
LG01	1760	2093	4.64572	82.0305
LG01	1761	2093	4.63693	81.7654
LG01	1762	2093	4.63657	81.7582
LG01	1763	2093	4.63316	81.7175
LG01	1764	2093	4.61832	81.3885
LG01	1765	2093	4.60227	81.0214
LG01	1766	2093	4.59592	80.9904
LG01	1767	2093	4.5816	80.6087
LG01	1768	2093	4.57147	80.4542
LG01	1769	2093	4.55762	80.3084
LG01	1770	2093	4.50811	79.8173
LG01	1771	2093	4.47131	79.3782
LG01	1772	2093	4.45984	79.2456
LG01	1773	2093	4.42003	78.7262
LG01	1774	2093	4.40966	78.5958
LG01	1775	2093	4.40138	78.4749
LG01	1776	2093	4.39447	78.3928
LG01	1777	2093	4.37147	78.0704
LG01	1778	2093	4.35018	77.7542
LG01	1779	2093	4.34761	77.7193
LG01	1780	2093	4.34473	77.6757
LG01	1781	2093	4.34247	77.6348
LG01	1782	2093	4.33875	77.5902
LG01	1783	2093	4.33632	77.56
LG01	1784	2093	4.33075	77.4671
LG01	1785	2093	4.31908	77.1318
LG01	1786	2093	4.31173	76.9317
LG01	1787	2093	4.291	76.2513
LG01	1788	2093	4.27281	75.6655
LG01	1789	2093	4.23204	74.5274
LG01	1790	2093	4.22539	74.3998
LG01	1791	2093	4.22147	74.3342
LG01	1792	2093	4.21725	74.2363
LG01	1793	2093	4.21481	74.2031
LG01	1794	2093	4.21274	74.161
LG01	1795	2093	4.20747	74.0812
LG01	1796	2093	4.19547	73.8025
LG01	1797	2093	4.18979	73.6844
LG01	1798	2093	4.17679	73.4463
LG01	1799	2093	4.16632	73.2373
LG01	1800	2093	4.15024	72.9095
LG01	1801	2093	4.13278	72.5778
LG01	1802	2093	4.12546	72.3734
LG01	1803	2093	4.10785	72.0808
LG01	1804	2093	4.10177	71.5721
LG01	1805	2093	4.0762	70.1199
LG01	1806	2093	4.06177	69.2969
LG01	1807	2093	4.05443	68.9428
LG01	1808	2093	4.04616	68.316
LG01	1809	2093	4.03897	67.8993
LG01	1810	2093	4.02375	67.2238
LG01	1811	2093	3.99043	66.5116
LG01	1812	2093	3.98107	66.3124
LG01	1813	2093	3.9731	66.1284
LG01	1814	2093	3.95711	65.7444
LG01	1815	2093	3.94961	65.5959
LG01	1816	2093	3.94042	65.3585
LG01	1817	2093	3.9348	65.269
LG01	1818	2093	3.92944	65.1472
LG01	1819	2093	3.91377	64.8484
LG01	1820	2093	3.8973	64.4513
LG01	1821	2093	3.86978	63.8253
LG01	1822	2093	3.86158	63.6092
LG01	1823	2093	3.85864	63.5746
LG01	1824	2093	3.84004	63.1452
LG01	1825	2093	3.83548	63.054
LG01	1826	2093	3.83044	62.9573
LG01	1827	2093	3.82452	62.8718
LG01	1828	2093	3.80891	62.5545
LG01	1829	2093	3.80641	62.5122
LG01	1830	2093	3.79193	62.3456
LG01	1831	2093	3.78627	62.2787
LG01	1832	2093	3.76536	62.0128
LG01	1833	2093	3.75656	61.8717
LG01	1834	2093	3.75077	61.8173
LG01	1835	2093	3.74529	61.7151
LG01	1836	2093	3.72055	61.4
LG01	1837	2093	3.71356	61.2805
LG01	1838	2093	3.70169	61.16
LG01	1839	2093	3.64225	59.9094
LG01	1840	2093	3.63623	59.7362
LG01	1841	2093	3.62168	59.2071
LG01	1842	2093	3.61931	59.0966
LG01	1843	2093	3.61804	59.08
LG01	1844	2093	3.61556	59.0034
LG01	1845	2093	3.58082	57.0765
LG01	1846	2093	3.57489	55.6639
LG01	1847	2093	3.57393	55.5179
LG01	1848	2093	3.57228	55.3783
LG01	1849	2093	3.53883	53.0499
LG01	1850	2093	3.51494	52.6242
LG01	1851	2093	3.50645	52.3128
LG01	1852	2093	3.50102	52.1692
LG01	1853	2093	3.4952	52.1021
LG01	1854	2093	3.48161	51.7833
LG01	1855	2093	3.47533	51.647
LG01	1856	2093	3.46978	51.5255
LG01	1857	2093	3.46564	51.407
LG01	1858	2093	3.39937	50.268
LG01	1859	2093	3.39442	50.2039
LG01	1860	2093	3.37453	49.9578
LG01	1861	2093	3.35931	49.7503
LG01	1862	2093	3.31226	49.183
LG01	1863	2093	3.30708	49.132
LG01	1864	2093	3.30222	49.0382
LG01	1865	2093	3.28857	48.9022
LG01	1866	2093	3.28152	48.8263
LG01	1867	2093	3.25491	48.4748
LG01	1868	2093	3.24377	48.1658
LG01	1869	2093	3.23154	47.4794
LG01	1870	2093	3.20019	46.1221
LG01	1871	2093	3.18494	45.5353
LG01	1872	2093	3.17569	45.3083
LG01	1873	2093	3.17098	45.2349
LG01	1874	2093	3.15684	44.9696
LG01	1875	2093	3.15481	44.9345
LG01	1876	2093	3.15103	44.8622
LG01	1877	2093	3.14942	44.8483
LG01	1878	2093	3.12937	44.5189
LG01	1879	2093	3.11391	44.2476
LG01	1880	2093	3.11177	44.2223
LG01	1881	2093	3.10391	44.0974
LG01	1882	2093	3.10208	44.0922
LG01	1883	2093	3.08193	43.7306
LG01	1884	2093	3.07831	43.6743
LG01	1885	2093	3.06522	43.4464
LG01	1886	2093	3.05268	43.2446
LG01	1887	2093	3.05024	43.2197
LG01	1888	2093	3.02936	42.8786
LG01	1889	2093	3.0128	42.6295
LG01	1890	2093	2.98488	42.1084
LG01	1891	2093	2.98173	42.0807
LG01	1892	2093	2.97545	41.961
LG01	1893	2093	2.96743	41.838
LG01	1894	2093	2.96252	41.7729
LG01	1895	2093	2.9513	41.6049
LG01	1896	2093	2.94495	41.4935
LG01	1897	2093	2.93763	41.3462
LG01	1898	2093	2.9355	41.3061
LG01	1899	2093	2.93249	41.2733
LG01	1900	2093	2.91785	41.0528
LG01	1901	2093	2.91277	40.9372
LG01	1902	2093	2.88453	40.5049
LG01	1903	2093	2.86782	40.0823
LG01	1904	2093	2.83076	38.7612
LG01	1905	2093	2.82624	38.7027
LG01	1906	2093	2.8159	38.6251
LG01	1907	2093	2.79953	38.441
LG01	1908	2093	2.79392	38.3887
LG01	1909	2093	2.77982	38.2695
LG01	1910	2093	2.74742	37.9377
LG01	1911	2093	2.74159	37.8678
LG01	1912	2093	2.73665	37.8108
LG01	1913	2093	2.72901	37.7277
LG01	1914	2093	2.7209	37.6657
LG01	1915	2093	2.71022	37.5523
LG01	1916	2093	2.67489	37.3944
LG01	1917	2093	2.67014	37.3833
LG01	1918	2093	2.66491	37.3712
LG01	1919	2093	2.65933	37.3542
LG01	1920	2093	2.61971	37.261
LG01	1921	2093	2.59426	37.1979
LG01	1922	2093	2.58595	37.1779
LG01	1923	2093	2.46128	36.8706
LG01	1924	2093	2.37453	36.6599
LG01	1925	2093	2.34391	36.5899
LG01	1926	2093	2.30619	36.4963
LG01	1927	2093	2.27555	36.423
LG01	1928	2093	2.23714	36.3263
LG01	1929	2093	2.22225	36.2902
LG01	1930	2093	2.19045	36.215
LG01	1931	2093	2.13352	36.0836
LG01	1932	2093	2.12833	36.062
LG01	1933	2093	2.11671	36.0342
LG01	1934	2093	2.11281	36.0263
LG01	1935	2093	2.10243	36.0017
LG01	1936	2093	2.06745	35.9145
LG01	1937	2093	2.02044	35.8038
LG01	1938	2093	2.00117	35.7534
LG01	1939	2093	1.9952	35.7445
LG01	1940	2093	1.97356	35.6896
LG01	1941	2093	1.9698	35.6818
LG01	1942	2093	1.96656	35.6697
LG01	1943	2093	1.95523	35.6463
LG01	1944	2093	1.94983	35.6344
LG01	1945	2093	1.92696	35.5735
LG01	1946	2093	1.90848	35.5375
LG01	1947	2093	1.88752	35.4875
LG01	1948	2093	1.87628	35.4511
LG01	1949	2093	1.87189	35.3636
LG01	1950	2093	1.8382	34.3991
LG01	1951	2093	1.82655	33.9696
LG01	1952	2093	1.81892	33.8168
LG01	1953	2093	1.81379	33.6494
LG01	1954	2093	1.77031	32.3423
LG01	1955	2093	1.76736	32.2769
LG01	1956	2093	1.76331	32.2082
LG01	1957	2093	1.75697	32.07
LG01	1958	2093	1.73997	31.7035
LG01	1959	2093	1.72731	31.4347
LG01	1960	2093	1.72223	31.3672
LG01	1961	2093	1.6942	30.7898
LG01	1962	2093	1.6668	30.2566
LG01	1963	2093	1.65489	30.0556
LG01	1964	2093	1.63311	29.6903
LG01	1965	2093	1.62359	29.5356
LG01	1966	2093	1.6099	29.1888
LG01	1967	2093	1.6057	29.1135
LG01	1968	2093	1.59734	28.851
LG01	1969	2093	1.57548	28.1676
LG01	1970	2093	1.56171	27.7239
LG01	1971	2093	1.54991	27.3467
LG01	1972	2093	1.54342	27.1183
LG01	1973	2093	1.53734	27.0333
LG01	1974	2093	1.52062	26.481
LG01	1975	2093	1.50909	26.0574
LG01	1976	2093	1.50727	26.0289
LG01	1977	2093	1.50325	25.8987
LG01	1978	2093	1.49883	25.8013
LG01	1979	2093	1.46227	24.3656
LG01	1980	2093	1.44851	23.6155
LG01	1981	2093	1.42962	22.5239
LG01	1982	2093	1.4231	22.1559
LG01	1983	2093	1.41248	21.8806
LG01	1984	2093	1.40427	21.7775
LG01	1985	2093	1.37885	21.3874
LG01	1986	2093	1.35545	21.072
LG01	1987	2093	1.34841	20.9505
LG01	1988	2093	1.34196	20.8576
LG01	1989	2093	1.3394	20.778
LG01	1990	2093	1.33449	20.7148
LG01	1991	2093	1.32444	20.5703
LG01	1992	2093	1.31641	20.4574
LG01	1993	2093	1.30822	20.3272
LG01	1994	2093	1.26811	19.7509
LG01	1995	2093	1.22867	19.18
LG01	1996	2093	1.21792	19.1105
LG01	1997	2093	1.21362	19.0705
LG01	1998	2093	1.20753	19.038
LG01	1999	2093	1.19898	18.9567
[truncated: 23,052 more rows]

## Sheet: Figure1-RLC_clusters
genome	chr	clus	start	end	prop
angustifolium	LG01	1	17308801	17342400	0.0792158
angustifolium	LG02	1	9598201	9634400	0.075215
angustifolium	LG03	1	10959001	10987600	0.0704141
angustifolium	LG04	1	17462801	17475800	0.0816163
angustifolium	LG05	1	18449401	18462600	0.0812162
angustifolium	LG05	2	18484801	18494400	0.0782156
angustifolium	LG06	1	11189001	11223200	0.0824165
angustifolium	LG07	1	12257401	12265800	0.0774155
angustifolium	LG08	1	4826201	4835000	0.0708142
angustifolium	LG08	2	10700601	10776800	0.0806161
angustifolium	LG09	1	10382201	10388800	0.0514103
angustifolium	LG09	2	10433201	10469600	0.0782156
angustifolium	LG10	1	14357601	14396600	0.0738148
angustifolium	LG11	1	12959801	13014200	0.084817
angustifolium	LG12	1	8044001	8053200	0.0744149
angustifolium	LG13	1	10556201	10583400	0.0782156
angustifolium	LG14	1	12158201	12166600	0.0680136
angustifolium	LG14	2	13603801	13611200	0.0592118
angustifolium	LG14	3	13648601	13684600	0.069814
angustifolium	LG15	1	4469001	4478600	0.0834167
angustifolium	LG15	2	4521601	4550600	0.070214
angustifolium	LG16	1	2852001	2878400	0.069814
angustifolium	LG17	1	1738801	1781600	0.075215
angustifolium	LG17	2	12977001	12984000	0.0594119
angustifolium	LG18	1	4628801	4658800	0.0704141
angustifolium	LG19	1	3256001	3265400	0.0732146
angustifolium	LG19	2	6405401	6475600	0.0840168
angustifolium	LG20	1	40401	54800	0.0864173
angustifolium	LG20	2	1217401	1223800	0.0524105
angustifolium	LG20	3	2810001	2823600	0.0668134
angustifolium	LG20	4	2853001	2860800	0.0712142
angustifolium	LG20	5	2902201	2908800	0.0566113
divinum	LG01	1	2199601	2208000	0.0792158
divinum	LG01	2	18292801	18416200	0.0972194
divinum	LG01	3	20856801	20864600	0.0736147
divinum	LG01	4	23610801	23620000	0.0828166
divinum	LG02	1	11580601	11619400	0.10102
divinum	LG02	2	33777201	33786200	0.075215
divinum	LG02	3	35920001	35928800	0.0824165
divinum	LG03	1	12216601	12277600	0.0896179
divinum	LG03	2	12955601	12965200	0.0828166
divinum	LG04	1	18934801	19009200	0.0958192
divinum	LG05	1	4977401	4986200	0.0760152
divinum	LG05	2	21043801	21063600	0.0990198
divinum	LG05	3	21080401	21107400	0.0866173
divinum	LG06	1	12910001	12919800	0.0886177
divinum	LG06	2	12995001	13054600	0.10002
divinum	LG07	1	8025801	8035000	0.0818164
divinum	LG07	2	12128201	12152600	0.0934187
divinum	LG07	3	12184401	12215600	0.0970194
divinum	LG08	1	11682801	11716800	0.0896179
divinum	LG08	2	11737601	11789400	0.0936187
divinum	LG09	1	2262001	2271200	0.0804161
divinum	LG09	2	8670801	8766400	0.104021
divinum	LG09	3	8789401	8798200	0.0824165
divinum	LG10	1	15101401	15110000	0.0692138
divinum	LG10	2	15953801	16033800	0.0886177
divinum	LG11	1	15854801	15906200	0.0936187
divinum	LG11	2	16001201	16008200	0.0562112
divinum	LG12	1	7371401	7419600	0.0878176
divinum	LG12	2	7527801	7534800	0.0566113
divinum	LG13	1	10953801	11040400	0.107021
divinum	LG13	2	21052801	21062400	0.0842168
divinum	LG14	1	15004001	15054600	0.0990198
divinum	LG15	1	1591001	1600400	0.0782156
divinum	LG15	2	5281601	5311600	0.0972194
divinum	LG15	3	5376601	5396400	0.0894179
divinum	LG15	4	10870601	10879600	0.075215
divinum	LG15	5	13280401	13289200	0.075215
divinum	LG16	1	1900001	1983200	0.0980196
divinum	LG16	2	9285201	9294000	0.0740148
divinum	LG16	3	15815601	15824800	0.0854171
divinum	LG17	1	2055201	2063000	0.070214
divinum	LG17	2	2091601	2196200	0.0984197
divinum	LG17	3	2225601	2259800	0.10142
divinum	LG18	1	7986801	7994600	0.0708142
divinum	LG18	2	10323601	10408600	0.0840168
divinum	LG18	3	10621401	10665800	0.0912182
divinum	LG18	4	14421201	14430600	0.0862172
divinum	LG19	1	1605801	1615000	0.0772154
divinum	LG19	2	7446001	7582600	0.10142
divinum	LG19	3	12438401	12446000	0.0676135
divinum	LG20	1	1825601	1832800	0.055011
divinum	LG20	2	2028401	2037600	0.0764153
divinum	LG20	3	2633601	2688400	0.0992198
divinum	LG20	4	4039601	4048400	0.0778156
divinum	LG20	5	4209801	4324800	0.107021
