# Supplementary material for: Newly identified sex chromosomes in the Sphagnum (peat moss) genome alter carbon sequestration and ecosystem dynamics
Source: Nat Plants. 2023 Feb 6;9(2):238–54. doi: 10.1038/s41477-022-01333-5 (PMC9946827; doi:10.1038/s41477-022-01333-5)
Supplement: Source Data Fig. 2 — Phylogeny, SNP and differentially expressed gene data. [file 41477_2022_1333_MOESM5_ESM.xlsx]

## Sheet: Figure2a-NewickTree
((Chlamydomonas_reinhardtii:545.532329,Volvox_carteri:545.532329):1139.581885,((Chlorokybus_atmophyticus:938.389406,Mesostigma_viride:938.389406):103.266120,(Klebsormidium_nitens:840.573275,(Chara_braunii:749.616762,((Penium_margaritaceum:592.547488,Mesotaenium_endlicherianum:592.547488):107.055037,(((Anthoceros_angustus:41.727980,(Anthoceros_agrestis:18.532895,Anthoceros_punctatus:18.532895):23.…

## Sheet: Figure2b-MDScoords
LIB	section	species	C1_45.21	C2_21.6	C3_5.99	qi_max	k3	niche	pH_preference	waterTable_preference
BPHCH	Sphagnum	affine	-0.0702381	0.0113229	0.0443203	0.84972	1	hummock	mid	mid
IPWF	Sphagnum	affine	-0.088276	-0.00442814	0.0534271	0.99998	1	hummock	mid	mid
IPZJ	Sphagnum	affine	-0.104424	-0.00337583	0.0854733	0.99998	1	hummock	mid	mid
BPHAT	Cuspidata	angustifolium	0.0485155	0.124525	-0.0217021	0.99998	3	hollow	mid	mid
BPHBT	Cuspidata	angustifolium	0.0358052	0.0831985	-0.00326794	0.99998	3	hollow	mid	mid
BPHBZ	Cuspidata	angustifolium	0.0361848	0.104015	-0.0187219	0.99998	3	hollow	mid	mid
IQQW	Sphagnum	austinii	-0.0514842	-0.00350596	-0.0432726	0.628658	1	hummock	low	mid
BPHAP	Acutifolia	capillifolium	0.066348	-0.055335	0.0101548	0.99998	2	hummock	low	high
BPHBA	Acutifolia	capillifolium	0.0644931	-0.0504137	0.0111148	0.99998	2	hummock	low	high
BPHBG	Acutifolia	capillifolium	0.0687835	-0.060307	0.00964532	0.99998	2	hummock	low	high
BPHBP	Acutifolia	capillifolium	0.064314	-0.0519977	0.0114855	0.99998	2	hummock	low	high
BPHCA	Rigida	compactum	0.00925864	0.0135456	0.0117447	0.632698	3	None	mid	mid
BPHCN	Subsecunda	cribrosum	0.025611	0.0151871	0.0211795	0.68443	3	hollow	high	low
BPHAS	Cuspidata	fallax	0.0198789	0.0397846	0.00269444	0.99998	3	hollow	high	low
BPHAW	Cuspidata	fallax	0.0384035	0.0879467	-0.00364259	0.99998	3	hollow	high	low
BPHAZ	Cuspidata	fallax	0.0428944	0.104713	-0.0113723	0.99998	3	hollow	high	low
BPHBC	Cuspidata	fallax	0.043319	0.0992712	-0.00544356	0.99998	3	hollow	high	low
BPHBO	Cuspidata	fallax	0.0412367	0.0930217	-0.00464463	0.99998	3	hollow	high	low
BPHAX	Acutifolia	fimbriatum	0.0222509	-0.00497106	0.00556562	0.694112	2	hummock	mid	mid
BPHBW	Acutifolia	fuscum	0.0573831	-0.0452115	0.0120544	0.99998	2	hummock	low	high
BPHBX	Acutifolia	fuscum	0.0588352	-0.0473577	0.0137139	0.99998	2	hummock	low	high
BPHBY	Acutifolia	fuscum	0.0570232	-0.0450041	0.0129699	0.99998	2	hummock	low	high
BPHAO	Sphagnum	magellanicum	-0.191969	-0.0250603	-0.0165914	0.99998	1	hummock	low	mid
BPHAU	Sphagnum	palustre	-0.18168	-0.0197508	-0.046778	0.99998	1	hummock	mid	mid
BPHCO	Sphagnum	palustre	-0.186627	-0.0215729	-0.0213165	0.99998	1	hummock	mid	mid
BPHBS	Sphagnum	papillosum	-0.180232	-0.0255251	-0.0481264	0.99998	1	hummock	mid	mid
IQQT	Sphagnum	perichaetiale	-0.0465019	0.00079009	-0.0431729	0.611831	1	hummock	mid	mid
IQQU	Sphagnum	portoricense	-0.0864732	-0.000928584	0.0740627	0.99998	1	hollow	high	low
BPHAY	Acutifolia	rubellum	0.0676316	-0.0609121	-0.0171327	0.99998	2	hollow	low	mid
BPHBB	Acutifolia	rubellum	0.0814191	-0.0754266	-0.0280914	0.99998	2	hollow	low	mid
BPHBH	Acutifolia	rubellum	0.081967	-0.0748484	-0.0282828	0.99998	2	hollow	low	mid
BPHBN	Acutifolia	rubellum	0.0771797	-0.0674845	-0.0245452	0.99998	2	hollow	low	mid
BPHBU	Acutifolia	rubellum	0.0631479	-0.0533549	-0.0138442	0.99998	2	hollow	low	mid
BPHCB	Acutifolia	squarrosum	0.00873466	0.00821953	0.0106414	0.470545	2	hummock	high	mid
BPHCG	Rigida	strictum	0.00728618	0.0112304	0.0097014	0.61639	3	None	mid	mid

## Sheet: Figure2C-Chloroplast-newick
(Fsericeum_SB4765:0.0246922588,Fnovocaledoniae_SB4763:0.0377484160,(((((Sangustifolium_Reference:0.0010874539,Sflexuosum_G24:0.0019275388)98:0.0002137096,((Sfallax_G12:0.0000394482,(Sfallax_DS11:0.0000006391,Sfallax_DS3:0.0000006391)87:0.0000127137)96:0.0000443697,Sfallax_DS2:0.0000631090)100:0.0013241154)100:0.0032393232,Scribrosum_SL1:0.0059676076)100:0.0007945537,((((Sdivinum_Reference:0.00008…

## Sheet: Figure2c-Nuclear-newick
(Sflexuosum_G24:0.0108993480,(Sangustifolium_Reference:0.0081079246,(((Ssquarrosum_IT1:0.0202712976,(Scribrosum_SL1:0.0356232213,(Sfimbriatum_G11:0.0143261099,(((((Scapillifolium_DS6:0.0022481180,Scapillifolium_DS1:0.0028771578)100:0.0007812024,Scapillifolium_G27:0.0025892626)100:0.0006485772,Scapillifolium_DS13:0.0021783161)100:0.0055462866,((((Srubellum_DS7:0.0010099020,Srubellum_DS8:0.00068864…

## Sheet: Figure2d-DEGs
Condition	S.angustifolium Upregulated	S.divinum Upregulated	S.angustifolium downregulated	S.divinum downregulated
drought vs high temp	3165	3063	-2726	-2223
drought vs low temp	2732	1250	-2159	-481
drought vs control	2206	1406	-1862	-539
high vs low temperature	2105	2340	-2012	-2441
high temp vs control	1381	2084	-1196	-1918
dark vs control	436	179	-830	-544
low temp vs control	231	68	-378	-184
high pH vs control	141	315	-740	-22
low pH vs control	52	110	-654	-11
high pH vs low pH	7	-	-

## Sheet: Figure2e-GOTerms
GO	contrast	species	nUp	nDown	stat	is.significant	probSuccess	bnm.pvalue	bnm.confInt1	bnm.confInt2	Term	SE
GO:0000398	high_temperature.vs.low_temperature	Sfallax	10	3	0.538462	TRUE	0.769231	0.0922852	0.461868	0.949619	mRNA splicing, via spliceosome	0.0879121
GO:0000398	high_temperature.vs.low_temperature	Smagellanicum	18	3	0.714286	TRUE	0.857143	0.00148964	0.636576	0.969511	mRNA splicing, via spliceosome	0.0879121
GO:0006952	low_pH.vs.control	Sfallax	0	21	-1	TRUE	0	9.53674e-07	0	0.161098	defense response	1
GO:0006952	low_pH.vs.control	Smagellanicum	6	0	1	TRUE	1	0.03125	0.540742	1	defense response	1
GO:0006952	high_pH.vs.control	Sfallax	1	30	-0.935484	TRUE	0.0322581	2.98023e-08	0.00081637	0.167021	defense response	0.967742
GO:0006952	high_pH.vs.control	Smagellanicum	20	0	1	TRUE	1	1.90735e-06	0.831567	1	defense response	0.967742
GO:0006952	drought.vs.high_temperature	Sfallax	33	44	-0.142857	TRUE	0.428571	0.254305	0.316316	0.54649	defense response	0.263736
GO:0006952	drought.vs.high_temperature	Smagellanicum	54	24	0.384615	TRUE	0.692308	0.000901004	0.577575	0.79192	defense response	0.263736
GO:0006979	high_pH.vs.control	Sfallax	0	35	-1	TRUE	0	5.82077e-11	0	0.100032	response to oxidative stress	1
GO:0006979	high_pH.vs.control	Smagellanicum	13	0	1	TRUE	1	0.000244141	0.752947	1	response to oxidative stress	1
GO:0006979	drought.vs.low_temperature	Sfallax	39	17	0.392857	TRUE	0.696429	0.00456153	0.559033	0.812201	response to oxidative stress	0.0966749
GO:0006979	drought.vs.low_temperature	Smagellanicum	23	6	0.586207	TRUE	0.793103	0.0023157	0.602753	0.920058	response to oxidative stress	0.0966749
GO:0009414	dark.vs.control	Sfallax	15	26	-0.268293	TRUE	0.365854	0.117275	0.221228	0.530637	response to water deprivation	0.251568
GO:0009414	dark.vs.control	Smagellanicum	4	31	-0.771429	TRUE	0.114286	3.46545e-06	0.0320312	0.267378	response to water deprivation	0.251568
GO:0009414	drought.vs.control	Sfallax	69	39	0.277778	TRUE	0.638889	0.00502352	0.540844	0.729108	response to water deprivation	0.135759
GO:0009414	drought.vs.control	Smagellanicum	55	16	0.549296	TRUE	0.774648	3.75324e-06	0.660001	0.86536	response to water deprivation	0.135759
GO:0009414	drought.vs.low_temperature	Sfallax	77	37	0.350877	TRUE	0.675439	0.000226811	0.581368	0.760139	response to water deprivation	0.15507
GO:0009414	drought.vs.low_temperature	Smagellanicum	49	10	0.661017	TRUE	0.830508	2.70628e-07	0.710312	0.91561	response to water deprivation	0.15507
GO:0009695	high_pH.vs.control	Sfallax	0	17	-1	TRUE	0	1.52588e-05	0	0.195064	jasmonic acid biosynthetic process	1
GO:0009695	high_pH.vs.control	Smagellanicum	9	0	1	TRUE	1	0.00390625	0.663733	1	jasmonic acid biosynthetic process	1
GO:0009695	high_temperature.vs.control	Sfallax	4	10	-0.428571	TRUE	0.285714	0.179565	0.0838893	0.581035	jasmonic acid biosynthetic process	0.223214
GO:0009695	high_temperature.vs.control	Smagellanicum	1	15	-0.875	TRUE	0.0625	0.000518799	0.00158111	0.302321	jasmonic acid biosynthetic process	0.223214
GO:0009695	high_temperature.vs.low_temperature	Sfallax	7	7	0	TRUE	0.5	1	0.230361	0.769639	jasmonic acid biosynthetic process	0.404762
GO:0009695	high_temperature.vs.low_temperature	Smagellanicum	2	19	-0.809524	TRUE	0.0952381	0.000221252	0.0117493	0.303774	jasmonic acid biosynthetic process	0.404762
GO:0009695	drought.vs.high_temperature	Sfallax	13	9	0.181818	TRUE	0.590909	0.523467	0.363547	0.792907	jasmonic acid biosynthetic process	0.29798
GO:0009695	drought.vs.high_temperature	Smagellanicum	24	3	0.777778	TRUE	0.888889	4.92334e-05	0.708413	0.976473	jasmonic acid biosynthetic process	0.29798
GO:0009737	dark.vs.control	Sfallax	14	21	-0.2	TRUE	0.4	0.310505	0.238708	0.578882	response to abscisic acid	0.297959
GO:0009737	dark.vs.control	Smagellanicum	5	44	-0.795918	TRUE	0.102041	7.59716e-09	0.0339717	0.222277	response to abscisic acid	0.297959
GO:0009737	drought.vs.control	Sfallax	87	36	0.414634	TRUE	0.707317	4.84872e-06	0.618504	0.785863	response to abscisic acid	0.182927
GO:0009737	drought.vs.control	Smagellanicum	73	9	0.780488	TRUE	0.890244	1.37674e-13	0.801848	0.948568	response to abscisic acid	0.182927
GO:0009737	drought.vs.high_temperature	Sfallax	107	51	0.35443	TRUE	0.677215	9.89772e-06	0.598323	0.749314	response to abscisic acid	0.034358
GO:0009737	drought.vs.high_temperature	Smagellanicum	90	50	0.285714	TRUE	0.642857	0.000913113	0.557546	0.721984	response to abscisic acid	0.034358
GO:0009737	drought.vs.low_temperature	Sfallax	101	27	0.578125	TRUE	0.789062	2.98609e-11	0.708136	0.856152	response to abscisic acid	0.0982614
GO:0009737	drought.vs.low_temperature	Smagellanicum	63	8	0.774648	TRUE	0.887324	1.02714e-11	0.79	0.95008	response to abscisic acid	0.0982614
GO:0009753	high_pH.vs.control	Sfallax	1	10	-0.818182	TRUE	0.0909091	0.0117188	0.00229897	0.41278	response to jasmonic acid	0.909091
GO:0009753	high_pH.vs.control	Smagellanicum	9	0	1	TRUE	1	0.00390625	0.663733	1	response to jasmonic acid	0.909091
GO:0009753	drought.vs.control	Sfallax	7	9	-0.125	TRUE	0.4375	0.803619	0.197534	0.701223	response to jasmonic acid	0.479167
GO:0009753	drought.vs.control	Smagellanicum	11	1	0.833333	TRUE	0.916667	0.00634766	0.615204	0.997892	response to jasmonic acid	0.479167
GO:0010497	high_pH.vs.control	Sfallax	0	12	-1	TRUE	0	0.000488281	0	0.264648	plasmodesmata-mediated intercellular transport	1
GO:0010497	high_pH.vs.control	Smagellanicum	19	0	1	TRUE	1	3.8147e-06	0.823533	1	plasmodesmata-mediated intercellular transport	1
GO:0010497	drought.vs.high_temperature	Sfallax	5	7	-0.166667	TRUE	0.416667	0.774414	0.151652	0.72333	plasmodesmata-mediated intercellular transport	0.492424
GO:0010497	drought.vs.high_temperature	Smagellanicum	30	3	0.818182	TRUE	0.909091	1.40117e-06	0.756684	0.980845	plasmodesmata-mediated intercellular transport	0.492424
GO:0034976	high_temperature.vs.control	Sfallax	7	0	1	TRUE	1	0.015625	0.590384	1	response to endoplasmic reticulum stress	0.0769231
GO:0034976	high_temperature.vs.control	Smagellanicum	12	1	0.846154	TRUE	0.923077	0.00341797	0.639703	0.998054	response to endoplasmic reticulum stress	0.0769231
GO:0034976	high_temperature.vs.low_temperature	Sfallax	7	0	1	TRUE	1	0.015625	0.590384	1	response to endoplasmic reticulum stress	0.0833333
GO:0034976	high_temperature.vs.low_temperature	Smagellanicum	11	1	0.833333	TRUE	0.916667	0.00634766	0.615204	0.997892	response to endoplasmic reticulum stress	0.0833333
GO:0034976	drought.vs.high_temperature	Sfallax	0	7	-1	TRUE	0	0.015625	0	0.409616	response to endoplasmic reticulum stress	0.0909091
GO:0034976	drought.vs.high_temperature	Smagellanicum	1	10	-0.818182	TRUE	0.0909091	0.0117188	0.00229897	0.41278	response to endoplasmic reticulum stress	0.0909091
GO:0055114	high_pH.vs.control	Sfallax	10	133	-0.86014	TRUE	0.0699301	1.38334e-28	0.0340415	0.124843	oxidation-reduction process	0.787213
GO:0055114	high_pH.vs.control	Smagellanicum	36	6	0.714286	TRUE	0.857143	2.82888e-06	0.714606	0.945716	oxidation-reduction process	0.787213
GO:0055114	high_temperature.vs.control	Sfallax	73	97	-0.141176	TRUE	0.429412	0.0774206	0.353886	0.507443	oxidation-reduction process	0.0947814
GO:0055114	high_temperature.vs.control	Smagellanicum	86	171	-0.330739	TRUE	0.33463	1.24638e-07	0.277203	0.395923	oxidation-reduction process	0.0947814
GO:0055114	high_temperature.vs.low_temperature	Sfallax	101	131	-0.12931	TRUE	0.435345	0.0566832	0.370583	0.50178	oxidation-reduction process	0.0773201
GO:0055114	high_temperature.vs.low_temperature	Smagellanicum	116	208	-0.283951	TRUE	0.358025	3.61026e-07	0.305789	0.412883	oxidation-reduction process	0.0773201
GO:0055114	drought.vs.control	Sfallax	154	118	0.132353	TRUE	0.566176	0.0336303	0.50499	0.625905	oxidation-reduction process	0.255053
GO:0055114	drought.vs.control	Smagellanicum	147	32	0.642458	TRUE	0.821229	8.15506e-19	0.757106	0.87439	oxidation-reduction process	0.255053
GO:0055114	drought.vs.high_temperature	Sfallax	215	130	0.246377	TRUE	0.623188	5.51636e-06	0.569723	0.67452	oxidation-reduction process	0.141517
GO:0055114	drought.vs.high_temperature	Smagellanicum	325	100	0.529412	TRUE	0.764706	7.64334e-29	0.721435	0.804247	oxidation-reduction process	0.141517
GO:0055114	drought.vs.low_temperature	Sfallax	177	116	0.208191	TRUE	0.604096	0.000437009	0.54557	0.660493	oxidation-reduction process	0.253047
GO:0055114	drought.vs.low_temperature	Smagellanicum	126	21	0.714286	TRUE	0.857143	1.91016e-19	0.789953	0.909342	oxidation-reduction process	0.253047
