# Supplementary material for: Newly identified sex chromosomes in the Sphagnum (peat moss) genome alter carbon sequestration and ecosystem dynamics
Source: Nat Plants. 2023 Feb 6;9(2):238–54. doi: 10.1038/s41477-022-01333-5 (PMC9946827; doi:10.1038/s41477-022-01333-5)
Supplement: Source Data Fig. 3 — Raw blast and synonymous data. [file 41477_2022_1333_MOESM6_ESM.xlsx]

## Sheet: Figure3ab-RawBlast
1_0	2_19685	94.6	831	45	0	1	831	1	831	0	1479.9
1_0	2_11878	56.7	873	302	13	5	831	2	844	4.8e-256	881.3
1_0	2_20629	38.9	866	416	16	9	831	5	800	1e-149	528.1
1_0	2_20681	24.6	455	258	7	206	649	219	599	1.8e-32	138.7
1_1	2_20051	85.9	64	7	1	60	121	491	554	4.4e-26	114.8
1_1	2_11773	82.3	62	9	1	62	121	832	893	6.3e-25	110.9
1_1	2_19742	71.4	70	16	1	47	116	730	795	1.2e-23	106.7
1_1	2_8838	77.4	62	12	1	62	121	403	464	4.5e-23	104.8
1_1	2_21476	79.3	58	12	0	59	116	729	786	1.3e-22	103.2
1_1	2_9004	69.8	63	19	0	59	121	294	356	1.7e-22	102.8
1_1	2_20962	83.6	55	9	0	62	116	645	699	2.9e-22	102.1
1_1	2_12271	70	70	17	1	47	116	722	787	5e-22	101.3
1_1	2_8248	80	55	11	0	62	116	360	414	8.5e-22	100.5
1_1	2_8575	80	55	11	0	62	116	394	448	8.5e-22	100.5
1_1	2_23306	70.8	65	17	1	59	121	265	329	8.5e-22	100.5
1_1	2_15360	62.5	72	26	1	45	116	224	294	1.1e-21	100.1
1_1	2_8290	71	62	16	1	62	121	631	692	1.9e-21	99.4
1_1	2_20121	75.8	62	13	1	62	121	733	794	5.5e-21	97.8
1_1	2_24148	80	55	11	0	62	116	296	350	1.2e-20	96.7
1_1	2_4685	74.2	62	14	1	62	121	685	746	1.6e-20	96.3
1_1	2_4823	74.2	62	14	1	62	121	685	746	1.6e-20	96.3
1_1	2_21167	74.2	62	14	1	62	121	541	602	1.6e-20	96.3
1_1	2_2339	80	55	11	0	62	116	251	305	2.7e-20	95.5
1_1	2_2604	80	55	11	0	62	116	642	696	2.7e-20	95.5
1_1	2_7363	80	55	11	0	62	116	685	739	2.7e-20	95.5
1_1	2_18827	80	55	11	0	62	116	251	305	2.7e-20	95.5
1_1	2_5509	71	62	16	1	62	121	686	747	6.1e-20	94.4
1_1	2_7042	78.2	55	12	0	62	116	299	353	8e-20	94
1_1	2_4479	80	55	11	0	62	116	506	560	1.8e-19	92.8
1_2	2_20016	97.8	410	9	0	1	410	1	410	5.1e-190	661
1_2	2_11086	70.7	239	69	1	87	324	41	279	2.4e-78	290
1_4	2_20118	98.8	652	8	0	1	652	1	652	0	1241.9
1_4	2_8373	74	769	113	8	3	691	2	763	1.4e-301	1032.3
1_4	2_19086	34.8	434	257	12	217	641	96	512	1.9e-59	228
1_4	2_12928	34.3	446	269	12	201	641	71	497	3.6e-55	213.8
1_4	2_14635	31.9	414	246	10	237	637	47	437	3e-49	194.1
1_4	2_7486	30.7	479	298	13	234	690	30	496	7.3e-48	189.5
1_4	2_5545	35.5	369	203	11	222	584	55	394	5.8e-45	179.9
1_4	2_12942	31.6	361	231	7	239	598	66	411	9.9e-45	179.1
1_4	2_21171	33.4	365	220	10	222	578	125	474	9.9e-45	179.1
1_4	2_1011	34.1	364	221	10	222	579	148	498	1.7e-44	178.3
1_4	2_8609	31.9	423	262	11	184	596	104	510	2.2e-44	177.9
1_4	2_1763	33.3	393	242	11	195	583	159	535	6.4e-44	176.4
1_4	2_24166	34.8	362	212	12	222	579	218	559	8.4e-44	176
1_4	2_21870	34.4	369	207	11	222	584	57	396	1.9e-43	174.9
1_4	2_24785	33.7	368	211	10	222	584	64	403	2.4e-43	174.5
1_4	2_9724	33.2	377	232	10	235	607	134	494	5.4e-43	173.3
1_4	2_23811	34.7	369	201	10	240	583	171	524	5.4e-43	173.3
1_4	2_5077	33.9	383	218	11	220	596	52	405	2.1e-42	171.4
1_4	2_5415	34.1	369	208	11	222	584	54	393	2.1e-42	171.4
1_4	2_11883	32.2	391	245	11	210	596	131	505	3.5e-42	170.6
1_4	2_11103	32.6	405	242	11	201	595	231	614	4.6e-42	170.2
1_4	2_7673	30.6	402	248	9	227	611	522	909	3.3e-40	164.1
1_4	2_8577	33.3	384	225	12	201	578	196	554	5.6e-40	163.3
1_4	2_8014	30.9	404	244	10	227	611	253	640	1.2e-39	162.2
1_4	2_6581	34.7	346	204	12	240	578	241	571	2.8e-39	161
1_5	2_20228	83.6	165	21	2	1	165	1	159	4.3e-51	198.7
1_5	2_8913	48.2	164	66	3	2	165	11	155	1.5e-35	147.1
1_5	2_19261	34	106	53	1	58	163	98	186	1.3e-12	70.9
1_5	2_6905	29.2	106	58	1	58	163	83	171	1.2e-08	57.8
1_6	2_19746	97.4	385	10	0	1	385	1	385	3.9e-224	774.2
1_6	2_12	59.1	379	136	5	22	385	17	391	3.3e-130	462.2
1_6	2_21406	57.8	391	138	5	4	385	8	380	2.2e-126	449.5
1_6	2_22905	61.6	346	128	4	43	385	52	395	4.6e-124	441.8
1_6	2_8222	59.5	210	81	3	90	295	35	244	2.3e-67	253.4
1_6	2_2041	88.6	114	13	0	274	387	1	114	1.9e-53	207.2
1_7	2_19854	88.6	114	5	1	107	212	107	220	1.8e-37	153.3
1_8	2_20502	99	394	4	0	1	394	1	394	7.9e-241	829.7
1_8	2_19313	80.7	394	72	2	1	394	1	390	2.8e-201	698.4
1_8	2_18476	35.9	365	215	7	46	394	57	418	6.8e-67	251.9
1_8	2_9997	35.5	366	218	6	46	394	58	422	2.2e-65	246.9
1_8	2_9043	38.3	355	202	10	46	394	71	414	1e-62	238
1_8	2_7681	36.7	341	191	10	46	370	325	656	5.4e-56	215.7
1_8	2_20251	36.4	341	192	10	46	370	342	673	7.1e-56	215.3
1_8	2_7745	37.3	322	181	11	47	353	10	325	4.4e-50	196.1
1_8	2_19025	31.8	368	224	11	45	393	49	408	1.1e-48	191.4
1_8	2_2694	30.1	402	219	13	46	389	46	443	4.6e-47	186
1_8	2_6469	31.9	360	223	12	45	393	15	363	1e-46	184.9
1_8	2_15338	32.5	366	220	13	45	393	43	398	3e-46	183.3
1_8	2_21651	32.1	364	223	10	45	392	8	363	3e-46	183.3
1_8	2_15036	31.9	364	224	10	45	392	8	363	5.1e-46	182.6
1_8	2_21053	34.1	328	198	10	46	367	41	356	5.1e-46	182.6
1_8	2_12818	30.7	355	233	7	45	394	113	459	2.4e-43	173.7
1_8	2_5194	30.3	360	229	9	46	391	56	407	9e-43	171.8
1_8	2_12628	30.1	359	232	9	45	394	29	377	3.2e-40	163.3
1_8	2_203	29	366	238	8	46	394	50	410	3e-38	156.8
1_8	2_20937	33.8	263	159	7	116	370	3	258	7.4e-37	152.1
1_8	2_19067	27.3	366	240	10	46	394	119	475	4e-35	146.4
1_8	2_14348	29.8	336	208	11	45	370	8	325	1.7e-33	141
1_8	2_5577	27.9	333	200	9	45	342	35	362	6.5e-33	139
1_8	2_5942	28.9	394	206	21	46	392	67	433	7.9e-31	132.1
1_8	2_7844	28.1	356	231	13	46	389	54	396	1.3e-30	131.3
1_9	2_19670	81.4	291	53	1	32	322	1	290	7.8e-136	480.7
1_9	2_20643	62.8	290	105	2	32	321	2	288	2.3e-103	372.9
1_9	2_19858	57.6	295	117	4	34	327	2	289	4.1e-92	335.5
1_9	2_20211	82.7	139	24	0	109	247	2	140	2e-59	226.9
1_9	2_1110	40.4	285	145	11	47	314	47	323	3.1e-47	186.4
1_9	2_1770	40.3	283	148	9	47	316	40	314	4.4e-46	182.6
1_9	2_2121	39.8	284	149	9	47	316	40	315	1.1e-44	177.9
1_9	2_2766	38.5	283	153	9	47	314	48	324	1.1e-44	177.9
1_9	2_2882	38.5	283	153	9	47	314	49	325	1.1e-44	177.9
1_9	2_2355	38.9	283	152	10	47	314	48	324	1.4e-44	177.6
1_9	2_3141	38.5	283	153	10	47	314	48	324	7.1e-44	175.3
1_9	2_2370	38.2	283	154	10	47	314	48	324	1.6e-43	174.1
1_9	2_11265	36.2	268	158	8	55	316	25	285	1e-42	171.4
1_9	2_15556	37.6	282	158	10	47	316	50	325	1.3e-42	171
1_9	2_15580	36.5	288	165	10	41	316	96	377	1.3e-42	171
1_9	2_14093	36.1	277	163	9	47	316	16	285	5.1e-42	169.1
1_9	2_18835	37.2	269	151	10	54	313	34	293	1.1e-41	167.9
1_9	2_6881	36.2	287	151	12	52	318	84	358	1.5e-41	167.5
1_9	2_16236	36.5	288	165	10	41	316	15	296	4.3e-41	166
1_9	2_12043	36	289	152	12	52	321	69	343	1.6e-40	164.1
1_9	2_11462	36	267	158	8	56	316	26	285	2.1e-40	163.7
1_9	2_11535	34.5	296	173	10	56	337	26	314	2.1e-40	163.7
1_9	2_11719	34.8	299	168	11	56	337	26	314	2.8e-40	163.3
1_9	2_8118	34.8	276	166	9	47	316	17	284	4.7e-40	162.5
1_9	2_21821	38.7	274	150	10	55	314	37	306	4.7e-40	162.5
1_10	2_20190	92.6	379	28	0	1	379	24	402	6.1e-214	740.3
1_10	2_11	79	385	71	2	1	379	1	381	6.1e-182	634
1_10	2_8801	48.7	351	163	6	26	365	59	403	4.1e-93	339
1_10	2_3998	38.9	316	183	2	51	362	45	354	1.9e-61	233.8
1_10	2_2900	35.5	338	200	6	28	353	30	361	1.9e-58	223.8
1_10	2_5989	34.8	359	213	8	17	366	17	363	2.8e-57	219.9
1_10	2_2230	37.4	310	179	7	52	353	50	352	1.1e-56	218
1_10	2_17948	33.2	361	219	8	7	353	24	376	2.7e-52	203.4
1_10	2_12927	35.6	312	185	6	51	353	258	562	3e-51	199.9
1_10	2_2280	35.2	324	191	9	49	366	62	372	4e-48	189.5
1_10	2_1817	33.7	315	193	6	57	362	51	358	2.9e-46	183.3
1_10	2_3460	34	306	186	6	57	353	57	355	2.9e-46	183.3
1_10	2_3726	34	306	186	6	57	353	40	338	6.4e-46	182.2
1_10	2_2770	34.5	325	187	7	51	360	57	370	9.2e-45	178.3
1_10	2_22860	30.6	353	224	8	25	362	11	357	1e-43	174.9
1_10	2_540	31.7	325	195	6	50	360	37	348	6.4e-38	155.6
1_10	2_14269	31.2	330	195	8	50	360	34	350	2.3e-35	147.1
1_10	2_2106	28.9	346	191	10	22	353	7	311	7.6e-31	132.1
1_10	2_21659	30	327	190	11	57	353	52	369	4.2e-29	126.3
1_10	2_23504	29.5	387	209	15	24	366	39	405	1e-27	121.7
1_10	2_11608	28.2	287	183	8	57	326	62	342	2.3e-27	120.6
1_10	2_24239	28.5	362	208	15	53	376	107	455	1.5e-26	117.9
1_10	2_2392	26.1	352	168	9	20	353	5	282	3.4e-23	106.7
1_10	2_6662	26.2	363	224	10	23	374	30	359	4.5e-23	106.3
1_10	2_5717	28.4	359	213	14	53	376	124	473	1.3e-22	104.8
1_11	2_20415	94	284	17	0	4	287	61	344	9.8e-156	546.6
1_12	2_19828	95.2	21	1	0	107	127	107	127	0.00059	41.2
1_13	2_19983	86.2	456	63	0	1	456	1	456	8.1e-221	763.5
1_13	2_18113	64.3	454	153	4	3	453	6	453	1.8e-156	549.7
1_13	2_7432	63.2	454	158	4	3	453	6	453	1.6e-155	546.6
1_13	2_7913	63.8	456	159	3	1	455	1	451	1.6e-155	546.6
1_13	2_7774	63	454	159	4	3	453	6	453	5e-154	541.6
1_13	2_7419	62.1	454	163	4	3	453	6	453	9.4e-153	537.3
1_13	2_7050	61.4	332	122	3	1	331	1	327	6.2e-104	375.2
1_13	2_20310	36.8	459	261	8	20	455	26	478	3e-74	276.6
1_13	2_16286	37.1	428	245	6	47	453	50	474	8.7e-74	275
1_13	2_14245	36.4	462	266	11	16	455	19	474	3.7e-72	269.6
1_13	2_7179	36.6	454	275	9	6	455	35	479	4.8e-72	269.2
1_13	2_7653	36.6	454	275	9	6	455	35	479	4.8e-72	269.2
1_13	2_23439	38.8	369	220	4	88	453	109	474	8.2e-72	268.5
1_13	2_23574	38.8	369	220	4	88	453	109	474	1.8e-71	267.3
1_13	2_17386	37	470	265	10	8	453	8	470	3.1e-71	266.5
1_13	2_3417	36	475	269	10	6	453	4	470	7.6e-70	261.9
1_13	2_16761	35.6	480	278	11	1	455	1	474	2.2e-69	260.4
1_13	2_17509	36.6	459	269	11	8	453	8	457	8.4e-69	258.5
1_13	2_9211	34.9	473	270	10	8	453	8	469	1.1e-68	258.1
1_13	2_969	35.6	475	271	10	6	453	4	470	2.5e-68	256.9
1_13	2_7741	36.4	459	251	9	27	455	31	478	3e-66	250
1_13	2_8046	36.4	459	251	9	27	455	31	478	3e-66	250
1_13	2_2027	36.5	457	254	10	27	455	31	479	8.7e-66	248.4
1_13	2_7843	36.4	459	251	11	27	455	31	478	1.9e-65	247.3
1_13	2_21774	33.7	460	280	9	16	455	19	473	2.8e-64	243.4
1_14	2_20171	93	417	26	1	1	417	1	414	3.9e-222	767.7
1_15	2_20495	92.6	367	27	0	1	367	1	367	1.8e-194	675.6
1_16	2_15277	90.8	238	3	1	1	238	10	228	2.2e-121	432.2
1_16	2_24151	89.5	238	6	1	1	238	1	219	1.6e-119	426
1_17	2_8291	66	1015	219	17	1	897	1	1007	1e-227	787.7
1_17	2_18669	34	815	310	10	58	816	93	735	9.4e-112	402.5
1_17	2_13389	36.8	699	248	10	59	659	415	1017	8.6e-105	379.4
1_17	2_9838	32	851	334	9	47	816	101	787	7.2e-104	376.3
1_17	2_7115	35.5	636	261	10	51	663	9	518	2.3e-94	344.7
1_17	2_13187	33.2	654	296	9	22	659	3	531	3.5e-90	330.9
1_17	2_2961	33.1	643	292	8	31	659	10	528	1.7e-89	328.6
1_17	2_2130	34.8	687	262	16	72	656	135	737	3.9e-89	327.4
1_17	2_600	32.5	615	289	8	59	650	16	527	1.9e-88	325.1
1_17	2_3186	32.1	626	283	5	47	655	27	527	2.1e-87	321.6
1_17	2_19942	34.8	638	267	9	51	663	8	521	7.5e-85	313.2
1_17	2_24305	30.5	633	310	8	51	660	8	533	2.2e-84	311.6
1_17	2_22500	32.6	628	296	10	47	654	39	559	1.2e-82	305.8
1_17	2_20292	97.1	205	6	0	765	969	43	247	7.8e-82	303.1
1_17	2_13638	31.9	633	296	11	51	649	8	539	4.3e-80	297.4
1_17	2_22567	29.4	659	284	11	66	660	24	565	2.1e-71	268.5
1_17	2_18562	29.8	620	315	13	73	655	15	551	5.4e-59	227.3
1_17	2_7249	27.1	620	310	10	54	655	84	579	5.6e-56	217.2
1_17	2_6248	30.9	638	314	16	73	643	65	642	4.9e-52	204.1
1_17	2_15196	30.9	641	331	14	53	643	79	657	1.1e-51	203
1_17	2_7121	26.1	612	292	9	62	650	92	566	2.1e-50	198.7
1_17	2_10423	28.7	676	345	17	37	658	22	614	5.3e-46	184.1
1_17	2_6492	31.9	138	76	4	82	211	35	162	9.7e-08	57
1_17	2_16121	28.2	131	73	3	72	189	23	145	2.7e-05	48.9
1_18	2_20180	91.8	681	44	3	80	754	84	758	8.2e-295	1010
1_18	2_11187	59.4	756	203	13	1	756	1	652	3e-220	762.3
1_18	2_8641	59	663	190	8	83	741	78	662	1.2e-197	687.2
1_18	2_8375	53.1	732	252	11	1	726	1	647	1.8e-193	673.3
1_18	2_2696	37.9	652	308	15	77	717	84	649	3e-103	373.6
1_18	2_4373	41.3	654	286	15	75	717	27	593	1.1e-102	371.7
1_18	2_13432	40.6	653	301	12	72	717	32	604	7.4e-102	369
1_18	2_11791	39.7	653	311	16	84	717	72	660	1.5e-99	361.3
1_18	2_8061	38.5	681	348	15	83	719	94	747	6e-96	349.4
1_18	2_8432	33.9	651	333	16	70	701	69	641	3.3e-86	317
1_18	2_7286	37.7	371	164	5	352	720	245	550	5.5e-65	246.5
1_18	2_19012	37.7	371	164	6	352	720	256	561	3e-63	240.7
1_18	2_19392	38.8	356	150	6	352	706	524	812	3e-63	240.7
1_18	2_19464	38.8	356	150	6	352	706	517	805	3e-63	240.7
1_18	2_12321	36.4	385	180	7	352	733	576	898	3.9e-63	240.4
1_18	2_6768	39	359	149	5	351	705	287	579	8.8e-63	239.2
1_18	2_9068	37.4	366	162	5	357	720	240	540	2e-62	238
1_18	2_12348	35.8	385	182	7	352	733	577	899	4.4e-62	236.9
1_18	2_13591	35.8	385	182	7	352	733	577	899	9.7e-62	235.7
1_18	2_22312	36	389	174	5	352	740	546	859	9.7e-62	235.7
1_18	2_8863	37.7	358	158	4	352	709	703	995	1.3e-61	235.3
1_18	2_24907	36.9	366	165	5	352	715	291	592	1.3e-61	235.3
1_18	2_9213	37.4	358	159	4	352	709	769	1061	1.7e-61	235
1_18	2_19658	38.1	362	150	6	351	706	251	544	1.7e-61	235
1_18	2_21817	36.2	376	175	4	357	732	2	312	1.7e-61	235
1_19	2_3499	97.8	267	6	0	1	267	1	267	4.4e-140	494.6
1_20	2_9111	80.6	31	6	0	34	64	5	35	6.9e-08	53.9
1_21	2_11370	92.2	205	16	0	1	205	1	205	4.6e-102	367.9
1_21	2_18168	91.6	167	14	0	1	167	1	167	2.6e-81	298.9
1_21	2_16354	48.1	208	90	5	1	205	1	193	1.9e-39	159.8
1_21	2_16197	47.1	208	92	5	1	205	1	193	5.5e-39	158.3
1_21	2_11109	47.3	207	91	5	1	204	1	192	1.6e-38	156.8
1_21	2_3145	88.6	44	5	0	162	205	1	44	7.7e-17	84.7
1_22	2_20224	94.9	356	15	2	1	353	1	356	7.1e-156	547.4
1_23	2_19950	99.1	117	1	0	1	117	38	154	4.4e-62	234.2
1_23	2_16695	57.3	117	50	0	1	117	53	169	1.8e-31	132.5
1_23	2_2029	44.5	110	61	0	1	110	38	147	3.4e-22	101.7
1_23	2_22967	43.6	110	62	0	1	110	37	146	2.2e-21	99
1_23	2_12806	37.8	111	69	0	1	111	37	147	2.1e-19	92.4
1_23	2_17005	38.2	110	68	0	1	110	37	146	1.3e-18	89.7
1_23	2_306	50	72	36	0	36	107	4	75	1.2e-14	76.6
1_23	2_18919	71.4	49	14	0	69	117	111	159	8.4e-13	70.5
1_23	2_17709	32.7	110	74	0	1	110	37	146	3.5e-11	65.1
1_23	2_19751	43	79	44	1	33	110	18	96	1.7e-10	62.8
1_23	2_2658	48.3	60	31	0	47	106	39	98	2.5e-09	58.9
1_23	2_12439	44.9	69	38	0	43	111	95	163	2.5e-09	58.9
1_23	2_2259	30.9	110	76	0	1	110	37	146	4.3e-09	58.2
1_23	2_16349	30	110	77	0	1	110	37	146	4.3e-09	58.2
1_23	2_18280	30.9	110	76	0	1	110	37	146	4.3e-09	58.2
1_23	2_21084	29.1	110	78	0	1	110	37	146	5.6e-09	57.8
1_23	2_4376	46.8	62	33	0	48	109	88	149	7.3e-09	57.4
1_23	2_8519	37.3	83	51	1	33	114	20	102	9.6e-09	57
1_23	2_12783	45.2	62	34	0	48	109	93	154	2.1e-08	55.8
1_23	2_5970	45.2	62	34	0	49	110	12	73	2.8e-08	55.5
1_23	2_13731	44.3	61	34	0	49	109	12	72	1.4e-07	53.1
1_23	2_14021	48.3	58	30	0	49	106	131	188	1.8e-07	52.8
1_23	2_13431	39.7	58	35	0	49	106	170	227	1.3e-05	46.6
1_23	2_48	37.1	70	39	2	46	110	38	107	3.8e-05	45.1
1_23	2_3862	32.8	64	43	0	43	106	345	408	3.8e-05	45.1
1_24	2_20244	94	150	9	0	1	150	72	221	4e-68	254.6
1_24	2_8021	68	125	32	5	32	150	43	165	1.4e-33	139.8
1_24	2_15177	45.3	148	68	4	4	150	2	137	5.9e-19	91.3
1_24	2_6853	43.4	152	68	5	1	150	6	141	2.5e-17	85.9
1_24	2_20285	49.3	71	35	1	81	150	114	184	1.3e-10	63.5
1_25	2_20018	81.2	703	70	8	1	678	1	666	0	1056.6
1_25	2_10751	79.5	528	93	2	10	537	1	513	3e-240	828.6
1_25	2_10258	38.8	410	229	11	10	406	11	411	1.6e-60	231.5
1_25	2_15541	33	461	278	13	9	459	26	465	1.3e-49	195.3
1_25	2_555	33.2	382	218	13	10	371	263	627	4.8e-44	176.8
1_25	2_7679	33.1	362	201	10	46	369	56	414	1.1e-43	175.6
1_25	2_11900	35.5	383	210	14	10	376	404	765	1.4e-43	175.3
1_25	2_20188	34.7	380	218	12	10	376	609	971	1.4e-43	175.3
1_25	2_4885	35	380	216	10	10	372	332	697	2.4e-43	174.5
1_25	2_20263	30	477	298	12	2	460	267	725	2.4e-43	174.5
1_25	2_10024	30.9	440	263	12	10	420	13	440	1.5e-42	171.8
1_25	2_19423	35.3	309	185	7	70	365	4	310	2e-42	171.4
1_25	2_11671	35.8	302	181	9	59	349	70	369	2.6e-42	171
1_25	2_22333	34.3	382	216	12	10	371	348	714	3.4e-42	170.6
1_25	2_17580	30.8	425	223	9	9	370	74	490	1e-41	169.1
1_25	2_2706	34.5	342	194	10	48	371	308	637	1.7e-41	168.3
1_25	2_20673	29.8	459	270	13	46	460	57	507	1.7e-41	168.3
1_25	2_15253	33.3	360	219	9	59	407	212	561	2.2e-41	167.9
1_25	2_2058	33.7	368	212	10	59	410	48	399	2.9e-41	167.5
1_25	2_23750	30.9	382	211	12	32	369	52	424	5e-41	166.8
1_25	2_15594	35.9	309	184	6	68	371	160	459	6.5e-41	166.4
1_25	2_5293	36.1	310	182	7	68	371	159	458	1.4e-40	165.2
1_25	2_24594	32.7	391	225	11	10	379	158	531	1.9e-40	164.9
1_25	2_3573	33.8	346	207	9	5	338	461	796	3.2e-40	164.1
1_25	2_7755	33.9	383	216	14	10	376	582	943	2.1e-39	161.4
1_26	2_20531	86	655	78	2	1	648	1	648	3.8e-280	961.1
1_26	2_11728	52.7	653	249	8	13	610	15	662	7.3e-167	584.7
1_26	2_21337	35.1	610	369	6	16	609	25	623	9.8e-95	345.1
1_26	2_21313	35.6	634	358	8	12	609	8	627	1.3e-94	344.7
1_26	2_266	36.6	618	351	10	16	609	14	614	2.7e-92	337
1_26	2_7811	32.3	699	351	10	16	609	13	694	6.5e-91	332.4
1_26	2_23425	35.2	657	357	8	16	609	27	677	5.5e-90	329.3
1_26	2_13910	32.3	672	363	11	10	609	14	665	2.1e-81	300.8
1_26	2_23743	31.2	667	355	10	16	609	27	662	2.6e-79	293.9
1_26	2_21332	32.1	641	363	10	16	609	22	637	1.7e-78	291.2
1_26	2_14776	30.1	632	359	9	15	610	14	598	5.2e-72	269.6
1_26	2_131	31.1	633	370	11	11	610	11	610	2.3e-67	254.2
1_26	2_22007	29.1	622	385	10	6	611	3	584	6.6e-67	252.7
1_26	2_9542	27.6	627	389	10	16	611	5	597	1e-51	202.2
1_27	2_20177	98.9	276	3	0	1	276	1	276	3.4e-159	558.5
1_27	2_7156	95.3	276	13	0	1	276	31	306	3.6e-153	538.5
1_27	2_910	42.9	126	69	1	124	249	46	168	7.8e-23	105.5
1_27	2_10334	29.9	107	70	2	140	242	45	150	1.9e-08	57.8
1_27	2_24165	33.7	92	60	1	139	229	35	126	7.1e-08	55.8
1_27	2_18354	27.8	90	65	0	139	228	6	95	9.2e-08	55.5
1_27	2_18745	24.7	89	67	0	135	223	232	320	1.6e-07	54.7
1_27	2_4258	33.3	75	50	0	138	212	10	84	3.5e-07	53.5
1_27	2_21599	31.8	107	63	4	140	242	46	146	6e-07	52.8
1_27	2_5935	24.1	79	60	0	135	213	243	321	7.8e-07	52.4
1_27	2_11742	27.1	85	61	1	134	218	4	87	1e-06	52
1_27	2_23700	31	87	55	2	140	224	48	131	1e-06	52
1_27	2_8955	28.2	78	56	0	141	218	10	87	3e-06	50.4
1_27	2_24858	27.8	72	52	0	141	212	10	81	3e-06	50.4
1_27	2_13174	25.8	97	69	1	127	220	185	281	3.9e-06	50.1
1_27	2_21859	26.4	72	53	0	141	212	10	81	3.9e-06	50.1
1_27	2_2016	26.8	82	59	1	131	212	3	83	5.1e-06	49.7
1_27	2_24823	31.8	85	55	2	111	195	667	748	5.1e-06	49.7
1_27	2_10549	24.7	89	67	0	135	223	259	347	6.6e-06	49.3
1_27	2_6531	26.7	75	54	1	137	211	205	278	1.1e-05	48.5
1_27	2_7605	28.9	83	56	1	140	219	8	90	1.9e-05	47.8
1_27	2_11406	28.7	94	59	2	140	230	8	96	2.5e-05	47.4
1_27	2_10928	28.7	94	59	2	140	230	8	96	3.3e-05	47
1_27	2_19355	29.2	96	61	2	140	232	8	99	3.3e-05	47
1_27	2_19470	31.3	83	54	1	138	220	32	111	3.3e-05	47
1_28	2_19832	97.8	410	9	0	1	410	1	410	1.1e-240	829.3
1_29	2_4214	96.7	152	5	0	63	214	1	152	2.3e-77	285.8
1_29	2_5551	71.4	185	20	2	32	216	1	152	2e-60	229.6
1_30	2_19939	91.1	481	33	2	1	471	1	481	7.2e-249	856.7
1_30	2_8300	53.1	288	119	5	79	365	571	843	1.5e-76	284.3
1_30	2_8300	37.9	103	47	4	5	91	244	345	1.4e-05	48.5
1_30	2_11536	42.7	410	159	11	5	358	228	617	6.5e-72	268.9
1_30	2_7478	45.3	316	123	8	6	290	210	506	6.3e-59	225.7
1_31	2_23234	92.4	132	10	0	1	132	1	132	2e-63	238.8
1_31	2_24993	91	133	12	0	1	133	1	133	2.2e-62	235.3
1_31	2_12205	91.7	132	11	0	1	132	1	132	3.8e-62	234.6
1_31	2_21218	77.3	132	28	2	1	132	1	130	5.7e-50	194.1
1_31	2_657	72	132	35	2	1	132	1	130	4.7e-44	174.5
1_32	2_20206	98.7	459	6	0	1	459	1	459	1.6e-272	935.3
1_32	2_15258	80.4	470	81	6	1	459	1	470	5.3e-220	760.8
1_33	2_20364	96.5	938	33	0	1	938	1	938	0	1775
1_33	2_8267	83.7	939	141	2	1	938	1	928	0	1596.6
1_33	2_8355	60.1	942	359	6	2	938	4	933	0	1131.7
1_33	2_11430	51.6	961	406	19	14	936	21	960	2.3e-262	902.5
1_33	2_14768	52.3	851	395	8	95	938	117	963	1e-254	877.1
1_33	2_693	51.7	865	396	13	91	938	46	905	1.7e-249	859.8
1_33	2_4082	48.8	888	430	11	71	938	22	904	1.4e-238	823.5
1_33	2_20688	43.1	878	453	11	96	938	175	1040	2.5e-208	723
1_33	2_14330	44.8	868	452	17	87	938	118	974	2.6e-205	713
1_33	2_4220	45.4	872	442	19	84	938	116	970	4.4e-205	712.2
1_33	2_3219	44.3	869	453	18	87	938	101	955	2.3e-198	689.9
1_34	2_20607	96.6	786	26	1	1	785	1	786	0	1486.9
1_34	2_6209	74.5	774	187	6	13	785	10	774	0	1148.7
1_34	2_5558	71	797	210	9	1	785	1	788	0	1109.7
1_34	2_18959	65.8	559	146	9	67	623	16	531	1.1e-198	690.6
1_34	2_6317	44.7	85	40	3	1	85	1	78	9.3e-07	53.1
1_36	2_20080	96	650	25	1	1	650	1	649	0	1255
1_36	2_20586	57.6	684	236	12	3	647	69	737	1.2e-217	753.4
1_36	2_7341	60.5	600	210	5	61	645	92	679	6.8e-213	737.6
1_36	2_20479	51	679	282	14	1	644	1	663	5.2e-181	631.7
1_36	2_11209	49	676	290	14	3	644	4	658	2.1e-177	619.8
1_36	2_7477	51.1	610	257	10	57	644	62	652	3.1e-173	605.9
1_36	2_5742	45.3	541	254	8	134	640	108	640	1.3e-139	494.2
1_36	2_22170	46.5	529	258	7	134	640	141	666	8.5e-139	491.5
1_36	2_1125	45	562	273	9	100	640	1	547	6.1e-137	485.3
1_36	2_13457	45	540	261	10	125	640	101	628	2.3e-136	483.4
1_36	2_11334	45.9	532	256	8	134	640	179	703	2.5e-135	479.9
1_36	2_24534	43.8	534	263	8	134	640	123	646	2.2e-131	466.8
1_36	2_24155	42.9	578	279	12	94	643	110	664	2.9e-131	466.5
1_36	2_10333	42.4	594	292	14	88	643	11	592	6.5e-131	465.3
1_36	2_692	43.1	538	273	10	133	642	63	595	8.8e-128	454.9
1_36	2_13116	42.7	562	283	12	107	641	186	735	3.3e-127	453
1_36	2_24519	42.8	544	275	7	121	641	117	647	2.4e-125	446.8
1_36	2_3890	43.8	575	274	14	102	640	112	673	6.9e-125	445.3
1_36	2_5401	42.8	549	271	10	125	643	45	580	9.1e-125	444.9
1_36	2_7547	35.1	539	247	15	128	640	5	466	1e-83	308.5
1_36	2_21930	31.7	577	256	17	101	640	9	484	4e-64	243.4
1_36	2_19995	47.5	183	79	2	475	640	3	185	3.9e-43	173.7
1_36	2_2671	46.2	130	64	4	125	249	101	229	3.5e-28	124
1_36	2_24230	42.2	135	74	3	121	252	117	250	8.2e-25	112.8
1_36	2_14888	50.9	116	47	5	154	262	2	114	1.8e-24	111.7
1_37	2_18668	95.9	437	18	0	1	437	587	1023	3.3e-219	758.1
1_37	2_10985	67.6	438	136	2	1	437	595	1027	1.6e-149	526.6
1_38	2_19874	98.2	514	9	0	1	514	1	514	7.5e-300	1026.2
1_38	2_7867	48.3	528	216	26	12	500	1	510	3.7e-97	352.8
1_38	2_2815	61.8	76	29	0	360	435	310	385	1.4e-19	95.1
1_38	2_4064	45.5	121	63	2	350	468	304	423	2.4e-19	94.4
1_38	2_10025	73.8	61	16	0	360	420	360	420	6.9e-19	92.8
1_38	2_18730	53.4	103	42	3	360	461	365	462	6.9e-19	92.8
1_38	2_16840	72.1	61	17	0	360	420	221	281	1.5e-18	91.7
1_38	2_2221	69.8	63	19	0	362	424	187	249	4.5e-18	90.1
1_38	2_16092	37.5	144	84	3	335	474	258	399	4.5e-18	90.1
1_38	2_6297	64.2	53	19	0	360	412	108	160	5.7e-13	73.2
1_38	2_7961	56.9	58	25	0	359	416	598	655	1.3e-12	72
1_38	2_19699	49.4	89	36	2	329	416	319	399	4.8e-12	70.1
1_38	2_11731	55.2	58	26	0	359	416	575	632	8.2e-12	69.3
1_38	2_16744	33.3	150	94	3	360	505	338	485	1.4e-11	68.6
1_38	2_12009	45.5	88	39	2	330	416	623	702	4.1e-11	67
1_38	2_1844	33.3	150	86	4	360	501	329	472	5.3e-11	66.6
1_38	2_9232	35.2	108	64	1	317	424	476	577	5.3e-11	66.6
1_38	2_14746	53.7	54	25	0	359	412	739	792	5.3e-11	66.6
1_38	2_6982	47.9	73	30	1	344	416	525	589	9.1e-11	65.9
1_38	2_19391	53.7	54	25	0	359	412	208	261	9.1e-11	65.9
1_38	2_8182	47.9	73	30	1	344	416	613	677	1.2e-10	65.5
1_38	2_9308	46.6	73	31	1	344	416	555	619	1.2e-10	65.5
1_38	2_12002	39.6	96	54	2	359	450	615	710	1.2e-10	65.5
1_38	2_6949	39.2	79	48	0	344	422	481	559	2e-10	64.7
1_38	2_17069	34.1	138	77	4	360	489	333	464	2e-10	64.7
1_40	2_20470	97.3	526	14	0	1	526	1	526	4.7e-249	857.4
1_40	2_11733	76.2	500	117	1	2	501	1	498	2.3e-163	572.8
1_40	2_3544	65.1	43	14	1	114	155	78	120	2.1e-07	54.7
1_40	2_18019	62.8	43	15	1	114	155	77	119	8.1e-07	52.8
1_40	2_3104	62.8	43	15	1	114	155	80	122	1.4e-06	52
1_41	2_20139	95.8	356	14	1	1	356	1	355	5.1e-154	541.2
1_41	2_11215	60.8	357	109	12	1	354	1	329	1.5e-84	310.5
1_41	2_19951	45.8	354	161	9	1	351	6	331	2.1e-54	210.3
1_41	2_5395	40.7	351	179	9	1	351	6	327	4.9e-48	189.1
1_41	2_11162	29.2	281	150	7	69	347	59	292	2e-17	87.4
1_41	2_8492	35.2	145	88	3	205	349	148	286	6.1e-14	75.9
1_41	2_11436	25.4	126	86	2	224	349	52	169	1.9e-07	54.3
1_42	2_19675	84.6	195	29	1	1	195	1	194	7.2e-94	340.5
1_42	2_8717	35.1	211	94	9	3	191	7	196	2.5e-22	102.8
1_42	2_4537	29.2	72	44	2	49	117	190	257	2.8e-05	46.2
1_42	2_16879	32.2	59	37	1	49	104	104	162	0.00011	44.3
1_42	2_1579	30.5	59	38	1	49	104	121	179	0.00024	43.1
1_43	2_20417	94.7	494	26	0	1	494	1	494	9.8e-281	962.6
1_43	2_7448	63.3	496	150	12	6	494	196	666	4.1e-170	595.1
1_43	2_9012	66.7	441	120	9	54	494	37	450	1.1e-162	570.5
1_43	2_759	60.8	454	107	10	44	494	8	393	1.6e-145	513.5
1_43	2_8912	35	511	207	13	51	494	482	934	4.1e-77	286.2
1_43	2_20271	35.3	493	199	13	64	494	332	766	1.5e-71	267.7
1_43	2_11952	31.6	602	212	14	54	494	22	584	2.8e-70	263.5
1_43	2_23521	33.1	493	203	15	64	494	319	746	4.7e-65	246.1
1_43	2_9045	28.4	461	225	24	49	491	68	441	1.7e-30	131.3
1_43	2_8111	27.6	442	241	20	49	483	76	445	4.6e-28	123.2
1_43	2_20299	26.6	429	219	17	49	462	71	418	6.2e-25	112.8
1_43	2_13186	26	427	237	15	34	452	30	385	1.5e-23	108.2
1_43	2_12628	25.6	441	233	17	60	494	26	377	9.9e-23	105.5
1_43	2_203	27.1	457	238	22	48	494	39	410	1.7e-22	104.8
1_43	2_7844	25.9	428	221	15	45	461	35	377	2.2e-22	104.4
1_43	2_8201	27.7	267	152	7	38	304	42	267	3e-19	94
1_43	2_12907	25.2	436	255	18	64	494	21	390	1.1e-18	92
1_43	2_12818	24.4	442	235	18	60	494	110	459	1.5e-18	91.7
1_43	2_19819	28.6	255	133	10	60	303	28	244	7.4e-18	89.4
1_43	2_18476	27.5	265	144	11	46	302	39	263	9e-16	82.4
1_43	2_16839	25.6	347	193	14	59	396	81	371	1.5e-15	81.6
1_43	2_2694	28.3	223	126	6	60	277	42	235	2e-15	81.3
1_43	2_4514	28.7	251	142	9	60	303	129	349	3.4e-15	80.5
1_43	2_7681	23.7	358	191	13	60	410	321	603	7.6e-15	79.3
1_43	2_9165	25.5	329	166	13	55	363	266	535	7.6e-15	79.3
1_44	2_20581	84.6	130	11	1	1	121	1	130	6.3e-48	187.2
1_44	2_13746	61.2	98	27	5	6	97	5	97	1.2e-22	103.2
1_44	2_22090	58.8	97	32	4	5	96	3	96	7.8e-22	100.5
1_44	2_24926	59.2	98	29	5	6	97	5	97	1.3e-21	99.8
1_44	2_5614	56.8	95	31	4	3	92	1	90	3.3e-20	95.1
1_44	2_21842	56.5	92	31	3	5	92	3	89	4.3e-20	94.7
1_44	2_24660	52.6	95	36	3	5	95	3	92	1.6e-19	92.8
1_44	2_13640	48.5	97	41	2	3	95	1	92	3.6e-19	91.7
1_44	2_24079	48.5	97	41	2	3	95	1	92	3.6e-19	91.7
1_44	2_5086	52.6	95	35	3	3	92	1	90	1.1e-18	90.1
1_44	2_13689	47.4	97	42	2	3	95	1	92	1.1e-18	90.1
1_44	2_5078	48.5	97	40	3	3	94	1	92	3.1e-18	88.6
1_44	2_4903	50.5	97	38	3	3	94	1	92	4e-18	88.2
1_44	2_5080	50.5	97	38	3	3	94	1	92	4e-18	88.2
1_44	2_5380	49.5	97	39	3	3	94	1	92	8.9e-18	87
1_44	2_5550	50.5	97	38	3	3	94	1	92	8.9e-18	87
1_44	2_4991	47.4	97	41	3	3	94	1	92	5.8e-17	84.3
1_44	2_4828	46.4	97	42	3	3	94	1	92	2.2e-16	82.4
1_44	2_14050	68.3	41	11	2	59	97	6	46	1.3e-08	56.6
1_45	2_20466	100	155	0	0	1	155	1	155	5.6e-89	323.9
1_45	2_8011	96.1	155	6	0	1	155	1	155	2e-86	315.5
1_45	2_22356	54.4	149	67	1	1	149	1	148	5.8e-46	181
1_45	2_24598	54.4	149	67	1	1	149	1	148	5.8e-46	181
1_45	2_4925	43.8	144	80	1	5	148	2	144	5.1e-34	141.4
1_45	2_24770	44.4	144	79	1	5	148	2	144	5.1e-34	141.4
1_45	2_535	43.8	144	80	1	5	148	2	144	6.7e-34	141
1_45	2_5512	44.6	139	76	1	5	143	2	139	6.7e-34	141
1_45	2_14265	43.8	144	80	1	5	148	2	144	6.7e-34	141
1_45	2_21012	43.8	144	80	1	5	148	2	144	6.7e-34	141
1_45	2_22326	43.1	144	81	1	5	148	2	144	8.7e-34	140.6
1_45	2_24367	44.6	139	76	1	5	143	2	139	8.7e-34	140.6
1_45	2_674	41.4	162	82	1	3	151	4	165	8.2e-32	134
1_45	2_14303	41.4	162	82	1	3	151	4	165	1.1e-31	133.7
1_45	2_20729	41.4	162	82	1	3	151	4	165	1.8e-31	132.9
1_45	2_12259	41.7	139	80	1	2	140	22	159	1e-29	127.1
1_45	2_2114	42.4	139	79	1	2	140	23	160	1.7e-29	126.3
1_45	2_23988	43.4	145	76	2	5	143	6	150	2.5e-28	122.5
1_45	2_22641	43.4	145	76	2	5	143	6	150	4.2e-28	121.7
1_45	2_12515	39.6	134	80	1	5	138	2	134	5.5e-28	121.3
1_45	2_12936	47.1	140	72	2	4	143	36	173	7.9e-27	117.5
1_45	2_10437	40.7	135	77	2	2	134	1	134	2.3e-26	115.9
1_45	2_24147	40.9	127	74	1	8	134	9	134	2.3e-26	115.9
1_45	2_12915	45	140	75	2	4	143	36	173	8.7e-26	114
1_45	2_9938	44.8	105	58	0	34	138	1	105	2.8e-24	109
1_46	2_19694	98.4	381	6	0	1	381	1	381	1.5e-223	772.3
1_46	2_2873	30.6	372	202	10	16	367	171	506	1.5e-37	154.5
1_46	2_17867	29.6	379	210	12	12	370	22	363	9.5e-37	151.8
1_46	2_3217	22.1	330	204	7	23	346	578	860	1.1e-08	58.5
1_47	2_20337	95.3	212	10	0	1	212	1	212	2.3e-117	418.7
1_47	2_8232	44.4	196	83	7	26	207	45	228	1.2e-28	124
1_47	2_5478	32.7	199	115	4	22	208	36	227	1.2e-14	77.4
1_47	2_17407	35.5	197	87	8	13	209	36	192	1.6e-14	77
1_47	2_7536	35.5	197	87	8	13	209	36	192	1.4e-13	73.9
1_47	2_19901	60.3	63	25	0	25	87	72	134	4e-13	72.4
1_47	2_20159	32.7	199	96	8	24	209	75	248	4e-13	72.4
1_47	2_8377	65.6	61	20	1	29	88	42	102	8.9e-13	71.2
1_47	2_7045	55.9	68	29	1	21	87	76	143	4.4e-12	68.9
1_47	2_22429	39.6	101	60	1	17	117	36	135	2.2e-11	66.6
1_47	2_8565	34.7	121	59	2	27	127	134	254	3.7e-11	65.9
1_47	2_13239	28	218	120	5	24	211	41	251	4.9e-11	65.5
1_47	2_24326	32.3	201	111	8	2	188	20	209	4.9e-11	65.5
1_47	2_2742	50.7	67	33	0	25	91	599	665	8.3e-11	64.7
1_47	2_9096	31.2	138	85	3	8	140	26	158	8.3e-11	64.7
1_47	2_2912	49.3	67	34	0	25	91	163	229	1.1e-10	64.3
1_47	2_8832	43.8	64	36	0	24	87	258	321	1.4e-10	63.9
1_47	2_20645	40.4	104	42	2	5	88	23	126	1.4e-10	63.9
1_47	2_20484	35	123	74	3	27	147	99	217	1.9e-10	63.5
1_47	2_5556	29.9	137	82	3	27	155	80	210	3.2e-10	62.8
1_47	2_7141	37.3	102	56	2	27	126	41	136	4.1e-10	62.4
1_47	2_24438	48.3	58	30	0	24	81	42	99	4.1e-10	62.4
1_47	2_8906	30.4	148	71	4	29	176	58	173	5.4e-10	62
1_47	2_11072	31.5	184	103	8	33	209	91	258	7e-10	61.6
1_47	2_20491	49.2	59	30	0	29	87	92	150	7e-10	61.6
1_48	2_20579	96.4	412	9	1	1	412	1	406	6.8e-235	810.1
1_48	2_113	65.7	347	118	1	65	410	55	401	4.1e-139	491.9
1_48	2_3524	32	247	164	3	146	392	172	414	7.7e-29	125.6
1_48	2_17093	31.6	247	165	3	146	392	173	415	1.7e-28	124.4
1_48	2_8410	32.6	304	171	8	115	393	89	383	5e-28	122.9
1_48	2_143	28.8	302	206	5	92	393	16	308	2.7e-26	117.1
1_48	2_21511	28.7	258	174	3	138	393	60	309	5.2e-25	112.8
1_48	2_22762	27	267	178	5	133	393	54	309	2.7e-21	100.5
1_48	2_12794	27.4	234	149	6	155	370	96	326	4.1e-14	76.6
1_48	2_17789	26.5	234	151	6	155	370	94	324	2.7e-13	73.9
1_48	2_22739	22.3	264	194	5	134	388	136	397	1.2e-08	58.5
1_48	2_9443	23.1	160	117	2	234	393	37	190	2.4e-06	50.8
1_49	2_20616	99.1	433	4	0	1	433	1	433	6e-258	886.7
1_49	2_7361	86.5	437	54	3	1	432	1	437	3.4e-229	791.2
1_49	2_7573	70.4	429	121	2	1	429	1	423	5e-180	627.9
1_49	2_16267	63.7	432	148	2	9	431	18	449	1.1e-166	583.6
1_50	2_10900	89.3	112	8	1	1	112	1	108	4.5e-48	187.6
1_50	2_17608	42.9	91	44	2	1	87	69	155	2.3e-12	68.9
1_51	2_19991	97.4	190	5	0	1	190	1	190	5.2e-97	350.9
1_51	2_11702	51.4	208	80	5	1	187	1	208	1.8e-44	176.4
1_51	2_1141	33.9	177	90	3	5	181	11	160	5e-15	78.6
1_51	2_4070	33.9	177	90	3	5	181	11	160	5e-15	78.6
1_51	2_9521	33.9	177	90	3	5	181	11	160	5e-15	78.6
1_51	2_12456	33.9	177	90	3	5	181	87	236	5e-15	78.6
1_51	2_16804	33.9	177	90	3	5	181	11	160	5e-15	78.6
1_51	2_18450	33.9	177	90	3	5	181	11	160	5e-15	78.6
1_51	2_2171	37.6	141	74	2	5	145	126	252	1.9e-14	76.6
1_51	2_24871	29.1	141	86	2	5	145	11	137	1.4e-09	60.5
1_51	2_1457	46.9	64	34	0	85	148	1	64	7.7e-08	54.7
1_51	2_10195	46.9	64	34	0	85	148	1	64	7.7e-08	54.7
1_51	2_14818	46.9	64	34	0	85	148	1	64	7.7e-08	54.7
1_51	2_15456	46.9	64	34	0	85	148	1	64	7.7e-08	54.7
1_51	2_16576	46.9	64	34	0	85	148	1	64	7.7e-08	54.7
1_51	2_19164	46.9	64	34	0	85	148	1	64	7.7e-08	54.7
1_51	2_19268	46.9	64	34	0	85	148	1	64	7.7e-08	54.7
1_51	2_23758	46.9	64	34	0	85	148	1	64	7.7e-08	54.7
1_52	2_20191	93	273	18	1	1	273	1	272	1.5e-137	486.1
1_52	2_21711	50.5	188	93	0	84	271	83	270	2e-49	193.4
1_52	2_8243	52.6	173	82	0	97	269	102	274	7.9e-46	181.4
1_52	2_12497	44	216	107	3	66	268	62	276	2e-41	166.8
1_52	2_12203	48.5	169	87	0	100	268	11	179	4.5e-41	165.6
1_52	2_10713	43.9	173	97	0	97	269	63	235	1.6e-38	157.1
1_52	2_8058	39.5	185	101	3	95	268	131	315	1.5e-28	124
1_52	2_4886	32.4	219	145	2	53	268	59	277	3.3e-28	122.9
1_52	2_18885	35.6	180	100	2	102	265	35	214	3.3e-28	122.9
1_52	2_19934	37	189	111	1	91	271	139	327	7.4e-28	121.7
1_52	2_25196	36.7	166	103	2	102	265	35	200	8.2e-27	118.2
1_52	2_6095	33	188	116	2	93	270	192	379	2.7e-22	103.2
1_52	2_19507	33	188	116	2	93	270	196	383	4.6e-22	102.4
1_53	2_20449	95.2	186	9	0	1	186	1	186	8.1e-95	343.6
1_54	2_20038	94	879	42	3	1	879	1	868	2.8e-246	849
1_54	2_9054	59.2	620	204	15	216	802	200	803	1.4e-91	335.1
1_54	2_12608	64.8	495	127	2	258	752	245	692	1.9e-77	288.1
1_54	2_2284	52.4	635	205	11	263	878	215	771	3.3e-77	287.3
1_54	2_5019	62.9	498	112	4	262	759	253	677	3.1e-75	280.8
1_54	2_3164	64.8	495	143	5	260	747	184	654	1.5e-74	278.5
1_54	2_12731	65.3	496	159	4	262	753	226	712	2.2e-73	274.6
1_54	2_7522	35.2	88	53	1	656	743	162	245	9.1e-11	66.6
1_54	2_10912	35.2	88	53	1	656	743	183	266	9.1e-11	66.6
1_54	2_2711	35.7	98	63	0	248	345	32	129	1.1e-08	59.7
1_54	2_2519	32.7	107	70	1	239	345	63	167	2.5e-08	58.5
1_54	2_4648	32.8	122	80	1	224	345	11	130	2.5e-08	58.5
1_54	2_13550	32	103	70	0	243	345	44	146	7.2e-08	57
1_54	2_18859	32.2	87	57	1	263	349	53	137	1.6e-07	55.8
1_54	2_10861	31.2	96	59	2	657	745	49	144	2.1e-07	55.5
1_54	2_7425	31.6	95	57	2	263	349	41	135	1.4e-06	52.8
1_54	2_8877	28.4	95	60	1	263	349	34	128	6.7e-06	50.4
1_54	2_13117	34.5	87	53	3	263	347	877	961	1.5e-05	49.3
1_55	2_20469	93.4	592	35	3	1	592	1	588	0	1097.8
1_56	2_6974	39.9	572	302	7	149	698	38	589	6.4e-108	389
1_56	2_659	32.8	740	421	15	1	698	1	706	1.7e-97	354.4
1_56	2_23424	36.5	589	307	9	113	698	4	528	1.2e-93	341.7
1_56	2_13743	31.7	713	412	11	1	698	1	653	2.1e-90	330.9
1_56	2_6842	36.3	570	281	9	149	698	38	545	1.9e-88	324.3
1_56	2_6482	30.3	752	358	15	1	698	1	640	4.1e-83	306.6
1_56	2_17152	30.2	723	399	14	1	695	1	645	9.2e-83	305.4
1_56	2_8167	34	573	300	9	149	698	38	555	1.5e-80	298.1
1_56	2_16555	30.2	711	275	9	4	698	5	510	4.7e-79	293.1
1_56	2_18321	29.3	730	406	13	1	698	1	652	4e-78	290
1_56	2_10621	29.7	751	387	14	1	695	1	666	8.9e-78	288.9
1_56	2_4355	29.5	725	391	17	1	698	1	632	1.3e-73	275
1_56	2_21920	29.2	734	345	16	12	698	4	609	1.1e-72	271.9
1_56	2_13856	29.6	696	346	13	34	698	26	608	3.3e-72	270.4
1_56	2_18637	27.8	697	422	10	31	698	10	654	1.5e-69	261.5
1_56	2_4776	28	717	436	14	5	698	3	662	9.9e-69	258.8
1_56	2_13152	28.1	733	381	14	1	698	1	622	6.4e-68	256.1
1_56	2_19771	27.8	708	435	14	2	698	11	653	1.4e-67	255
1_56	2_4926	29.8	561	334	9	162	696	5	531	9.3e-67	252.3
1_56	2_3753	29.1	708	350	16	1	698	1	566	1.6e-66	251.5
1_56	2_21236	30.6	533	346	8	175	698	7	524	3.5e-66	250.4
1_56	2_3298	27.1	720	418	17	13	698	3	649	3.3e-64	243.8
1_56	2_6164	36.8	386	236	4	318	698	1	383	3.6e-63	240.4
1_56	2_3645	30.6	572	270	13	147	698	4	468	4.8e-63	240
1_56	2_6404	27.3	755	370	16	1	698	1	633	4e-62	236.9
1_57	2_20690	99.4	475	3	0	1	475	1	475	8.6e-282	966.1
1_57	2_8629	90.9	475	39	1	1	475	1	471	9.5e-257	882.9
1_57	2_10946	85.8	487	56	6	1	475	22	507	2.4e-239	825.1
1_58	2_12734	80.9	183	35	0	62	244	217	399	6.5e-82	301.2
1_58	2_597	49.2	183	92	1	66	247	203	385	4.2e-49	192.2
1_58	2_70	53.1	177	78	3	66	242	122	293	2e-46	183.3
1_58	2_654	52.5	177	79	3	66	242	218	389	3.7e-45	179.1
1_58	2_879	44.8	105	52	2	138	242	164	262	1.5e-17	87.4
1_58	2_22223	26.3	194	134	4	52	244	180	365	1.2e-11	67.8
1_58	2_22137	23.8	185	128	3	67	248	194	368	1.6e-11	67.4
1_58	2_21824	25.1	199	130	6	52	244	180	365	2e-11	67
1_58	2_21489	27.8	162	108	3	81	242	210	362	1.3e-10	64.3
1_58	2_21752	29.5	166	106	4	81	242	221	379	1.7e-10	63.9
1_58	2_22441	27.4	179	121	5	67	244	195	365	3.9e-10	62.8
1_58	2_21682	27.6	163	113	3	81	242	210	368	1.5e-09	60.8
1_58	2_22249	27.1	170	119	3	67	235	105	270	1.9e-09	60.5
1_58	2_18681	26	173	117	4	67	235	196	361	2.8e-08	56.6
1_58	2_19492	26.9	175	113	5	67	235	195	360	3.6e-08	56.2
1_58	2_21293	26.5	155	109	3	89	242	203	353	3.6e-08	56.2
1_58	2_18781	23.7	156	114	3	81	235	220	371	4.7e-08	55.8
1_58	2_19211	26	173	117	4	67	235	196	361	4.7e-08	55.8
1_58	2_22321	29.6	125	79	4	52	174	38	155	6.8e-07	52
1_58	2_19442	26.6	173	116	5	67	235	196	361	8.9e-07	51.6
1_58	2_18603	31.3	115	70	4	67	177	196	305	2.2e-05	47
1_59	2_20455	98.9	188	2	0	1	188	1	188	4.2e-107	384.4
1_59	2_8704	31.7	183	114	5	1	181	1	174	9.3e-22	100.9
1_60	2_1667	94.6	312	17	0	1	312	1	312	3.3e-163	571.6
1_60	2_5274	89.7	330	33	1	1	330	1	329	1e-161	566.6
1_60	2_103	89.5	305	32	0	26	330	47	351	1.4e-150	529.6
1_60	2_170	89.5	305	32	0	26	330	47	351	1.4e-150	529.6
1_60	2_424	89.5	305	32	0	26	330	47	351	1.4e-150	529.6
1_60	2_14122	87.2	304	39	0	27	330	1	304	2.6e-144	508.8
1_60	2_15154	74.6	351	43	3	26	330	36	386	3.2e-134	475.3
1_60	2_6378	70.2	359	38	2	26	330	47	390	4.9e-127	451.4
1_60	2_23731	48.4	281	131	2	56	330	52	324	2.4e-73	273.1
1_60	2_599	48.4	275	140	1	56	330	52	324	2.7e-72	269.6
1_60	2_12513	51.4	249	121	0	82	330	152	400	4.5e-72	268.9
1_60	2_14246	48.4	250	128	1	82	330	58	307	5e-63	238.8
1_60	2_22515	46.3	255	126	1	75	329	87	330	4.2e-62	235.7
1_60	2_24055	46.3	255	126	1	75	329	87	330	4.2e-62	235.7
1_60	2_24929	46.3	255	126	1	75	329	87	330	4.2e-62	235.7
1_60	2_18079	45.9	290	152	4	46	330	18	307	9.5e-62	234.6
1_60	2_13148	45	262	138	1	69	330	53	308	2.1e-61	233.4
1_60	2_13198	45	278	134	3	61	330	8	274	9.8e-59	224.6
1_60	2_4435	43.7	263	148	0	68	330	31	293	2.2e-58	223.4
1_60	2_9822	44.4	259	142	1	74	330	33	291	1.1e-57	221.1
1_60	2_12896	57.1	182	78	0	149	330	142	323	2e-56	216.9
1_60	2_3740	45	249	116	1	82	330	77	304	3.5e-56	216.1
1_60	2_7895	56	182	80	0	149	330	145	326	1.7e-55	213.8
1_60	2_20184	56	182	80	0	149	330	145	326	1.7e-55	213.8
1_60	2_13433	45	271	119	3	63	330	43	286	2.9e-55	213
1_61	2_20253	60.8	158	60	2	1	157	1	157	2.9e-48	188.7
1_61	2_20222	60.8	158	60	2	1	157	1	157	4.9e-48	188
1_61	2_20243	69.9	113	32	2	1	112	1	112	2.1e-38	156
1_61	2_20140	54	163	69	5	1	159	1	161	3e-37	152.1
1_61	2_20473	54	163	69	5	1	159	1	161	3e-37	152.1
1_61	2_20598	54	163	69	5	1	159	1	161	3e-37	152.1
1_61	2_20063	43.7	135	69	5	27	158	37	167	1.5e-20	96.7
1_61	2_19759	38.5	117	68	2	24	138	18	132	1.4e-15	80.1
1_61	2_20611	38.5	117	68	2	24	138	18	132	1.4e-15	80.1
1_61	2_20625	38.5	117	68	2	24	138	18	132	1.4e-15	80.1
1_62	2_20147	96.1	535	21	0	1	535	1	535	6e-292	1000
1_62	2_12758	29.7	522	345	9	18	533	21	526	3.6e-63	240
1_62	2_8673	32.5	511	325	9	22	525	33	530	3.1e-62	236.9
1_62	2_15763	27.7	523	336	8	22	525	24	523	7.6e-61	232.3
1_62	2_19060	29.2	513	342	9	22	525	29	529	4.6e-58	223
1_62	2_16010	28.8	513	344	9	22	525	31	531	8.7e-57	218.8
1_62	2_20987	28.1	524	346	10	22	526	21	532	1.6e-55	214.5
1_62	2_1895	27.4	514	354	6	19	526	25	525	2.1e-55	214.2
1_62	2_14878	29.1	481	318	8	22	491	21	489	4.8e-55	213
1_62	2_17697	25.2	515	366	9	18	527	28	528	3.3e-40	163.7
1_62	2_1617	22	567	327	20	18	525	114	624	3.1e-14	77.4
1_62	2_10464	21.8	565	333	17	17	525	40	551	7e-14	76.3
1_62	2_18420	21.9	544	360	17	16	525	86	598	1.3e-12	72
1_62	2_15765	21.7	543	362	16	16	525	86	598	1.7e-12	71.6
1_62	2_9950	21.3	544	363	17	16	525	95	607	1.5e-11	68.6
1_62	2_2452	29.2	185	111	4	345	527	274	440	2.7e-10	64.3
1_63	2_20029	96.6	328	11	0	1	328	1	328	1.2e-173	606.3
1_63	2_8809	80.3	305	57	3	6	310	5	306	4.9e-143	504.6
1_63	2_10762	77.6	321	60	5	1	310	5	324	2.8e-138	488.8
1_63	2_25111	63.6	291	105	1	20	309	19	309	1.1e-107	387.1
1_63	2_2	64.4	292	102	2	20	310	8	298	2.5e-107	386
1_63	2_21361	48.6	286	138	3	25	310	6	282	1.7e-71	266.9
1_63	2_19696	43.5	285	152	3	26	310	6	281	7.4e-59	224.9
1_64	2_19754	100	250	0	0	1	250	1	250	1.3e-135	479.6
1_64	2_9206	99.2	250	2	0	1	250	1	250	4.9e-135	477.6
1_64	2_10803	97.6	250	6	0	1	250	49	298	1.2e-133	473
1_64	2_8363	39.3	234	137	3	2	232	4	235	8e-45	177.9
1_64	2_12845	41.5	200	114	3	3	200	4	202	8.2e-42	167.9
1_64	2_1233	41	200	115	3	3	200	4	202	7e-41	164.9
1_64	2_17217	40.5	200	116	3	3	200	4	202	9.1e-41	164.5
1_64	2_20135	35.6	261	136	4	2	232	4	262	1.6e-40	163.7
1_64	2_1356	39	231	135	3	2	228	6	234	1e-39	161
1_64	2_12179	38.5	231	136	3	2	228	55	283	5e-39	158.7
1_64	2_13382	42.4	191	92	4	2	178	6	192	8e-37	151.4
1_64	2_19568	36.3	237	143	4	2	231	7	242	1.8e-33	140.2
1_64	2_408	34.7	239	146	3	3	235	5	239	5.3e-33	138.7
1_64	2_5815	35.9	237	144	4	2	231	7	242	5.3e-33	138.7
1_64	2_2549	38.7	212	125	3	2	209	7	217	3.5e-32	136
1_64	2_14467	33.9	239	148	4	3	235	5	239	1.3e-31	134
1_64	2_4329	35.5	186	105	2	4	176	8	191	7.7e-24	108.2
1_64	2_7839	31	248	162	5	4	248	8	249	1.9e-22	103.6
1_64	2_21388	38	150	91	1	4	153	8	155	1.9e-22	103.6
1_64	2_8681	29.4	248	166	5	4	248	8	249	6.1e-21	98.6
1_64	2_14957	42.9	112	59	3	124	232	1	110	5.9e-16	82
1_64	2_13675	33.3	126	80	1	2	123	4	129	6.6e-15	78.6
1_65	2_20422	97.4	505	12	1	1	504	1	505	1.1e-258	889.4
1_66	2_19880	95.7	763	33	0	1	763	1	763	0	1409
1_66	2_22098	35.1	191	88	6	90	280	71	225	4e-23	107.5
1_66	2_4795	34.6	191	89	5	90	280	34	188	1.2e-22	105.9
1_66	2_24071	34.4	131	75	2	150	280	42	161	9.6e-17	86.3
1_67	2_20428	93.3	554	37	0	1	554	1	554	1.6e-303	1038.5
1_67	2_20501	91	458	41	0	1	458	1	458	1.2e-242	836.3
1_67	2_19709	68.5	543	168	2	5	547	8	547	6.6e-225	777.3
1_67	2_14954	92.4	381	29	0	174	554	1	381	9.9e-205	710.3
1_67	2_12472	58.5	569	205	7	12	549	32	600	9.3e-187	650.6
1_67	2_22493	59.4	559	197	7	20	549	31	588	3e-185	645.6
1_67	2_13039	58.1	570	207	8	12	549	23	592	4.3e-184	641.7
1_67	2_1650	57.3	480	195	6	1	474	1	476	5.5e-155	545
1_67	2_16712	31.2	542	336	12	21	545	9	530	1.5e-64	244.6
1_67	2_1261	30	527	338	11	16	527	10	520	3.8e-63	240
1_67	2_384	31.7	526	327	11	27	539	23	529	4.9e-63	239.6
1_67	2_126	31.5	531	325	12	29	539	18	529	2.4e-62	237.3
1_67	2_12846	31.5	540	333	13	17	539	10	529	2.4e-62	237.3
1_67	2_650	31.5	505	315	10	48	539	41	527	5.5e-62	236.1
1_67	2_825	31.2	539	336	12	17	539	10	529	3.5e-61	233.4
1_67	2_3968	29.2	554	353	14	18	554	37	568	6e-61	232.6
1_67	2_15568	30.2	523	322	12	46	547	48	548	1e-60	231.9
1_67	2_12796	30.3	511	325	10	48	545	46	538	3e-60	230.3
1_67	2_3765	28.6	555	350	13	21	554	41	570	5.1e-60	229.6
1_67	2_10866	31	496	311	9	46	527	42	520	3.7e-58	223.4
1_67	2_3632	28	560	347	15	21	554	41	570	1.1e-57	221.9
1_67	2_10752	29	544	347	12	25	552	39	559	1.4e-57	221.5
1_67	2_11691	30.6	562	338	16	17	551	8	544	4e-57	219.9
1_67	2_16268	29.2	555	336	15	19	547	7	530	5.8e-56	216.1
1_67	2_10905	29.5	560	352	14	17	551	8	549	1e-55	215.3
1_68	2_20521	93.2	399	15	6	11	405	1	391	5.2e-171	597.8
1_69	2_19757	93.5	1109	53	7	1	1102	1	1097	0	1109
1_69	2_11576	58.7	1106	314	30	1	1102	1	967	7.3e-175	612.1
1_69	2_8316	60	1102	327	25	41	1102	55	1082	8.1e-142	502.3
1_69	2_13930	44.2	346	159	5	359	701	598	912	1.3e-75	282.3
1_69	2_21113	49.3	282	135	4	343	621	564	840	1.7e-75	282
1_70	2_6809	83	575	92	2	1	569	1	575	5.3e-270	927.2
1_70	2_12043	77.6	575	123	2	1	569	1	575	1.1e-254	876.3
1_70	2_20614	64.7	581	189	10	1	569	1	577	3.9e-204	708.4
1_70	2_19512	64.5	453	147	8	9	450	8	457	7.1e-158	554.7
1_70	2_5413	53.2	526	226	8	54	567	42	559	6e-149	525
1_70	2_18798	47.7	532	253	11	54	567	54	578	8.5e-119	424.9
1_70	2_6881	61.7	303	110	2	36	332	54	356	8.5e-111	398.3
1_70	2_20026	60.7	295	109	3	52	340	37	330	9.1e-105	378.3
1_70	2_16150	61.5	322	119	4	251	569	1	320	7.7e-104	375.2
1_70	2_20094	61	295	106	5	52	340	26	317	3.8e-103	372.9
1_70	2_8037	62.8	285	93	5	9	281	8	291	8.3e-98	355.1
1_70	2_11710	59.7	298	107	6	1	289	1	294	2.8e-93	340.1
1_70	2_16922	48.5	342	159	7	11	341	6	341	1.2e-83	308.1
1_70	2_10029	36.4	536	303	17	54	567	3	522	2.2e-82	303.9
1_70	2_11620	34.9	519	297	15	71	567	24	523	1e-79	295
1_70	2_21821	36.4	535	304	16	54	567	21	540	1e-79	295
1_70	2_11786	34.7	519	298	15	71	567	24	523	3.9e-79	293.1
1_70	2_16137	35	528	310	17	60	567	12	526	2.5e-78	290.4
1_70	2_15495	35	528	310	17	60	567	12	526	1.6e-77	287.7
1_70	2_3325	49.5	293	135	6	54	335	191	481	1.3e-74	278.1
1_70	2_11990	34.1	531	311	18	60	567	12	526	4.9e-74	276.2
1_70	2_23144	54.5	286	122	4	282	566	35	313	3e-71	266.9
1_70	2_9920	59.7	233	92	2	339	569	7	239	9.6e-70	261.9
1_70	2_9671	48	281	135	5	55	328	11	287	4.7e-69	259.6
1_70	2_11265	32.8	539	320	19	53	567	8	528	2.4e-68	257.3
1_71	2_19749	97.6	913	22	0	1	913	1	913	0	1895.6
1_71	2_5106	63.6	795	247	11	99	860	59	844	0	1081.2
1_72	2_19809	97.5	945	24	0	1	945	1	945	0	1868.6
1_72	2_7166	82.4	885	138	8	61	945	1	867	0	1460.3
1_72	2_22110	72.3	955	234	8	6	945	7	945	0	1392.1
1_72	2_9338	70.4	972	244	9	3	945	2	958	0	1390.9
1_72	2_6332	70.2	975	249	8	5	945	6	972	0	1389.4
1_72	2_13562	65.9	1041	251	10	1	945	1	1033	0	1342.8
1_72	2_2173	64.1	1063	251	9	1	945	1	1050	0	1326.6
1_72	2_5072	65.7	970	295	8	5	945	2	962	0	1276.2
1_72	2_6766	36.3	124	75	3	218	341	3	122	8.5e-15	80.1
1_72	2_16256	35.4	127	72	4	218	341	3	122	7.2e-14	77
1_72	2_3458	23.4	291	147	8	6	296	481	695	4.4e-11	67.8
1_72	2_17079	22.6	305	160	7	2	306	474	702	2.8e-10	65.1
1_72	2_16021	36.2	94	58	2	210	303	205	296	9.1e-09	60.1
1_72	2_17649	33	91	57	2	218	305	124	213	1.9e-06	52.4
1_72	2_19319	31	113	71	3	217	327	243	350	4.2e-06	51.2
1_72	2_22055	41.2	51	30	0	222	272	637	687	0.0001	46.6
1_72	2_4757	28.8	132	85	4	199	328	323	447	0.00014	46.2
1_72	2_7678	37.7	53	33	0	10	62	353	405	0.00014	46.2
1_72	2_17184	29.3	99	65	2	218	312	388	485	0.00014	46.2
1_72	2_2342	28.2	85	61	0	218	302	201	285	0.00018	45.8
1_73	2_20002	95.9	639	26	0	1	639	1	639	0	1196.4
1_73	2_21643	28.7	429	241	11	159	569	136	517	1.1e-26	119
1_73	2_18842	30	120	75	3	161	277	56	169	3.7e-06	50.8
1_73	2_21725	40.3	72	38	2	160	230	174	241	3.2e-05	47.8
1_74	2_20528	99.3	421	3	0	1	421	1	421	9.1e-235	809.7
1_75	2_20005	97.1	2228	63	1	1	2227	1	2228	0	4226.8
1_75	2_5428	34.1	2092	957	48	3	2070	1	1695	2.1e-285	980.3
1_76	2_20212	96.3	1041	38	0	1	1041	1	1041	0	1902.9
1_77	2_20103	90.7	569	46	4	1	566	7	571	3.4e-246	848.2
1_77	2_6921	60	495	137	20	89	583	1	434	1.6e-118	424.1
1_77	2_11970	27.5	334	174	12	270	554	206	520	3.5e-17	87.4
1_77	2_14501	34.4	157	99	2	397	550	364	519	2.5e-15	81.3
1_77	2_715	33.7	169	100	2	397	557	567	731	1.6e-14	78.6
1_77	2_20735	35.6	174	85	5	397	550	576	742	3.6e-14	77.4
1_77	2_14199	33.3	177	102	3	397	561	544	716	8.1e-14	76.3
1_77	2_21577	34	156	101	1	397	550	562	717	8.1e-14	76.3
1_77	2_10903	31.6	171	106	3	398	567	568	728	6.4e-11	66.6
1_77	2_4846	45.5	55	30	0	396	450	299	353	2.3e-08	58.2
1_77	2_24084	29.6	196	107	6	383	553	241	430	2.3e-08	58.2
1_77	2_19066	28.3	198	108	6	398	572	306	492	8.7e-08	56.2
1_77	2_5623	30.9	152	87	4	407	543	482	630	1.5e-07	55.5
1_77	2_24235	31.9	113	58	2	380	492	274	367	2.5e-07	54.7
1_77	2_5724	43.4	53	30	0	398	450	291	343	4.3e-07	53.9
1_77	2_15508	37.9	66	41	0	382	447	540	605	1.3e-06	52.4
1_77	2_22556	26.4	197	118	6	389	560	230	424	1.3e-06	52.4
1_77	2_9650	37.9	66	41	0	382	447	582	647	1.6e-06	52
1_77	2_19812	33.1	130	59	5	333	438	497	622	1.6e-06	52
1_77	2_20156	36.8	68	43	0	382	449	440	507	2.1e-06	51.6
1_77	2_21685	34.6	104	66	1	398	499	363	466	2.1e-06	51.6
1_77	2_1260	27	174	107	4	398	560	282	446	2.8e-06	51.2
1_77	2_22839	31.2	125	77	2	398	515	421	543	3.6e-06	50.8
1_77	2_1844	44.6	65	35	1	384	447	318	382	1.1e-05	49.3
1_77	2_11819	31.4	121	73	3	369	489	426	536	2.4e-05	48.1
1_78	2_20550	99.3	605	4	0	1	605	2	606	0	1274.6
1_78	2_14769	73.2	596	152	4	6	600	7	595	5.4e-273	937.2
1_78	2_8551	48.4	614	278	10	10	596	16	617	1.7e-170	596.7
1_78	2_21673	47	602	298	8	19	600	32	632	4.4e-166	582
1_78	2_3220	48.8	598	287	10	22	602	26	621	4.1e-164	575.5
1_78	2_7579	43.2	595	317	11	14	602	12	591	4.5e-142	502.3
1_78	2_22942	45.1	552	260	12	73	600	203	735	2.5e-137	486.5
1_78	2_899	44	539	271	11	75	597	306	829	5.8e-126	448.7
1_78	2_6589	43.2	535	267	11	86	602	264	779	1.2e-123	441
1_78	2_3265	43.4	495	263	7	81	571	116	597	1.3e-122	437.6
1_78	2_14456	43.1	534	267	11	86	602	291	804	2.5e-121	433.3
1_78	2_22447	42.5	529	270	11	87	602	277	784	8.5e-117	418.3
1_78	2_24899	42.4	538	266	13	86	602	217	731	5.1e-114	409.1
1_78	2_9382	41.3	542	281	13	83	597	205	736	6.1e-107	385.6
1_78	2_10344	34.5	510	286	12	129	598	262	763	2.2e-80	297.4
1_78	2_19955	33.9	498	280	14	126	596	192	667	6.6e-77	285.8
1_78	2_2421	26.7	206	126	8	112	299	233	431	2e-09	61.6
1_78	2_22506	32.2	115	65	5	192	299	319	427	2.2e-08	58.2
1_79	2_20635	98.8	691	8	0	318	1008	321	1011	0	1086.6
1_80	2_20121	93.9	865	51	1	1	863	1	865	0	1635.5
1_80	2_12744	65.8	878	199	1	87	863	44	921	0	1176.8
1_80	2_19855	63.7	882	218	2	83	863	96	976	0	1146.3
1_80	2_3292	59.8	940	215	2	87	863	46	985	0	1124
1_80	2_20962	63	879	208	7	1	863	1	778	0	1082.8
1_80	2_22421	59.3	880	257	2	85	863	65	944	5.0e-312	1067.4
1_80	2_6913	57.2	895	280	3	72	863	70	964	6.9e-306	1047
1_80	2_21476	63	866	312	2	3	863	2	864	4.5e-305	1044.3
1_80	2_6624	59.3	860	344	3	5	861	3	859	8.5e-304	1040
1_80	2_2971	59.2	877	235	4	88	863	42	896	3.2e-303	1038.1
1_80	2_25104	58.9	880	237	4	88	863	42	900	4.6e-302	1034.2
1_80	2_4314	61.8	814	210	1	151	863	22	835	9.1e-298	1020
1_80	2_22992	61.5	800	307	1	64	862	59	858	1.2e-297	1019.6
1_80	2_4760	54.8	939	220	3	88	863	42	939	8.8e-293	1003.4
1_80	2_895	54	903	309	4	65	863	38	938	1.1e-287	986.5
1_80	2_12271	59.6	866	343	2	3	863	2	865	1.5e-287	986.1
1_80	2_8290	59.3	858	244	3	10	863	7	763	3e-285	978.4
1_80	2_14439	65.3	714	247	1	151	863	123	836	6.7e-285	977.2
1_80	2_6776	60.5	772	305	0	92	863	96	867	1.2e-281	966.5
1_80	2_10990	60.2	782	210	1	82	863	42	722	4.5e-281	964.5
1_80	2_14345	67.8	674	217	0	88	761	40	713	2.2e-280	962.2
1_80	2_19742	58.9	872	347	3	3	863	2	873	1.1e-279	959.9
1_80	2_15926	59.6	790	218	1	74	863	79	767	1.6e-278	956.1
1_80	2_3819	56.4	862	173	3	92	750	52	913	1.4e-277	953
1_80	2_9066	58.3	794	230	1	70	863	179	871	2.6e-276	948.7
1_81	2_11870	98	49	1	0	1	49	1	49	2.5e-22	100.9
1_82	2_19795	93.3	445	29	1	1	445	23	466	4.9e-247	850.5
1_82	2_8452	59	405	157	4	26	423	117	519	1.2e-133	473.8
1_82	2_5663	49.8	404	191	6	22	424	58	450	8.7e-111	397.9
1_82	2_22463	48.4	399	198	4	27	424	64	455	4e-108	389
1_82	2_24119	47.6	403	200	5	27	424	51	447	6.9e-108	388.3
1_82	2_20657	58.2	263	21	1	183	445	1	174	5.9e-75	278.9
1_82	2_12367	22.4	357	258	7	31	369	135	490	5.6e-17	86.3
1_82	2_9240	27	374	232	16	31	374	33	395	2.1e-16	84.3
1_82	2_1116	23.9	347	243	7	31	369	53	386	1.4e-15	81.6
1_82	2_14963	25.1	231	130	7	31	231	74	291	1.7e-10	64.7
1_82	2_14398	22.8	232	135	6	31	230	103	322	9e-07	52.4
1_83	2_19742	93.8	873	53	1	1	872	1	873	0	1158.7
1_83	2_21476	79.9	872	167	4	1	872	1	864	4.3e-295	1011.1
1_83	2_20121	65.2	823	283	3	50	872	46	865	4.4e-292	1001.1
1_83	2_20962	64.2	881	203	7	1	872	1	778	2.5e-287	985.3
1_83	2_8290	71.1	868	143	5	5	872	4	763	7.1e-266	914.1
1_83	2_12271	57.3	922	187	5	52	872	50	865	6.2e-254	874.4
1_83	2_11773	68.9	971	193	5	3	872	2	964	3e-248	855.5
1_83	2_19855	65.2	880	205	1	94	872	97	976	5.1e-240	828.2
1_83	2_12744	53.3	881	310	1	93	872	41	921	3e-232	802.4
1_83	2_25104	63.1	885	244	2	71	872	16	900	2.2e-230	796.2
1_83	2_2971	54.6	864	311	2	89	872	34	896	9e-229	790.8
1_83	2_3292	55.6	943	256	2	93	872	43	985	5.9e-228	788.1
1_83	2_7363	70.6	780	229	0	93	872	38	817	6.5e-227	784.6
1_83	2_9066	50.2	797	290	3	79	872	179	871	3.2e-226	782.3
1_83	2_21167	57.2	780	190	4	93	872	38	673	4.1e-221	765.4
1_83	2_15926	49.5	802	304	1	71	872	67	767	6.9e-221	764.6
1_83	2_6624	55.2	821	364	2	50	870	43	859	2.6e-220	762.7
1_83	2_22032	49.3	812	307	3	62	872	85	792	2.6e-220	762.7
1_83	2_10990	50.1	782	289	1	91	872	42	722	4.2e-218	755.4
1_83	2_5509	52.1	886	221	3	89	872	34	818	9.4e-218	754.2
1_83	2_1464	69.2	780	240	0	93	872	38	817	7.4e-215	744.6
1_83	2_6776	59.1	775	317	0	98	872	93	867	7.4e-215	744.6
1_83	2_4685	68.7	780	244	0	93	872	38	817	6.3e-214	741.5
1_83	2_4823	68.7	780	244	0	93	872	38	817	6.3e-214	741.5
1_83	2_12304	65	815	180	4	61	872	46	758	1.4e-213	740.3
1_84	2_20628	97.1	548	16	0	1	548	1	548	0	1105.5
1_84	2_11583	79.8	550	107	2	1	546	1	550	1.1e-267	919.5
1_84	2_7279	78.3	549	108	4	1	546	1	541	1.7e-257	885.6
1_84	2_359	52.9	546	240	7	8	545	4	540	1.4e-158	557
1_84	2_8012	52.4	546	242	6	17	545	61	605	3.8e-156	548.9
1_84	2_21358	52.5	531	234	8	24	545	22	543	4.9e-156	548.5
1_84	2_22672	54.2	520	227	6	35	545	21	538	6e-154	541.6
1_84	2_5032	53.4	509	228	4	45	545	79	586	8.7e-153	537.7
1_84	2_10508	54.3	514	218	8	40	545	53	557	8.1e-151	531.2
1_84	2_15033	51.9	513	234	6	41	545	41	548	1.7e-148	523.5
1_84	2_24013	51.4	539	251	5	15	545	54	589	1.1e-147	520.8
1_84	2_6383	50.7	542	241	9	13	545	14	538	1.5e-144	510.4
1_84	2_16086	52.3	516	226	8	40	545	41	546	6.2e-143	505
1_84	2_13154	49.5	546	253	8	8	545	18	548	8.1e-143	504.6
1_84	2_6707	49.5	541	252	8	15	545	13	542	2.4e-142	503.1
1_84	2_3980	50.3	517	245	6	40	545	43	558	5.3e-142	501.9
1_84	2_12300	49.4	544	246	9	13	545	26	551	3.4e-141	499.2
1_84	2_4257	48.6	554	255	9	3	545	20	554	5.8e-141	498.4
1_84	2_4206	47.9	534	255	9	25	545	23	546	3.2e-139	492.7
1_84	2_20437	50.7	536	218	12	45	548	57	578	5.1e-137	485.3
1_84	2_2002	48.3	551	256	10	6	545	5	537	6.7e-137	485
1_84	2_14591	51.3	536	223	13	45	548	58	587	3.3e-136	482.6
1_84	2_15884	50.9	536	225	12	45	548	56	585	5.6e-136	481.9
1_84	2_10047	50.9	536	225	12	45	548	58	587	3.7e-135	479.2
1_84	2_904	46.6	511	254	10	45	545	42	543	9e-126	448
1_85	2_16136	78.5	219	34	7	1	206	1	219	8.1e-91	330.5
1_85	2_20411	85.4	171	11	2	8	176	17	175	1.6e-78	289.7
1_86	2_20107	92.8	345	20	2	1	344	1	341	2.9e-29	126.7
1_86	2_19824	65.6	195	46	1	1	174	1	195	5e-13	72.8
1_86	2_19833	77.5	40	9	0	135	174	123	162	5.1e-10	62.8
1_86	2_6910	69.7	33	9	1	1	32	1	33	4.8e-08	56.2
1_86	2_19901	65	40	14	0	135	174	99	138	9.1e-07	52
1_86	2_7045	58.5	41	16	1	135	174	107	147	8.5e-05	45.4
1_86	2_20491	57.9	38	16	0	135	172	115	152	0.00032	43.5
1_87	2_20185	95.7	117	5	0	1	117	1	117	3.2e-57	218
1_87	2_20283	94.9	117	6	0	1	117	1916	2032	2.7e-56	214.9
1_87	2_3739	94.9	117	6	0	1	117	1	117	6.1e-56	213.8
1_88	2_12527	95.6	160	7	0	69	228	61	220	4.8e-81	298.1
1_88	2_624	83.1	195	25	3	41	228	123	316	1.8e-80	296.2
1_88	2_23201	92.5	160	12	0	69	228	108	267	1.3e-78	290
1_88	2_5936	91.8	159	13	0	69	227	155	313	8.5e-78	287.3
1_88	2_9317	94.2	154	9	0	75	228	150	303	2.5e-77	285.8
1_88	2_11957	92.3	155	12	0	69	223	157	311	2.7e-76	282.3
1_88	2_23146	87.5	160	17	1	69	228	157	313	2.4e-72	269.2
1_88	2_18705	74.4	176	29	1	69	228	157	332	7e-64	241.1
1_88	2_4132	93.8	96	6	0	69	164	98	193	2.5e-45	179.5
1_88	2_4743	91.8	97	8	0	68	164	60	156	2.5e-45	179.5
1_88	2_9386	93.8	96	6	0	69	164	98	193	2.5e-45	179.5
1_88	2_5488	92.7	96	7	0	69	164	98	193	7.3e-45	177.9
1_88	2_11480	96.7	91	3	0	74	164	270	360	2.1e-44	176.4
1_88	2_17059	91.7	96	8	0	69	164	157	252	3.6e-44	175.6
1_88	2_21223	92.7	96	7	0	69	164	98	193	3.6e-44	175.6
1_88	2_17460	77.8	99	10	1	68	166	77	163	8e-36	147.9
1_88	2_10383	98.6	70	1	0	95	164	1	70	2.2e-33	139.8
1_88	2_18234	76.9	91	21	0	1	91	201	291	4.9e-33	138.7
1_88	2_17175	68.3	104	31	1	69	172	437	538	1.6e-31	133.7
1_88	2_3628	58.7	104	41	1	69	172	429	530	2.9e-25	112.8
1_88	2_5205	95.7	46	2	0	183	228	1	46	1.5e-18	90.5
1_88	2_5037	95.7	46	2	0	183	228	1	46	4.4e-18	89
1_88	2_3555	57.3	82	33	1	91	172	89	168	2.2e-17	86.7
1_88	2_15816	97.6	41	1	0	124	164	1	41	6.4e-17	85.1
1_88	2_14110	97.6	41	1	0	124	164	1	41	9.2e-16	81.3
1_89	2_20368	98.1	696	13	0	1	696	1	696	0	1377.5
1_89	2_10999	73.4	683	178	2	15	695	7	687	3.7e-302	1034.2
1_89	2_9572	38.4	630	357	13	90	694	67	690	6.8e-102	369
1_89	2_1907	32	557	335	14	145	680	90	623	4.1e-67	253.4
1_89	2_16622	31.5	523	336	10	172	680	15	529	3e-65	247.3
1_90	2_19933	97.9	759	16	0	1	759	1	759	0	1418.3
1_90	2_5944	62.9	35	13	0	697	731	17	51	3.6e-08	57.8
1_90	2_2963	36.8	87	52	1	391	474	415	501	8.4e-05	46.6
1_91	2_19940	98.9	183	2	0	1	183	17	199	6e-98	354
1_92	2_20215	97.1	308	9	0	1	308	1	308	2.4e-168	588.6
1_92	2_20164	92.8	306	22	0	1	306	1	306	8e-164	573.5
1_92	2_12018	88	308	37	0	1	308	1	308	2.8e-156	548.5
1_92	2_12786	66.9	308	99	1	1	308	1	305	2.1e-119	426
1_92	2_13291	66.2	308	101	1	1	308	1	305	3.9e-118	421.8
1_92	2_17906	62.3	308	115	1	1	308	1	307	1.6e-108	389.8
1_92	2_15216	63.2	307	111	2	3	308	4	309	3.7e-108	388.7
1_92	2_18326	56.7	326	121	3	1	308	1	324	4.6e-103	371.7
1_92	2_16748	53.7	328	131	2	1	308	1	327	3e-94	342.4
1_92	2_3887	60.1	153	61	0	101	253	8	160	7.5e-53	204.9
1_92	2_1396	42	200	56	3	64	263	2	141	1e-33	141.4
1_92	2_10991	24.2	331	209	14	4	307	121	436	9e-06	48.5
1_93	2_20418	83.9	174	22	2	1	174	1	168	2.9e-54	208.8
1_93	2_9255	48.6	70	25	2	1	70	1	59	4.9e-09	58.5
1_95	2_9986	67.2	1366	121	9	12	1050	1	1366	0	1729.9
1_95	2_4873	69.4	1312	129	10	12	1050	1	1312	0	1729.1
1_95	2_20699	76.1	1135	131	6	1	1050	1	1080	0	1694.1
1_95	2_3080	64.4	1355	142	10	12	1050	1	1330	0	1614
1_95	2_6813	65.5	1227	164	14	12	1050	1	1156	0	1477.2
1_95	2_24464	63.2	1237	198	16	1	1050	1	1167	0	1420.2
1_95	2_11154	63	1239	202	18	12	1051	1	1182	0	1419.8
1_95	2_5711	62.1	1277	135	15	39	1050	204	1396	0	1413.7
1_95	2_4299	60.5	1291	140	15	12	1050	1	1173	0	1390.9
1_95	2_18960	63.8	1161	146	16	22	1050	1	1019	0	1341.6
1_95	2_19582	58.4	1238	173	12	1	1050	1	1084	0	1294.6
1_95	2_9321	55.6	1262	110	11	68	1050	1	1091	0	1231.1
1_95	2_17852	60.2	1173	194	20	1	1050	1	1023	0	1228
1_95	2_8718	59.2	1160	192	16	1	994	1	1045	0	1220.3
1_95	2_1598	78	767	79	5	12	696	1	759	0	1199.1
1_95	2_4420	54.7	1256	175	18	1	1050	1	1068	0	1172.5
1_95	2_17723	56.6	1125	226	22	1	1050	1	938	0	1078.2
1_95	2_9583	54.4	1153	220	20	1	1043	1	957	1.1e-310	1063.1
1_95	2_2976	53.5	1188	238	17	9	1050	25	1043	9.6e-310	1060.1
1_95	2_12232	51.2	1262	176	24	12	1043	1	1052	2e-307	1052.4
1_95	2_2762	66.8	795	103	8	1	691	1	738	2e-299	1025.8
1_95	2_207	52	1225	156	23	12	1050	1	979	2.5e-297	1018.8
1_95	2_1759	57	1036	178	15	68	996	1	876	1.2e-296	1016.5
1_95	2_22293	68.2	717	77	7	68	692	1	658	4.8e-277	951.4
1_95	2_14755	51.5	1098	203	16	105	1050	1	920	2.2e-274	942.6
1_96	2_9735	38.9	90	55	0	101	190	2	91	2.1e-08	56.6
1_97	2_20216	86.5	1823	213	1	1	1790	1	1823	0	2788.4
1_97	2_7528	62.3	1802	651	14	1	1790	1	1785	0	1688.3
1_98	2_20602	97.4	39	1	0	89	127	56	94	1.7e-14	76.3
1_98	2_9002	74.4	39	10	0	89	127	56	94	2.7e-09	58.9
1_100	2_11351	77.2	219	43	1	1	212	43	261	1.1e-90	330.1
1_100	2_7507	29.2	192	129	1	11	202	75	259	1.1e-18	90.9
1_100	2_7311	29	207	134	4	3	207	125	320	1.2e-14	77.4
1_100	2_13881	27.5	200	125	5	4	201	59	240	4.4e-12	68.9
1_100	2_11951	22.7	194	136	2	10	202	82	262	1.4e-10	63.9
1_101	2_19978	98.1	413	8	0	1	413	1	413	1.9e-245	845.1
1_101	2_10832	36.7	49	31	0	216	264	12	60	4.1e-06	50.1
1_101	2_6414	41.3	46	26	1	223	267	165	210	1.2e-05	48.5
1_101	2_10516	37	46	28	1	223	267	150	195	4.6e-05	46.6
1_101	2_19713	34.7	49	32	0	216	264	13	61	6e-05	46.2
1_102	2_20246	94.1	730	43	0	1	730	1	730	0	1285.4
1_102	2_11421	76.5	731	153	8	1	730	1	713	1.8e-286	982.2
1_102	2_8531	73.2	735	165	11	1	725	1	713	1.3e-281	966.1
1_102	2_15555	56.9	682	243	17	87	725	74	747	1.8e-198	689.9
1_102	2_11826	40.2	607	250	15	118	706	36	547	1.2e-104	378.3
1_102	2_8503	40.9	589	237	13	138	706	52	549	1.4e-102	371.3
1_102	2_3931	42.3	310	154	6	418	723	112	400	2.9e-63	240.7
1_102	2_17623	41.9	310	155	6	418	723	112	400	6.5e-63	239.6
1_102	2_13724	40.7	302	154	6	418	715	109	389	7.2e-62	236.1
1_102	2_10101	87.8	123	15	0	605	727	1	123	6.7e-60	229.6
1_102	2_17355	39.4	287	152	4	419	704	157	422	1.5e-54	211.8
1_102	2_17651	38.8	312	160	6	398	705	823	1107	1e-52	205.7
1_102	2_3773	37	308	167	6	398	703	903	1185	1.8e-49	194.9
1_102	2_3269	33.4	308	164	6	419	703	92	381	4.2e-46	183.7
1_102	2_21852	33.9	289	162	4	418	704	403	664	1e-44	179.1
1_102	2_19633	36	289	156	5	418	704	722	983	1.8e-44	178.3
1_102	2_16995	31.4	424	243	11	308	714	1370	1762	9.8e-43	172.6
1_102	2_18852	36.4	294	162	7	417	705	115	388	1.8e-41	168.3
1_102	2_8105	33.9	295	169	7	417	705	115	389	2.4e-41	167.9
1_102	2_11529	33	291	171	6	420	705	124	395	4.1e-41	167.2
1_102	2_12714	34.7	314	164	8	400	706	99	378	2.7e-40	164.5
1_102	2_16157	34.7	294	167	7	417	705	114	387	2.3e-39	161.4
1_102	2_14178	34.8	293	164	8	420	705	111	383	6.5e-39	159.8
1_102	2_2131	34.4	317	171	7	406	711	1482	1772	1.9e-38	158.3
1_102	2_6245	35.1	288	156	6	434	711	1517	1783	5.5e-38	156.8
1_103	2_20263	97	982	25	1	1	978	1	982	0	1740.7
1_103	2_555	50.5	968	390	12	1	925	1	922	4.9e-231	798.5
1_103	2_4885	61	708	246	6	202	882	260	964	4.6e-229	792
1_103	2_2706	53.6	799	264	9	222	926	217	1002	1.5e-216	750.4
1_103	2_22333	57.3	688	266	5	222	882	299	985	3.9e-212	735.7
1_103	2_24594	47.9	403	192	6	267	664	154	543	2.5e-94	344.4
1_103	2_24594	29.3	270	173	4	671	924	999	1266	7.7e-19	93.6
1_103	2_17791	49.6	379	180	5	271	643	41	414	3.3e-94	344
1_103	2_17791	35.9	142	91	0	671	812	735	876	9.4e-17	86.7
1_103	2_16389	45.1	466	224	8	194	643	110	559	8.9e-92	335.9
1_103	2_16389	32.4	139	82	4	677	807	889	1023	5.7e-06	50.8
1_103	2_15541	36.5	551	300	17	271	806	27	542	1.4e-68	258.8
1_103	2_11671	34.1	540	299	16	271	800	31	523	4.8e-61	233.8
1_103	2_15594	38	442	238	11	270	705	109	520	2.2e-58	224.9
1_103	2_5293	34.9	518	301	12	200	712	39	525	8.4e-58	223
1_103	2_19423	43.8	315	162	8	323	629	2	309	1e-55	216.1
1_103	2_2058	41.1	338	174	5	313	640	48	370	1.3e-55	215.7
1_103	2_10024	29.8	736	430	21	270	971	12	694	1.9e-54	211.8
1_103	2_7577	35.2	463	252	9	310	766	66	486	5.7e-54	210.3
1_103	2_20673	31.9	546	283	17	267	767	28	529	1.3e-53	209.1
1_103	2_3573	41.2	347	176	8	270	604	465	795	4.8e-53	207.2
1_103	2_11065	32.2	510	309	10	310	808	67	550	2.4e-52	204.9
1_103	2_17966	41.8	347	174	9	270	604	460	790	2.4e-52	204.9
1_103	2_9891	39.4	378	198	11	270	638	638	993	1.5e-51	202.2
1_103	2_23750	36.3	405	200	12	271	633	33	421	2.6e-51	201.4
1_103	2_7755	38.2	401	220	11	270	660	581	963	3.4e-51	201.1
1_103	2_24016	34.7	406	232	10	256	654	965	1344	3.4e-51	201.1
1_103	2_7679	31.7	546	284	19	267	767	27	528	7.6e-51	199.9
1_104	2_20225	97.5	122	3	0	1	122	1	122	1.2e-59	227.3
1_105	2_19743	90.5	707	66	1	1	707	1	706	0	1119
1_105	2_8867	78	559	72	7	61	599	1	528	1.7e-233	806.2
1_105	2_7048	78.3	539	97	7	61	599	1	519	7.1e-232	800.8
1_105	2_15844	61.7	449	172	0	151	599	37	485	1.8e-158	557
1_105	2_6395	59	449	184	0	151	599	38	486	1.5e-149	527.3
1_105	2_7224	36.2	448	286	0	159	606	93	540	2.3e-81	300.8
1_105	2_9723	37.3	448	281	0	158	605	66	513	1.3e-79	295
1_105	2_4959	35	449	292	0	156	604	84	532	1.3e-71	268.5
1_105	2_14339	34.8	422	274	1	166	587	77	497	6.5e-60	229.6
1_105	2_15084	31.9	432	293	1	159	589	91	522	2.7e-50	197.6
1_105	2_21869	22.7	344	205	2	248	589	18	302	3.2e-14	77.8
1_106	2_20289	85.1	663	91	3	573	1232	1	658	1.9e-147	521.2
1_106	2_8677	30.4	582	311	17	75	622	2	523	1.4e-28	126.3
1_106	2_10791	41	183	85	9	117	289	1	170	1.2e-16	86.7
1_106	2_11100	75.5	53	13	0	12	64	53	105	1e-15	83.6
1_107	2_19737	98	100	2	0	72	171	71	170	2.1e-53	206.1
1_107	2_8960	53.1	96	43	1	76	171	428	521	6.1e-21	98.2
1_107	2_1023	50	100	50	0	72	171	418	517	8e-21	97.8
1_107	2_14234	46.6	88	47	0	84	171	444	531	1.4e-17	87
1_107	2_10115	34.1	82	52	2	80	160	579	659	9.4e-06	47.8
1_108	2_19894	96.5	285	1	1	1	276	1	285	6.5e-149	523.9
1_108	2_7900	87.5	265	32	1	13	276	70	334	1.1e-127	453.4
1_108	2_8942	87.1	263	33	1	15	276	81	343	8e-123	437.2
1_108	2_11635	86.4	265	35	1	13	276	47	311	5.2e-122	434.5
1_108	2_20128	81	274	45	3	5	275	77	346	9.5e-116	413.7
1_109	2_19789	99.1	815	6	1	1	814	1	815	0	1415.6
1_109	2_20062	94.5	815	39	2	1	814	1	810	0	1392.1
1_109	2_10094	82.1	836	115	15	1	814	1	823	0	1163.7
1_109	2_6140	80.8	829	136	11	1	814	1	821	0	1137.1
1_109	2_16290	79.1	834	149	14	1	814	1	829	0	1116.7
1_109	2_17965	43.4	279	117	15	302	539	11	289	4.1e-42	170.6
1_109	2_13092	24.4	643	376	22	135	730	38	617	2.3e-24	111.7
1_109	2_4674	23.5	754	440	26	135	808	22	718	3.3e-23	107.8
1_109	2_6645	24.6	737	404	28	135	808	25	672	7.3e-23	106.7
1_109	2_2189	24.5	728	418	29	135	808	43	692	5.3e-21	100.5
1_109	2_18397	23.6	747	409	29	135	808	22	679	2.6e-20	98.2
1_109	2_19825	24.8	415	238	13	135	537	25	377	1.1e-15	82.8
1_109	2_568	45.1	51	28	0	135	185	99	149	6.9e-05	47
1_109	2_14588	29.8	104	59	1	135	238	91	180	9e-05	46.6
1_109	2_23090	45.1	51	28	0	135	185	103	153	9e-05	46.6
1_109	2_24414	30.7	114	74	2	135	243	262	375	0.001	43.1
1_110	2_20239	100	155	0	0	1	155	70	224	1.4e-71	266.2
1_110	2_7198	94.2	155	9	0	1	155	1	155	9.2e-68	253.4
1_110	2_20785	93.5	155	10	0	1	155	1	155	2.7e-67	251.9
1_110	2_13852	92.3	155	12	0	1	155	1	155	3e-66	248.4
1_110	2_9158	92.3	155	12	0	1	155	1	155	9.6e-65	243.4
1_110	2_23853	91	155	14	0	1	155	1	155	1.1e-63	240
1_111	2_20350	100	255	0	0	1	255	1	255	2.9e-119	425.2
1_111	2_24321	84.4	250	38	1	1	249	1	250	6.7e-108	387.5
1_111	2_22517	84.3	254	36	1	1	250	1	254	1.2e-107	386.7
1_111	2_4824	85.3	251	36	1	1	250	1	251	5.7e-107	384.4
1_111	2_7994	49.6	135	63	2	12	141	22	156	3.4e-35	146
1_111	2_20154	47.4	137	64	4	12	140	34	170	2.1e-29	126.7
1_111	2_12775	35.7	56	32	2	198	250	140	194	7.4e-06	48.5
1_111	2_18252	35.7	56	32	2	198	250	140	194	7.4e-06	48.5
1_111	2_375	38	50	30	1	198	247	142	190	1.3e-05	47.8
1_111	2_5683	34.7	49	31	1	198	246	139	186	1.7e-05	47.4
1_111	2_92	41.3	46	26	1	202	246	1569	1614	8.2e-05	45.1
1_112	2_20394	98.6	416	6	0	1	416	1	416	4.3e-229	790.8
1_112	2_9366	27.9	419	246	8	28	394	117	531	2.2e-31	134
1_112	2_19234	28.5	417	246	9	28	394	116	530	8.3e-31	132.1
1_112	2_16334	27.7	415	252	7	28	394	123	537	4.6e-29	126.3
1_113	2_16197	90.9	231	21	0	1	231	1	231	1.8e-119	426
1_113	2_11109	91	233	21	0	1	233	1	233	3.1e-119	425.2
1_113	2_16354	90.4	198	19	0	1	198	1	198	7.3e-100	360.9
1_113	2_11370	45.7	247	116	5	1	232	1	244	3.5e-54	209.1
1_113	2_18168	50.6	170	67	4	1	156	1	167	1.5e-36	150.6
1_113	2_3145	31.9	135	77	2	151	270	1	135	2.6e-17	86.7
1_114	2_20679	98.9	91	1	0	1	91	1	91	1.1e-47	186
1_114	2_17532	66.3	95	27	1	2	91	4	98	4.1e-31	131
1_114	2_11823	82.3	62	11	0	30	91	9	70	4.3e-25	110.9
1_114	2_20600	59.3	86	31	2	1	82	1	86	5.3e-23	104
1_114	2_9657	52.6	78	37	0	3	80	16	93	3.8e-21	97.8
1_114	2_5874	41.1	73	43	0	3	75	16	88	1.3e-13	72.8
1_115	2_20548	97	330	10	0	1	330	1	330	8.5e-188	653.3
1_115	2_22770	92	313	23	2	1	313	1	311	6.4e-167	583.9
1_115	2_19146	34.8	313	179	6	16	314	11	312	7.5e-43	171.8
1_115	2_11793	34.5	313	178	6	16	312	11	312	4.6e-40	162.5
1_115	2_6398	29.3	352	185	7	16	310	7	351	2.4e-33	140.2
1_115	2_18872	29.5	315	202	5	12	310	25	335	4.6e-32	136
1_115	2_2160	27.9	351	190	6	16	310	7	350	6e-32	135.6
1_115	2_5872	30.2	315	199	5	12	310	25	334	5.1e-31	132.5
1_115	2_18624	30.6	350	180	9	16	310	98	439	2.5e-30	130.2
1_115	2_4231	28.5	323	201	6	15	314	21	336	2.8e-29	126.7
1_115	2_1322	29	310	189	7	27	314	97	397	1.2e-27	121.3
1_115	2_25075	30.2	295	179	8	15	308	385	653	5.4e-25	112.5
1_115	2_5400	29.5	308	182	8	19	313	50	335	1.6e-24	110.9
1_115	2_22602	33.3	297	162	13	19	308	203	470	4.6e-24	109.4
1_115	2_23812	29.2	332	177	10	15	306	7	320	2.3e-23	107.1
1_115	2_24201	28.9	301	183	8	19	308	53	333	2.3e-23	107.1
1_115	2_24486	31.2	298	167	11	19	308	204	471	5.1e-23	105.9
1_115	2_1153	36	186	108	5	19	202	357	533	6.6e-23	105.5
1_115	2_18754	26.3	319	194	8	19	326	188	476	1.5e-22	104.4
1_115	2_4180	27.4	303	179	9	19	312	256	526	3.3e-22	103.2
1_115	2_3527	28	314	189	6	17	308	11	309	7.3e-22	102.1
1_115	2_12841	29.2	305	184	9	19	316	54	333	9.6e-22	101.7
1_115	2_1330	28.9	305	185	9	19	316	54	333	1.2e-21	101.3
1_115	2_24740	33.3	189	115	4	16	202	225	404	3.6e-21	99.8
1_115	2_11291	29.4	323	198	9	14	314	5	319	1.1e-20	98.2
1_116	2_19992	100	452	0	0	1	452	1	452	1.2e-269	925.6
1_116	2_19642	98.5	452	7	0	1	452	1	452	9.7e-267	916
1_116	2_2692	94.2	450	26	0	1	450	1	450	6.5e-255	876.7
1_116	2_3834	92.3	452	35	0	1	452	1	452	3.6e-253	870.9
1_116	2_3918	92.3	452	35	0	1	452	1	452	3.6e-253	870.9
1_116	2_12904	92	452	36	0	1	452	1	452	1e-252	869.4
1_116	2_19577	92	452	36	0	1	452	1	452	5.1e-252	867.1
1_116	2_18451	91.4	465	26	2	1	452	1	464	7.4e-251	863.2
1_116	2_23881	90.3	452	42	1	1	452	1	450	2.6e-248	854.7
1_116	2_1003	89.2	452	47	1	1	452	1	450	1.6e-245	845.5
1_116	2_21295	87	453	56	2	1	452	1	451	1.5e-238	822.4
1_116	2_7892	80.3	452	82	2	1	449	1	448	7.7e-224	773.5
1_116	2_20561	79.9	453	83	3	1	450	1	448	2.5e-222	768.5
1_116	2_2348	41.9	449	247	3	1	447	1	437	9.2e-108	387.9
1_116	2_5630	41.6	454	249	4	1	450	1	442	9.2e-108	387.9
1_116	2_2813	41.9	449	247	3	1	447	1	437	1.2e-107	387.5
1_116	2_4033	41.6	449	248	3	1	447	1	437	1.2e-107	387.5
1_116	2_13113	41.9	449	247	3	1	447	1	437	1.2e-107	387.5
1_116	2_4153	41.6	449	248	3	1	447	1	437	1.6e-107	387.1
1_116	2_17733	41.9	449	247	3	1	447	1	437	1.6e-107	387.1
1_116	2_12957	41.6	454	249	4	1	450	1	442	2e-107	386.7
1_116	2_13405	41.6	454	249	4	1	450	1	442	2e-107	386.7
1_116	2_22345	41.9	454	248	4	1	450	1	442	4.5e-107	385.6
1_116	2_18471	41.1	450	255	2	1	450	1	440	5.9e-107	385.2
1_116	2_4614	41.4	454	250	4	1	450	1	442	7.7e-107	384.8
1_117	2_6460	90.8	207	19	0	1	207	1125	1331	6.3e-112	400.6
1_117	2_4020	90.8	207	19	0	1	207	1045	1251	1.1e-111	399.8
1_117	2_14304	90.7	205	19	0	3	207	1047	1251	4.5e-110	394.4
1_117	2_3172	89.4	207	22	0	1	207	1045	1251	6.5e-109	390.6
1_117	2_3769	89.4	207	22	0	1	207	26	232	3.2e-108	388.3
1_117	2_20341	85.7	189	27	0	1	189	484	672	6.8e-98	354
1_117	2_20287	92.1	177	14	0	31	207	1	177	1.2e-94	343.2
1_117	2_20186	93.8	177	11	0	31	207	1	177	3.5e-94	341.7
1_117	2_20633	92.1	165	13	0	31	195	1	165	3.7e-88	321.6
1_117	2_10201	59.2	211	76	4	1	202	785	994	3.6e-67	251.9
1_117	2_10663	58.6	210	77	4	1	201	829	1037	1.1e-66	250.4
1_117	2_10425	56.2	210	82	4	1	201	666	874	2.1e-62	236.1
1_117	2_20621	86.7	120	11	1	1	120	116	230	4.7e-59	224.9
1_117	2_9800	55.8	206	82	4	1	199	1299	1502	1.2e-57	220.3
1_117	2_9743	65.8	146	49	1	1	146	712	856	1.9e-55	213
1_117	2_19896	86.1	72	10	0	1	72	350	421	8.4e-32	134.4
1_117	2_15453	37.7	204	120	5	1	201	1046	1245	1.2e-30	130.6
1_117	2_9830	33.8	198	125	5	4	195	1244	1441	5.7e-28	121.7
1_117	2_10720	56	116	46	2	87	199	1	114	2.1e-27	119.8
1_117	2_20227	97.8	46	1	0	162	207	453	498	4.1e-18	89
1_119	2_20251	97	692	16	1	1	687	1	692	0	1253.8
1_119	2_7681	81.1	693	96	6	2	683	3	671	0	1057.4
1_119	2_9043	38.2	372	191	17	328	683	62	410	1.4e-54	211.8
1_119	2_5194	35.1	376	214	12	329	687	48	410	1.8e-54	211.5
1_119	2_20502	35.8	341	194	10	337	668	46	370	6.8e-54	209.5
1_119	2_6469	33.7	377	202	14	332	685	11	362	2.2e-52	204.5
1_119	2_19313	36.1	341	191	11	337	668	44	366	8.3e-52	202.6
1_119	2_15338	33.6	387	208	16	326	685	33	397	1.8e-51	201.4
1_119	2_21053	35.8	371	199	13	329	683	33	380	3.1e-51	200.7
1_119	2_21651	34.4	375	212	11	329	683	1	361	3.1e-51	200.7
1_119	2_2694	31.8	466	224	18	290	684	3	445	5.9e-50	196.4
1_119	2_7745	37.4	374	200	16	329	683	1	359	1.3e-49	195.3
1_119	2_19025	31.4	388	215	14	326	683	39	405	1.6e-47	188.3
1_119	2_15036	33.3	375	216	11	329	683	1	361	4.7e-47	186.8
1_119	2_9997	33.9	392	199	18	329	683	50	418	3.1e-46	184.1
1_119	2_18476	32.8	405	224	17	306	683	31	414	2e-45	181.4
1_119	2_12818	33.2	373	216	14	329	687	106	459	2.4e-43	174.5
1_119	2_12628	32.1	371	217	14	329	683	22	373	1.1e-40	165.6
1_119	2_203	32.1	365	203	14	329	668	42	386	1.8e-38	158.3
1_119	2_5577	29.8	393	228	12	328	683	27	408	1.2e-37	155.6
1_119	2_5942	30.8	399	210	15	331	687	61	435	5.8e-37	153.3
1_119	2_21976	29.7	401	229	17	320	686	21	402	7.5e-37	152.9
1_119	2_20937	34.5	278	155	11	423	687	20	283	9.2e-35	146
1_119	2_19819	30.3	379	224	14	315	668	10	373	4.6e-34	143.7
1_119	2_14348	28.9	346	225	12	329	671	1	328	6e-34	143.3
1_120	2_20359	96.1	411	16	0	5	415	3	413	6.4e-241	830.1
1_120	2_13450	66.8	404	111	6	28	409	1	403	1.1e-152	537
1_120	2_10754	56.5	359	140	4	65	409	20	376	2.4e-118	422.9
1_120	2_8008	54.4	364	145	7	59	409	13	368	2.4e-115	412.9
1_120	2_23421	52.7	283	121	5	141	410	295	577	7.4e-80	295
1_120	2_14641	49.4	312	130	8	126	410	201	511	8.2e-79	291.6
1_120	2_22209	45.1	315	149	6	120	411	92	405	2.6e-72	270
1_120	2_4804	43.3	289	138	6	149	411	136	424	2.3e-65	246.9
1_120	2_3241	37.4	350	158	7	122	410	134	483	8e-58	221.9
1_120	2_17880	36.3	339	168	10	113	410	32	363	1e-49	194.9
1_120	2_12757	36.2	326	142	9	148	411	64	385	2.2e-47	187.2
1_120	2_6418	34.2	322	179	7	120	412	114	431	8e-42	168.7
1_120	2_6822	35	303	163	7	132	408	149	443	2e-40	164.1
1_120	2_18672	34.4	320	176	9	118	408	121	435	2e-40	164.1
1_120	2_21622	33.2	310	145	10	149	400	77	382	4.4e-40	162.9
1_120	2_16970	57.3	82	34	1	148	228	84	165	1.6e-21	101.3
1_120	2_13699	35.3	207	82	9	123	304	87	266	1.5e-19	94.7
1_121	2_20189	92.5	295	22	0	1	295	1	295	5.5e-138	487.6
1_121	2_23843	39.7	131	76	2	146	274	59	188	2.9e-22	103.2
1_121	2_2924	33.6	137	90	1	146	282	20	155	8.3e-17	85.1
1_121	2_17055	33.1	121	78	2	147	265	49	168	1.2e-07	54.7
1_122	2_20551	93.2	338	10	1	1	338	1	325	2.1e-181	632.1
1_122	2_6940	49.6	339	149	5	4	334	18	342	2.2e-90	329.7
1_122	2_20381	51.6	320	136	4	20	334	45	350	1.4e-89	327
1_122	2_8830	52.3	321	133	5	20	334	70	376	4.6e-88	322
1_122	2_11848	49.2	321	144	4	19	334	43	349	8.4e-82	301.2
1_122	2_5913	41.8	316	157	7	20	334	54	343	7.4e-62	235
1_122	2_21677	41.9	322	160	6	14	334	45	340	7.4e-62	235
1_122	2_18628	42.4	316	155	7	20	334	48	337	2.8e-61	233
1_122	2_22420	41.6	322	161	6	14	334	45	340	4.8e-61	232.3
1_122	2_21961	41.3	322	162	5	14	334	45	340	2.4e-60	229.9
1_122	2_21782	41.3	322	162	6	14	334	45	340	3.1e-60	229.6
1_122	2_4869	41.3	322	164	5	13	334	42	338	1.5e-59	227.3
1_122	2_6654	42	314	155	6	21	334	49	335	1.7e-58	223.8
1_122	2_22669	41.7	319	157	8	18	334	36	327	5e-58	222.2
1_122	2_12264	38.9	314	174	5	21	334	84	379	2.1e-56	216.9
1_122	2_22114	40.8	319	160	8	18	334	36	327	2.7e-56	216.5
1_122	2_8812	37.1	329	183	9	12	334	47	357	5.1e-55	212.2
1_122	2_1166	43.3	305	145	7	20	322	40	318	5.7e-54	208.8
1_122	2_7084	38.3	316	173	7	17	327	42	340	9.7e-54	208
1_122	2_1849	37.9	309	176	4	26	334	82	374	3.7e-53	206.1
1_122	2_7025	38.9	337	172	10	1	334	25	330	8.2e-53	204.9
1_122	2_7136	39.7	317	168	8	20	334	45	340	2.4e-52	203.4
1_122	2_9376	40.5	326	166	7	13	330	34	339	2.4e-52	203.4
1_122	2_7603	39.9	326	168	7	13	330	34	339	3.1e-52	203
1_122	2_22966	40.1	319	170	7	18	334	38	337	9.1e-52	201.4
1_123	2_20445	94.7	171	9	0	1	171	1	171	3.7e-94	341.3
1_123	2_8290	80.5	154	29	1	18	170	430	583	6.8e-72	267.3
1_123	2_21476	81.2	154	28	1	18	170	531	684	1.5e-71	266.2
1_123	2_20962	80.5	154	29	1	18	170	444	597	5.8e-71	264.2
1_123	2_3569	78.6	154	32	1	18	170	98	251	7.5e-71	263.8
1_123	2_19742	80.5	154	29	1	18	170	540	693	3.2e-69	258.5
1_123	2_4057	79.4	155	31	1	18	171	252	406	7.1e-69	257.3
1_123	2_11773	79.9	154	30	1	18	170	631	784	9.2e-69	256.9
1_123	2_11520	76.6	154	34	2	18	170	4	156	1.7e-67	252.7
1_123	2_20121	74.7	154	38	1	18	170	532	685	1.7e-67	252.7
1_123	2_21755	78.6	154	32	1	18	170	231	384	1.7e-67	252.7
1_123	2_20883	79.3	150	30	1	22	170	1	150	2.5e-66	248.8
1_123	2_19855	76.5	153	35	1	19	170	644	796	4.3e-66	248.1
1_123	2_7793	77.4	155	32	2	17	170	69	221	5.6e-66	247.7
1_123	2_12271	75.3	154	37	1	18	170	532	685	5.6e-66	247.7
1_123	2_4497	74.7	154	38	1	18	170	632	785	1.1e-64	243.4
1_123	2_13369	74.7	154	38	1	18	170	186	339	9.9e-63	236.9
1_123	2_22689	72.7	154	41	1	18	170	98	251	2.2e-62	235.7
1_123	2_7475	73.4	154	40	1	18	170	353	506	1.4e-61	233
1_123	2_22245	71.4	154	43	1	18	170	98	251	1.9e-61	232.6
1_123	2_5135	75.3	154	34	2	18	170	98	248	3.2e-61	231.9
1_123	2_24817	73.4	154	40	1	18	170	301	454	4.1e-61	231.5
1_123	2_14675	70.8	154	44	1	18	170	568	721	5.4e-61	231.1
1_123	2_12304	68.8	154	47	1	18	170	425	578	3.5e-60	228.4
1_123	2_16454	70.8	154	44	1	18	170	76	229	4.6e-60	228
1_124	2_20083	96.1	309	9	1	1	306	1	309	5.4e-120	427.9
1_124	2_14364	35.2	159	79	3	159	293	135	293	4.4e-21	99.4
1_124	2_11292	44	125	56	5	173	292	372	487	5.9e-18	89
1_124	2_8746	43.2	125	57	5	173	292	371	486	7.8e-18	88.6
1_124	2_16562	32.4	173	90	6	130	289	69	227	2.2e-12	70.5
1_124	2_22379	41.6	113	55	5	181	290	43	147	3.2e-11	66.6
1_124	2_3486	35.9	145	76	5	127	265	91	224	2.7e-10	63.5
1_124	2_18803	38.2	102	55	3	195	295	70	164	6e-10	62.4
1_124	2_14295	30.2	162	95	7	140	288	155	311	1.3e-09	61.2
1_124	2_5886	38.2	102	55	3	195	295	47	141	2.3e-09	60.5
1_124	2_11424	33.1	142	62	5	181	292	130	268	3e-09	60.1
1_124	2_16700	28.8	139	84	3	175	301	127	262	2.8e-07	53.5
1_124	2_1988	27	200	109	8	129	294	89	285	1.8e-06	50.8
1_124	2_15414	31	113	73	2	181	291	2	111	3.1e-06	50.1
1_124	2_1511	28.4	134	89	2	162	295	194	320	5.2e-06	49.3
1_124	2_12051	43.8	64	30	2	231	288	47	110	6.8e-06	48.9
1_124	2_24927	34.3	108	60	4	188	292	22	121	6.8e-06	48.9
1_124	2_3437	37.7	77	39	3	197	272	42	110	0.00017	44.3
1_125	2_20640	96.8	476	14	1	1	475	1	476	7.8e-243	836.6
1_125	2_10187	32.2	342	207	8	115	449	235	558	8e-38	155.6
1_125	2_6872	30.5	357	222	9	115	464	216	553	1.1e-34	145.2
1_125	2_1158	29.1	357	234	8	92	445	122	462	1.3e-32	138.3
1_126	2_20328	92.5	850	45	3	1	841	1	840	4.9e-171	599
1_126	2_11546	71.3	659	170	4	150	806	147	788	2e-100	364.4
1_126	2_7183	68.8	676	156	9	1	670	1	627	1.4e-85	315.1
1_127	2_20399	99.5	432	2	0	35	466	35	466	1.6e-250	862.4
1_127	2_7260	93.4	441	22	4	35	468	34	474	6.4e-236	813.9
1_127	2_5994	34.3	198	96	3	94	257	438	635	4.4e-19	93.6
1_128	2_19735	87	300	33	1	1	300	1	294	4.5e-135	478
1_128	2_11449	67.5	246	65	2	44	279	42	282	5.3e-88	321.6
1_129	2_19785	99.1	334	3	0	1	334	1	334	2.3e-201	698.4
1_129	2_4786	95.5	334	15	0	1	334	1	334	6.8e-193	670.2
1_129	2_5672	92.2	333	26	0	1	333	116	448	3.3e-187	651.4
1_129	2_24439	91.9	333	27	0	1	333	122	454	1.2e-186	649.4
1_129	2_20624	72	257	63	2	1	253	91	342	2.8e-101	365.9
1_129	2_22612	72.8	257	61	2	1	253	1	252	2.8e-101	365.9
1_129	2_6104	71.6	257	64	2	1	253	91	342	2.3e-100	362.8
1_129	2_12201	92.8	166	12	0	1	166	1	166	1.6e-88	323.6
1_129	2_16384	91.7	144	12	0	1	144	1	144	2.4e-73	273.1
1_129	2_18524	33.4	308	176	8	32	326	2	293	1.2e-40	164.5
1_129	2_15320	31.6	307	181	7	33	326	3	293	5.1e-39	159.1
1_129	2_23649	30.9	311	175	8	32	319	2	295	2.8e-37	153.3
1_129	2_16217	33	300	175	9	32	319	2	287	3.7e-37	152.9
1_129	2_10118	31.7	300	179	9	32	319	2	287	1.2e-35	147.9
1_129	2_16728	28.2	287	178	6	34	307	1	272	8.4e-34	141.7
1_129	2_20385	29.6	304	176	9	32	319	2	283	1.1e-33	141.4
1_129	2_11053	29.7	310	179	8	32	319	2	294	1.4e-33	141
1_129	2_17187	30.9	311	185	10	34	330	56	350	1.9e-33	140.6
1_129	2_19332	31.3	310	184	11	34	330	88	381	1.9e-33	140.6
1_129	2_6772	31.4	303	181	10	34	323	90	378	3.2e-33	139.8
1_129	2_10004	31.4	303	181	10	34	323	91	379	3.2e-33	139.8
1_129	2_15174	31	303	182	9	34	323	94	382	3.2e-33	139.8
1_129	2_20131	31	310	185	11	34	330	77	370	7.1e-33	138.7
1_129	2_8851	30.7	303	183	10	34	323	79	367	2.7e-32	136.7
1_129	2_5572	29.4	293	186	9	37	318	63	345	4.6e-32	136
1_130	2_19949	99	415	4	0	1	415	1	415	7.9e-223	770
1_130	2_11654	72.6	146	40	0	163	308	54	199	2.2e-63	240.4
1_130	2_3700	45.7	35	19	0	6	40	327	361	9.3e-06	48.9
1_131	2_20157	98.1	160	3	0	1	160	1	160	4.5e-84	307.8
1_131	2_11075	73.2	157	41	1	4	160	3	158	2.3e-59	225.7
1_131	2_19407	55.7	167	67	3	1	160	1	167	2.8e-41	165.6
1_131	2_15207	60.6	127	48	1	40	166	43	167	1.4e-40	163.3
1_131	2_16229	52.3	172	72	4	1	166	1	168	1.4e-40	163.3
1_131	2_16361	61.3	124	46	1	43	166	46	167	2.4e-40	162.5
1_131	2_15706	51.2	172	76	3	1	166	1	170	2.6e-39	159.1
1_131	2_16159	60	105	40	1	62	166	43	145	1.3e-30	130.2
1_132	2_20471	98.8	343	4	0	1	343	1	343	1.1e-189	659.8
1_132	2_12211	27.8	223	149	5	59	270	6	227	3.4e-18	90.1
1_132	2_3567	26.7	172	125	1	59	229	7	178	2.2e-17	87.4
1_133	2_20570	100	82	0	0	1	82	1	82	9e-38	152.9
1_133	2_6938	86.6	82	11	0	1	82	1	82	5.6e-32	133.7
1_134	2_20214	95.2	755	23	1	1	742	102	856	0	1361.3
1_134	2_11299	80.9	759	127	3	1	741	98	856	0	1174.8
1_134	2_18189	68.6	739	191	12	1	721	1	716	2.8e-263	905.2
1_134	2_17199	56.7	566	230	5	1	554	96	658	2.3e-164	576.6
1_134	2_13414	52.7	573	246	6	1	549	133	704	2.7e-149	526.6
1_135	2_20555	97	304	9	0	1	304	1	304	1.4e-165	579.3
1_135	2_11927	64.5	313	78	14	1	290	1	303	6.4e-89	324.7
1_135	2_7172	59.4	367	86	18	1	304	3	369	2.1e-84	309.7
1_135	2_7431	59.2	346	81	16	1	290	1	342	5.4e-80	295
1_135	2_9064	59.3	290	84	11	26	290	51	331	8.7e-70	261.2
1_135	2_11774	53.8	312	118	9	1	290	1	308	6.2e-68	255
1_135	2_19840	53.5	312	115	10	1	290	20	323	1.8e-67	253.4
1_135	2_9149	59.3	305	66	17	36	289	82	379	5.8e-66	248.4
1_135	2_24414	57.2	285	93	11	38	294	90	373	9.9e-66	247.7
1_135	2_8097	52.1	309	125	9	1	290	1	305	3.5e-63	239.2
1_135	2_9034	49.3	343	103	17	14	289	6	344	4.9e-57	218.8
1_135	2_4771	44.4	322	112	15	38	294	90	409	9.7e-45	177.9
1_135	2_23090	46.5	114	56	2	150	263	65	173	3.2e-16	83.2
1_135	2_14588	44.1	102	57	0	162	263	60	161	1.6e-15	80.9
1_135	2_568	45.5	101	52	1	163	263	72	169	6.1e-15	79
1_135	2_7226	48	100	52	0	165	264	110	209	1.2e-13	74.7
1_135	2_11079	46	100	47	1	177	269	157	256	1.7e-12	70.9
1_135	2_9267	37.8	148	82	2	121	264	58	199	2.8e-12	70.1
1_135	2_19707	48.9	88	45	0	177	264	87	174	4.8e-12	69.3
1_135	2_9223	48.4	95	42	1	177	264	204	298	6.3e-12	68.9
1_135	2_8975	38.3	141	74	2	114	241	14	154	3.1e-11	66.6
1_135	2_22313	46.4	97	45	1	177	266	134	230	4.1e-11	66.2
1_135	2_24140	51.3	78	34	1	168	241	87	164	4.1e-11	66.2
1_135	2_8965	46.4	84	45	0	181	264	145	228	2.7e-10	63.5
1_135	2_5745	57.4	61	26	0	181	241	128	188	5.9e-10	62.4
1_136	2_20047	97.8	504	11	0	1	504	1	504	1.1e-239	826.2
1_137	2_20154	94.2	189	11	0	1	189	1	189	1.2e-97	353.2
1_137	2_20350	45.9	133	64	3	34	166	12	136	1.5e-28	123.6
1_137	2_22517	43.5	154	72	4	34	180	12	157	4.5e-28	122.1
1_137	2_4824	46.6	133	63	3	34	166	12	136	2.9e-27	119.4
1_137	2_24321	39.9	168	82	4	34	190	12	171	3.8e-27	119
1_137	2_7994	42.8	138	68	4	33	166	21	151	7.4e-23	104.8
1_138	2_20167	98.6	571	8	0	1	571	1	571	0	1114.4
1_138	2_15441	77.2	574	119	5	2	570	103	669	2e-253	872.1
1_138	2_12331	24.4	422	254	14	11	412	55	431	1.7e-10	65.1
1_138	2_2638	31	142	91	3	126	267	401	535	2.6e-06	51.2
1_138	2_614	31.8	132	77	3	66	197	350	468	3.4e-06	50.8
1_138	2_20620	29.6	169	99	6	376	539	325	478	3.4e-06	50.8
1_138	2_2957	30.9	110	67	1	123	223	392	501	0.00011	45.8
1_139	2_20403	86.8	643	61	2	1	622	1	640	3.8e-306	1047.3
1_139	2_8899	86.9	176	13	3	9	181	1	169	5.7e-84	309.3
1_139	2_7596	84.7	177	25	2	9	184	1	176	1.7e-83	307.8
1_139	2_11408	76.1	197	35	4	9	199	1	191	2.9e-80	297
1_139	2_4605	71.7	184	46	2	9	188	1	182	1.4e-74	278.1
1_139	2_16424	58.1	258	86	5	18	257	9	262	2.9e-72	270.4
1_139	2_2720	74.3	167	39	1	26	188	27	193	3.7e-67	253.4
1_139	2_22944	56.2	194	64	4	18	198	10	195	2e-57	221.1
1_139	2_13787	61.1	162	56	2	18	178	10	165	2.3e-56	217.6
1_139	2_4990	65.6	128	44	0	16	143	8	135	1.2e-46	185.3
1_139	2_24558	65.3	124	43	0	16	139	8	131	2.3e-45	181
1_139	2_18584	49.4	172	77	2	20	186	12	178	4.1e-42	170.2
1_139	2_10184	63.3	120	44	0	18	137	10	129	9.2e-42	169.1
1_139	2_16252	62.5	120	45	0	18	137	10	129	4.6e-41	166.8
1_139	2_6554	56.8	132	57	0	18	149	10	141	1e-40	165.6
1_139	2_9069	58.6	116	48	0	16	131	44	159	3.6e-38	157.1
1_139	2_5998	62.4	109	41	0	16	124	8	116	1.1e-37	155.6
1_139	2_20298	32.8	357	189	11	16	359	8	326	1.4e-37	155.2
1_139	2_14678	51.7	120	58	0	2	121	4	123	6.4e-35	146.4
1_139	2_16852	53.2	109	51	0	16	124	10	118	1e-32	139
1_139	2_16958	54.1	109	50	0	16	124	10	118	1.3e-32	138.7
1_139	2_1535	54.1	109	50	0	16	124	66	174	2.3e-32	137.9
1_139	2_14490	49.5	109	53	1	18	124	9	117	1.7e-24	111.7
1_139	2_16821	47.5	101	50	2	22	121	23	121	7.3e-23	106.3
1_139	2_13242	48	100	49	2	22	120	26	123	9.6e-23	105.9
1_141	2_20032	98	354	7	0	1	354	3	356	2.8e-205	711.4
1_141	2_24955	39.3	333	196	3	17	343	5	337	5.2e-74	275.4
1_141	2_18569	39.3	308	178	5	51	353	62	365	9.5e-60	228
1_141	2_6089	34.2	345	214	7	14	352	14	351	7e-55	211.8
1_141	2_12939	38.3	355	170	10	17	330	9	355	1.6e-54	210.7
1_141	2_13327	36	339	197	7	23	347	39	371	4.6e-54	209.1
1_141	2_18589	32.6	359	226	9	1	352	1	350	1.3e-53	207.6
1_141	2_19627	32.6	359	226	9	1	352	1	350	1.3e-53	207.6
1_141	2_3169	36.9	339	188	8	26	347	39	368	2.3e-53	206.8
1_141	2_5889	37.5	288	167	5	51	331	71	352	8.6e-53	204.9
1_141	2_8303	41.1	285	146	7	63	330	96	375	1.1e-52	204.5
1_141	2_9685	36.2	307	172	8	17	310	17	312	2.1e-51	200.3
1_141	2_9383	34.1	355	200	13	17	351	18	358	6.8e-50	195.3
1_141	2_16827	36.2	318	188	8	28	334	109	422	1.5e-49	194.1
1_141	2_12233	36.2	318	188	8	28	334	111	424	4.4e-49	192.6
1_141	2_24824	33.4	311	199	4	50	353	71	380	7.5e-49	191.8
1_141	2_14277	34.7	334	187	7	28	332	21	352	9.8e-49	191.4
1_141	2_4183	36.2	334	188	10	27	340	49	377	2.2e-48	190.3
1_141	2_24625	34.3	300	189	4	50	342	38	336	3.7e-48	189.5
1_141	2_24029	32.9	319	195	6	50	353	71	385	1.9e-47	187.2
1_141	2_24939	33.3	300	192	4	50	342	71	369	1.9e-47	187.2
1_141	2_12422	36.2	290	177	4	56	340	189	475	5.4e-47	185.7
1_141	2_17592	35.1	308	175	9	42	326	104	409	3e-45	179.9
1_141	2_21566	34.4	308	177	8	42	326	23	328	1.1e-44	177.9
1_141	2_23558	33.1	290	165	6	71	341	147	426	1.4e-42	171
1_142	2_19999	97.1	140	4	0	1	140	1	140	2.5e-80	295
1_142	2_7859	86.4	140	19	0	1	140	67	206	2.5e-72	268.5
1_142	2_10819	52.4	164	31	3	14	139	2	156	8.1e-39	157.1
1_142	2_19554	46.9	128	63	3	15	139	112	237	1.4e-27	119.8
1_142	2_6648	43.8	128	67	2	15	139	94	219	2.7e-26	115.5
1_143	2_20346	98.6	294	4	0	1	294	1	294	1.2e-121	433.3
1_143	2_10758	89.8	294	23	1	1	294	1	287	3.2e-109	392.1
1_143	2_1237	80.8	292	48	2	3	294	4	287	1.4e-101	366.7
1_143	2_23259	26.9	93	66	2	180	270	35	127	1.8e-08	57.4
1_144	2_19983	69.8	454	133	3	1	451	1	453	1.6e-176	616.3
1_144	2_7432	67.1	456	139	6	4	454	7	456	2.5e-169	592.4
1_144	2_7419	66.4	456	142	6	4	454	7	456	7.9e-168	587.4
1_144	2_18113	66.7	456	141	6	4	454	7	456	5.1e-167	584.7
1_144	2_7774	66.4	456	142	6	4	454	7	456	8.7e-167	583.9
1_144	2_7913	64.5	456	154	5	1	453	1	451	1.4e-159	560.1
1_144	2_7050	61.4	332	120	5	1	329	1	327	3.3e-105	379.4
1_144	2_20310	40.1	476	249	10	9	453	8	478	7.6e-86	315.1
1_144	2_14245	38.3	481	262	11	1	453	1	474	2.1e-83	307
1_144	2_16761	38.9	481	259	14	1	453	1	474	2.1e-83	307
1_144	2_23574	36.8	476	271	9	1	451	4	474	2.1e-83	307
1_144	2_16286	37	476	270	9	1	451	4	474	7.8e-83	305.1
1_144	2_23439	36.6	476	272	9	1	451	4	474	5.1e-82	302.4
1_144	2_7179	40.3	457	237	11	25	453	31	479	2.5e-81	300.1
1_144	2_7653	40.3	457	237	11	25	453	31	479	2.5e-81	300.1
1_144	2_21774	37.1	480	268	15	1	453	1	473	1.7e-77	287.3
1_144	2_2027	37.8	458	247	11	25	453	31	479	3e-74	276.6
1_144	2_7741	38	484	263	11	1	453	1	478	3e-74	276.6
1_144	2_8046	38	484	263	11	1	453	1	478	3e-74	276.6
1_144	2_17386	37.3	467	266	10	7	451	9	470	3.9e-74	276.2
1_144	2_17509	36.5	455	273	9	7	451	9	457	2.5e-73	273.5
1_144	2_7843	37.2	484	267	12	1	453	1	478	3.6e-72	269.6
1_144	2_3417	35.9	443	268	8	21	451	32	470	8.1e-72	268.5
1_144	2_969	35.4	443	270	8	21	451	32	470	2.6e-70	263.5
1_144	2_9211	35.6	469	270	11	7	451	9	469	3.4e-70	263.1
1_145	2_19772	97.4	151	3	1	1	151	1	150	2.5e-78	288.5
1_145	2_4437	52.9	70	33	0	8	77	5	74	9.8e-14	73.9
1_146	2_19679	89.6	260	27	0	1	260	1	260	9.9e-131	463.4
1_146	2_10793	39.9	263	133	12	7	256	6	256	2.5e-33	139.8
1_146	2_11423	37.9	253	140	9	11	256	13	255	4.1e-28	122.5
1_146	2_6304	34.5	220	133	7	21	233	37	252	3.9e-18	89.4
1_146	2_18696	33.8	231	122	9	21	233	30	247	7.6e-14	75.1
1_147	2_20255	99.2	715	6	0	1	715	1	715	0	1279.2
1_147	2_8721	93	717	46	3	1	715	1	715	0	1200.3
1_147	2_2591	89.8	715	69	2	1	715	16	726	0	1157.5
1_147	2_4207	89.6	710	70	2	6	715	21	726	0	1149
1_147	2_12602	88.5	715	78	2	1	715	15	725	0	1146
1_147	2_12739	89.2	705	70	2	11	715	33	731	0	1140.6
1_147	2_23456	87.3	624	71	3	93	715	1	617	4.3e-293	1004.2
1_147	2_21502	68.3	728	129	8	1	715	1	639	1.1e-253	873.2
1_147	2_16708	50.9	702	307	9	13	679	83	781	3.7e-172	602.4
1_147	2_23006	51	710	316	6	4	681	73	782	3e-169	592.8
1_147	2_13674	50.9	705	315	5	11	684	78	782	3.9e-169	592.4
1_147	2_1252	47.9	714	343	10	7	706	108	806	1.3e-164	577.4
1_147	2_12586	49.2	716	333	12	2	697	113	817	2.7e-162	569.7
1_147	2_20554	44.5	687	331	11	7	680	107	756	3e-153	539.7
1_147	2_17472	88.2	212	22	2	304	512	58	269	9.1e-102	368.6
1_147	2_17656	88.2	212	22	2	304	512	58	269	9.1e-102	368.6
1_147	2_22936	88.2	212	22	2	304	512	58	269	9.1e-102	368.6
1_147	2_15671	88.2	212	22	2	304	512	58	269	2e-101	367.5
1_147	2_7772	66.7	48	16	0	179	226	55	102	7.4e-11	66.6
1_148	2_19846	96.2	288	11	0	1	288	1	288	2.5e-167	585.1
1_148	2_16055	77.8	279	59	2	12	288	10	287	5.2e-125	444.5
1_148	2_9910	88.7	231	25	1	58	288	80	309	2e-124	442.6
1_148	2_10816	85.7	230	33	0	58	287	28	257	6.4e-123	437.6
1_148	2_18674	83.5	231	38	0	58	288	29	259	1.5e-119	426.4
1_148	2_7648	83.5	231	38	0	58	288	33	263	3.3e-119	425.2
1_148	2_8986	81.6	239	42	1	52	288	31	269	5.6e-119	424.5
1_148	2_7472	68.7	243	73	3	47	287	37	278	1.6e-97	353.2
1_148	2_19256	70.5	224	65	1	64	287	25	247	1.6e-97	353.2
1_148	2_7788	70.1	224	66	1	64	287	25	247	2.1e-97	352.8
1_148	2_8292	70.7	232	66	2	58	287	49	280	2.7e-97	352.4
1_148	2_19441	67.2	244	76	3	47	287	40	282	2.3e-96	349.4
1_148	2_11944	69.8	232	68	2	58	287	46	277	3e-96	349
1_148	2_9048	68.8	224	69	1	64	287	42	264	2.2e-94	342.8
1_148	2_7122	65.9	229	76	2	60	287	35	262	3.1e-93	339
1_148	2_16442	65.4	231	73	3	58	287	49	273	4.2e-90	328.6
1_148	2_8324	66.4	232	76	2	58	288	23	253	1.2e-89	327
1_148	2_19236	65.5	229	76	3	62	288	137	364	1.5e-87	320.1
1_148	2_12079	64.8	233	81	1	56	288	25	256	2e-87	319.7
1_148	2_8106	62.3	239	88	2	50	287	26	263	4.3e-87	318.5
1_148	2_1309	63.1	233	77	4	58	287	37	263	7.4e-87	317.8
1_148	2_8445	62.5	240	88	2	49	287	23	261	4.1e-85	312
1_148	2_221	61.9	223	82	3	64	286	160	379	4.7e-81	298.5
1_148	2_7230	60.2	236	90	4	51	286	692	923	5.1e-80	295
1_148	2_13160	58.2	237	97	2	52	286	128	364	1.5e-79	293.5
1_149	2_20272	86	365	48	1	592	956	1	362	2.2e-159	560.5
1_149	2_4198	47.5	122	45	3	324	445	609	711	1.8e-20	99
1_151	2_19912	97.9	757	12	2	1	757	1	753	1.5e-174	610.5
1_151	2_4029	40.2	82	38	2	670	743	453	531	4.4e-06	50.8
1_151	2_22545	28.6	84	60	0	670	753	330	413	0.00019	45.4
1_151	2_1882	41.5	53	28	1	670	722	457	506	0.00032	44.7
1_152	2_20229	68.4	509	132	4	1	481	1	508	3.1e-186	648.7
1_152	2_20025	69.8	496	124	8	1	474	1	492	9e-178	620.5
1_152	2_20327	57.1	485	169	6	12	459	33	515	2.6e-137	486.1
1_152	2_11503	40.7	410	214	8	69	463	216	611	8.9e-69	258.5
1_152	2_9607	36.7	507	262	13	26	478	6	507	2.4e-66	250.4
1_152	2_11721	36.8	459	230	11	58	473	158	599	3.2e-66	250
1_152	2_11542	35.3	502	249	12	33	476	62	545	1.7e-64	244.2
1_152	2_11683	43.2	444	206	14	60	463	64	501	4.3e-63	239.6
1_152	2_11411	39.4	391	213	6	69	446	321	700	3.6e-62	236.5
1_152	2_20037	35.1	456	242	9	23	440	55	494	2.9e-59	226.9
1_152	2_13945	38.4	435	218	10	70	461	155	582	1.2e-57	221.5
1_152	2_24881	36.8	419	232	10	74	473	416	820	6.9e-53	205.7
1_152	2_24735	29.3	621	248	12	24	455	19	637	1.1e-50	198.4
1_152	2_5714	27.1	436	204	16	60	434	325	707	1.3e-19	95.1
1_152	2_16476	36.3	179	79	3	291	435	593	770	1.1e-18	92
1_152	2_10088	25.5	444	216	13	63	434	372	772	3.2e-18	90.5
1_152	2_10366	27.4	321	174	7	161	434	553	861	9.4e-18	89
1_152	2_1173	26.8	328	185	6	161	434	1008	1334	1.6e-17	88.2
1_152	2_10409	26.6	403	198	14	77	434	455	804	2.7e-17	87.4
1_152	2_10407	26.6	403	198	14	77	434	479	828	4.7e-17	86.7
1_152	2_9561	26.7	318	164	6	161	438	297	585	6.1e-17	86.3
1_152	2_12576	26.6	319	179	7	161	434	338	646	6.1e-17	86.3
1_152	2_10715	28	314	181	8	161	434	550	858	1e-16	85.5
1_152	2_5655	28.7	300	143	7	163	424	453	719	3e-16	84
1_152	2_2841	33.5	176	85	3	291	434	601	776	3.9e-16	83.6
1_153	2_19806	93.6	282	18	0	1	282	1	282	2e-140	495.7
1_153	2_6281	81.3	225	42	0	59	283	54	278	2.5e-111	399.1
1_153	2_15874	79.5	224	46	0	60	283	62	285	1.4e-109	393.3
1_153	2_7955	71.2	219	63	0	64	282	59	277	4.6e-97	351.7
1_153	2_24640	57.3	225	94	2	60	283	36	259	4.4e-76	282
1_153	2_21947	58.8	221	88	3	64	283	132	350	5.8e-76	281.6
1_153	2_22649	57.9	202	83	2	61	262	63	262	1.7e-67	253.4
1_153	2_8797	54.7	223	98	3	61	282	77	297	2.9e-67	252.7
1_153	2_9073	56.2	203	87	2	81	282	56	257	9.6e-63	237.7
1_153	2_6632	37.5	240	125	6	61	276	66	304	4.2e-42	169.1
1_154	2_19953	95.4	432	20	0	1	432	1	432	6e-234	807
1_154	2_8742	74.3	440	97	9	1	432	1	432	3.2e-166	582
1_154	2_6839	39.5	299	173	6	136	430	152	446	1.1e-41	168.3
1_154	2_11524	26.6	214	135	8	189	394	174	373	8.2e-05	45.8
1_154	2_7625	27.7	177	108	6	189	357	153	317	0.00014	45.1
1_155	2_20385	99	482	5	0	1	482	1	482	5.1e-282	966.8
1_155	2_11031	82.8	482	80	2	1	482	1	479	3.3e-233	804.7
1_155	2_18524	41.5	287	165	2	1	284	1	287	1.6e-65	247.7
1_155	2_15320	40.4	287	168	2	1	284	1	287	2.3e-64	243.8
1_155	2_16217	39.9	291	165	6	1	284	1	288	8.4e-59	225.3
1_155	2_10118	39.5	291	166	6	1	284	1	288	1.4e-58	224.6
1_155	2_16728	37.5	272	166	3	4	271	1	272	4e-53	206.5
1_155	2_6229	36	342	198	7	7	340	54	382	4.5e-52	203
1_155	2_20369	35.3	348	205	7	10	343	18	359	1.3e-51	201.4
1_155	2_11981	37.2	328	197	6	10	330	18	343	1.7e-51	201.1
1_155	2_5572	35.8	346	193	9	7	340	63	391	2.9e-51	200.3
1_155	2_24421	35.1	342	201	7	7	340	60	388	2.9e-51	200.3
1_155	2_10685	38.9	293	167	7	3	285	31	321	3.8e-51	199.9
1_155	2_14676	42.5	294	152	9	3	282	12	302	8.4e-51	198.7
1_155	2_16146	38.7	292	169	6	3	285	31	321	1.1e-50	198.4
1_155	2_22357	39.3	300	160	8	2	284	14	308	4.2e-50	196.4
1_155	2_5151	39.3	300	160	8	2	284	14	308	5.4e-50	196.1
1_155	2_24102	35.1	342	197	7	1	317	519	860	1.2e-49	194.9
1_155	2_19615	39.2	288	158	6	7	282	59	341	4.6e-49	193
1_155	2_23649	39.1	297	165	11	1	283	1	295	1.8e-48	191
1_155	2_11053	37.7	297	168	9	1	283	1	294	1.3e-46	184.9
1_155	2_18940	35.5	296	176	7	1	283	1	294	1.4e-45	181.4
1_155	2_11181	36.4	291	168	7	4	283	136	420	5.3e-45	179.5
1_155	2_1548	35.3	286	178	5	4	283	130	414	3.4e-44	176.8
1_155	2_6772	36.9	298	157	10	4	283	90	374	7.6e-44	175.6
1_156	2_6844	55	129	20	1	1	91	1	129	2.2e-32	135.2
1_156	2_5716	48.4	155	16	1	1	91	1	155	1.4e-31	132.5
1_156	2_17688	47.9	142	23	1	1	91	1	142	5.9e-30	127.1
1_156	2_19006	47.9	142	23	1	1	91	9	150	5e-29	124
1_156	2_5882	46.7	152	20	2	1	91	1	152	6.6e-29	123.6
1_156	2_11885	42.5	160	23	2	1	91	1	160	4.7e-27	117.5
1_156	2_23274	43.2	155	24	1	1	91	1	155	8e-27	116.7
1_156	2_7758	46.4	138	23	1	5	91	5	142	3.4e-25	111.3
1_156	2_152	49.6	119	22	1	1	81	1	119	9.8e-25	109.8
1_156	2_20792	81.4	59	11	0	1	59	394	452	3.5e-22	101.3
1_156	2_20792	80	20	4	0	61	80	522	541	0.0028	38.5
1_156	2_16889	42.2	147	29	5	1	91	1	147	1.2e-19	92.8
1_156	2_15777	37.3	142	36	3	1	91	1	140	1.1e-15	79.7
1_156	2_9929	36.9	149	22	3	1	80	1	146	1e-13	73.2
1_156	2_23301	51.5	66	15	2	26	91	13	61	7.3e-12	67
1_156	2_6389	35.2	108	15	1	39	91	1	108	3.6e-11	64.7
1_156	2_862	80.6	31	6	0	61	91	68	98	1.4e-10	62.8
1_156	2_21883	50	68	24	2	34	91	45	112	1.8e-10	62.4
1_156	2_20511	80.6	31	6	0	61	91	63	93	2.3e-10	62
1_156	2_20585	80.6	31	6	0	61	91	72	102	2.3e-10	62
1_156	2_7440	80.6	31	6	0	61	91	109	139	3.1e-10	61.6
1_156	2_14948	67.5	40	11	1	52	91	33	70	3.1e-10	61.6
1_156	2_20827	80.6	31	6	0	61	91	109	139	3.1e-10	61.6
1_156	2_20827	68	25	8	0	35	59	1	25	0.0036	38.1
1_156	2_23696	80.6	31	6	0	61	91	106	136	3.1e-10	61.6
1_156	2_12824	50	68	24	2	34	91	45	112	4e-10	61.2
1_156	2_4650	80.6	31	6	0	61	91	106	136	6.8e-10	60.5
1_157	2_20143	83.7	147	24	0	1	147	1	147	4.7e-61	231.1
1_157	2_3858	56.4	140	54	3	1	140	1	133	7.3e-30	127.5
1_157	2_12621	56.4	140	54	3	1	140	1	133	7.3e-30	127.5
1_157	2_1264	55.7	140	55	3	1	140	1	133	2.1e-29	125.9
1_157	2_4489	55.7	140	55	3	1	140	1	133	2.1e-29	125.9
1_157	2_5277	55.7	140	55	3	1	140	97	229	2.1e-29	125.9
1_157	2_7067	55.7	140	55	3	1	140	1	133	2.1e-29	125.9
1_157	2_11346	55.7	140	55	3	1	140	1	133	2.1e-29	125.9
1_157	2_13136	55.7	140	55	3	1	140	1	133	2.1e-29	125.9
1_157	2_17396	55.7	140	55	3	1	140	1	133	2.1e-29	125.9
1_158	2_20457	91	710	63	1	1	710	1	709	0	1239.2
1_158	2_11527	57.9	662	231	24	59	710	39	662	1.1e-171	600.9
1_158	2_11759	46.7	45	24	0	633	677	112	156	2.1e-05	48.5
1_159	2_11549	81.8	390	44	6	1	376	87	463	4e-173	604.7
1_159	2_11041	76	404	54	6	1	374	3	393	6.8e-165	577.4
1_159	2_11973	73.4	391	54	8	1	376	126	481	1.2e-148	523.5
1_159	2_4393	48.8	383	156	8	6	364	32	398	2.7e-89	326.2
1_159	2_12974	46.2	381	166	7	6	364	80	443	5.5e-82	302
1_159	2_22926	33.9	372	199	11	6	350	62	413	1.7e-46	184.1
1_159	2_11300	63.4	101	25	2	1	89	100	200	6.6e-27	119
1_160	2_20673	98.6	730	10	0	1	730	1	730	0	1377.8
1_160	2_7679	87.4	730	83	2	1	730	1	721	0	1205.3
1_160	2_23750	66.6	685	210	6	5	677	4	681	6e-242	834.3
1_160	2_823	62.6	732	207	8	4	677	15	737	6.4e-236	814.3
1_160	2_11671	45.5	494	200	8	31	485	30	493	3.6e-98	356.7
1_160	2_19423	44.3	438	178	8	84	483	5	414	1e-79	295.4
1_160	2_15541	37.2	489	249	11	16	485	15	464	5.9e-72	269.6
1_160	2_10024	37.5	467	237	14	32	472	13	450	3.2e-62	237.3
1_160	2_2058	37.9	409	193	12	65	463	43	400	4.8e-58	223.4
1_160	2_4885	34.6	506	261	16	32	521	332	783	1.1e-57	222.2
1_160	2_22333	37.5	411	209	10	32	428	348	724	4.1e-57	220.3
1_160	2_555	34.1	508	275	13	32	523	263	726	7e-57	219.5
1_160	2_2706	33.8	535	276	18	22	525	277	764	8.5e-55	212.6
1_160	2_11065	32.7	498	255	15	23	494	10	453	2.1e-53	208
1_160	2_7577	31.1	514	280	12	23	514	9	470	1.4e-52	205.3
1_160	2_13268	35.9	387	186	11	23	390	13	356	4.4e-51	200.3
1_160	2_20263	28.2	692	398	19	28	674	271	908	4.8e-50	196.8
1_160	2_14750	36.8	351	180	7	69	418	78	387	1.8e-49	194.9
1_160	2_20869	31.7	473	255	10	20	483	16	429	7e-49	193
1_160	2_17791	31.2	429	251	9	14	430	23	419	9.1e-49	192.6
1_160	2_16389	32.2	426	237	10	14	419	160	553	2.7e-48	191
1_160	2_13870	32.8	405	208	11	32	417	297	656	2.5e-46	184.5
1_160	2_15594	33.3	478	260	17	2	475	81	503	1.2e-45	182.2
1_160	2_19298	32.4	476	248	16	20	480	783	1199	1.2e-45	182.2
1_160	2_17580	27.7	567	292	14	28	511	71	602	1.6e-45	181.8
1_161	2_20229	91	502	45	0	1	502	13	514	4.8e-267	917.1
1_161	2_20025	69	490	137	8	2	488	14	491	2.4e-173	605.9
1_161	2_20327	65	471	152	4	3	461	36	505	1.9e-162	569.7
1_161	2_9607	41.6	486	245	13	20	475	12	488	9.6e-82	301.6
1_161	2_11503	40.9	445	231	9	67	492	202	633	1.4e-77	287.7
1_161	2_11683	39.6	485	252	12	21	467	12	493	4e-72	269.6
1_161	2_11542	38.1	494	250	11	21	475	62	538	7.6e-71	265.4
1_161	2_11721	37.3	466	238	10	69	493	152	604	1.4e-69	261.2
1_161	2_11411	38.8	412	227	6	75	472	314	714	2.7e-68	256.9
1_161	2_13945	35.8	530	250	13	12	458	45	567	1.8e-64	244.2
1_161	2_20037	36.6	453	242	8	21	452	66	494	2.4e-64	243.8
1_161	2_24881	36.2	420	237	10	87	489	416	821	1.8e-56	217.6
1_161	2_24735	35.2	395	216	12	85	458	253	628	4.8e-49	193
1_161	2_9987	30.1	316	172	9	174	446	528	837	2.7e-23	107.5
1_161	2_10088	26.6	399	246	9	88	446	381	772	4.5e-23	106.7
1_161	2_10407	30.1	319	175	9	170	446	516	828	1.3e-22	105.1
1_161	2_10409	30.1	319	175	9	170	446	492	804	1.7e-22	104.8
1_161	2_9444	30.1	319	175	9	170	446	516	828	2.2e-22	104.4
1_161	2_12576	28.1	313	181	7	174	446	338	646	3.8e-22	103.6
1_161	2_10366	29.5	315	174	9	174	446	553	861	6.5e-22	102.8
1_161	2_10715	28.8	313	179	7	174	446	550	858	6.5e-22	102.8
1_161	2_10652	28.7	314	176	8	174	447	551	856	9.4e-21	99
1_161	2_9859	28.4	313	180	7	174	446	232	540	1.2e-20	98.6
1_161	2_10087	28.1	313	181	7	174	446	244	552	1.2e-20	98.6
1_161	2_1173	28	339	174	12	169	446	1005	1334	1.4e-19	95.1
1_162	2_20396	97.8	272	6	0	1	272	1	272	9e-151	530
1_162	2_8187	88.3	274	27	2	1	272	18	288	2.4e-135	478.8
1_162	2_11307	82.4	273	47	1	1	272	1	273	6.9e-127	450.7
1_162	2_6240	53.2	267	121	3	6	270	49	313	4.6e-70	261.9
1_162	2_1277	51.1	266	125	4	9	270	14	278	2.4e-63	239.6
1_162	2_16877	46.3	272	133	6	5	270	17	281	1.7e-56	216.9
1_162	2_3282	47.5	265	133	5	7	270	19	278	2.9e-56	216.1
1_162	2_16936	47.5	265	133	5	7	270	19	278	2.4e-55	213
1_162	2_16901	46.8	265	135	5	7	270	17	276	1.2e-54	210.7
1_162	2_18010	47	268	136	5	4	270	58	320	1.2e-54	210.7
1_162	2_1532	46.6	268	137	5	4	270	16	278	3.5e-54	209.1
1_162	2_1628	44.6	267	141	6	5	270	15	275	4.7e-51	198.7
1_162	2_22467	40.2	264	146	4	7	270	31	282	1.4e-47	187.2
1_162	2_22565	42.3	220	117	2	51	270	15	224	8.1e-43	171.4
1_162	2_13840	41	261	139	5	23	270	521	779	5.8e-41	165.2
1_162	2_22084	35.5	282	148	3	21	270	243	522	7.6e-41	164.9
1_162	2_11470	35.9	270	129	10	32	271	126	381	3.8e-32	136
1_162	2_8357	34.2	266	139	7	32	271	123	378	9.3e-31	131.3
1_162	2_14774	34.9	235	146	2	36	270	59	286	9.3e-31	131.3
1_162	2_7370	35.7	266	135	10	32	271	127	382	1.3e-29	127.5
1_162	2_20485	33.8	266	140	7	32	271	126	381	1.3e-29	127.5
1_162	2_2313	33.5	251	150	7	31	268	417	663	1.4e-26	117.5
1_162	2_14691	34.1	223	127	3	55	270	566	775	1.5e-25	114
1_162	2_12834	33.5	266	121	9	55	270	149	408	2.6e-25	113.2
1_162	2_7200	60.7	89	29	1	64	146	2	90	4.6e-22	102.4
1_163	2_19872	100	122	0	0	1	122	1	122	6.4e-64	240.4
1_163	2_7991	96.7	122	4	0	1	122	1	122	4.1e-63	237.7
1_163	2_20331	95	120	6	0	3	122	1	120	1.1e-60	229.6
1_164	2_19671	100	207	0	0	1	207	1	207	9e-119	423.3
1_164	2_22951	98.6	207	3	0	1	207	1	207	1.7e-117	419.1
1_164	2_21283	94.7	207	11	0	1	207	1	207	2.1e-112	402.1
1_164	2_21350	37.8	201	114	5	8	204	8	201	3.4e-33	139
1_164	2_23210	37.8	201	114	5	8	204	8	201	3.4e-33	139
1_164	2_176	37.3	201	115	5	8	204	8	201	7.6e-33	137.9
1_164	2_2182	38.9	198	111	5	8	202	19	209	2.2e-32	136.3
1_164	2_14656	36.8	201	116	5	8	204	8	201	1.1e-31	134
1_164	2_4559	38.6	176	101	3	8	183	17	185	7.1e-31	131.3
1_164	2_19247	35.2	196	120	3	8	203	15	203	9.2e-31	131
1_164	2_18327	38.1	176	102	3	8	183	16	184	1.6e-30	130.2
1_164	2_15640	37.6	205	114	3	10	207	17	214	2.1e-30	129.8
1_164	2_17475	35.1	202	119	5	8	205	16	209	2.7e-30	129.4
1_164	2_12978	34.5	200	122	4	8	205	12	204	3.5e-30	129
1_164	2_9663	36.8	182	108	3	8	189	15	189	6e-30	128.3
1_164	2_19645	36.6	205	116	3	10	207	15	212	6e-30	128.3
1_164	2_10262	36.6	205	116	4	10	207	15	212	7.8e-30	127.9
1_164	2_13191	33.5	209	120	5	8	204	12	213	3e-29	125.9
1_164	2_209	37.6	194	108	4	9	202	10	190	3.9e-29	125.6
1_164	2_6512	36.1	205	117	3	10	207	15	212	3.9e-29	125.6
1_164	2_4301	36.9	203	117	5	5	204	7	201	6.6e-29	124.8
1_164	2_10245	36.4	184	110	4	8	191	15	191	8.6e-29	124.4
1_164	2_21895	38	171	99	2	8	178	12	175	8.6e-29	124.4
1_164	2_21513	39.5	172	97	3	7	178	6	170	2.5e-28	122.9
1_164	2_24488	37.4	171	100	2	8	178	13	176	2.5e-28	122.9
1_165	2_20487	97.6	168	4	0	1	168	1	168	1.4e-66	249.6
1_165	2_13642	95.9	74	3	0	95	168	29	102	9.5e-34	140.6
1_166	2_20065	74.5	521	57	5	1	448	1	518	1.9e-212	735.7
1_166	2_8878	64.5	580	111	10	1	488	1	577	9e-194	673.7
1_166	2_19986	63	478	86	6	96	482	13	490	5.5e-159	558.1
1_166	2_2607	56.2	493	121	8	87	487	30	519	2.8e-147	519.2
1_166	2_8260	54.3	494	132	7	85	485	1	493	4.7e-134	475.3
1_166	2_3862	49.1	389	140	6	133	463	99	487	4.4e-100	362.5
1_166	2_17144	54.4	355	91	4	103	386	65	419	4.4e-100	362.5
1_166	2_4921	47.6	389	146	4	133	463	106	494	9.9e-100	361.3
1_166	2_2540	48.6	389	142	5	133	463	102	490	4.9e-99	359
1_166	2_18162	54.1	355	92	4	103	386	76	430	4.9e-99	359
1_166	2_13574	48.3	389	143	5	133	463	101	489	1.9e-98	357.1
1_166	2_1167	53.5	355	94	4	103	386	68	422	5.4e-98	355.5
1_166	2_24619	54.3	300	101	2	133	396	106	405	1.2e-89	327.8
1_166	2_3436	53.6	289	98	3	133	385	105	393	1.6e-81	300.8
1_166	2_2842	49.7	322	117	5	98	383	79	391	1e-80	298.1
1_166	2_16925	51.2	287	104	2	133	383	107	393	1.9e-79	293.9
1_166	2_11431	38.8	402	180	10	136	474	182	580	3.3e-71	266.5
1_166	2_7155	39.5	400	180	7	136	473	147	546	5.7e-71	265.8
1_166	2_19781	41	356	160	6	136	441	179	534	5.3e-69	259.2
1_166	2_8796	41	356	160	6	136	441	187	542	1.3e-67	254.6
1_166	2_21465	40.6	318	153	4	136	417	193	510	2.2e-62	237.3
1_166	2_23623	39.3	318	157	4	136	417	238	555	6.9e-61	232.3
1_166	2_1005	38.6	332	164	5	136	427	249	580	2.6e-60	230.3
1_166	2_630	39.3	318	157	4	136	417	194	511	1e-59	228.4
1_166	2_4210	32.9	231	132	6	139	354	70	292	5.2e-32	136.3
1_167	2_5816	87.6	250	31	0	1	250	227	476	1.2e-112	403.3
1_167	2_18552	31.7	287	118	8	1	250	193	438	2e-19	93.6
1_168	2_20015	90.3	931	66	2	1	931	1	907	0	1489.9
1_168	2_7640	49	478	210	9	428	904	235	679	7.9e-106	382.5
1_168	2_19537	49.2	472	206	9	428	898	241	679	8.8e-105	379
1_168	2_1831	45.8	546	255	12	361	898	212	724	2e-104	377.9
1_168	2_16479	47.5	486	220	10	428	911	253	705	3.3e-104	377.1
1_168	2_2335	47.3	486	221	10	428	911	247	699	1.1e-102	372.1
1_168	2_6986	43.4	486	232	9	415	899	356	799	2.2e-95	347.8
1_168	2_11698	43.4	486	232	9	415	899	352	795	2.4e-94	344.4
1_168	2_15542	42.1	480	232	9	430	908	237	671	3.5e-85	313.9
1_168	2_7768	37.7	552	271	12	371	904	379	875	3.7e-79	293.9
1_168	2_11069	38.5	530	270	14	423	927	445	943	3.8e-76	283.9
1_168	2_10001	40.6	456	220	10	256	703	222	634	3.8e-68	257.3
1_168	2_3835	43.3	351	167	6	403	753	479	797	7.8e-61	233
1_168	2_16913	47.3	296	125	5	428	720	416	683	1e-57	222.6
1_168	2_21730	35.5	380	206	8	443	809	630	983	4.7e-50	197.2
1_168	2_355	43.5	253	111	5	428	676	730	954	1.9e-46	185.3
1_168	2_14246	38.2	283	146	4	433	714	149	403	7.1e-46	183.3
1_168	2_18079	38.2	283	146	4	433	714	149	403	7.1e-46	183.3
1_168	2_4435	39.2	286	147	5	426	710	129	388	4.6e-45	180.6
1_168	2_4215	43.1	276	121	7	428	692	296	546	6e-45	180.3
1_168	2_9822	39.1	284	146	5	426	708	127	384	1.3e-44	179.1
1_168	2_24055	38.2	280	144	5	430	708	171	422	3.9e-44	177.6
1_168	2_24929	38.2	280	144	5	430	708	171	422	3.9e-44	177.6
1_168	2_22515	37.9	280	145	5	430	708	171	422	1.1e-43	176
1_168	2_11859	41	256	122	5	420	674	202	429	3.3e-43	174.5
1_169	2_9314	94.6	130	7	0	1	130	1	130	4.4e-63	237.7
1_169	2_17006	90.3	62	6	0	2	63	210	271	9e-24	107.1
1_170	2_20010	94.3	367	18	2	1	366	1	365	8.4e-152	533.9
1_170	2_3067	24.5	192	107	6	152	324	222	394	1.6e-06	51.2
1_171	2_25223	80.9	705	133	1	1	705	762	1464	0	1135.2
1_171	2_20543	79.6	705	142	1	1	705	762	1464	0	1127.5
1_171	2_20008	81	700	128	2	1	700	170	864	0	1121.3
1_171	2_11950	78.8	702	144	2	1	702	761	1457	0	1109
1_171	2_20104	77.9	702	150	2	1	702	764	1460	0	1100.5
1_171	2_20144	78.1	702	149	2	1	702	763	1459	0	1096.6
1_171	2_20202	77.7	705	155	1	1	705	753	1455	0	1084.7
1_171	2_19857	77.2	705	159	1	1	705	703	1405	4.1e-314	1074.3
1_171	2_20615	75.3	716	163	2	1	705	762	1474	4.1e-314	1073.9
1_171	2_20068	76	705	166	1	1	705	706	1407	0	1057.4
1_171	2_20620	74.3	716	168	3	1	705	762	1472	1.8e-307	1052
1_171	2_20462	77.5	668	148	1	35	702	1	666	3.7e-305	1044.3
1_171	2_20398	77.3	450	94	2	1	445	705	1151	1.9e-197	686.4
1_171	2_10868	44.2	730	364	14	1	702	742	1456	1.3e-164	577.4
1_171	2_514	44.6	719	344	15	2	700	691	1375	2.8e-156	549.7
1_171	2_15367	43.7	710	370	14	1	700	688	1377	5.9e-154	542
1_171	2_16005	43.7	711	368	14	1	700	685	1374	2.2e-153	540
1_171	2_12728	43.4	709	372	13	1	700	663	1351	4.2e-152	535.8
1_171	2_47	43.4	710	372	15	1	700	370	1059	1.6e-151	533.9
1_171	2_15350	42.4	717	365	11	1	700	690	1375	2.1e-151	533.5
1_171	2_15848	43.9	686	329	12	32	700	414	1060	2.3e-150	530
1_171	2_16935	42.5	710	378	14	1	700	690	1379	4e-150	529.3
1_171	2_19820	43.1	736	357	22	1	702	22	729	8.6e-145	511.5
1_171	2_19747	41.1	727	384	16	1	702	478	1185	4.7e-143	505.8
1_171	2_15950	41.5	710	357	14	1	700	512	1173	2.3e-142	503.4
1_172	2_20204	76.6	419	31	1	1	419	1	352	8.9e-158	553.9
1_172	2_11772	60.4	424	87	7	1	418	5	353	3.5e-101	365.9
1_172	2_7589	52	419	126	5	1	413	1	350	3.6e-74	276.2
1_172	2_19329	31.1	347	158	11	6	330	5	292	5.5e-22	102.8
1_172	2_13512	32.8	232	147	5	174	404	2	225	7.6e-16	82.4
1_172	2_6608	31.4	398	185	13	6	377	6	341	3.8e-15	80.1
1_173	2_20580	96.3	766	27	1	1	766	1	765	0	1350.5
1_173	2_25224	88.1	767	48	3	1	766	1	725	0	1213.7
1_173	2_15932	75.3	766	162	3	1	766	1	739	0	1175.6
1_173	2_20055	82.4	751	46	3	16	766	1	665	0	1164.4
1_173	2_20342	82.7	722	68	5	36	757	1	665	0	1091.3
1_173	2_20031	76.8	751	61	5	16	766	1	638	6e-301	1030.4
1_173	2_11387	68	753	216	6	18	766	11	742	1.4e-289	992.6
1_173	2_19914	74.7	447	49	4	1	447	1	383	9.8e-187	651
1_174	2_19788	98.7	317	4	0	1	317	1	317	1.1e-171	599.7
1_174	2_23812	76.4	330	60	3	3	317	2	328	4.9e-132	468
1_174	2_21019	66.1	330	94	2	3	317	2	328	1.5e-109	393.3
1_174	2_21306	49.2	435	102	3	1	317	1	434	3e-97	352.4
1_174	2_11291	36.9	336	160	8	8	315	6	317	6.5e-44	175.3
1_174	2_24710	34.5	307	173	8	9	309	15	299	1.6e-37	154.1
1_174	2_4231	26.9	334	190	7	8	311	21	330	6.8e-25	112.1
1_174	2_5872	30.2	315	193	7	13	313	33	334	8.3e-23	105.1
1_174	2_1153	27.4	307	188	5	10	315	260	532	4.1e-22	102.8
1_174	2_1322	27.6	315	175	6	26	311	101	391	1.6e-21	100.9
1_174	2_24201	28.2	309	195	8	8	312	49	334	4.6e-21	99.4
1_174	2_4180	26	308	191	5	10	315	254	526	7.8e-21	98.6
1_174	2_24486	28.9	322	171	10	1	309	193	469	3e-20	96.7
1_174	2_18872	27.9	315	201	6	13	313	33	335	5e-20	95.9
1_174	2_9142	28.1	299	172	8	13	310	441	697	6.6e-20	95.5
1_174	2_5400	27.6	315	201	8	2	312	40	331	8.6e-20	95.1
1_174	2_22162	27	296	182	9	11	302	123	388	8e-18	88.6
1_174	2_3342	32	219	119	6	100	313	8	201	3.1e-17	86.7
1_174	2_11793	28.9	228	128	5	103	315	2	210	8.9e-17	85.1
1_174	2_19146	30.8	214	116	6	115	315	14	208	2.6e-16	83.6
1_174	2_17800	24.7	324	185	6	11	312	186	472	4.4e-16	82.8
1_174	2_1330	27.5	306	182	7	10	309	52	323	1.3e-15	81.3
1_174	2_17360	23.8	324	188	6	11	312	173	459	1.3e-15	81.3
1_174	2_12841	27.8	306	181	7	10	309	52	323	1.7e-15	80.9
1_174	2_24303	30.4	214	124	4	2	214	89	278	3.7e-15	79.7
1_175	2_19761	99.3	892	6	0	1	892	1	892	0	1768.1
1_175	2_11863	94.6	887	48	0	6	892	4	890	0	1681.8
1_175	2_8370	85.4	889	83	4	4	892	5	846	0	1499.6
1_175	2_18478	22.5	552	330	15	65	569	56	556	1.5e-21	102.4
1_175	2_10440	21.9	549	334	15	65	569	56	553	7.5e-21	100.1
1_175	2_16176	22.5	555	322	17	65	569	56	552	1.2e-18	92.8
1_175	2_16051	21.5	651	387	22	60	637	75	674	1e-17	89.7
1_176	2_20197	100	54	0	0	1	54	1	54	1.4e-26	115.2
1_176	2_10872	73.1	52	14	0	2	53	448	499	2e-17	84.7
1_178	2_20269	94.7	303	16	0	24	326	1	303	8.7e-177	616.7
1_178	2_8600	68.6	303	89	2	24	324	1	299	1.6e-125	446.4
1_179	2_19972	97.5	2098	49	2	90	2185	1	2096	0	3790.7
1_179	2_8063	91	2157	192	1	31	2185	19	2175	0	3652.1
1_180	2_21810	94.7	95	5	0	1	95	99	193	2.9e-51	198
1_181	2_19877	85.2	364	52	2	2	363	22	385	2.2e-128	456.1
1_181	2_9018	43.2	477	131	10	1	363	1	451	1.5e-76	283.9
1_181	2_8874	32.2	295	141	6	112	363	59	337	9.8e-28	121.7
1_181	2_10168	45.7	46	22	1	319	361	314	359	0.00015	44.7
1_181	2_1034	41.3	46	25	1	317	362	60	103	0.00076	42.4
1_182	2_20387	97.8	629	14	0	1	629	1	629	0	1119.8
1_182	2_22963	60.1	634	230	6	1	625	1	620	1.9e-183	639.8
1_183	2_20671	86.9	677	84	2	1	672	1	677	3.8e-291	997.7
1_183	2_16152	61.8	605	184	15	70	669	60	622	6e-188	654.8
1_183	2_22155	39.4	571	256	10	107	670	87	574	1.4e-99	361.3
1_183	2_21130	30	567	208	13	121	670	268	662	6.4e-57	219.5
1_183	2_21724	42.4	144	77	2	144	287	136	273	1.7e-25	115.2
1_183	2_14922	41.7	144	78	2	144	287	130	267	1.4e-24	112.1
1_183	2_23808	42.4	144	77	2	144	287	92	229	1.4e-24	112.1
1_183	2_4141	38.6	145	82	3	144	287	161	299	3.2e-16	84.3
1_183	2_2181	38.6	145	82	3	144	287	184	322	7.2e-16	83.2
1_183	2_17847	36.4	176	93	5	115	285	129	290	7.2e-16	83.2
1_183	2_5569	36.2	149	85	3	143	287	1082	1224	3.6e-15	80.9
1_183	2_24447	35.6	149	86	3	143	287	1078	1220	7.9e-15	79.7
1_183	2_8164	30.1	176	107	4	495	668	180	341	1e-14	79.3
1_183	2_8770	30.7	176	106	4	495	668	185	346	3e-14	77.8
1_183	2_2844	34.7	147	88	3	144	288	552	692	9.7e-13	72.8
1_183	2_813	29.8	191	108	8	495	668	892	1073	4.8e-12	70.5
1_183	2_11053	35.8	165	81	6	506	667	151	293	4.8e-12	70.5
1_183	2_14676	27.5	189	97	4	495	668	140	303	2.4e-11	68.2
1_183	2_20131	29.7	175	100	5	495	667	207	360	4.1e-11	67.4
1_183	2_23649	32.4	176	94	7	495	667	141	294	4.1e-11	67.4
1_183	2_18940	35.6	163	80	7	506	665	151	291	6.9e-11	66.6
1_183	2_24102	29.5	183	110	6	493	671	654	821	9.1e-11	66.2
1_183	2_6772	29.1	175	101	5	495	667	220	373	1.2e-10	65.9
1_183	2_10795	29.1	175	101	5	495	667	262	415	1.2e-10	65.9
1_183	2_10004	28.6	175	102	5	495	667	221	374	2.6e-10	64.7
1_184	2_19856	96.2	523	20	0	1	523	1	523	1.1e-282	969.1
1_184	2_11236	93.1	523	35	1	1	523	1	522	5e-267	917.1
1_184	2_8868	88.2	524	60	2	1	523	1	523	8.6e-259	889.8
1_184	2_19607	77.6	67	15	0	105	171	1	67	1.3e-20	98.6
1_185	2_20603	97	1080	26	3	1	1078	1	1076	0	1790.8
1_185	2_118	45.3	839	385	13	221	1013	114	924	9e-178	621.7
1_185	2_1482	39.2	651	352	11	380	1012	353	977	1.3e-107	388.7
1_185	2_8293	38.3	650	359	10	380	1012	359	983	4.1e-106	383.6
1_185	2_16125	38.8	662	348	14	380	1012	363	996	2.6e-100	364.4
1_185	2_16445	29.4	775	442	13	225	988	273	953	5.3e-61	233.8
1_185	2_8360	31.9	605	346	12	383	983	370	912	7.6e-60	229.9
1_185	2_10562	29.2	737	452	20	340	1048	225	919	1.3e-54	212.6
1_185	2_5011	64.3	244	70	5	73	304	54	292	6.2e-54	210.3
1_185	2_6773	24.1	631	383	18	398	970	78	670	4.7e-25	114.4
1_185	2_24404	23.6	593	360	15	432	970	33	586	5.7e-23	107.5
1_185	2_12484	22.6	611	405	11	404	970	79	665	1.7e-22	105.9
1_185	2_2323	22.6	588	385	13	428	970	107	669	2.8e-22	105.1
1_185	2_22870	22.7	591	381	11	428	970	105	667	6.3e-22	104
1_185	2_4256	22.3	611	407	11	404	970	89	675	1.4e-21	102.8
1_185	2_24327	23.1	593	380	15	424	970	99	661	4.1e-21	101.3
1_185	2_14717	22.5	612	404	14	404	970	80	666	1e-19	96.7
1_185	2_19009	21.7	799	435	20	354	970	118	907	2.1e-17	89
[truncated: 252,780+ more rows]

## Sheet: Figure3c-KsValues
Gene1	Gene2	ksValue	membership1_0.406mu	membership2_0.643mu
Sphmag17G011800.1.p	Sphmag19G019700.1.p	0.430076	0.753098	0.246902
Sphmag11G059800.1.p	Sphmag15G039500.1.p	1.06014	1.19217e-13	1
Sphmag02G192600.1.p	Sphmag05G073100.1.p	0.603099	0.112895	0.887105
Sphmag01G102200.1.p	Sphmag02G041100.1.p	1.00263	1.81417e-11	1
Sphmag16G058400.1.p	Sphmag19G073600.1.p	0.461848	0.696933	0.303067
Sphmag13G073000.1.p	Sphmag14G036900.1.p	0.887384	1.12908e-07	1
Sphmag03G138800.1.p	Sphmag13G004300.1.p	0.499829	0.578703	0.421297
Sphmag05G078600.1.p	Sphmag08G086900.1.p	0.297031	0.695924	0.304076
Sphmag16G059100.1.p	Sphmag17G073200.1.p	0.658776	0.0191257	0.980874
Sphmag02G106900.1.p	Sphmag08G094000.1.p	0.397667	0.779695	0.220305
Sphmag04G071900.1.p	Sphmag11G031300.1.p	0.923807	8.65397e-09	1
Sphmag05G128400.1.p	Sphmag08G034400.1.p	0.295375	0.691989	0.308011
Sphmag02G206600.1.p	Sphmag08G073900.1.p	0.308741	0.720813	0.279187
Sphmag02G096100.1.p	Sphmag08G087700.1.p	0.63163	0.0487601	0.95124
Sphmag01G104200.1.p	Sphmag05G068500.1.p	0.270489	0.619326	0.380674
Sphmag11G077300.1.p	Sphmag15G062600.1.p	0.823734	6.55544e-06	0.999993
Sphmag13G091300.1.p	Sphmag18G067900.1.p	0.693595	0.00486039	0.99514
Sphmag03G107700.1.p	Sphmag18G090900.1.p	0.849979	1.31181e-06	0.999999
Sphmag01G097700.1.p	Sphmag08G051100.1.p	0.363914	0.780576	0.219424
Sphmag06G097400.1.p	Sphmag07G111100.1.p	0.251129	0.544431	0.455569
Sphmag01G027800.1.p	Sphmag02G161600.1.p	0.504724	0.558968	0.441032
Sphmag04G001400.1.p	Sphmag15G016800.1.p	0.156675	0.114291	0.885709
Sphmag03G085300.1.p	Sphmag13G064000.1.p	1.10768	1.33877e-15	1
Sphmag01G186100.1.p	Sphmag02G148900.1.p	0.961628	4.97935e-10	1
Sphmag02G085400.1.p	Sphmag05G086700.1.p	0.383601	0.783231	0.216769
Sphmag01G169000.1.p	Sphmag08G044400.1.p	0.449669	0.722524	0.277476
Sphmag02G058000.1.p	Sphmag05G093200.1.p	0.87388	2.79674e-07	1
Sphmag04G055900.1.p	Sphmag10G039300.1.p	0.393287	0.781287	0.218713
Sphmag05G101200.1.p	Sphmag08G038600.1.p	0.695819	0.00442636	0.995574
Sphmag10G085900.1.p	Sphmag11G068600.1.p	0.286598	0.669315	0.330685
Sphmag01G152400.1.p	Sphmag05G015700.1.p	0.454771	0.712462	0.287538
Sphmag01G105200.1.p	Sphmag05G141900.1.p	0.54246	0.379585	0.620415
Sphmag09G029300.1.p	Sphmag12G084800.1.p	0.37744	0.783352	0.216648
Sphmag16G024300.1.p	Sphmag19G020000.1.p	0.349009	0.772534	0.227466
Sphmag04G002500.1.p	Sphmag15G087900.1.p	0.512254	0.526698	0.473302
Sphmag13G017200.1.p	Sphmag18G016200.1.p	0.976727	1.5096e-10	1
Sphmag01G068800.1.p	Sphmag08G076200.1.p	0.770012	0.000132347	0.999868
Sphmag04G037700.1.p	Sphmag10G049300.1.p	0.608715	0.0969238	0.903076
Sphmag13G104700.1.p	Sphmag18G030500.1.p	0.374769	0.783136	0.216864
Sphmag01G141300.1.p	Sphmag08G067600.1.p	0.290104	0.678746	0.321254
Sphmag16G051600.1.p	Sphmag17G087300.1.p	0.130129	0.0527228	0.947277
Sphmag07G050300.1.p	Sphmag09G053000.1.p	0.572871	0.228439	0.771561
Sphmag10G072000.1.p	Sphmag15G001200.1.p	0.151018	0.0980649	0.901935
Sphmag06G036600.1.p	Sphmag09G090600.1.p	0.414284	0.769457	0.230543
Sphmag03G049900.1.p	Sphmag14G082800.1.p	0.699802	0.00373742	0.996263
Sphmag03G085900.1.p	Sphmag18G099500.1.p	0.347281	0.771248	0.228752
Sphmag14G084600.1.p	Sphmag18G031000.1.p	0.36169	0.779714	0.220286
Sphmag03G034900.1.p	Sphmag14G081600.1.p	1.24457	5.99375e-22	1
Sphmag05G123200.1.p	Sphmag08G067800.1.p	0.412517	0.770872	0.229128
Sphmag03G067100.1.p	Sphmag18G019100.1.p	0.300309	0.703404	0.296596
Sphmag01G093800.1.p	Sphmag05G031000.1.p	0.431312	0.751522	0.248478
Sphmag16G032900.1.p	Sphmag17G070600.1.p	0.607183	0.101107	0.898893
Sphmag07G021900.1.p	Sphmag13G027900.1.p	0.341041	0.765967	0.234033
Sphmag10G029500.1.p	Sphmag11G014000.1.p	1.05456	1.97892e-13	1
Sphmag03G093200.1.p	Sphmag13G013800.1.p	0.511037	0.532066	0.467934
Sphmag04G144400.1.p	Sphmag10G094100.1.p	0.629938	0.0514707	0.948529
Sphmag04G064000.1.p	Sphmag10G025700.1.p	0.463554	0.692906	0.307094
Sphmag04G070300.1.p	Sphmag10G025400.1.p	0.281761	0.655468	0.344532
Sphmag05G086300.1.p	Sphmag08G057800.1.p	0.412665	0.770756	0.229244
Sphmag10G023700.1.p	Sphmag11G044900.1.p	0.514478	0.516753	0.483247
Sphmag06G045100.1.p	Sphmag09G082900.1.p	0.425194	0.758891	0.241109
Sphmag10G013300.1.p	Sphmag15G094200.1.p	0.421894	0.762427	0.237573
Sphmag06G093300.1.p	Sphmag12G098400.1.p	0.862616	5.84989e-07	0.999999
Sphmag06G107000.1.p	Sphmag07G124900.1.p	0.475578	0.661232	0.338768
Sphmag16G042100.1.p	Sphmag19G024200.1.p	0.444489	0.731813	0.268187
Sphmag02G092100.1.p	Sphmag08G095600.1.p	0.368141	0.781896	0.218104
Sphmag03G111900.1.p	Sphmag18G066700.1.p	0.902457	3.98534e-08	1
Sphmag06G032600.1.p	Sphmag09G072100.1.p	0.700684	0.00359888	0.996401
Sphmag06G126300.1.p	Sphmag07G114200.1.p	0.649047	0.0271297	0.97287
Sphmag01G066800.1.p	Sphmag02G112400.1.p	0.245952	0.521781	0.478219
Sphmag16G059400.1.p	Sphmag17G072300.1.p	0.341445	0.76634	0.23366
Sphmag06G143700.1.p	Sphmag09G001000.1.p	0.431341	0.751485	0.248515
Sphmag03G070200.1.p	Sphmag18G025100.1.p	0.408455	0.773824	0.226176
Sphmag03G120300.1.p	Sphmag07G030100.1.p	0.532738	0.429126	0.570874
Sphmag16G098000.1.p	Sphmag17G100800.1.p	0.796307	3.19098e-05	0.999968
Sphmag03G025500.1.p	Sphmag18G068300.1.p	0.397457	0.779782	0.220218
Sphmag10G036400.1.p	Sphmag15G076500.1.p	0.658865	0.0190637	0.980936
Sphmag03G066700.1.p	Sphmag13G063100.1.p	0.72127	0.00144523	0.998555
Sphmag11G068100.1.p	Sphmag15G059800.1.p	0.453624	0.714805	0.285195
Sphmag01G178600.1.p	Sphmag05G035400.1.p	0.885199	1.3097e-07	1
Sphmag05G132600.1.p	Sphmag08G023000.1.p	1.1195	4.18078e-16	1
Sphmag01G164800.1.p	Sphmag05G044800.1.p	0.391379	0.78184	0.21816
Sphmag03G100900.1.p	Sphmag13G021600.1.p	1.16198	5.48105e-18	1
Sphmag06G022700.1.p	Sphmag07G055500.1.p	0.623752	0.0624525	0.937547
Sphmag06G120000.1.p	Sphmag09G019600.1.p	0.55152	0.333015	0.666985
Sphmag04G003500.1.p	Sphmag15G088700.1.p	0.390984	0.781945	0.218055
Sphmag02G040400.1.p	Sphmag05G061200.1.p	0.360356	0.779141	0.220859
Sphmag04G133700.1.p	Sphmag15G053500.1.p	0.44237	0.735355	0.264645
Sphmag01G055100.1.p	Sphmag05G005800.1.p	0.671794	0.011705	0.988295
Sphmag05G082800.1.p	Sphmag08G083300.1.p	0.498904	0.58232	0.41768
Sphmag10G103900.1.p	Sphmag11G087600.1.p	0.382479	0.783317	0.216683
Sphmag04G027000.1.p	Sphmag11G014800.1.p	0.946004	1.65781e-09	1
Sphmag01G143200.1.p	Sphmag02G019700.1.p	0.386453	0.782882	0.217118
Sphmag04G124200.1.p	Sphmag15G033000.1.p	0.349254	0.77271	0.22729
Sphmag02G087800.1.p	Sphmag08G054800.1.p	0.345098	0.769515	0.230485
Sphmag17G093300.1.p	Sphmag19G053800.1.p	0.274136	0.631622	0.368378
Sphmag01G099800.1.p	Sphmag05G111800.1.p	0.289721	0.677738	0.322262
Sphmag06G054600.1.p	Sphmag12G079600.1.p	0.446453	0.728398	0.271602
Sphmag01G056300.1.p	Sphmag02G129000.1.p	0.45242	0.717213	0.282787
Sphmag01G173300.1.p	Sphmag02G199300.1.p	0.329152	0.752995	0.247005
Sphmag07G087700.1.p	Sphmag09G045400.1.p	0.373576	0.782987	0.217013
Sphmag12G023700.1.p	Sphmag18G034900.1.p	0.27661	0.639633	0.360367
Sphmag04G127800.1.p	Sphmag15G025400.1.p	0.771027	0.000125498	0.999875
Sphmag16G047200.1.p	Sphmag17G075500.1.p	0.469572	0.677787	0.322213
Sphmag03G103100.1.p	Sphmag18G022700.1.p	0.251184	0.544664	0.455336
Sphmag17G016900.1.p	Sphmag19G016200.1.p	0.481583	0.643165	0.356835
Sphmag06G052300.1.p	Sphmag09G051100.1.p	0.375401	0.783202	0.216798
Sphmag02G169000.1.p	Sphmag05G015600.1.p	0.689538	0.00575391	0.994246
Sphmag10G042400.1.p	Sphmag15G040000.1.p	0.447066	0.727305	0.272695
Sphmag01G081300.1.p	Sphmag02G063100.1.p	0.330806	0.755038	0.244962
Sphmag03G028000.1.p	Sphmag13G092100.1.p	0.695477	0.00449069	0.995509
Sphmag01G109700.1.p	Sphmag08G034800.1.p	0.411966	0.771297	0.228703
Sphmag05G131400.1.p	Sphmag08G039900.1.p	1.07111	4.34383e-14	1
Sphmag03G108200.1.p	Sphmag13G048000.1.p	0.746569	0.000434978	0.999565
Sphmag05G138800.1.p	Sphmag08G101600.1.p	0.304983	0.713372	0.286628
Sphmag14G104200.1.p	Sphmag18G062600.1.p	0.618089	0.0740779	0.925922
Sphmag06G058800.1.p	Sphmag12G035000.1.p	0.727361	0.00109105	0.998909
Sphmag01G121400.1.p	Sphmag02G028800.1.p	0.498565	0.583635	0.416365
Sphmag04G064800.1.p	Sphmag10G042300.1.p	0.712721	0.00212597	0.997874
Sphmag09G042800.1.p	Sphmag12G058500.1.p	0.30147	0.705956	0.294044
Sphmag04G023000.1.p	Sphmag11G012900.1.p	0.673265	0.0110554	0.988945
Sphmag10G048400.1.p	Sphmag11G060500.1.p	0.0981228	0.0174973	0.982503
Sphmag03G046900.1.p	Sphmag14G078500.1.p	0.67539	0.010174	0.989826
Sphmag03G020000.1.p	Sphmag18G062000.1.p	0.612982	0.0859468	0.914053
Sphmag10G025800.1.p	Sphmag11G026300.1.p	0.674943	0.010354	0.989646
Sphmag17G079100.1.p	Sphmag19G082900.1.p	0.333456	0.758147	0.241853
Sphmag02G180600.1.p	Sphmag05G055000.1.p	0.603974	0.11029	0.88971
Sphmag17G051500.1.p	Sphmag19G058900.1.p	0.184857	0.221265	0.778735
Sphmag03G070500.1.p	Sphmag13G073900.1.p	0.383146	0.783269	0.216731
Sphmag01G091500.1.p	Sphmag08G058300.1.p	0.481778	0.642555	0.357445
Sphmag04G099600.1.p	Sphmag15G078700.1.p	0.493872	0.601341	0.398659
Sphmag06G040900.1.p	Sphmag07G100500.1.p	0.318596	0.738019	0.261981
Sphmag05G139700.1.p	Sphmag08G052600.1.p	1.21063	2.84088e-20	1
Sphmag04G130600.1.p	Sphmag11G087600.1.p	0.352428	0.774856	0.225144
Sphmag06G066300.1.p	Sphmag09G043900.1.p	0.602532	0.114606	0.885394
Sphmag03G097200.1.p	Sphmag13G064600.1.p	0.856547	8.64486e-07	0.999999
Sphmag13G116400.1.p	Sphmag18G083200.1.p	0.842014	2.15857e-06	0.999998
Sphmag01G108600.1.p	Sphmag08G018500.1.p	0.376501	0.783295	0.216705
Sphmag06G098900.1.p	Sphmag09G034600.1.p	0.351891	0.774511	0.225489
Sphmag06G060900.1.p	Sphmag09G055700.1.p	1.07322	3.57169e-14	1
Sphmag10G104300.1.p	Sphmag11G100300.1.p	0.392256	0.781596	0.218404
Sphmag02G197200.1.p	Sphmag05G039300.1.p	0.584368	0.178894	0.821106
Sphmag01G185600.1.p	Sphmag02G142600.1.p	0.496573	0.591268	0.408732
Sphmag07G127700.1.p	Sphmag09G002100.1.p	0.3231	0.744826	0.255174
Sphmag17G047800.1.p	Sphmag19G075000.1.p	0.677564	0.00933857	0.990661
Sphmag11G047200.1.p	Sphmag15G070100.1.p	0.223916	0.415709	0.584291
Sphmag04G093200.1.p	Sphmag10G090500.1.p	0.93336	4.28427e-09	1
Sphmag10G083800.1.p	Sphmag15G031400.1.p	0.259696	0.579544	0.420456
Sphmag03G070300.1.p	Sphmag14G037400.1.p	0.488714	0.619697	0.380303
Sphmag13G074600.1.p	Sphmag14G037700.1.p	0.46497	0.689477	0.310523
Sphmag09G091900.1.p	Sphmag12G052200.1.p	0.693746	0.00482963	0.99517
Sphmag16G067600.1.p	Sphmag19G052400.1.p	0.514238	0.517832	0.482168
Sphmag06G093300.1.p	Sphmag09G013200.1.p	0.729831	0.000972058	0.999028
Sphmag01G018000.1.p	Sphmag05G046600.1.p	0.745816	0.000451367	0.999549
Sphmag04G102800.1.p	Sphmag15G067300.1.p	0.416243	0.767793	0.232207
Sphmag07G100700.1.p	Sphmag09G086800.1.p	0.879545	1.91738e-07	1
Sphmag04G028600.1.p	Sphmag15G092000.1.p	0.46389	0.692098	0.307902
Sphmag06G131200.1.p	Sphmag07G083300.1.p	0.282566	0.65784	0.34216
Sphmag16G055900.1.p	Sphmag17G022400.1.p	0.480591	0.646256	0.353744
Sphmag06G121200.1.p	Sphmag12G071800.1.p	0.529946	0.44309	0.55691
Sphmag01G088700.1.p	Sphmag08G059700.1.p	0.487283	0.624584	0.375416
Sphmag13G086400.1.p	Sphmag18G036300.1.p	0.289811	0.677975	0.322025
Sphmag01G142400.1.p	Sphmag02G054000.1.p	0.594134	0.142056	0.857944
Sphmag05G133800.1.p	Sphmag08G016700.1.p	0.546605	0.358259	0.641741
Sphmag04G038700.1.p	Sphmag15G106100.1.p	0.285717	0.666865	0.333135
Sphmag07G056800.1.p	Sphmag09G085500.1.p	0.286461	0.668935	0.331065
Sphmag03G074100.1.p	Sphmag13G089500.1.p	0.603906	0.110491	0.889509
Sphmag05G068500.1.p	Sphmag08G093000.1.p	0.387659	0.782679	0.217321
Sphmag01G121600.1.p	Sphmag08G044200.1.p	0.590146	0.156475	0.843525
Sphmag01G092600.1.p	Sphmag02G090500.1.p	0.769548	0.000135605	0.999864
Sphmag13G049600.1.p	Sphmag14G043600.1.p	0.813469	1.19944e-05	0.999988
Sphmag13G009300.1.p	Sphmag14G016400.1.p	0.547242	0.354978	0.645022
Sphmag07G062300.1.p	Sphmag09G076100.1.p	0.447367	0.726764	0.273236
Sphmag01G073800.1.p	Sphmag02G093100.1.p	0.536762	0.408758	0.591242
Sphmag03G016900.1.p	Sphmag18G006500.1.p	0.669694	0.0126921	0.987308
Sphmag16G101700.1.p	Sphmag19G096400.1.p	0.387509	0.782706	0.217294
Sphmag09G106900.1.p	Sphmag12G004400.1.p	0.507149	0.548824	0.451176
Sphmag10G011100.1.p	Sphmag15G095500.1.p	0.601591	0.117483	0.882517
Sphmag14G102800.1.p	Sphmag18G075000.1.p	0.638223	0.039297	0.960703
Sphmag01G135400.1.p	Sphmag08G061600.1.p	0.432092	0.750504	0.249496
Sphmag03G017800.1.p	Sphmag13G117200.1.p	0.745082	0.000467919	0.999532
Sphmag01G098200.1.p	Sphmag02G108600.1.p	0.498897	0.582348	0.417652
Sphmag04G125300.1.p	Sphmag11G109800.1.p	0.261311	0.585817	0.414183
Sphmag04G112700.1.p	Sphmag15G009600.1.p	0.976853	1.49438e-10	1
Sphmag06G058700.1.p	Sphmag12G035100.1.p	0.35206	0.77462	0.22538
Sphmag06G013000.1.p	Sphmag09G070100.1.p	0.897737	5.53997e-08	1
Sphmag01G148400.1.p	Sphmag05G032000.1.p	0.399212	0.779026	0.220974
Sphmag03G141000.1.p	Sphmag07G010600.1.p	0.525085	0.466985	0.533015
Sphmag04G071100.1.p	Sphmag11G027800.1.p	1.16112	5.99971e-18	1
Sphmag04G022900.1.p	Sphmag15G055300.1.p	0.431441	0.751355	0.248645
Sphmag02G008000.1.p	Sphmag08G068300.1.p	0.335957	0.7609	0.2391
Sphmag03G047900.1.p	Sphmag18G023200.1.p	0.310473	0.724075	0.275925
Sphmag07G061000.1.p	Sphmag12G063700.1.p	0.408409	0.773856	0.226144
Sphmag04G084200.1.p	Sphmag15G007600.1.p	0.928853	5.97845e-09	1
Sphmag07G064200.1.p	Sphmag09G050500.1.p	0.426641	0.757246	0.242754
Sphmag06G104800.1.p	Sphmag09G008500.1.p	0.779667	7.93553e-05	0.999921
Sphmag02G202700.1.p	Sphmag05G024400.1.p	0.327508	0.750884	0.249116
Sphmag03G026900.1.p	Sphmag18G003800.1.p	0.746028	0.000446704	0.999553
Sphmag11G076600.1.p	Sphmag15G064800.1.p	0.757648	0.00025019	0.99975
Sphmag03G031200.1.p	Sphmag18G059400.1.p	0.902832	3.88192e-08	1
Sphmag14G068600.1.p	Sphmag18G072000.1.p	0.381441	0.783372	0.216628
Sphmag06G124300.1.p	Sphmag09G020000.1.p	0.443283	0.733847	0.266153
Sphmag03G059800.1.p	Sphmag14G055200.1.p	0.438447	0.741525	0.258475
Sphmag10G021500.1.p	Sphmag15G073100.1.p	0.371826	0.78271	0.21729
Sphmag16G019400.1.p	Sphmag19G033500.1.p	0.45267	0.716717	0.283283
Sphmag03G075100.1.p	Sphmag18G022000.1.p	0.458366	0.704807	0.295193
Sphmag10G039300.1.p	Sphmag11G040300.1.p	0.425652	0.758376	0.241624
Sphmag04G148300.1.p	Sphmag15G014700.1.p	0.462061	0.696436	0.303564
Sphmag01G075300.1.p	Sphmag05G089400.1.p	0.524476	0.469936	0.530064
Sphmag05G080100.1.p	Sphmag08G053800.1.p	0.546494	0.358827	0.641173
Sphmag04G049400.1.p	Sphmag11G039200.1.p	0.969544	2.67344e-10	1
Sphmag01G136600.1.p	Sphmag08G052700.1.p	0.384502	0.783141	0.216859
Sphmag05G131100.1.p	Sphmag08G026800.1.p	0.690649	0.00549536	0.994505
Sphmag03G050700.1.p	Sphmag18G087700.1.p	0.455203	0.711567	0.288433
Sphmag06G089900.1.p	Sphmag12G060600.1.p	0.452211	0.717626	0.282374
Sphmag06G064900.1.p	Sphmag12G033100.1.p	0.409785	0.772903	0.227097
Sphmag07G022100.1.p	Sphmag13G028200.1.p	0.490437	0.613698	0.386302
Sphmag04G115600.1.p	Sphmag10G098900.1.p	0.428306	0.755277	0.244723
Sphmag17G100400.1.p	Sphmag19G093400.1.p	0.33134	0.75568	0.24432
Sphmag02G029400.1.p	Sphmag05G113600.1.p	0.885964	1.24351e-07	1
Sphmag13G072700.1.p	Sphmag14G055700.1.p	0.42693	0.75691	0.24309
Sphmag09G032200.1.p	Sphmag12G085400.1.p	0.331029	0.755306	0.244694
Sphmag03G009100.1.p	Sphmag14G069800.1.p	0.378326	0.783388	0.216612
Sphmag10G066800.1.p	Sphmag11G070000.1.p	0.647011	0.0291311	0.970869
Sphmag01G061000.1.p	Sphmag02G116700.1.p	0.548369	0.349184	0.650816
Sphmag04G071800.1.p	Sphmag15G080500.1.p	1.04404	5.08729e-13	1
Sphmag17G069900.1.p	Sphmag19G048700.1.p	0.662266	0.0168099	0.98319
Sphmag10G079900.1.p	Sphmag11G104700.1.p	0.939135	2.78424e-09	1
Sphmag02G052400.1.p	Sphmag08G119300.1.p	0.706181	0.00283699	0.997163
Sphmag06G063000.1.p	Sphmag09G095900.1.p	0.685169	0.00688272	0.993117
Sphmag03G083600.1.p	Sphmag18G016700.1.p	0.527335	0.455995	0.544005
Sphmag03G089700.1.p	Sphmag14G020000.1.p	0.67949	0.00865117	0.991349
Sphmag01G097400.1.p	Sphmag05G086200.1.p	0.343853	0.768472	0.231528
Sphmag01G058000.1.p	Sphmag02G141200.1.p	0.868026	4.1128e-07	1
Sphmag11G006700.1.p	Sphmag15G090300.1.p	0.556638	0.306983	0.693017
Sphmag06G060800.1.p	Sphmag12G079100.1.p	0.431794	0.750895	0.249105
Sphmag01G074400.1.p	Sphmag05G071000.1.p	1.06585	7.06503e-14	1
Sphmag07G063100.1.p	Sphmag09G089800.1.p	0.332593	0.757157	0.242843
Sphmag03G030300.1.p	Sphmag14G085800.1.p	0.539389	0.395347	0.604653
Sphmag07G104900.1.p	Sphmag09G030700.1.p	0.353645	0.775613	0.224387
Sphmag06G143600.1.p	Sphmag07G130000.1.p	0.446167	0.728903	0.271097
Sphmag10G005400.1.p	Sphmag15G083700.1.p	0.78826	4.98043e-05	0.99995
Sphmag10G089200.1.p	Sphmag11G056000.1.p	0.505858	0.554253	0.445747
Sphmag07G110900.1.p	Sphmag09G024700.1.p	1.16447	4.21917e-18	1
Sphmag04G039800.1.p	Sphmag11G033300.1.p	0.299694	0.702032	0.297968
Sphmag13G109500.1.p	Sphmag14G087300.1.p	0.303004	0.709249	0.290751
Sphmag17G093900.1.p	Sphmag19G076300.1.p	0.659631	0.018534	0.981466
Sphmag10G015800.1.p	Sphmag11G023300.1.p	0.981544	1.02495e-10	1
Sphmag13G091900.1.p	Sphmag14G102700.1.p	0.295407	0.692065	0.307935
Sphmag01G168400.1.p	Sphmag02G134900.1.p	0.325123	0.747679	0.252321
Sphmag02G096500.1.p	Sphmag08G083600.1.p	0.438756	0.741057	0.258943
Sphmag02G108800.1.p	Sphmag05G083000.1.p	0.494721	0.598211	0.401789
Sphmag01G014900.1.p	Sphmag02G186800.1.p	0.624872	0.0603354	0.939665
Sphmag06G045200.1.p	Sphmag12G026300.1.p	0.907125	2.86887e-08	1
Sphmag16G052200.1.p	Sphmag19G049700.1.p	0.393094	0.781347	0.218653
Sphmag01G119300.1.p	Sphmag02G195400.1.p	0.515103	0.513921	0.486079
Sphmag02G021300.1.p	Sphmag08G040700.1.p	0.593152	0.145527	0.854473
Sphmag04G121800.1.p	Sphmag11G020700.1.p	0.0521954	0.00272339	0.997277
Sphmag05G102700.1.p	Sphmag08G031800.1.p	0.928139	6.30124e-09	1
Sphmag05G082700.1.p	Sphmag08G083500.1.p	0.224921	0.420795	0.579205
Sphmag01G053900.1.p	Sphmag02G134300.1.p	0.445261	0.730486	0.269514
Sphmag06G034200.1.p	Sphmag12G028400.1.p	0.340627	0.765581	0.234419
Sphmag02G100000.1.p	Sphmag08G077500.1.p	0.37217	0.78277	0.21723
Sphmag07G074300.1.p	Sphmag09G078700.1.p	0.458033	0.705537	0.294463
Sphmag16G080400.1.p	Sphmag17G010000.1.p	0.469194	0.678777	0.321223
Sphmag03G089500.1.p	Sphmag13G030600.1.p	0.23133	0.452819	0.547181
Sphmag04G056500.1.p	Sphmag15G099800.1.p	0.634884	0.0438758	0.956124
Sphmag02G069400.1.p	Sphmag08G059000.1.p	0.830614	4.33822e-06	0.999996
Sphmag17G064200.1.p	Sphmag19G050000.1.p	0.323165	0.74492	0.25508
Sphmag12G027300.1.p	Sphmag18G063200.1.p	0.731643	0.000892683	0.999107
Sphmag06G140000.1.p	Sphmag18G087000.1.p	0.762023	0.000200184	0.9998
Sphmag01G185900.1.p	Sphmag02G143900.1.p	0.469765	0.677277	0.322723
Sphmag13G124200.1.p	Sphmag14G090800.1.p	0.494112	0.600461	0.399539
Sphmag10G012900.1.p	Sphmag11G006200.1.p	0.544604	0.368556	0.631444
Sphmag07G127800.1.p	Sphmag12G118200.1.p	0.285658	0.666701	0.333299
Sphmag03G070500.1.p	Sphmag18G025400.1.p	0.345462	0.769813	0.230187
Sphmag06G096600.1.p	Sphmag09G065800.1.p	0.382513	0.783315	0.216685
Sphmag09G085200.1.p	Sphmag12G024700.1.p	0.549139	0.345228	0.654772
Sphmag10G001800.1.p	Sphmag15G088800.1.p	0.783246	6.54379e-05	0.999935
Sphmag03G052200.1.p	Sphmag18G031300.1.p	0.296868	0.695541	0.304459
Sphmag03G088800.1.p	Sphmag13G049000.1.p	0.855209	9.41577e-07	0.999999
Sphmag01G135900.1.p	Sphmag02G048000.1.p	0.607828	0.099331	0.900669
Sphmag03G033100.1.p	Sphmag13G054500.1.p	0.604776	0.107941	0.892059
Sphmag01G126000.1.p	Sphmag02G116400.1.p	0.320923	0.741615	0.258385
Sphmag17G073800.1.p	Sphmag19G024200.1.p	0.393859	0.781104	0.218896
Sphmag16G075000.1.p	Sphmag17G059700.1.p	0.443674	0.733191	0.266809
Sphmag11G117300.1.p	Sphmag15G026900.1.p	0.257741	0.571802	0.428198
Sphmag01G070900.1.p	Sphmag05G078500.1.p	0.419842	0.764475	0.235525
Sphmag17G028400.1.p	Sphmag19G040100.1.p	0.813797	1.17674e-05	0.999988
Sphmag04G026900.1.p	Sphmag10G027300.1.p	0.993292	3.93492e-11	1
Sphmag10G061100.1.p	Sphmag15G054000.1.p	0.34461	0.769111	0.230889
Sphmag04G113300.1.p	Sphmag11G085000.1.p	0.358297	0.778174	0.221826
Sphmag01G059300.1.p	Sphmag02G138500.1.p	0.642982	0.0334715	0.966528
Sphmag16G048100.1.p	Sphmag17G075200.1.p	0.764638	0.000174991	0.999825
Sphmag06G108200.1.p	Sphmag09G014900.1.p	0.353697	0.775644	0.224356
Sphmag02G093200.1.p	Sphmag05G076000.1.p	0.420992	0.763341	0.236659
Sphmag10G030700.1.p	Sphmag11G065700.1.p	0.349339	0.772771	0.227229
Sphmag02G087600.1.p	Sphmag05G062200.1.p	0.477847	0.654584	0.345416
Sphmag14G043100.1.p	Sphmag18G018600.1.p	0.431716	0.750997	0.249003
Sphmag01G121800.1.p	Sphmag02G011400.1.p	0.297348	0.696666	0.303334
Sphmag04G055900.1.p	Sphmag15G099400.1.p	0.412402	0.770961	0.229039
Sphmag11G072500.1.p	Sphmag15G067500.1.p	0.697525	0.00411802	0.995882
Sphmag13G048500.1.p	Sphmag14G050100.1.p	0.300851	0.7046	0.2954
Sphmag03G068000.1.p	Sphmag13G063700.1.p	0.400948	0.778206	0.221794
Sphmag02G195100.1.p	Sphmag05G060700.1.p	0.546714	0.357699	0.642301
Sphmag07G080300.1.p	Sphmag12G029400.1.p	0.803829	2.08828e-05	0.999979
Sphmag10G015400.1.p	Sphmag11G023600.1.p	0.666486	0.0143446	0.985655
Sphmag03G016000.1.p	Sphmag18G006700.1.p	0.28453	0.663516	0.336484
Sphmag06G114200.1.p	Sphmag09G072500.1.p	0.681336	0.00803551	0.991964
Sphmag01G081500.1.p	Sphmag08G041500.1.p	0.354571	0.776165	0.223835
Sphmag01G186500.1.p	Sphmag02G126400.1.p	0.462568	0.695247	0.304753
Sphmag02G181400.1.p	Sphmag05G006200.1.p	0.385773	0.782982	0.217018
Sphmag04G091100.1.p	Sphmag11G084500.1.p	0.565552	0.262864	0.737136
Sphmag13G057100.1.p	Sphmag14G026900.1.p	0.768764	0.000141267	0.999859
Sphmag05G143900.1.p	Sphmag08G004400.1.p	0.546036	0.361184	0.638816
Sphmag05G107600.1.p	Sphmag08G005100.1.p	0.447269	0.72694	0.27306
Sphmag16G038600.1.p	Sphmag19G024300.1.p	0.331605	0.755996	0.244004
Sphmag10G008100.1.p	Sphmag11G008600.1.p	0.390793	0.781994	0.218006
Sphmag16G001000.1.p	Sphmag17G028400.1.p	0.760445	0.00021702	0.999783
Sphmag02G118300.1.p	Sphmag05G072800.1.p	0.600458	0.121016	0.878984
Sphmag17G011200.1.p	Sphmag19G026000.1.p	0.367924	0.781838	0.218162
Sphmag14G034700.1.p	Sphmag18G021500.1.p	1.0739	3.35225e-14	1
Sphmag06G003700.1.p	Sphmag18G094300.1.p	0.460349	0.700379	0.299621
Sphmag01G186300.1.p	Sphmag05G019400.1.p	0.754791	0.000288995	0.999711
Sphmag02G011700.1.p	Sphmag05G147400.1.p	0.410944	0.772065	0.227935
Sphmag01G165500.1.p	Sphmag02G009400.1.p	0.427777	0.755912	0.244088
Sphmag07G010900.1.p	Sphmag18G093100.1.p	0.56381	0.271323	0.728677
Sphmag07G127400.1.p	Sphmag12G117400.1.p	0.384191	0.783174	0.216826
Sphmag06G104700.1.p	Sphmag07G125900.1.p	0.790019	4.52211e-05	0.999955
Sphmag07G108300.1.p	Sphmag12G090900.1.p	0.346374	0.770543	0.229457
Sphmag02G112500.1.p	Sphmag05G052000.1.p	0.842901	2.04302e-06	0.999998
Sphmag01G121900.1.p	Sphmag05G135300.1.p	0.371787	0.782703	0.217297
Sphmag02G139600.1.p	Sphmag08G000800.1.p	1.0644	8.07073e-14	1
Sphmag10G055100.1.p	Sphmag11G053000.1.p	0.604913	0.107545	0.892455
Sphmag06G074600.1.p	Sphmag09G033900.1.p	0.504828	0.55854	0.44146
Sphmag11G064800.1.p	Sphmag15G044500.1.p	0.485512	0.630509	0.369491
Sphmag03G019000.1.p	Sphmag14G101900.1.p	0.351253	0.774091	0.225909
Sphmag16G097400.1.p	Sphmag19G013400.1.p	0.468998	0.679291	0.320709
Sphmag09G067400.1.p	Sphmag12G063700.1.p	0.481106	0.644657	0.355343
Sphmag06G141600.1.p	Sphmag09G002000.1.p	0.454599	0.712817	0.287183
Sphmag04G051100.1.p	Sphmag10G034000.1.p	0.365864	0.781237	0.218763
Sphmag06G093400.1.p	Sphmag09G005600.1.p	0.323712	0.745702	0.254298
Sphmag16G031000.1.p	Sphmag19G012000.1.p	0.546748	0.35752	0.64248
Sphmag11G066700.1.p	Sphmag15G051000.1.p	0.400057	0.778636	0.221364
Sphmag01G046700.1.p	Sphmag05G143600.1.p	0.0635411	0.00443567	0.995564
Sphmag13G055200.1.p	Sphmag14G052900.1.p	0.312321	0.727441	0.272559
Sphmag11G092000.1.p	Sphmag15G015500.1.p	0.477796	0.654738	0.345262
Sphmag02G035200.1.p	Sphmag05G106600.1.p	0.337293	0.7623	0.2377
Sphmag02G078500.1.p	Sphmag05G088800.1.p	1.02499	2.71145e-12	1
Sphmag16G025900.1.p	Sphmag17G021400.1.p	0.653819	0.022898	0.977102
Sphmag01G184300.1.p	Sphmag05G007600.1.p	0.329554	0.753498	0.246502
Sphmag06G101800.1.p	Sphmag09G011000.1.p	0.404482	0.776315	0.223685
Sphmag04G064800.1.p	Sphmag11G034100.1.p	0.686258	0.00658376	0.993416
Sphmag06G125600.1.p	Sphmag18G082800.1.p	1.1337	1.0088e-16	1
Sphmag03G017800.1.p	Sphmag18G005900.1.p	0.691481	0.00530874	0.994691
Sphmag02G004500.1.p	Sphmag05G122400.1.p	0.527781	0.453804	0.546196
Sphmag13G093500.1.p	Sphmag14G100100.1.p	0.312258	0.727329	0.272671
Sphmag07G122200.1.p	Sphmag09G024800.1.p	0.284858	0.664447	0.335553
Sphmag02G018500.1.p	Sphmag08G052700.1.p	0.36843	0.781971	0.218029
Sphmag03G088700.1.p	Sphmag14G031000.1.p	0.722246	0.00138202	0.998618
Sphmag01G039100.1.p	Sphmag05G073400.1.p	0.735325	0.000749707	0.99925
Sphmag04G133500.1.p	Sphmag10G077600.1.p	0.273564	0.629732	0.370268
Sphmag03G023300.1.p	Sphmag18G066900.1.p	0.945726	1.69326e-09	1
Sphmag14G080600.1.p	Sphmag18G029700.1.p	0.527947	0.452986	0.547014
Sphmag01G068100.1.p	Sphmag05G050500.1.p	0.662616	0.0165921	0.983408
Sphmag14G094800.1.p	Sphmag18G089600.1.p	0.521937	0.482122	0.517878
Sphmag07G020100.1.p	Sphmag14G011800.1.p	0.531237	0.436655	0.563345
Sphmag16G021400.1.p	Sphmag19G069200.1.p	1.06277	9.37036e-14	1
Sphmag10G080900.1.p	Sphmag11G091800.1.p	0.447691	0.726178	0.273822
Sphmag10G105400.1.p	Sphmag11G111900.1.p	0.45952	0.702249	0.297751
Sphmag06G036000.1.p	Sphmag07G062500.1.p	0.969814	2.617e-10	1
Sphmag09G070600.1.p	Sphmag12G047900.1.p	0.456092	0.709703	0.290297
Sphmag04G055800.1.p	Sphmag11G040500.1.p	0.370515	0.782456	0.217544
Sphmag07G105400.1.p	Sphmag18G045300.1.p	1.1097	1.09833e-15	1
Sphmag16G053400.1.p	Sphmag19G030600.1.p	0.384766	0.783111	0.216889
Sphmag06G023000.1.p	Sphmag12G022700.1.p	0.568089	0.250719	0.749281
Sphmag17G048100.1.p	Sphmag19G074600.1.p	0.381239	0.78338	0.21662
Sphmag09G050700.1.p	Sphmag12G077600.1.p	0.449664	0.722532	0.277468
Sphmag16G013100.1.p	Sphmag19G010200.1.p	0.493207	0.603775	0.396225
Sphmag03G096000.1.p	Sphmag18G099100.1.p	0.401192	0.778085	0.221915
Sphmag17G026000.1.p	Sphmag19G020300.1.p	0.346012	0.770256	0.229744
Sphmag10G085500.1.p	Sphmag11G093500.1.p	0.986986	6.59305e-11	1
Sphmag01G184500.1.p	Sphmag02G203900.1.p	0.66952	0.012777	0.987223
Sphmag03G094400.1.p	Sphmag14G048000.1.p	0.958382	6.41016e-10	1
Sphmag11G006300.1.p	Sphmag15G090000.1.p	0.530522	0.44022	0.55978
Sphmag02G055700.1.p	Sphmag08G059700.1.p	0.497918	0.586132	0.413868
Sphmag07G054800.1.p	Sphmag12G022700.1.p	0.617234	0.0759704	0.92403
Sphmag02G009800.1.p	Sphmag05G102600.1.p	0.329519	0.753455	0.246545
Sphmag06G033500.1.p	Sphmag12G027900.1.p	0.502577	0.567749	0.432251
Sphmag16G034100.1.p	Sphmag19G048600.1.p	0.764648	0.000174907	0.999825
Sphmag07G020000.1.p	Sphmag14G011600.1.p	0.562683	0.276843	0.723157
Sphmag11G113400.1.p	Sphmag15G029400.1.p	0.441801	0.73628	0.26372
Sphmag17G065800.1.p	Sphmag19G070100.1.p	0.49004	0.615089	0.384911
Sphmag04G103300.1.p	Sphmag10G067600.1.p	0.866417	4.56901e-07	1
Sphmag01G140000.1.p	Sphmag02G010600.1.p	0.357986	0.778019	0.221981
Sphmag03G020800.1.p	Sphmag18G060800.1.p	0.367964	0.781849	0.218151
Sphmag06G026100.1.p	Sphmag07G057800.1.p	0.566572	0.257958	0.742042
Sphmag03G045500.1.p	Sphmag13G059200.1.p	0.710541	0.00234215	0.997658
Sphmag02G185600.1.p	Sphmag05G058000.1.p	0.477034	0.656992	0.343008
Sphmag13G082200.1.p	Sphmag18G066000.1.p	0.5022	0.569269	0.430731
Sphmag11G018200.1.p	Sphmag15G072200.1.p	0.439851	0.739373	0.260627
Sphmag03G107800.1.p	Sphmag13G056200.1.p	0.752011	0.000332189	0.999668
Sphmag04G061300.1.p	Sphmag10G004200.1.p	0.94977	1.24427e-09	1
Sphmag13G084000.1.p	Sphmag18G029700.1.p	0.411447	0.77169	0.22831
Sphmag02G070900.1.p	Sphmag05G062300.1.p	0.606935	0.101797	0.898203
Sphmag07G108300.1.p	Sphmag09G008100.1.p	0.304067	0.711483	0.288517
Sphmag16G067200.1.p	Sphmag19G052100.1.p	0.425368	0.758697	0.241303
Sphmag03G125500.1.p	Sphmag18G071400.1.p	0.0683322	0.00542068	0.994579
Sphmag10G042500.1.p	Sphmag11G059400.1.p	0.476078	0.659784	0.340216
Sphmag17G106000.1.p	Sphmag19G096700.1.p	0.594489	0.140817	0.859183
Sphmag05G150400.1.p	Sphmag08G138500.1.p	0.65212	0.0243332	0.975667
Sphmag09G005800.1.p	Sphmag12G065500.1.p	0.423807	0.760414	0.239586
Sphmag07G083100.1.p	Sphmag12G074400.1.p	0.472532	0.669813	0.330187
Sphmag01G134500.1.p	Sphmag02G185200.1.p	0.532575	0.429944	0.570056
Sphmag07G074600.1.p	Sphmag09G079200.1.p	0.5894	0.15927	0.84073
Sphmag03G075200.1.p	Sphmag14G034700.1.p	1.03716	9.36344e-13	1
Sphmag03G065000.1.p	Sphmag13G109000.1.p	0.34956	0.772928	0.227072
Sphmag04G105400.1.p	Sphmag15G039300.1.p	0.792099	4.0318e-05	0.99996
Sphmag13G086600.1.p	Sphmag14G076700.1.p	0.390858	0.781977	0.218023
Sphmag14G043300.1.p	Sphmag18G037400.1.p	0.368771	0.782057	0.217943
Sphmag16G022100.1.p	Sphmag17G065700.1.p	0.349017	0.772539	0.227461
Sphmag04G115900.1.p	Sphmag10G098700.1.p	0.40978	0.772907	0.227093
Sphmag10G085500.1.p	Sphmag15G053000.1.p	1.038	8.69329e-13	1
Sphmag02G071800.1.p	Sphmag08G076300.1.p	0.480163	0.647577	0.352423
Sphmag07G011100.1.p	Sphmag13G004300.1.p	0.421615	0.762712	0.237288
Sphmag10G069900.1.p	Sphmag15G105100.1.p	0.363058	0.780258	0.219742
Sphmag03G021200.1.p	Sphmag14G110400.1.p	0.523352	0.475353	0.524647
Sphmag17G062200.1.p	Sphmag19G069900.1.p	0.274409	0.632521	0.367479
Sphmag01G059400.1.p	Sphmag02G063900.1.p	0.523824	0.47308	0.52692
Sphmag07G083700.1.p	Sphmag12G075700.1.p	0.298818	0.700054	0.299946
Sphmag02G016300.1.p	Sphmag08G107000.1.p	0.385827	0.782974	0.217026
Sphmag09G013200.1.p	Sphmag12G098400.1.p	0.962994	4.47546e-10	1
Sphmag11G084600.1.p	Sphmag15G020900.1.p	0.525566	0.464648	0.535352
Sphmag10G040200.1.p	Sphmag11G054800.1.p	0.419398	0.764903	0.235097
Sphmag01G017800.1.p	Sphmag02G187100.1.p	0.400947	0.778207	0.221793
Sphmag01G077400.1.p	Sphmag02G045400.1.p	0.269383	0.615483	0.384517
Sphmag11G063100.1.p	Sphmag15G073300.1.p	0.429165	0.754232	0.245768
Sphmag07G072200.1.p	Sphmag09G042600.1.p	0.312476	0.727718	0.272282
Sphmag11G050900.1.p	Sphmag15G076400.1.p	0.357705	0.777877	0.222123
Sphmag10G038100.1.p	Sphmag15G055400.1.p	0.41144	0.771695	0.228305
Sphmag03G006200.1.p	Sphmag13G107300.1.p	0.514872	0.514971	0.485029
Sphmag01G124900.1.p	Sphmag05G115500.1.p	1.09964	2.92185e-15	1
Sphmag06G067100.1.p	Sphmag07G078100.1.p	0.470248	0.675997	0.324003
Sphmag01G104200.1.p	Sphmag08G093000.1.p	0.41453	0.769253	0.230747
Sphmag03G082500.1.p	Sphmag14G080200.1.p	0.520731	0.487846	0.512154
Sphmag03G019300.1.p	Sphmag13G090400.1.p	0.349066	0.772575	0.227425
Sphmag04G079900.1.p	Sphmag11G089000.1.p	0.728563	0.00103152	0.998968
Sphmag04G142700.1.p	Sphmag11G095400.1.p	0.411526	0.771631	0.228369
Sphmag03G101800.1.p	Sphmag07G031000.1.p	0.149786	0.0947643	0.905236
Sphmag05G087000.1.p	Sphmag08G079200.1.p	0.418996	0.765286	0.234714
Sphmag11G104700.1.p	Sphmag15G032800.1.p	0.719434	0.00157141	0.998429
Sphmag03G123500.1.p	Sphmag07G025800.1.p	0.628807	0.0533514	0.946649
Sphmag03G010200.1.p	Sphmag13G105500.1.p	0.768216	0.000145365	0.999855
Sphmag04G069600.1.p	Sphmag10G066100.1.p	1.18459	4.94122e-19	1
Sphmag07G097100.1.p	Sphmag09G090400.1.p	0.3865	0.782875	0.217125
Sphmag01G120800.1.p	Sphmag02G031400.1.p	0.984313	8.19283e-11	1
Sphmag16G044900.1.p	Sphmag17G048300.1.p	1.19097	2.4758e-19	1
Sphmag13G111900.1.p	Sphmag18G066900.1.p	0.938784	2.85847e-09	1
Sphmag06G056600.1.p	Sphmag07G062400.1.p	0.373516	0.782979	0.217021
Sphmag17G023300.1.p	Sphmag19G038600.1.p	0.425989	0.757995	0.242005
Sphmag04G042300.1.p	Sphmag15G102700.1.p	0.248448	0.53283	0.46717
Sphmag16G071200.1.p	Sphmag19G076300.1.p	0.418804	0.765468	0.234532
Sphmag10G002300.1.p	Sphmag11G030600.1.p	0.316459	0.734561	0.265439
Sphmag16G013900.1.p	Sphmag17G009100.1.p	0.884042	1.41648e-07	1
Sphmag07G063700.1.p	Sphmag09G051100.1.p	0.349257	0.772712	0.227288
Sphmag11G006200.1.p	Sphmag15G094300.1.p	0.552675	0.327112	0.672888
Sphmag03G141000.1.p	Sphmag14G003000.1.p	0.752136	0.000330124	0.99967
Sphmag06G040300.1.p	Sphmag07G059600.1.p	1.08581	1.09593e-14	1
Sphmag01G091600.1.p	Sphmag08G058400.1.p	1.00337	1.70515e-11	1
Sphmag06G038600.1.p	Sphmag09G086300.1.p	0.939711	2.6664e-09	1
Sphmag02G097800.1.p	Sphmag05G071000.1.p	0.939176	2.77574e-09	1
Sphmag04G047200.1.p	Sphmag10G046800.1.p	0.753474	0.000308749	0.999691
Sphmag07G037300.1.p	Sphmag09G100100.1.p	0.871592	3.25358e-07	1
Sphmag03G031000.1.p	Sphmag14G086400.1.p	0.361369	0.77958	0.22042
Sphmag04G085200.1.p	Sphmag10G069600.1.p	0.562505	0.277719	0.722281
Sphmag13G102700.1.p	Sphmag14G076400.1.p	0.670057	0.0125166	0.987483
Sphmag09G012400.1.p	Sphmag12G060000.1.p	0.610961	0.091024	0.908976
Sphmag13G083800.1.p	Sphmag14G079900.1.p	0.813875	1.17147e-05	0.999988
Sphmag13G111200.1.p	Sphmag14G086600.1.p	0.302141	0.707407	0.292593
Sphmag04G089800.1.p	Sphmag10G068000.1.p	0.367804	0.781806	0.218194
Sphmag03G138600.1.p	Sphmag07G011700.1.p	0.557036	0.304973	0.695027
Sphmag02G064700.1.p	Sphmag05G053400.1.p	0.416547	0.767526	0.232474
Sphmag13G015700.1.p	Sphmag14G024300.1.p	0.360295	0.779114	0.220886
Sphmag01G143300.1.p	Sphmag02G019800.1.p	0.38538	0.783035	0.216965
Sphmag16G031800.1.p	Sphmag17G036100.1.p	0.387525	0.782703	0.217297
Sphmag09G002000.1.p	Sphmag12G117800.1.p	0.531171	0.43698	0.56302
Sphmag04G129900.1.p	Sphmag15G031800.1.p	0.656749	0.0205964	0.979404
Sphmag02G081400.1.p	Sphmag05G097700.1.p	1.18599	4.24682e-19	1
Sphmag13G063600.1.p	Sphmag18G014500.1.p	0.420559	0.763772	0.236228
Sphmag10G009700.1.p	Sphmag11G008100.1.p	0.401347	0.778008	0.221992
Sphmag03G066400.1.p	Sphmag13G116000.1.p	0.404086	0.776542	0.223458
Sphmag01G056900.1.p	Sphmag02G120200.1.p	0.377203	0.78334	0.21666
Sphmag03G076900.1.p	Sphmag18G023300.1.p	0.729548	0.00098506	0.999015
Sphmag04G115900.1.p	Sphmag11G116600.1.p	0.357871	0.777961	0.222039
Sphmag17G076100.1.p	Sphmag19G046300.1.p	0.413951	0.76973	0.23027
Sphmag03G059200.1.p	Sphmag14G055000.1.p	0.232962	0.460827	0.539173
Sphmag03G080400.1.p	Sphmag13G021500.1.p	1.03169	1.51374e-12	1
Sphmag01G003400.1.p	Sphmag05G129500.1.p	0.891261	8.66301e-08	1
Sphmag05G111700.1.p	Sphmag08G018500.1.p	0.607395	0.100521	0.899479
Sphmag16G046200.1.p	Sphmag17G075600.1.p	0.623702	0.062548	0.937452
Sphmag07G101300.1.p	Sphmag09G021000.1.p	0.714173	0.00199249	0.998008
Sphmag02G102600.1.p	Sphmag05G118400.1.p	0.592872	0.146525	0.853475
Sphmag04G142700.1.p	Sphmag15G052800.1.p	0.470058	0.6765	0.3235
Sphmag10G062900.1.p	Sphmag15G024600.1.p	0.347182	0.771172	0.228828
Sphmag02G101800.1.p	Sphmag08G062800.1.p	0.408945	0.77349	0.22651
Sphmag06G082500.1.p	Sphmag12G075900.1.p	0.821606	7.43868e-06	0.999993
Sphmag16G058100.1.p	Sphmag17G082300.1.p	0.769862	0.000133395	0.999867
Sphmag02G045600.1.p	Sphmag08G063000.1.p	0.535309	0.416143	0.583857
Sphmag01G095400.1.p	Sphmag02G079700.1.p	0.807261	1.71662e-05	0.999983
Sphmag10G070300.1.p	Sphmag15G052700.1.p	0.844078	1.89885e-06	0.999998
Sphmag04G137900.1.p	Sphmag11G097600.1.p	0.311565	0.726078	0.273922
Sphmag01G078400.1.p	Sphmag02G080900.1.p	1.00247	1.83933e-11	1
Sphmag01G086100.1.p	Sphmag05G062300.1.p	0.579507	0.199087	0.800913
Sphmag04G150900.1.p	Sphmag15G069300.1.p	0.274303	0.632172	0.367828
Sphmag03G079900.1.p	Sphmag13G027300.1.p	1.10606	1.56793e-15	1
Sphmag09G019800.1.p	Sphmag12G112500.1.p	0.388691	0.782478	0.217522
Sphmag01G063700.1.p	Sphmag02G123600.1.p	0.475076	0.662673	0.337327
Sphmag02G069400.1.p	Sphmag05G056900.1.p	0.628385	0.0540671	0.945933
Sphmag05G127600.1.p	Sphmag08G140400.1.p	0.358835	0.778436	0.221564
Sphmag04G093300.1.p	Sphmag15G053300.1.p	0.17844	0.193304	0.806696
Sphmag05G110000.1.p	Sphmag08G063900.1.p	0.735791	0.000733227	0.999267
Sphmag06G128900.1.p	Sphmag07G040500.1.p	0.227229	0.432421	0.567579
Sphmag03G048500.1.p	Sphmag13G085700.1.p	0.320444	0.740889	0.259111
Sphmag01G106400.1.p	Sphmag08G071000.1.p	0.429575	0.753724	0.246276
Sphmag17G023100.1.p	Sphmag19G041800.1.p	0.499098	0.581563	0.418437
Sphmag01G137700.1.p	Sphmag02G021700.1.p	0.444527	0.731748	0.268252
Sphmag07G010500.1.p	Sphmag18G064900.1.p	0.309872	0.722956	0.277044
Sphmag07G085300.1.p	Sphmag12G074500.1.p	0.447094	0.727254	0.272746
Sphmag10G025200.1.p	Sphmag11G028700.1.p	0.94333	2.03013e-09	1
Sphmag11G032000.1.p	Sphmag15G098900.1.p	0.509126	0.540377	0.459623
Sphmag05G048400.1.p	Sphmag08G100900.1.p	0.368353	0.781951	0.218049
Sphmag13G058600.1.p	Sphmag18G069300.1.p	0.167333	0.149745	0.850255
Sphmag06G066300.1.p	Sphmag12G033500.1.p	0.456596	0.708637	0.291363
Sphmag07G065200.1.p	Sphmag09G054800.1.p	0.385823	0.782975	0.217025
Sphmag03G002700.1.p	Sphmag13G093400.1.p	0.769426	0.000136472	0.999864
Sphmag13G098700.1.p	Sphmag18G038100.1.p	0.0759637	0.00741033	0.99259
Sphmag03G097100.1.p	Sphmag13G064500.1.p	0.334478	0.759293	0.240707
Sphmag03G022600.1.p	Sphmag14G104500.1.p	0.694324	0.00471406	0.995286
Sphmag04G109700.1.p	Sphmag10G063000.1.p	0.581511	0.190621	0.809379
Sphmag04G115200.1.p	Sphmag11G092200.1.p	0.314405	0.731099	0.268901
Sphmag06G077900.1.p	Sphmag12G092600.1.p	0.38274	0.7833	0.2167
Sphmag06G041400.1.p	Sphmag09G090400.1.p	0.504463	0.560044	0.439956
Sphmag13G066700.1.p	Sphmag14G072000.1.p	0.937618	3.11939e-09	1
Sphmag01G101600.1.p	Sphmag08G048900.1.p	0.454207	0.71362	0.28638
Sphmag06G069500.1.p	Sphmag12G037900.1.p	0.386911	0.782809	0.217191
Sphmag01G135500.1.p	Sphmag08G061500.1.p	0.526643	0.459391	0.540609
Sphmag02G166400.1.p	Sphmag05G028400.1.p	0.494444	0.599234	0.400766
Sphmag10G081400.1.p	Sphmag15G002900.1.p	0.335481	0.760389	0.239611
Sphmag10G039400.1.p	Sphmag15G099600.1.p	0.995119	3.38483e-11	1
Sphmag06G127400.1.p	Sphmag07G113600.1.p	0.671786	0.0117086	0.988291
Sphmag05G093100.1.p	Sphmag08G056900.1.p	0.276444	0.639104	0.360896
Sphmag03G120800.1.p	Sphmag13G035600.1.p	0.522935	0.477354	0.522646
Sphmag02G028100.1.p	Sphmag08G045800.1.p	0.657197	0.0202636	0.979736
Sphmag16G054200.1.p	Sphmag19G027000.1.p	0.871951	3.17742e-07	1
Sphmag02G203900.1.p	Sphmag05G007400.1.p	0.783182	6.56661e-05	0.999934
Sphmag06G068100.1.p	Sphmag07G102400.1.p	0.448606	0.724503	0.275497
Sphmag03G000200.1.p	Sphmag13G127400.1.p	0.158343	0.119416	0.880584
Sphmag01G165900.1.p	Sphmag08G021100.1.p	0.352556	0.774938	0.225062
Sphmag03G070900.1.p	Sphmag14G037200.1.p	0.885616	1.2732e-07	1
Sphmag14G100200.1.p	Sphmag18G004700.1.p	0.699787	0.00373977	0.99626
Sphmag13G096300.1.p	Sphmag14G081700.1.p	0.399276	0.778997	0.221003
Sphmag06G122400.1.p	Sphmag09G030300.1.p	0.451526	0.718968	0.281032
Sphmag04G075800.1.p	Sphmag15G074200.1.p	0.36411	0.780646	0.219354
Sphmag01G045900.1.p	Sphmag05G074300.1.p	0.828738	4.85836e-06	0.999995
Sphmag16G062800.1.p	Sphmag19G066900.1.p	0.703458	0.00319338	0.996807
Sphmag10G046900.1.p	Sphmag11G037800.1.p	0.579886	0.197469	0.802531
Sphmag03G088700.1.p	Sphmag13G049100.1.p	0.660747	0.0177853	0.982215
Sphmag16G081900.1.p	Sphmag19G028600.1.p	0.366872	0.781543	0.218457
Sphmag10G069400.1.p	Sphmag15G064500.1.p	0.356409	0.777198	0.222802
Sphmag01G082800.1.p	Sphmag02G082600.1.p	0.42657	0.757327	0.242673
Sphmag02G005400.1.p	Sphmag08G030200.1.p	0.355388	0.776634	0.223366
Sphmag02G112800.1.p	Sphmag08G075600.1.p	0.496281	0.592372	0.407628
Sphmag06G142600.1.p	Sphmag07G128300.1.p	0.825956	5.74125e-06	0.999994
Sphmag10G020700.1.p	Sphmag11G003100.1.p	0.625136	0.059844	0.940156
Sphmag02G069300.1.p	Sphmag08G058500.1.p	0.350193	0.773371	0.226629
Sphmag13G020700.1.p	Sphmag18G098300.1.p	0.257095	0.569206	0.430794
Sphmag16G076100.1.p	Sphmag19G055200.1.p	0.502135	0.56953	0.43047
Sphmag02G174900.1.p	Sphmag05G010100.1.p	0.467397	0.683418	0.316582
Sphmag17G025600.1.p	Sphmag19G044000.1.p	0.14113	0.0738763	0.926124
Sphmag01G121500.1.p	Sphmag05G143200.1.p	0.609752	0.0941665	0.905834
Sphmag02G079100.1.p	Sphmag08G050000.1.p	0.874831	2.62576e-07	1
Sphmag07G106800.1.p	Sphmag09G013500.1.p	0.35091	0.773861	0.226139
Sphmag17G058100.1.p	Sphmag19G030600.1.p	0.365633	0.781163	0.218837
Sphmag16G008100.1.p	Sphmag19G049500.1.p	0.434032	0.747894	0.252106
Sphmag16G102700.1.p	Sphmag19G050200.1.p	0.330109	0.754186	0.245814
Sphmag03G083300.1.p	Sphmag18G016200.1.p	0.812853	1.24315e-05	0.999988
Sphmag17G034200.1.p	Sphmag19G011200.1.p	0.459236	0.702884	0.297116
Sphmag11G007000.1.p	Sphmag15G096100.1.p	0.845721	1.71387e-06	0.999998
Sphmag16G053000.1.p	Sphmag19G041600.1.p	0.371753	0.782697	0.217303
Sphmag06G135700.1.p	Sphmag12G113800.1.p	0.816487	1.0057e-05	0.99999
Sphmag10G084700.1.p	Sphmag15G039500.1.p	0.991343	4.61808e-11	1
Sphmag02G089600.1.p	Sphmag08G094900.1.p	0.508094	0.544805	0.455195
Sphmag16G019000.1.p	Sphmag17G064700.1.p	1.10694	1.43902e-15	1
Sphmag02G015900.1.p	Sphmag05G133400.1.p	0.679601	0.00861289	0.991387
Sphmag16G026400.1.p	Sphmag17G011000.1.p	0.38309	0.783274	0.216726
Sphmag01G077500.1.p	Sphmag02G102600.1.p	0.516404	0.507991	0.492009
Sphmag11G115600.1.p	Sphmag15G010500.1.p	0.394365	0.780936	0.219064
Sphmag10G029500.1.p	Sphmag15G055700.1.p	1.11023	1.04273e-15	1
Sphmag16G032000.1.p	Sphmag17G023500.1.p	0.728611	0.00102923	0.998971
Sphmag02G007900.1.p	Sphmag05G130400.1.p	0.983141	9.00858e-11	1
Sphmag04G047300.1.p	Sphmag15G048800.1.p	0.447277	0.726926	0.273074
Sphmag01G186200.1.p	Sphmag05G019500.1.p	0.391052	0.781927	0.218073
Sphmag16G052700.1.p	Sphmag17G093300.1.p	0.379125	0.783405	0.216595
Sphmag13G002600.1.p	Sphmag14G002800.1.p	0.683955	0.00723022	0.99277
Sphmag03G065600.1.p	Sphmag13G103900.1.p	0.245399	0.519302	0.480698
Sphmag04G067100.1.p	Sphmag11G056300.1.p	0.341553	0.766439	0.233561
Sphmag01G153700.1.p	Sphmag02G202700.1.p	0.337417	0.762427	0.237573
Sphmag13G025100.1.p	Sphmag18G016900.1.p	0.344648	0.769143	0.230857
Sphmag01G173600.1.p	Sphmag02G199800.1.p	0.434472	0.747286	0.252714
Sphmag10G033100.1.p	Sphmag15G074900.1.p	0.351143	0.774018	0.225982
Sphmag16G067500.1.p	Sphmag19G056300.1.p	0.480588	0.646268	0.353732
Sphmag04G125800.1.p	Sphmag11G109300.1.p	0.688698	0.00595668	0.994043
Sphmag04G129300.1.p	Sphmag11G099900.1.p	0.622301	0.0652819	0.934718
Sphmag16G102400.1.p	Sphmag19G095700.1.p	0.338903	0.763922	0.236078
Sphmag04G030100.1.p	Sphmag10G031900.1.p	0.513036	0.523222	0.476778
Sphmag10G031100.1.p	Sphmag15G074000.1.p	0.287029	0.6705	0.3295
Sphmag02G051600.1.p	Sphmag08G015000.1.p	0.695069	0.00456861	0.995431
Sphmag04G133700.1.p	Sphmag11G095100.1.p	0.462051	0.696461	0.303539
Sphmag01G085900.1.p	Sphmag08G072500.1.p	0.322709	0.744261	0.255739
Sphmag16G054900.1.p	Sphmag19G043100.1.p	0.421339	0.762992	0.237008
Sphmag06G077300.1.p	Sphmag09G009500.1.p	0.405526	0.775698	0.224302
Sphmag09G097300.1.p	Sphmag12G022800.1.p	0.615753	0.0793387	0.920661
Sphmag04G083600.1.p	Sphmag15G006500.1.p	0.667213	0.0139543	0.986046
Sphmag11G038100.1.p	Sphmag15G059100.1.p	0.428345	0.755231	0.244769
Sphmag04G128700.1.p	Sphmag10G076200.1.p	0.982412	9.55538e-11	1
Sphmag06G061800.1.p	Sphmag09G079100.1.p	0.482475	0.640352	0.359648
Sphmag01G169300.1.p	Sphmag05G104900.1.p	0.575651	0.215906	0.784094
Sphmag12G101700.1.p	Sphmag18G082800.1.p	0.912575	1.94745e-08	1
Sphmag04G047000.1.p	Sphmag11G037500.1.p	0.554606	0.317272	0.682728
Sphmag11G014800.1.p	Sphmag15G093700.1.p	1.16178	5.5951e-18	1
Sphmag17G005200.1.p	Sphmag19G009300.1.p	0.734746	0.000770676	0.999229
Sphmag09G008600.1.p	Sphmag12G091600.1.p	0.697225	0.00417076	0.995829
Sphmag03G100500.1.p	Sphmag18G015300.1.p	0.285689	0.666787	0.333213
Sphmag01G046600.1.p	Sphmag08G002700.1.p	0.102636	0.0206522	0.979348
Sphmag02G015800.1.p	Sphmag05G133500.1.p	0.398461	0.779358	0.220642
Sphmag16G045300.1.p	Sphmag17G051500.1.p	0.207252	0.330262	0.669738
Sphmag09G017000.1.p	Sphmag12G087500.1.p	0.308107	0.719593	0.280407
Sphmag13G048200.1.p	Sphmag14G030300.1.p	0.791556	4.15479e-05	0.999958
Sphmag04G084400.1.p	Sphmag15G065100.1.p	0.826414	5.58591e-06	0.999994
Sphmag03G030900.1.p	Sphmag13G111200.1.p	0.320823	0.741464	0.258536
Sphmag01G000400.1.p	Sphmag05G002200.1.p	0.399045	0.779101	0.220899
Sphmag04G027000.1.p	Sphmag10G027200.1.p	1.05944	1.27038e-13	1
Sphmag03G019700.1.p	Sphmag18G067800.1.p	0.576817	0.210751	0.789249
Sphmag13G090600.1.p	Sphmag18G062000.1.p	0.665149	0.0150884	0.984912
Sphmag01G009000.1.p	Sphmag05G043200.1.p	0.494931	0.59743	0.40257
Sphmag13G050500.1.p	Sphmag14G045100.1.p	0.714577	0.00195678	0.998043
Sphmag16G055900.1.p	Sphmag19G027900.1.p	0.649098	0.0270808	0.972919
Sphmag06G082500.1.p	Sphmag09G011400.1.p	1.12317	2.90435e-16	1
Sphmag16G043000.1.p	Sphmag17G082500.1.p	0.989268	5.47328e-11	1
Sphmag06G063500.1.p	Sphmag12G045400.1.p	0.439819	0.739423	0.260577
Sphmag03G032500.1.p	Sphmag13G066400.1.p	0.768621	0.000142326	0.999858
Sphmag03G134300.1.p	Sphmag14G015700.1.p	0.679528	0.00863811	0.991362
Sphmag14G079900.1.p	Sphmag18G044800.1.p	0.906762	2.94349e-08	1
Sphmag03G139400.1.p	Sphmag13G002600.1.p	0.78593	5.65651e-05	0.999943
Sphmag03G120500.1.p	Sphmag07G028900.1.p	0.405649	0.775623	0.224377
Sphmag03G103000.1.p	Sphmag14G046100.1.p	0.652811	0.0237409	0.976259
Sphmag01G185700.1.p	Sphmag02G143000.1.p	0.255226	0.561604	0.438396
Sphmag05G099600.1.p	Sphmag08G063300.1.p	0.817801	9.31095e-06	0.999991
Sphmag07G040500.1.p	Sphmag12G083400.1.p	0.063342	0.00439855	0.995601
Sphmag07G043800.1.p	Sphmag09G100700.1.p	0.479589	0.649336	0.350664
Sphmag04G049100.1.p	Sphmag11G036500.1.p	0.296775	0.695324	0.304676
Sphmag03G079700.1.p	Sphmag13G049600.1.p	0.700218	0.00367143	0.996329
Sphmag11G011800.1.p	Sphmag15G054700.1.p	0.325313	0.747941	0.252059
Sphmag09G093900.1.p	Sphmag12G059000.1.p	0.504234	0.560987	0.439013
Sphmag06G124200.1.p	Sphmag12G101000.1.p	0.357362	0.777701	0.222299
Sphmag10G068800.1.p	Sphmag11G106100.1.p	0.695241	0.00453564	0.995464
Sphmag04G111900.1.p	Sphmag11G097000.1.p	0.296452	0.69456	0.30544
Sphmag04G091800.1.p	Sphmag11G091800.1.p	0.5173	0.503872	0.496128
Sphmag03G027400.1.p	Sphmag14G042600.1.p	0.0795144	0.00854603	0.991454
Sphmag16G012200.1.p	Sphmag19G011300.1.p	0.337539	0.762552	0.237448
Sphmag01G196300.1.p	Sphmag05G062900.1.p	1.07753	2.39041e-14	1
Sphmag11G030600.1.p	Sphmag15G102700.1.p	0.256385	0.566337	0.433663
Sphmag05G144800.1.p	Sphmag08G051500.1.p	0.298912	0.700266	0.299734
Sphmag10G069700.1.p	Sphmag15G065400.1.p	0.312853	0.72839	0.27161
Sphmag03G033000.1.p	Sphmag13G054200.1.p	0.54078	0.388214	0.611786
Sphmag04G113500.1.p	Sphmag15G014800.1.p	0.730631	0.000936224	0.999064
Sphmag04G060400.1.p	Sphmag11G051100.1.p	0.718192	0.00166259	0.998337
Sphmag04G105500.1.p	Sphmag10G097700.1.p	0.603349	0.112146	0.887854
Sphmag06G137100.1.p	Sphmag12G115400.1.p	0.349762	0.77307	0.22693
Sphmag06G098600.1.p	Sphmag07G119500.1.p	0.393239	0.781302	0.218698
Sphmag04G099100.1.p	Sphmag15G050900.1.p	0.47176	0.671927	0.328073
Sphmag04G114700.1.p	Sphmag11G092000.1.p	0.265131	0.600209	0.399791
Sphmag17G094000.1.p	Sphmag19G075300.1.p	0.336185	0.761143	0.238857
Sphmag16G075600.1.p	Sphmag17G060000.1.p	0.325092	0.747636	0.252364
Sphmag03G085600.1.p	Sphmag18G096900.1.p	0.380381	0.783402	0.216598
Sphmag04G008500.1.p	Sphmag15G090300.1.p	0.436117	0.744962	0.255038
Sphmag01G013500.1.p	Sphmag02G172500.1.p	0.523492	0.474682	0.525318
Sphmag06G046900.1.p	Sphmag07G067500.1.p	0.40518	0.775905	0.224095
Sphmag16G073000.1.p	Sphmag19G050300.1.p	0.627275	0.0559888	0.944011
Sphmag11G059100.1.p	Sphmag15G040400.1.p	1.19456	1.67282e-19	1
Sphmag05G145900.1.p	Sphmag08G065500.1.p	0.278335	0.645065	0.354935
Sphmag10G069000.1.p	Sphmag15G064300.1.p	0.977347	1.43641e-10	1
Sphmag04G112100.1.p	Sphmag10G101200.1.p	0.217285	0.381819	0.618181
Sphmag04G131000.1.p	Sphmag15G062000.1.p	0.825753	5.81134e-06	0.999994
Sphmag03G099500.1.p	Sphmag13G079900.1.p	0.35275	0.77506	0.22494
Sphmag01G090700.1.p	Sphmag02G039300.1.p	0.359289	0.778653	0.221347
Sphmag06G031300.1.p	Sphmag07G039500.1.p	0.479701	0.648994	0.351006
Sphmag13G011800.1.p	Sphmag14G022300.1.p	0.385827	0.782974	0.217026
Sphmag10G054400.1.p	Sphmag15G052900.1.p	0.946797	1.56084e-09	1
Sphmag04G114800.1.p	Sphmag10G064500.1.p	0.437919	0.74232	0.25768
Sphmag13G109100.1.p	Sphmag18G070900.1.p	0.43251	0.749951	0.250049
Sphmag10G039500.1.p	Sphmag11G040100.1.p	0.39657	0.780136	0.219864
Sphmag04G072500.1.p	Sphmag11G103200.1.p	0.487251	0.624693	0.375307
Sphmag09G003300.1.p	Sphmag12G116600.1.p	1.0417	6.26502e-13	1
Sphmag14G023700.1.p	Sphmag18G019000.1.p	0.296488	0.694646	0.305354
Sphmag10G034000.1.p	Sphmag15G077700.1.p	0.386223	0.782917	0.217083
Sphmag13G020000.1.p	Sphmag14G023700.1.p	0.279683	0.649217	0.350783
Sphmag14G063900.1.p	Sphmag18G056500.1.p	0.479695	0.649012	0.350988
Sphmag04G015100.1.p	Sphmag11G010200.1.p	0.394255	0.780974	0.219026
Sphmag02G194700.1.p	Sphmag05G038900.1.p	0.365264	0.781043	0.218957
Sphmag10G027200.1.p	Sphmag15G093700.1.p	1.04004	7.26019e-13	1
Sphmag10G062900.1.p	Sphmag11G027200.1.p	1.1111	9.57721e-16	1
Sphmag06G045800.1.p	Sphmag12G030200.1.p	0.36179	0.779755	0.220245
Sphmag01G040500.1.p	Sphmag02G141400.1.p	0.510528	0.534292	0.465708
Sphmag04G056400.1.p	Sphmag11G057300.1.p	0.523306	0.475575	0.524425
Sphmag10G060500.1.p	Sphmag11G082000.1.p	0.377632	0.783361	0.216639
Sphmag02G092200.1.p	Sphmag08G095300.1.p	0.654387	0.0224351	0.977565
Sphmag06G007400.1.p	Sphmag18G043400.1.p	0.0965107	0.0164785	0.983522
Sphmag04G129000.1.p	Sphmag11G113900.1.p	0.824456	6.27955e-06	0.999994
Sphmag03G001500.1.p	Sphmag13G126100.1.p	0.340662	0.765613	0.234387
Sphmag07G114900.1.p	Sphmag12G112400.1.p	0.831215	4.18347e-06	0.999996
Sphmag04G098700.1.p	Sphmag10G038500.1.p	0.326994	0.750207	0.249793
Sphmag01G112300.1.p	Sphmag08G040300.1.p	0.320702	0.741282	0.258718
Sphmag02G167700.1.p	Sphmag05G063000.1.p	0.899404	4.93324e-08	1
Sphmag06G126800.1.p	Sphmag09G065000.1.p	0.486492	0.627247	0.372753
Sphmag04G062300.1.p	Sphmag15G086300.1.p	0.437777	0.742531	0.257469
Sphmag02G035300.1.p	Sphmag08G124300.1.p	0.718223	0.00166028	0.99834
Sphmag04G069100.1.p	Sphmag10G088300.1.p	0.54616	0.360549	0.639451
Sphmag07G084400.1.p	Sphmag12G084600.1.p	0.422656	0.761637	0.238363
Sphmag10G058000.1.p	Sphmag15G053500.1.p	0.358262	0.778157	0.221843
Sphmag06G047100.1.p	Sphmag07G067600.1.p	0.343014	0.767747	0.232253
Sphmag01G078500.1.p	Sphmag02G043500.1.p	0.426269	0.757674	0.242326
Sphmag05G121500.1.p	Sphmag08G125000.1.p	0.426625	0.757263	0.242737
Sphmag03G063500.1.p	Sphmag14G018700.1.p	0.123483	0.042539	0.957461
Sphmag01G093400.1.p	Sphmag02G099400.1.p	0.368331	0.781946	0.218054
Sphmag11G087400.1.p	Sphmag15G032100.1.p	0.685859	0.00669191	0.993308
Sphmag16G054200.1.p	Sphmag17G044500.1.p	0.703007	0.00325634	0.996744
Sphmag02G068800.1.p	Sphmag08G057800.1.p	0.406098	0.775348	0.224652
Sphmag16G039300.1.p	Sphmag17G081200.1.p	0.382932	0.783286	0.216714
Sphmag03G027000.1.p	Sphmag13G094100.1.p	0.593128	0.145609	0.854391
Sphmag17G011300.1.p	Sphmag19G025900.1.p	0.449303	0.723209	0.276791
Sphmag13G099600.1.p	Sphmag18G063400.1.p	0.396311	0.780236	0.219764
Sphmag17G089000.1.p	Sphmag19G085500.1.p	0.288601	0.674763	0.325237
Sphmag01G087600.1.p	Sphmag08G110900.1.p	0.400586	0.778383	0.221617
Sphmag04G054300.1.p	Sphmag11G023300.1.p	0.835259	3.27121e-06	0.999997
Sphmag04G106200.1.p	Sphmag10G089900.1.p	0.717994	0.00167758	0.998322
Sphmag03G055600.1.p	Sphmag14G091500.1.p	0.423257	0.761003	0.238997
Sphmag16G060100.1.p	Sphmag19G072700.1.p	0.480291	0.647183	0.352817
Sphmag03G065800.1.p	Sphmag18G085400.1.p	0.31883	0.738388	0.261612
Sphmag16G061100.1.p	Sphmag17G079600.1.p	0.598202	0.128261	0.871739
Sphmag03G080800.1.p	Sphmag18G019900.1.p	0.404567	0.776265	0.223735
Sphmag13G073400.1.p	Sphmag18G025000.1.p	0.377247	0.783342	0.216658
Sphmag11G049400.1.p	Sphmag15G081600.1.p	0.485083	0.631924	0.368076
Sphmag04G052700.1.p	Sphmag10G015900.1.p	0.791632	4.13718e-05	0.999959
Sphmag04G052700.1.p	Sphmag11G023000.1.p	0.434273	0.747562	0.252438
Sphmag05G131700.1.p	Sphmag08G065900.1.p	0.473334	0.667592	0.332408
Sphmag01G185100.1.p	Sphmag05G010800.1.p	0.415802	0.768176	0.231824
Sphmag06G082800.1.p	Sphmag07G086100.1.p	0.460875	0.69918	0.30082
Sphmag07G077900.1.p	Sphmag09G057100.1.p	0.411423	0.771708	0.228292
Sphmag13G023700.1.p	Sphmag14G011400.1.p	0.638216	0.039306	0.960694
Sphmag09G048600.1.p	Sphmag12G083000.1.p	0.433224	0.748995	0.251005
Sphmag13G115500.1.p	Sphmag18G036700.1.p	0.309572	0.722392	0.277608
Sphmag16G080300.1.p	Sphmag17G020700.1.p	0.643493	0.0328921	0.967108
Sphmag01G097600.1.p	Sphmag08G051200.1.p	0.933741	4.16465e-09	1
Sphmag14G062600.1.p	Sphmag18G088000.1.p	0.371158	0.782586	0.217414
Sphmag01G123300.1.p	Sphmag02G060200.1.p	0.516155	0.509129	0.490871
Sphmag16G068400.1.p	Sphmag17G084500.1.p	0.953323	9.47594e-10	1
Sphmag04G137300.1.p	Sphmag15G072100.1.p	0.118817	0.0364186	0.963581
Sphmag06G027000.1.p	Sphmag07G056700.1.p	0.400524	0.778413	0.221587
Sphmag07G078200.1.p	Sphmag09G031800.1.p	0.272846	0.627341	0.372659
Sphmag01G050400.1.p	Sphmag02G147200.1.p	0.398106	0.779511	0.220489
Sphmag06G003000.1.p	Sphmag12G004200.1.p	1.1719	1.92294e-18	1
Sphmag05G109400.1.p	Sphmag08G021100.1.p	0.337663	0.762678	0.237322
Sphmag16G044400.1.p	Sphmag17G048500.1.p	0.928519	6.12765e-09	1
Sphmag10G080800.1.p	Sphmag11G091900.1.p	0.778993	8.22736e-05	0.999918
Sphmag01G028300.1.p	Sphmag02G159300.1.p	0.929887	5.53973e-09	1
Sphmag02G129300.1.p	Sphmag08G047500.1.p	0.821809	7.34994e-06	0.999993
Sphmag01G068200.1.p	Sphmag02G092300.1.p	0.322826	0.744431	0.255569
Sphmag13G090600.1.p	Sphmag14G100500.1.p	0.934556	3.91973e-09	1
Sphmag06G057900.1.p	Sphmag07G061400.1.p	0.374473	0.783102	0.216898
Sphmag11G104600.1.p	Sphmag15G002300.1.p	0.151975	0.100683	0.899317
Sphmag04G100400.1.p	Sphmag11G067700.1.p	0.367657	0.781766	0.218234
Sphmag01G132700.1.p	Sphmag02G117800.1.p	0.458239	0.705086	0.294914
Sphmag11G085900.1.p	Sphmag15G031100.1.p	0.404319	0.776409	0.223591
Sphmag04G072600.1.p	Sphmag11G042800.1.p	0.491125	0.611262	0.388738
Sphmag12G120600.1.p	Sphmag18G014600.1.p	0.800801	2.47917e-05	0.999975
Sphmag03G132000.1.p	Sphmag07G017700.1.p	0.563878	0.270991	0.729009
Sphmag07G043700.1.p	Sphmag09G091900.1.p	0.587921	0.164897	0.835103
Sphmag03G083000.1.p	Sphmag18G042100.1.p	1.06885	5.35816e-14	1
Sphmag01G088700.1.p	Sphmag02G055700.1.p	0.371047	0.782564	0.217436
Sphmag16G070600.1.p	Sphmag19G075800.1.p	0.454818	0.712365	0.287635
Sphmag14G042600.1.p	Sphmag18G012600.1.p	0.577615	0.207255	0.792745
Sphmag13G017100.1.p	Sphmag14G095800.1.p	0.146445	0.0862338	0.913766
Sphmag01G087000.1.p	Sphmag08G049500.1.p	0.576985	0.210012	0.789988
Sphmag02G078600.1.p	Sphmag05G088700.1.p	0.307028	0.717483	0.282517
Sphmag13G111200.1.p	Sphmag18G059600.1.p	0.377308	0.783345	0.216655
Sphmag11G055700.1.p	Sphmag15G040900.1.p	0.418418	0.765829	0.234171
Sphmag13G082400.1.p	Sphmag14G108200.1.p	0.354928	0.776372	0.223628
Sphmag10G096400.1.p	Sphmag11G085600.1.p	0.29124	0.681693	0.318307
Sphmag09G082900.1.p	Sphmag12G034800.1.p	0.44773	0.726107	0.273893
Sphmag02G008800.1.p	Sphmag05G102300.1.p	0.934336	3.98463e-09	1
Sphmag06G092100.1.p	Sphmag09G046100.1.p	0.656862	0.0205121	0.979488
Sphmag04G054300.1.p	Sphmag15G085600.1.p	0.840457	2.37701e-06	0.999998
Sphmag01G138100.1.p	Sphmag05G098000.1.p	0.51628	0.508559	0.491441
Sphmag01G066100.1.p	Sphmag02G040400.1.p	0.39962	0.77884	0.22116
Sphmag01G052700.1.p	Sphmag02G105500.1.p	0.826294	5.62635e-06	0.999994
Sphmag01G055200.1.p	Sphmag02G123300.1.p	0.706706	0.00277259	0.997227
Sphmag06G131500.1.p	Sphmag12G113300.1.p	0.467027	0.684356	0.315644
Sphmag07G124500.1.p	Sphmag09G015300.1.p	0.360568	0.779235	0.220765
Sphmag13G116000.1.p	Sphmag14G079400.1.p	0.36964	0.782265	0.217735
Sphmag02G041200.1.p	Sphmag08G049500.1.p	0.697784	0.00407305	0.995927
Sphmag04G023100.1.p	Sphmag15G055400.1.p	0.432785	0.749585	0.250415
Sphmag06G063600.1.p	Sphmag09G095700.1.p	0.911705	2.07219e-08	1
Sphmag03G118900.1.p	Sphmag13G014100.1.p	0.416471	0.767593	0.232407
Sphmag03G083600.1.p	Sphmag13G018300.1.p	0.522955	0.477256	0.522744
Sphmag04G127100.1.p	Sphmag15G000500.1.p	0.525578	0.464587	0.535413
Sphmag04G147500.1.p	Sphmag11G084900.1.p	0.445038	0.730872	0.269128
Sphmag07G105400.1.p	Sphmag09G007300.1.p	0.307519	0.71845	0.28155
Sphmag10G023600.1.p	Sphmag15G103200.1.p	0.551707	0.332056	0.667944
Sphmag13G019300.1.p	Sphmag18G019800.1.p	0.3968	0.780046	0.219954
Sphmag11G073500.1.p	Sphmag15G061500.1.p	0.637077	0.0408204	0.95918
Sphmag11G040300.1.p	Sphmag15G099400.1.p	0.45458	0.712855	0.287145
Sphmag04G040100.1.p	Sphmag15G039500.1.p	1.00269	1.80495e-11	1
Sphmag01G141500.1.p	Sphmag02G010800.1.p	0.928158	6.29226e-09	1
Sphmag13G054200.1.p	Sphmag18G081600.1.p	0.525789	0.463562	0.536438
Sphmag14G099600.1.p	Sphmag18G003800.1.p	0.893985	7.18253e-08	1
Sphmag04G095000.1.p	Sphmag11G105700.1.p	0.692401	0.00510901	0.994891
Sphmag14G108900.1.p	Sphmag18G061100.1.p	0.948976	1.32208e-09	1
Sphmag04G149500.1.p	Sphmag10G098300.1.p	0.224172	0.417006	0.582994
Sphmag04G077200.1.p	Sphmag11G075000.1.p	0.477569	0.65541	0.34459
Sphmag16G049000.1.p	Sphmag17G055000.1.p	0.525612	0.46442	0.53558
Sphmag01G174300.1.p	Sphmag05G060300.1.p	0.740635	0.000580984	0.999419
Sphmag04G136700.1.p	Sphmag11G093500.1.p	1.09967	2.9119e-15	1
Sphmag16G019000.1.p	Sphmag19G033400.1.p	0.918085	1.31098e-08	1
Sphmag16G101100.1.p	Sphmag19G050700.1.p	0.227728	0.434923	0.565077
Sphmag17G083800.1.p	Sphmag19G050600.1.p	0.455491	0.710967	0.289033
Sphmag03G079800.1.p	Sphmag14G043300.1.p	0.328794	0.752541	0.247459
Sphmag04G081600.1.p	Sphmag11G089600.1.p	0.369734	0.782286	0.217714
Sphmag01G072400.1.p	Sphmag02G125400.1.p	0.532049	0.432588	0.567412
Sphmag07G031700.1.p	Sphmag14G020000.1.p	0.621769	0.0663461	0.933654
Sphmag04G052000.1.p	Sphmag11G025000.1.p	0.291056	0.681219	0.318781
Sphmag03G029400.1.p	Sphmag18G092800.1.p	0.0800433	0.00872812	0.991272
Sphmag17G002200.1.p	Sphmag19G006200.1.p	0.472618	0.669576	0.330424
Sphmag04G111500.1.p	Sphmag11G101100.1.p	0.410955	0.772057	0.227943
Sphmag10G026500.1.p	Sphmag11G025900.1.p	0.437389	0.743106	0.256894
Sphmag02G019000.1.p	Sphmag08G052300.1.p	0.550871	0.336342	0.663658
Sphmag04G046000.1.p	Sphmag11G038100.1.p	0.463191	0.693773	0.306227
Sphmag03G026900.1.p	Sphmag14G099600.1.p	0.737523	0.000674923	0.999325
Sphmag01G019900.1.p	Sphmag05G030200.1.p	0.669864	0.0126094	0.987391
Sphmag09G002800.1.p	Sphmag12G117200.1.p	0.349091	0.772593	0.227407
Sphmag07G117400.1.p	Sphmag12G081000.1.p	0.576985	0.21001	0.78999
Sphmag02G069900.1.p	Sphmag08G058300.1.p	0.443493	0.733495	0.266505
Sphmag05G089300.1.p	Sphmag08G105000.1.p	0.0699387	0.00579349	0.994207
Sphmag13G126900.1.p	Sphmag14G056300.1.p	0.5271	0.457151	0.542849
Sphmag14G031100.1.p	Sphmag18G101700.1.p	0.470512	0.675292	0.324708
Sphmag07G093300.1.p	Sphmag12G078500.1.p	0.488456	0.620587	0.379413
Sphmag02G153900.1.p	Sphmag05G035700.1.p	0.223612	0.414167	0.585833
Sphmag07G112900.1.p	Sphmag12G073700.1.p	0.764718	0.000174268	0.999826
Sphmag06G108700.1.p	Sphmag12G095300.1.p	0.33656	0.761537	0.238463
Sphmag06G025500.1.p	Sphmag09G085200.1.p	0.510398	0.534859	0.465141
Sphmag10G014300.1.p	Sphmag15G049100.1.p	0.543153	0.376022	0.623978
Sphmag01G074800.1.p	Sphmag02G096100.1.p	0.594834	0.139617	0.860383
Sphmag02G170600.1.p	Sphmag05G032800.1.p	0.39944	0.778922	0.221078
Sphmag03G124100.1.p	Sphmag14G005300.1.p	0.58629	0.17124	0.82876
Sphmag13G099200.1.p	Sphmag18G083300.1.p	0.359811	0.778895	0.221105
Sphmag04G012300.1.p	Sphmag10G011900.1.p	0.328985	0.752783	0.247217
Sphmag02G106400.1.p	Sphmag05G101100.1.p	0.447918	0.725765	0.274235
Sphmag10G105500.1.p	Sphmag11G111600.1.p	0.481139	0.644554	0.355446
Sphmag16G102100.1.p	Sphmag17G106000.1.p	0.93292	4.42654e-09	1
Sphmag03G060100.1.p	Sphmag13G072700.1.p	0.44461	0.731607	0.268393
Sphmag09G097700.1.p	Sphmag12G023500.1.p	0.67677	0.00963652	0.990363
Sphmag02G053600.1.p	Sphmag05G124500.1.p	0.459802	0.701616	0.298384
Sphmag04G041100.1.p	Sphmag10G061600.1.p	0.493488	0.602749	0.397251
Sphmag14G037300.1.p	Sphmag18G025300.1.p	0.737043	0.000690643	0.999309
Sphmag04G032800.1.p	Sphmag10G051400.1.p	0.98604	7.12067e-11	1
Sphmag01G157100.1.p	Sphmag05G072600.1.p	0.508597	0.542653	0.457347
Sphmag10G043400.1.p	Sphmag11G038000.1.p	0.38742	0.782721	0.217279
Sphmag04G097900.1.p	Sphmag11G111900.1.p	0.447822	0.725941	0.274059
Sphmag13G014900.1.p	Sphmag14G022100.1.p	0.493768	0.601724	0.398276
Sphmag03G126900.1.p	Sphmag13G028800.1.p	0.738582	0.000641463	0.999359
Sphmag06G121500.1.p	Sphmag07G120200.1.p	0.4217	0.762626	0.237374
Sphmag02G182600.1.p	Sphmag05G013600.1.p	1.01794	4.97183e-12	1
Sphmag03G027000.1.p	Sphmag14G099700.1.p	0.700915	0.00356332	0.996437
Sphmag17G092500.1.p	Sphmag19G063600.1.p	0.528144	0.452017	0.547983
Sphmag04G053700.1.p	Sphmag11G024800.1.p	0.781935	7.024e-05	0.99993
Sphmag01G101200.1.p	Sphmag08G057500.1.p	0.684719	0.00700952	0.99299
Sphmag04G038900.1.p	Sphmag15G039700.1.p	0.65447	0.0223687	0.977631
Sphmag01G022300.1.p	Sphmag02G168500.1.p	0.405531	0.775695	0.224305
Sphmag10G005500.1.p	Sphmag15G083500.1.p	0.495627	0.594833	0.405167
Sphmag03G106300.1.p	Sphmag13G051500.1.p	0.408086	0.774072	0.225928
Sphmag03G065000.1.p	Sphmag14G066000.1.p	0.398865	0.779181	0.220819
Sphmag04G133400.1.p	Sphmag11G051700.1.p	0.397875	0.779608	0.220392
Sphmag16G095000.1.p	Sphmag17G097600.1.p	0.468248	0.681236	0.318764
Sphmag06G067000.1.p	Sphmag12G081800.1.p	0.335382	0.760283	0.239717
Sphmag07G102500.1.p	Sphmag09G018700.1.p	0.367322	0.781673	0.218327
Sphmag03G033000.1.p	Sphmag18G081600.1.p	0.34797	0.77177	0.22823
Sphmag14G076100.1.p	Sphmag18G027800.1.p	0.250205	0.540464	0.459536
Sphmag14G074500.1.p	Sphmag18G041000.1.p	0.570186	0.240841	0.759159
Sphmag17G041400.1.p	Sphmag19G045600.1.p	0.641286	0.0354568	0.964543
Sphmag03G027600.1.p	Sphmag14G100100.1.p	0.326883	0.75006	0.24994
Sphmag06G010400.1.p	Sphmag07G050900.1.p	0.39288	0.781412	0.218588
Sphmag14G061700.1.p	Sphmag18G084300.1.p	1.04683	3.96629e-13	1
Sphmag02G141500.1.p	Sphmag05G005200.1.p	0.496318	0.592232	0.407768
Sphmag06G110800.1.p	Sphmag12G081000.1.p	0.669539	0.0127679	0.987232
Sphmag10G053100.1.p	Sphmag11G018600.1.p	0.61463	0.0819679	0.918032
Sphmag16G082800.1.p	Sphmag17G086000.1.p	0.709159	0.0024896	0.99751
Sphmag13G087500.1.p	Sphmag14G073200.1.p	0.357118	0.777574	0.222426
Sphmag03G103400.1.p	Sphmag18G015800.1.p	0.35422	0.775958	0.224042
Sphmag07G013100.1.p	Sphmag13G008300.1.p	0.521274	0.485272	0.514728
Sphmag05G135800.1.p	Sphmag08G041500.1.p	0.295757	0.692906	0.307094
Sphmag06G142600.1.p	Sphmag09G001500.1.p	0.708378	0.00257658	0.997423
Sphmag16G013400.1.p	Sphmag19G010600.1.p	0.462648	0.695059	0.304941
Sphmag04G136400.1.p	Sphmag10G085400.1.p	1.1219	3.29651e-16	1
Sphmag06G071700.1.p	Sphmag07G118300.1.p	0.529967	0.442988	0.557012
Sphmag16G099600.1.p	Sphmag17G016600.1.p	0.580192	0.19617	0.80383
Sphmag04G001600.1.p	Sphmag15G063300.1.p	0.0583297	0.00355323	0.996447
Sphmag04G073400.1.p	Sphmag10G096200.1.p	0.4263	0.757639	0.242361
Sphmag17G001900.1.p	Sphmag19G007100.1.p	0.814981	1.09827e-05	0.999989
Sphmag13G064500.1.p	Sphmag14G043100.1.p	0.428088	0.75554	0.24446
Sphmag10G082200.1.p	Sphmag15G018000.1.p	0.448267	0.725128	0.274872
Sphmag13G069200.1.p	Sphmag18G037900.1.p	0.316595	0.734787	0.265213
Sphmag04G003800.1.p	Sphmag10G002000.1.p	0.697984	0.00403859	0.995961
Sphmag05G085700.1.p	Sphmag08G039200.1.p	0.341206	0.76612	0.23388
Sphmag13G061800.1.p	Sphmag14G074300.1.p	0.657292	0.0201934	0.979807
Sphmag13G125200.1.p	Sphmag14G088200.1.p	0.457155	0.70744	0.29256
Sphmag13G081300.1.p	Sphmag18G088400.1.p	0.422967	0.76131	0.23869
Sphmag06G093300.1.p	Sphmag18G090100.1.p	0.765283	0.000169256	0.999831
Sphmag04G071400.1.p	Sphmag15G101100.1.p	0.527605	0.454668	0.545332
Sphmag03G018000.1.p	Sphmag13G117100.1.p	0.407934	0.774173	0.225827
Sphmag01G050600.1.p	Sphmag02G087700.1.p	0.302332	0.707818	0.292182
Sphmag01G071100.1.p	Sphmag08G081900.1.p	0.686192	0.00660163	0.993398
Sphmag10G031200.1.p	Sphmag11G063300.1.p	0.96899	2.79321e-10	1
Sphmag09G081300.1.p	Sphmag12G035000.1.p	0.712096	0.00218597	0.997814
Sphmag01G093600.1.p	Sphmag08G059200.1.p	0.453793	0.714462	0.285538
Sphmag13G045900.1.p	Sphmag18G099800.1.p	0.626874	0.0566946	0.943305
Sphmag04G015400.1.p	Sphmag11G010100.1.p	0.412009	0.771264	0.228736
Sphmag14G043900.1.p	Sphmag18G018300.1.p	0.699056	0.00385844	0.996142
Sphmag12G001100.1.p	Sphmag18G089200.1.p	0.272116	0.624883	0.375117
Sphmag02G133100.1.p	Sphmag05G042900.1.p	0.463409	0.693253	0.306747
Sphmag06G103000.1.p	Sphmag07G094300.1.p	0.478356	0.653066	0.346934
Sphmag07G043400.1.p	Sphmag09G081600.1.p	0.809703	1.49177e-05	0.999985
Sphmag01G057900.1.p	Sphmag02G141100.1.p	0.47329	0.667714	0.332286
Sphmag10G057700.1.p	Sphmag11G076600.1.p	0.850071	1.30427e-06	0.999999
Sphmag01G027400.1.p	Sphmag02G161200.1.p	0.294325	0.689438	0.310562
Sphmag03G114000.1.p	Sphmag13G014600.1.p	0.437654	0.742714	0.257286
Sphmag03G131400.1.p	Sphmag13G023100.1.p	0.675152	0.0102697	0.98973
Sphmag06G002400.1.p	Sphmag12G001800.1.p	0.495274	0.596151	0.403849
Sphmag02G042800.1.p	Sphmag05G120500.1.p	0.742465	0.000531646	0.999468
Sphmag13G061200.1.p	Sphmag14G075500.1.p	0.449698	0.722469	0.277531
Sphmag03G130000.1.p	Sphmag14G011400.1.p	0.64784	0.028301	0.971699
Sphmag02G015600.1.p	Sphmag08G123300.1.p	0.596046	0.135457	0.864543
Sphmag06G003900.1.p	Sphmag12G006400.1.p	0.672125	0.0115559	0.988444
Sphmag01G012900.1.p	Sphmag05G007900.1.p	0.372791	0.782872	0.217128
Sphmag04G065800.1.p	Sphmag10G040100.1.p	0.248508	0.533091	0.466909
Sphmag03G025600.1.p	Sphmag18G068100.1.p	0.277427	0.642222	0.357778
Sphmag17G042500.1.p	Sphmag19G036600.1.p	1.1013	2.48768e-15	1
Sphmag02G099400.1.p	Sphmag05G088500.1.p	0.439094	0.740542	0.259458
Sphmag16G028900.1.p	Sphmag19G034800.1.p	0.720357	0.00150677	0.998493
Sphmag09G069000.1.p	Sphmag12G055800.1.p	0.77146	0.000122672	0.999877
Sphmag01G146200.1.p	Sphmag02G016800.1.p	0.383154	0.783269	0.216731
Sphmag04G042200.1.p	Sphmag10G002400.1.p	0.536278	0.411221	0.588779
Sphmag07G079400.1.p	Sphmag12G062500.1.p	0.416029	0.76798	0.23202
Sphmag07G049800.1.p	Sphmag12G119200.1.p	0.793569	3.71648e-05	0.999963
Sphmag02G103000.1.p	Sphmag08G037800.1.p	0.451884	0.718268	0.281732
Sphmag04G030100.1.p	Sphmag15G072800.1.p	0.497636	0.587216	0.412784
Sphmag11G065700.1.p	Sphmag15G050800.1.p	0.433631	0.748442	0.251558
Sphmag17G084200.1.p	Sphmag19G056300.1.p	0.575526	0.216463	0.783537
Sphmag03G138900.1.p	Sphmag14G003700.1.p	0.790766	4.33986e-05	0.999957
Sphmag06G057500.1.p	Sphmag09G100500.1.p	0.466203	0.686427	0.313573
Sphmag16G023400.1.p	Sphmag17G071000.1.p	0.499384	0.580447	0.419553
Sphmag01G192800.1.p	Sphmag02G166000.1.p	0.383676	0.783224	0.216776
Sphmag01G148300.1.p	Sphmag05G073500.1.p	0.593021	0.145991	0.854009
Sphmag04G099300.1.p	Sphmag11G063300.1.p	0.811728	1.32703e-05	0.999987
Sphmag07G038700.1.p	Sphmag09G070200.1.p	0.496127	0.592953	0.407047
Sphmag04G032500.1.p	Sphmag10G052200.1.p	0.433168	0.749071	0.250929
Sphmag02G067200.1.p	Sphmag08G054200.1.p	0.822465	7.06943e-06	0.999993
Sphmag04G089700.1.p	Sphmag10G082600.1.p	0.289927	0.678282	0.321718
Sphmag04G028200.1.p	Sphmag11G016500.1.p	0.568549	0.248539	0.751461
Sphmag03G041800.1.p	Sphmag18G083300.1.p	0.465587	0.687958	0.312042
Sphmag04G030500.1.p	Sphmag15G072500.1.p	0.519723	0.492591	0.507409
Sphmag11G076000.1.p	Sphmag15G051400.1.p	0.461416	0.697935	0.302065
Sphmag01G075900.1.p	Sphmag02G068700.1.p	0.492607	0.605951	0.394049
Sphmag05G066500.1.p	Sphmag08G057500.1.p	0.770446	0.00012938	0.999871
Sphmag13G092100.1.p	Sphmag14G102800.1.p	0.653936	0.0228024	0.977198
Sphmag03G060400.1.p	Sphmag14G055800.1.p	0.45289	0.716278	0.283722
Sphmag01G068900.1.p	Sphmag08G076300.1.p	0.475355	0.661872	0.338128
Sphmag07G068400.1.p	Sphmag09G066800.1.p	0.924762	8.07152e-09	1
Sphmag01G139200.1.p	Sphmag05G015100.1.p	1.06852	5.52054e-14	1
Sphmag12G093900.1.p	Sphmag18G043000.1.p	1.06753	6.04714e-14	1
Sphmag04G122100.1.p	Sphmag11G108800.1.p	0.545516	0.363863	0.636137
Sphmag01G082200.1.p	Sphmag08G089600.1.p	0.282248	0.656906	0.343094
Sphmag07G065800.1.p	Sphmag09G037000.1.p	0.275311	0.635462	0.364538
Sphmag01G095400.1.p	Sphmag05G111300.1.p	0.850539	1.26633e-06	0.999999
Sphmag04G042300.1.p	Sphmag10G002300.1.p	0.293598	0.687646	0.312354
Sphmag06G058600.1.p	Sphmag12G035200.1.p	0.563909	0.270843	0.729157
Sphmag09G022000.1.p	Sphmag12G111100.1.p	0.501245	0.5731	0.4269
Sphmag06G103800.1.p	Sphmag09G089800.1.p	0.553225	0.324305	0.675695
Sphmag10G089900.1.p	Sphmag15G039200.1.p	0.856318	8.77225e-07	0.999999
Sphmag06G019300.1.p	Sphmag07G037700.1.p	0.411419	0.771711	0.228289
Sphmag02G049600.1.p	Sphmag08G028700.1.p	0.320469	0.740927	0.259073
Sphmag03G080400.1.p	Sphmag18G013000.1.p	1.00657	1.3045e-11	1
Sphmag16G048400.1.p	Sphmag19G053100.1.p	0.422162	0.76215	0.23785
Sphmag07G012400.1.p	Sphmag14G017000.1.p	0.71481	0.00193645	0.998064
Sphmag07G052400.1.p	Sphmag18G042900.1.p	0.389792	0.782237	0.217763
Sphmag11G055800.1.p	Sphmag15G039700.1.p	0.708581	0.00255372	0.997446
Sphmag04G088700.1.p	Sphmag15G010900.1.p	0.949181	1.30161e-09	1
Sphmag06G078900.1.p	Sphmag07G121800.1.p	0.384588	0.783131	0.216869
Sphmag01G107100.1.p	Sphmag08G037000.1.p	0.59276	0.146926	0.853074
Sphmag04G092400.1.p	Sphmag10G060500.1.p	0.435773	0.745454	0.254546
Sphmag03G083800.1.p	Sphmag13G054900.1.p	0.364011	0.780611	0.219389
Sphmag02G157600.1.p	Sphmag05G063900.1.p	0.671953	0.0116333	0.988367
Sphmag06G080300.1.p	Sphmag09G063400.1.p	0.588576	0.162389	0.837611
Sphmag17G103900.1.p	Sphmag19G094800.1.p	0.908093	2.67884e-08	1
Sphmag02G017300.1.p	Sphmag08G013500.1.p	0.89688	5.87942e-08	1
Sphmag02G028900.1.p	Sphmag08G046800.1.p	1.02813	2.06484e-12	1
Sphmag09G067100.1.p	Sphmag12G077800.1.p	0.680802	0.00820931	0.991791
Sphmag11G018100.1.p	Sphmag15G072300.1.p	0.465558	0.688032	0.311968
Sphmag06G077000.1.p	Sphmag09G009700.1.p	0.767799	0.000148554	0.999851
Sphmag04G046100.1.p	Sphmag15G059000.1.p	0.484996	0.632209	0.367791
Sphmag03G042300.1.p	Sphmag14G092900.1.p	0.524132	0.471599	0.528401
Sphmag03G027400.1.p	Sphmag18G012600.1.p	0.496473	0.591646	0.408354
Sphmag01G072500.1.p	Sphmag02G126900.1.p	0.401297	0.778033	0.221967
Sphmag02G052800.1.p	Sphmag08G061000.1.p	0.579848	0.197632	0.802368
Sphmag10G023300.1.p	Sphmag15G085800.1.p	0.961538	5.01431e-10	1
Sphmag11G107000.1.p	Sphmag15G022500.1.p	0.483687	0.636471	0.363529
Sphmag03G083000.1.p	Sphmag14G072300.1.p	1.02454	2.81809e-12	1
Sphmag14G086400.1.p	Sphmag18G059300.1.p	0.416503	0.767566	0.232434
Sphmag04G142300.1.p	Sphmag11G091500.1.p	1.24411	6.32042e-22	1
Sphmag06G061800.1.p	Sphmag12G026600.1.p	0.473069	0.668327	0.331673
Sphmag04G058000.1.p	Sphmag11G026400.1.p	0.365376	0.78108	0.21892
Sphmag16G079600.1.p	Sphmag17G019600.1.p	0.41411	0.7696	0.2304
Sphmag09G070400.1.p	Sphmag12G016200.1.p	0.391344	0.78185	0.21815
Sphmag03G024600.1.p	Sphmag14G100200.1.p	0.667026	0.0140535	0.985946
Sphmag06G081200.1.p	Sphmag12G097200.1.p	0.384038	0.783189	0.216811
Sphmag02G089300.1.p	Sphmag08G097400.1.p	0.54325	0.375525	0.624475
Sphmag04G133200.1.p	Sphmag10G001600.1.p	0.148562	0.0915687	0.908431
Sphmag10G032600.1.p	Sphmag11G039200.1.p	1.05642	1.67246e-13	1
Sphmag01G077700.1.p	Sphmag08G037800.1.p	0.384227	0.78317	0.21683
Sphmag06G058400.1.p	Sphmag09G101400.1.p	0.495871	0.593916	0.406084
Sphmag10G049200.1.p	Sphmag15G104100.1.p	0.310951	0.724958	0.275042
Sphmag10G101100.1.p	Sphmag15G030200.1.p	0.582467	0.18665	0.81335
Sphmag03G109600.1.p	Sphmag13G040600.1.p	0.36457	0.780808	0.219192
Sphmag10G101400.1.p	Sphmag15G007600.1.p	1.07181	4.07328e-14	1
Sphmag03G032200.1.p	Sphmag13G066500.1.p	0.527931	0.453066	0.546934
Sphmag16G052900.1.p	Sphmag19G030400.1.p	0.454243	0.713547	0.286453
Sphmag17G006900.1.p	Sphmag19G013900.1.p	0.400727	0.778315	0.221685
Sphmag06G029800.1.p	Sphmag09G086600.1.p	1.08066	1.78101e-14	1
Sphmag07G069600.1.p	Sphmag12G041300.1.p	0.332792	0.757386	0.242614
Sphmag06G053900.1.p	Sphmag07G060600.1.p	0.440936	0.737668	0.262332
Sphmag07G066800.1.p	Sphmag09G038200.1.p	0.318701	0.738184	0.261816
Sphmag05G095500.1.p	Sphmag08G145100.1.p	0.426092	0.757877	0.242123
Sphmag01G011900.1.p	Sphmag02G198000.1.p	0.473192	0.667988	0.332012
Sphmag05G093800.1.p	Sphmag08G070800.1.p	0.335652	0.760573	0.239427
Sphmag03G054100.1.p	Sphmag13G126400.1.p	0.288071	0.673339	0.326661
Sphmag02G109200.1.p	Sphmag08G083200.1.p	0.548007	0.351045	0.648955
Sphmag03G106800.1.p	Sphmag13G057500.1.p	0.916937	1.42411e-08	1
Sphmag03G042600.1.p	Sphmag13G065400.1.p	0.541756	0.383205	0.616795
Sphmag01G081800.1.p	Sphmag02G083500.1.p	0.739719	0.000607289	0.999393
Sphmag04G009500.1.p	Sphmag15G094200.1.p	0.551809	0.331538	0.668462
Sphmag11G057600.1.p	Sphmag15G100200.1.p	0.391217	0.781884	0.218116
Sphmag07G128300.1.p	Sphmag09G001500.1.p	0.760741	0.000213759	0.999786
Sphmag13G117800.1.p	Sphmag18G006500.1.p	0.691106	0.00539213	0.994608
Sphmag12G083400.1.p	Sphmag18G060700.1.p	0.215219	0.371191	0.628809
Sphmag03G048700.1.p	Sphmag13G058400.1.p	0.720713	0.00148247	0.998518
Sphmag13G113500.1.p	Sphmag18G062600.1.p	0.582115	0.188109	0.811891
Sphmag02G008300.1.p	Sphmag08G123100.1.p	0.245011	0.517557	0.482443
Sphmag06G081800.1.p	Sphmag09G049800.1.p	0.903061	3.8201e-08	1
Sphmag10G040100.1.p	Sphmag11G067800.1.p	0.35555	0.776725	0.223275
Sphmag06G128900.1.p	Sphmag18G060700.1.p	0.138586	0.0684728	0.931527
Sphmag07G113600.1.p	Sphmag12G104100.1.p	0.491139	0.611213	0.388787
Sphmag13G103700.1.p	Sphmag14G059300.1.p	0.830229	4.44034e-06	0.999996
Sphmag01G148400.1.p	Sphmag02G130100.1.p	0.318164	0.737331	0.262669
Sphmag06G048300.1.p	Sphmag12G044800.1.p	0.39199	0.781672	0.218328
Sphmag14G045600.1.p	Sphmag18G023800.1.p	0.0807026	0.00896	0.99104
Sphmag16G074100.1.p	Sphmag19G051200.1.p	1.20536	5.10198e-20	1
Sphmag04G045400.1.p	Sphmag15G049600.1.p	0.345281	0.769665	0.230335
Sphmag10G052100.1.p	Sphmag15G070500.1.p	0.664024	0.0157405	0.984259
Sphmag04G004300.1.p	Sphmag11G004500.1.p	0.481337	0.643936	0.356064
Sphmag01G022100.1.p	Sphmag02G169000.1.p	0.640862	0.0359687	0.964031
Sphmag09G064500.1.p	Sphmag12G076100.1.p	0.366059	0.781298	0.218702
Sphmag07G053400.1.p	Sphmag09G099200.1.p	0.677226	0.00946435	0.990536
Sphmag04G119900.1.p	Sphmag10G077700.1.p	0.646613	0.0295371	0.970463
Sphmag01G081000.1.p	Sphmag02G048500.1.p	0.309503	0.722262	0.277738
Sphmag16G047500.1.p	Sphmag19G063800.1.p	0.372163	0.782769	0.217231
Sphmag01G083100.1.p	Sphmag05G040100.1.p	0.339215	0.764228	0.235772
Sphmag06G126500.1.p	Sphmag09G020400.1.p	0.701958	0.00340704	0.996593
Sphmag01G092600.1.p	Sphmag08G097100.1.p	0.682045	0.00780986	0.99219
Sphmag16G010600.1.p	Sphmag19G010500.1.p	0.544506	0.369061	0.630939
Sphmag12G004200.1.p	Sphmag18G093900.1.p	1.11692	5.39895e-16	1
Sphmag02G081800.1.p	Sphmag08G098400.1.p	0.567725	0.252447	0.747553
Sphmag07G063700.1.p	Sphmag12G079400.1.p	0.37497	0.783158	0.216842
Sphmag11G059700.1.p	Sphmag15G106100.1.p	0.356445	0.777217	0.222783
Sphmag03G138100.1.p	Sphmag13G050100.1.p	0.819665	8.34319e-06	0.999992
Sphmag04G010100.1.p	Sphmag10G012900.1.p	0.584343	0.178994	0.821006
Sphmag03G023300.1.p	Sphmag13G111900.1.p	1.0042	1.59076e-11	1
Sphmag01G174600.1.p	Sphmag02G200600.1.p	0.937895	3.05536e-09	1
Sphmag01G100700.1.p	Sphmag08G055000.1.p	0.603691	0.111127	0.888873
Sphmag04G034200.1.p	Sphmag11G022000.1.p	0.809673	1.49435e-05	0.999985
Sphmag10G088400.1.p	Sphmag15G042400.1.p	0.324706	0.747101	0.252899
Sphmag16G012500.1.p	Sphmag19G035600.1.p	0.347448	0.771375	0.228625
Sphmag04G085500.1.p	Sphmag10G069700.1.p	0.386924	0.782806	0.217194
Sphmag06G041700.1.p	Sphmag09G077700.1.p	0.400387	0.778479	0.221521
Sphmag02G194300.1.p	Sphmag05G071800.1.p	0.340152	0.765132	0.234868
Sphmag05G105300.1.p	Sphmag08G007400.1.p	0.715955	0.00183937	0.998161
Sphmag01G063800.1.p	Sphmag05G020900.1.p	0.636578	0.0415007	0.958499
Sphmag14G054500.1.p	Sphmag18G020400.1.p	0.4711	0.673714	0.326286
Sphmag13G035800.1.p	Sphmag14G008400.1.p	0.427293	0.756484	0.243516
Sphmag11G050600.1.p	Sphmag15G083600.1.p	0.383218	0.783264	0.216736
Sphmag07G039600.1.p	Sphmag12G052500.1.p	0.706809	0.00276011	0.99724
Sphmag07G028600.1.p	Sphmag13G021400.1.p	0.74601	0.000447104	0.999553
Sphmag03G093100.1.p	Sphmag13G020700.1.p	0.599431	0.124278	0.875722
Sphmag01G135200.1.p	Sphmag05G127300.1.p	0.333356	0.758034	0.241966
Sphmag13G053200.1.p	Sphmag18G009400.1.p	0.601234	0.118588	0.881412
Sphmag01G075500.1.p	Sphmag02G044700.1.p	0.629727	0.0518182	0.948182
Sphmag04G046000.1.p	Sphmag10G043600.1.p	0.550839	0.336502	0.663498
Sphmag03G085200.1.p	Sphmag18G014000.1.p	0.569373	0.24465	0.75535
Sphmag02G109900.1.p	Sphmag08G087100.1.p	0.408988	0.773461	0.226539
Sphmag02G009300.1.p	Sphmag05G104300.1.p	0.431068	0.751837	0.248163
Sphmag01G076700.1.p	Sphmag02G056200.1.p	0.413711	0.769924	0.230076
Sphmag13G014400.1.p	Sphmag18G024100.1.p	0.744479	0.000481935	0.999518
Sphmag02G094600.1.p	Sphmag05G065400.1.p	0.551549	0.332868	0.667132
Sphmag01G017600.1.p	Sphmag02G192900.1.p	0.275116	0.634826	0.365174
Sphmag06G009500.1.p	Sphmag12G009600.1.p	0.411057	0.771981	0.228019
Sphmag04G040700.1.p	Sphmag15G068400.1.p	0.726399	0.00114096	0.998859
Sphmag11G018900.1.p	Sphmag15G070700.1.p	0.449387	0.723052	0.276948
Sphmag07G070200.1.p	Sphmag09G048800.1.p	0.377396	0.78335	0.21665
Sphmag10G001800.1.p	Sphmag11G004800.1.p	1.15934	7.22826e-18	1
Sphmag06G009100.1.p	Sphmag12G059800.1.p	0.309135	0.721565	0.278435
Sphmag02G061500.1.p	Sphmag05G127800.1.p	0.566201	0.259737	0.740263
Sphmag01G054100.1.p	Sphmag05G032200.1.p	0.345944	0.770202	0.229798
Sphmag03G054800.1.p	Sphmag13G059800.1.p	0.505225	0.55689	0.44311
Sphmag06G007100.1.p	Sphmag09G104700.1.p	0.740416	0.00058716	0.999413
Sphmag06G008400.1.p	Sphmag12G010400.1.p	0.609387	0.0951308	0.904869
Sphmag17G039800.1.p	Sphmag19G047300.1.p	0.761762	0.000202886	0.999797
Sphmag06G029600.1.p	Sphmag12G052300.1.p	1.0003	2.20372e-11	1
Sphmag09G033000.1.p	Sphmag12G089000.1.p	0.599958	0.122596	0.877404
Sphmag01G185000.1.p	Sphmag02G147300.1.p	0.96353	4.29163e-10	1
Sphmag16G058100.1.p	Sphmag19G073700.1.p	0.691619	0.00527823	0.994722
Sphmag10G106100.1.p	Sphmag11G085100.1.p	0.418603	0.765656	0.234344
Sphmag12G104300.1.p	Sphmag18G081100.1.p	0.41061	0.77231	0.22769
Sphmag13G058500.1.p	Sphmag18G036100.1.p	0.325381	0.748035	0.251965
Sphmag16G016700.1.p	Sphmag19G045200.1.p	0.198062	0.283916	0.716084
Sphmag14G086300.1.p	Sphmag18G059000.1.p	0.33677	0.761758	0.238242
Sphmag17G095200.1.p	Sphmag19G026200.1.p	0.777866	8.73833e-05	0.999913
Sphmag07G076700.1.p	Sphmag12G045800.1.p	0.453311	0.715435	0.284565
Sphmag07G077000.1.p	Sphmag09G041600.1.p	0.356073	0.777015	0.222985
Sphmag05G118500.1.p	Sphmag08G037600.1.p	0.368191	0.781909	0.218091
Sphmag01G199400.1.p	Sphmag08G145900.1.p	0.169481	0.157655	0.842345
Sphmag04G141400.1.p	Sphmag10G072300.1.p	0.657678	0.0199107	0.980089
Sphmag17G092100.1.p	Sphmag19G061500.1.p	0.592178	0.14902	0.85098
Sphmag04G061600.1.p	Sphmag11G049800.1.p	0.740692	0.000579389	0.999421
Sphmag04G014400.1.p	Sphmag15G082400.1.p	0.335065	0.759938	0.240062
Sphmag13G125000.1.p	Sphmag14G088400.1.p	0.487947	0.622331	0.377669
Sphmag07G072700.1.p	Sphmag09G095800.1.p	0.24379	0.512026	0.487974
Sphmag01G146400.1.p	Sphmag08G027100.1.p	0.852107	1.14673e-06	0.999999
Sphmag06G107900.1.p	Sphmag09G014800.1.p	0.486124	0.628479	0.371521
Sphmag04G111200.1.p	Sphmag11G116100.1.p	0.402731	0.777289	0.222711
Sphmag10G097200.1.p	Sphmag11G098700.1.p	0.375582	0.783219	0.216781
Sphmag13G012000.1.p	Sphmag14G046100.1.p	0.513571	0.520832	0.479168
Sphmag04G141000.1.p	Sphmag15G016100.1.p	0.404352	0.77639	0.22361
Sphmag06G081200.1.p	Sphmag07G106800.1.p	0.423862	0.760355	0.239645
Sphmag05G077800.1.p	Sphmag08G005800.1.p	0.193879	0.263444	0.736556
Sphmag04G069700.1.p	Sphmag11G060100.1.p	0.595219	0.138288	0.861712
Sphmag03G066400.1.p	Sphmag14G079400.1.p	0.372373	0.782804	0.217196
Sphmag17G037300.1.p	Sphmag19G034500.1.p	0.462696	0.694944	0.305056
Sphmag17G046200.1.p	Sphmag19G064100.1.p	0.27241	0.625874	0.374126
Sphmag06G041500.1.p	Sphmag09G077800.1.p	0.327106	0.750356	0.249644
Sphmag05G069000.1.p	Sphmag08G076200.1.p	0.597134	0.131794	0.868206
Sphmag11G109700.1.p	Sphmag15G034600.1.p	0.487012	0.625501	0.374499
Sphmag11G060000.1.p	Sphmag15G041000.1.p	0.535295	0.416215	0.583785
Sphmag16G080300.1.p	Sphmag19G046500.1.p	0.635065	0.0436174	0.956383
Sphmag04G068000.1.p	Sphmag11G057000.1.p	0.637429	0.0403481	0.959652
Sphmag01G061000.1.p	Sphmag05G031600.1.p	0.673382	0.011005	0.988995
Sphmag09G075700.1.p	Sphmag12G065100.1.p	0.498545	0.583711	0.416289
Sphmag03G097500.1.p	Sphmag18G014200.1.p	0.712071	0.00218843	0.997812
Sphmag03G079000.1.p	Sphmag18G044800.1.p	0.753494	0.00030844	0.999692
Sphmag01G077700.1.p	Sphmag02G103000.1.p	0.399086	0.779083	0.220917
Sphmag07G130000.1.p	Sphmag09G000900.1.p	0.336881	0.761873	0.238127
Sphmag03G030500.1.p	Sphmag18G059000.1.p	0.38029	0.783403	0.216597
Sphmag10G075800.1.p	Sphmag11G082700.1.p	0.314897	0.73194	0.26806
Sphmag06G059400.1.p	Sphmag09G093100.1.p	0.85218	1.14149e-06	0.999999
Sphmag07G058500.1.p	Sphmag12G038400.1.p	0.880412	1.80904e-07	1
Sphmag13G094100.1.p	Sphmag14G099700.1.p	0.52634	0.460871	0.539129
Sphmag04G042300.1.p	Sphmag11G030600.1.p	0.265833	0.602786	0.397214
Sphmag01G049800.1.p	Sphmag02G144200.1.p	0.353135	0.775301	0.224699
Sphmag01G187900.1.p	Sphmag02G182600.1.p	0.999314	2.39164e-11	1
Sphmag02G150400.1.p	Sphmag05G020900.1.p	0.808693	1.58109e-05	0.999984
Sphmag10G069100.1.p	Sphmag15G064400.1.p	0.486715	0.626499	0.373501
Sphmag16G024700.1.p	Sphmag17G011200.1.p	0.286571	0.669239	0.330761
Sphmag04G151300.1.p	Sphmag11G119100.1.p	0.513638	0.520531	0.479469
Sphmag03G042200.1.p	Sphmag14G092800.1.p	0.429551	0.753754	0.246246
Sphmag02G026400.1.p	Sphmag08G031400.1.p	0.359969	0.778967	0.221033
Sphmag06G041500.1.p	Sphmag12G058100.1.p	0.351116	0.774	0.226
Sphmag06G080600.1.p	Sphmag12G097700.1.p	0.73011	0.000959435	0.999041
Sphmag07G075400.1.p	Sphmag12G033900.1.p	0.530515	0.440257	0.559743
Sphmag17G014500.1.p	Sphmag19G044200.1.p	0.825363	5.9486e-06	0.999994
Sphmag17G007400.1.p	Sphmag19G013500.1.p	0.511007	0.532198	0.467802
Sphmag06G022800.1.p	Sphmag07G055400.1.p	0.465666	0.687764	0.312236
Sphmag02G191300.1.p	Sphmag05G057400.1.p	0.373702	0.783005	0.216995
Sphmag01G149300.1.p	Sphmag02G112100.1.p	0.495487	0.595356	0.404644
Sphmag04G092400.1.p	Sphmag11G082000.1.p	0.38562	0.783003	0.216997
Sphmag16G008200.1.p	Sphmag17G062800.1.p	0.59473	0.139979	0.860021
Sphmag06G101000.1.p	Sphmag07G079400.1.p	0.392575	0.781503	0.218497
Sphmag01G091600.1.p	Sphmag02G070000.1.p	0.633966	0.0452109	0.954789
Sphmag13G126100.1.p	Sphmag14G087700.1.p	0.385236	0.783054	0.216946
Sphmag03G044100.1.p	Sphmag18G054000.1.p	0.466223	0.686379	0.313621
Sphmag02G017100.1.p	Sphmag08G033600.1.p	0.367995	0.781857	0.218143
Sphmag02G092300.1.p	Sphmag05G050600.1.p	0.327103	0.750352	0.249648
Sphmag01G099100.1.p	Sphmag05G051500.1.p	0.635537	0.042947	0.957053
Sphmag01G011900.1.p	Sphmag05G054500.1.p	0.403366	0.776944	0.223056
Sphmag02G041500.1.p	Sphmag08G141300.1.p	0.345884	0.770153	0.229847
Sphmag13G059700.1.p	Sphmag14G065400.1.p	0.765542	0.000167006	0.999833
Sphmag12G006900.1.p	Sphmag18G094900.1.p	0.493855	0.601406	0.398594
Sphmag02G052700.1.p	Sphmag08G052800.1.p	0.533806	0.423746	0.576254
Sphmag06G062900.1.p	Sphmag07G072800.1.p	0.298032	0.698251	0.301749
Sphmag10G004700.1.p	Sphmag15G084800.1.p	0.851782	1.17063e-06	0.999999
Sphmag09G081200.1.p	Sphmag12G079200.1.p	0.921759	1.00461e-08	1
Sphmag09G096400.1.p	Sphmag12G063300.1.p	0.759525	0.000227435	0.999773
Sphmag02G053600.1.p	Sphmag08G014400.1.p	0.399836	0.77874	0.22126
Sphmag14G049700.1.p	Sphmag18G098900.1.p	0.0533869	0.00286897	0.997131
Sphmag03G128500.1.p	Sphmag07G022000.1.p	0.470875	0.67432	0.32568
Sphmag06G029400.1.p	Sphmag07G057000.1.p	0.498191	0.585081	0.414919
Sphmag03G063800.1.p	Sphmag18G036000.1.p	1.16193	5.51093e-18	1
Sphmag06G124400.1.p	Sphmag09G020100.1.p	0.375182	0.78318	0.21682
Sphmag03G059300.1.p	Sphmag13G116600.1.p	0.312701	0.728119	0.271881
Sphmag09G091700.1.p	Sphmag12G052300.1.p	0.975995	1.60061e-10	1
Sphmag06G025600.1.p	Sphmag09G085300.1.p	0.713258	0.0020757	0.997924
Sphmag14G059000.1.p	Sphmag18G053500.1.p	0.84127	2.26043e-06	0.999998
Sphmag04G035000.1.p	Sphmag11G021800.1.p	0.516614	0.507026	0.492974
Sphmag02G048200.1.p	Sphmag08G071500.1.p	0.308399	0.720157	0.279843
Sphmag06G044800.1.p	Sphmag07G094900.1.p	0.963895	4.17041e-10	1
Sphmag11G034100.1.p	Sphmag15G092100.1.p	0.719486	0.00156773	0.998432
Sphmag04G098700.1.p	Sphmag15G081100.1.p	0.218198	0.386508	0.613492
Sphmag04G112700.1.p	Sphmag11G116000.1.p	1.20128	8.00542e-20	1
Sphmag02G102500.1.p	Sphmag05G118300.1.p	0.73174	0.000888589	0.999111
Sphmag04G046900.1.p	Sphmag15G045800.1.p	1.08091	1.73991e-14	1
Sphmag01G022100.1.p	Sphmag05G015600.1.p	0.689449	0.00577512	0.994225
Sphmag10G035400.1.p	Sphmag15G078000.1.p	0.312701	0.728119	0.271881
Sphmag10G039100.1.p	Sphmag15G089800.1.p	0.408989	0.77346	0.22654
Sphmag13G007600.1.p	Sphmag14G015900.1.p	0.723941	0.00127836	0.998722
Sphmag06G055000.1.p	Sphmag09G071400.1.p	0.647513	0.0286264	0.971374
Sphmag11G116900.1.p	Sphmag15G005300.1.p	0.59635	0.134427	0.865573
Sphmag05G126300.1.p	Sphmag08G029900.1.p	0.852632	1.10923e-06	0.999999
Sphmag03G108200.1.p	Sphmag14G030400.1.p	0.798165	2.87575e-05	0.999971
Sphmag06G041400.1.p	Sphmag07G097100.1.p	0.550607	0.337691	0.662309
Sphmag01G134900.1.p	Sphmag02G063800.1.p	0.559614	0.29204	0.70796
Sphmag14G078900.1.p	Sphmag18G043900.1.p	0.848798	1.41312e-06	0.999999
Sphmag09G019900.1.p	Sphmag12G101000.1.p	0.433426	0.748722	0.251278
Sphmag04G091900.1.p	Sphmag10G080700.1.p	0.977908	1.37328e-10	1
Sphmag02G032000.1.p	Sphmag08G032400.1.p	0.510159	0.535899	0.464101
Sphmag11G008200.1.p	Sphmag15G082000.1.p	0.305354	0.714129	0.285871
Sphmag04G029500.1.p	Sphmag15G073100.1.p	0.399686	0.778809	0.221191
Sphmag04G085800.1.p	Sphmag11G107400.1.p	0.432204	0.750357	0.249643
Sphmag04G077200.1.p	Sphmag10G086800.1.p	0.57338	0.22612	0.77388
Sphmag04G062000.1.p	Sphmag15G085800.1.p	0.872957	2.97311e-07	1
Sphmag06G107300.1.p	Sphmag12G090700.1.p	0.393518	0.781214	0.218786
Sphmag03G093900.1.p	Sphmag14G041900.1.p	0.652464	0.0240363	0.975964
Sphmag04G127100.1.p	Sphmag10G071500.1.p	0.614373	0.0825812	0.917419
Sphmag02G170200.1.p	Sphmag05G138900.1.p	0.783918	6.30992e-05	0.999937
Sphmag04G051700.1.p	Sphmag11G050300.1.p	0.689486	0.00576621	0.994234
Sphmag03G104500.1.p	Sphmag13G073500.1.p	1.24441	6.11e-22	1
Sphmag01G139400.1.p	Sphmag02G055000.1.p	0.414361	0.769393	0.230607
Sphmag03G119200.1.p	Sphmag13G016300.1.p	0.620927	0.0680564	0.931944
Sphmag01G126900.1.p	Sphmag05G124900.1.p	0.396758	0.780062	0.219938
Sphmag13G077200.1.p	Sphmag14G039300.1.p	1.1018	2.36964e-15	1
Sphmag07G098300.1.p	Sphmag09G072900.1.p	0.57996	0.197155	0.802845
Sphmag17G010000.1.p	Sphmag19G029200.1.p	0.338591	0.763613	0.236387
Sphmag04G088300.1.p	Sphmag15G011700.1.p	0.501524	0.571982	0.428018
Sphmag07G101900.1.p	Sphmag09G033900.1.p	0.521652	0.483481	0.516519
Sphmag01G058300.1.p	Sphmag02G121800.1.p	0.499476	0.58009	0.41991
Sphmag03G004300.1.p	Sphmag14G063100.1.p	0.540626	0.389004	0.610996
Sphmag14G075500.1.p	Sphmag18G039400.1.p	0.685996	0.00665451	0.993345
Sphmag06G116400.1.p	Sphmag12G120600.1.p	0.568674	0.247948	0.752052
Sphmag07G130100.1.p	Sphmag09G001000.1.p	0.452274	0.717502	0.282498
Sphmag02G091600.1.p	Sphmag08G096500.1.p	0.563222	0.274198	0.725802
Sphmag02G101300.1.p	Sphmag08G055100.1.p	0.403011	0.777138	0.222862
Sphmag17G035200.1.p	Sphmag19G012500.1.p	0.4856	0.630218	0.369782
Sphmag01G016700.1.p	Sphmag05G026000.1.p	0.611513	0.0896164	0.910384
Sphmag02G065200.1.p	Sphmag05G053300.1.p	0.444775	0.731323	0.268677
Sphmag02G017300.1.p	Sphmag05G123700.1.p	0.979695	1.18958e-10	1
Sphmag06G065200.1.p	Sphmag12G032900.1.p	0.606541	0.102897	0.897103
Sphmag03G006500.1.p	Sphmag18G076700.1.p	0.546723	0.357653	0.642347
Sphmag02G148800.1.p	Sphmag05G019400.1.p	0.935329	3.7007e-09	1
Sphmag16G017100.1.p	Sphmag17G066500.1.p	0.992304	4.2677e-11	1
Sphmag10G037400.1.p	Sphmag15G054900.1.p	0.374258	0.783076	0.216924
Sphmag02G028700.1.p	Sphmag05G143200.1.p	0.735504	0.000743339	0.999257
Sphmag02G084100.1.p	Sphmag08G079400.1.p	0.562379	0.27834	0.72166
Sphmag02G105500.1.p	Sphmag08G087400.1.p	0.851044	1.22656e-06	0.999999
Sphmag06G142400.1.p	Sphmag09G001800.1.p	0.418986	0.765295	0.234705
Sphmag01G174700.1.p	Sphmag02G200700.1.p	0.432888	0.749447	0.250553
Sphmag13G007400.1.p	Sphmag14G015700.1.p	0.696463	0.00430755	0.995692
Sphmag09G056300.1.p	Sphmag12G047600.1.p	0.427712	0.755988	0.244012
Sphmag04G057600.1.p	Sphmag11G041500.1.p	0.548696	0.347502	0.652498
Sphmag14G037100.1.p	Sphmag18G025900.1.p	0.563325	0.273696	0.726304
Sphmag07G070000.1.p	Sphmag12G062000.1.p	0.388092	0.782597	0.217403
Sphmag10G040200.1.p	Sphmag15G040600.1.p	0.294322	0.68943	0.31057
Sphmag04G009900.1.p	Sphmag15G094700.1.p	0.531768	0.433993	0.566007
Sphmag10G009700.1.p	Sphmag15G082400.1.p	0.418159	0.766069	0.233931
Sphmag01G005400.1.p	Sphmag05G058500.1.p	0.504269	0.560846	0.439154
Sphmag07G056400.1.p	Sphmag09G085900.1.p	0.616877	0.0767723	0.923228
Sphmag03G121300.1.p	Sphmag13G035900.1.p	0.514034	0.518752	0.481248
Sphmag01G019800.1.p	Sphmag02G163700.1.p	1.00841	1.11737e-11	1
Sphmag06G015300.1.p	Sphmag07G039100.1.p	0.484191	0.634841	0.365159
Sphmag10G014600.1.p	Sphmag11G067100.1.p	0.34665	0.77076	0.22924
Sphmag06G093200.1.p	Sphmag09G013300.1.p	0.498112	0.585386	0.414614
Sphmag17G016400.1.p	Sphmag19G008000.1.p	0.258336	0.574175	0.425825
Sphmag04G011600.1.p	Sphmag11G005400.1.p	0.504931	0.558111	0.441889
Sphmag16G028200.1.p	Sphmag19G015700.1.p	0.732629	0.000852067	0.999148
Sphmag14G023100.1.p	Sphmag18G011500.1.p	1.03045	1.68637e-12	1
Sphmag10G026400.1.p	Sphmag11G026000.1.p	0.35836	0.778205	0.221795
Sphmag09G034800.1.p	Sphmag12G119200.1.p	0.743548	0.000504333	0.999496
Sphmag17G061300.1.p	Sphmag19G052200.1.p	0.338406	0.763428	0.236572
Sphmag07G060200.1.p	Sphmag09G081500.1.p	0.359058	0.778543	0.221457
Sphmag10G031300.1.p	Sphmag11G063400.1.p	0.313062	0.728758	0.271242
Sphmag03G028000.1.p	Sphmag18G075000.1.p	0.561619	0.282089	0.717911
Sphmag13G083100.1.p	Sphmag14G056500.1.p	0.380754	0.783394	0.216606
Sphmag04G103700.1.p	Sphmag11G066900.1.p	0.616108	0.0785214	0.921479
Sphmag13G046900.1.p	Sphmag18G011500.1.p	1.17287	1.73458e-18	1
Sphmag11G038200.1.p	Sphmag15G049600.1.p	0.352706	0.775032	0.224968
Sphmag09G029000.1.p	Sphmag12G084500.1.p	0.306112	0.715662	0.284338
Sphmag07G093400.1.p	Sphmag09G046100.1.p	0.621616	0.0666543	0.933346
Sphmag06G092000.1.p	Sphmag09G046000.1.p	0.418791	0.76548	0.23452
Sphmag01G068100.1.p	Sphmag02G092200.1.p	0.64673	0.0294172	0.970583
Sphmag04G076400.1.p	Sphmag11G053200.1.p	0.34178	0.766645	0.233355
Sphmag06G015600.1.p	Sphmag12G017100.1.p	0.383041	0.783278	0.216722
Sphmag10G043600.1.p	Sphmag15G059100.1.p	0.408069	0.774084	0.225916
Sphmag06G086700.1.p	Sphmag07G105400.1.p	0.327619	0.751028	0.248972
Sphmag01G110000.1.p	Sphmag08G079700.1.p	0.615653	0.0795712	0.920429
Sphmag06G100400.1.p	Sphmag07G115200.1.p	0.642826	0.0336494	0.966351
Sphmag07G080800.1.p	Sphmag12G054100.1.p	0.42997	0.753231	0.246769
Sphmag05G115500.1.p	Sphmag08G025400.1.p	0.926326	7.19849e-09	1
Sphmag04G039800.1.p	Sphmag15G057300.1.p	0.324167	0.746347	0.253653
Sphmag13G014000.1.p	Sphmag18G098500.1.p	0.985982	7.15418e-11	1
Sphmag03G039500.1.p	Sphmag13G089800.1.p	0.345239	0.769631	0.230369
Sphmag01G017900.1.p	Sphmag02G187000.1.p	0.503232	0.56509	0.43491
Sphmag13G066000.1.p	Sphmag18G014200.1.p	0.616759	0.07704	0.92296
Sphmag03G037500.1.p	Sphmag14G049700.1.p	0.429684	0.753588	0.246412
Sphmag05G088100.1.p	Sphmag08G111200.1.p	0.509488	0.538812	0.461188
Sphmag01G119000.1.p	Sphmag05G060700.1.p	0.507419	0.54768	0.45232
Sphmag10G011500.1.p	Sphmag11G005400.1.p	0.563044	0.275074	0.724926
Sphmag05G056700.1.p	Sphmag08G040400.1.p	0.119503	0.0372683	0.962732
Sphmag16G031100.1.p	Sphmag19G012100.1.p	1.20373	6.11211e-20	1
Sphmag05G129300.1.p	Sphmag08G142000.1.p	0.100055	0.0187919	0.981208
Sphmag04G071800.1.p	Sphmag11G031200.1.p	0.801503	2.38284e-05	0.999976
Sphmag01G116600.1.p	Sphmag05G046300.1.p	0.43051	0.75255	0.24745
Sphmag09G101900.1.p	Sphmag18G097700.1.p	0.369617	0.78226	0.21774
Sphmag10G023300.1.p	Sphmag11G042400.1.p	0.839302	2.55262e-06	0.999997
Sphmag16G030800.1.p	Sphmag19G012500.1.p	0.353395	0.775461	0.224539
Sphmag01G118100.1.p	Sphmag02G194200.1.p	0.523939	0.472529	0.527471
Sphmag09G073600.1.p	Sphmag12G029400.1.p	0.480289	0.647189	0.352811
Sphmag04G090900.1.p	Sphmag11G113500.1.p	0.382256	0.783331	0.216669
Sphmag04G011300.1.p	Sphmag11G005300.1.p	0.497234	0.588752	0.411248
Sphmag07G060800.1.p	Sphmag18G014600.1.p	0.511749	0.528933	0.471067
Sphmag06G032200.1.p	Sphmag07G098500.1.p	0.474274	0.664953	0.335047
Sphmag04G064800.1.p	Sphmag15G092100.1.p	0.834613	3.40287e-06	0.999997
Sphmag16G018900.1.p	Sphmag17G064800.1.p	0.454756	0.712492	0.287508
Sphmag06G096900.1.p	Sphmag07G102500.1.p	0.366309	0.781375	0.218625
Sphmag04G060100.1.p	Sphmag15G083500.1.p	0.534701	0.419223	0.580777
Sphmag07G010800.1.p	Sphmag13G004200.1.p	0.72313	0.00132705	0.998673
Sphmag07G079600.1.p	Sphmag18G008400.1.p	0.234023	0.465997	0.534003
Sphmag09G008000.1.p	Sphmag12G091000.1.p	0.329844	0.753858	0.246142
Sphmag01G155700.1.p	Sphmag02G164000.1.p	0.429796	0.753449	0.246551
Sphmag07G077800.1.p	Sphmag09G057200.1.p	0.461356	0.698073	0.301927
Sphmag04G062800.1.p	Sphmag15G086500.1.p	0.743929	0.000495046	0.999505
Sphmag05G092300.1.p	Sphmag08G056700.1.p	0.35535	0.776612	0.223388
Sphmag01G043900.1.p	Sphmag02G139600.1.p	0.500711	0.575224	0.424776
Sphmag01G194800.1.p	Sphmag02G160800.1.p	0.385209	0.783057	0.216943
Sphmag02G044600.1.p	Sphmag08G056600.1.p	0.255196	0.561481	0.438519
Sphmag16G076500.1.p	Sphmag17G092600.1.p	0.394004	0.781057	0.218943
Sphmag01G077500.1.p	Sphmag08G038000.1.p	0.508601	0.542633	0.457367
Sphmag13G111100.1.p	Sphmag18G058800.1.p	0.487437	0.624064	0.375936
Sphmag03G041200.1.p	Sphmag13G098800.1.p	0.842444	2.1018e-06	0.999998
Sphmag05G051200.1.p	Sphmag08G084200.1.p	0.434777	0.746861	0.253139
Sphmag06G058400.1.p	Sphmag07G045300.1.p	0.573851	0.223984	0.776016
Sphmag17G056300.1.p	Sphmag19G083700.1.p	0.762852	0.000191851	0.999808
Sphmag16G066700.1.p	Sphmag19G052300.1.p	0.819772	8.29079e-06	0.999992
Sphmag01G158600.1.p	Sphmag05G042900.1.p	0.446348	0.728584	0.271416
Sphmag02G094500.1.p	Sphmag05G065300.1.p	0.447394	0.726716	0.273284
Sphmag11G002400.1.p	Sphmag15G087900.1.p	0.579937	0.197253	0.802747
Sphmag05G093000.1.p	Sphmag08G056800.1.p	0.887941	1.08706e-07	1
Sphmag06G073000.1.p	Sphmag12G065500.1.p	0.391199	0.781888	0.218112
Sphmag02G206800.1.p	Sphmag05G012300.1.p	0.309572	0.722392	0.277608
Sphmag02G102500.1.p	Sphmag08G037400.1.p	1.05073	2.79655e-13	1
Sphmag03G022800.1.p	Sphmag18G062600.1.p	0.474284	0.664925	0.335075
Sphmag13G073800.1.p	Sphmag14G037400.1.p	0.553898	0.320877	0.679123
Sphmag17G021300.1.p	Sphmag19G010600.1.p	0.320858	0.741517	0.258483
Sphmag05G067400.1.p	Sphmag08G082900.1.p	0.443586	0.73334	0.26666
Sphmag09G089900.1.p	Sphmag12G043100.1.p	0.342944	0.767685	0.232315
Sphmag10G008700.1.p	Sphmag15G082000.1.p	0.320357	0.740757	0.259243
Sphmag10G060800.1.p	Sphmag15G085900.1.p	0.253753	0.555509	0.444491
Sphmag06G018800.1.p	Sphmag07G037200.1.p	0.635259	0.0433402	0.95666
Sphmag17G031700.1.p	Sphmag19G039800.1.p	0.697944	0.00404537	0.995955
Sphmag04G102200.1.p	Sphmag15G057800.1.p	0.758733	0.000236784	0.999763
Sphmag02G050400.1.p	Sphmag05G137500.1.p	0.815434	1.0696e-05	0.999989
Sphmag17G091200.1.p	Sphmag19G084200.1.p	0.737024	0.000691247	0.999309
Sphmag02G048600.1.p	Sphmag05G092300.1.p	0.37577	0.783236	0.216764
Sphmag01G114300.1.p	Sphmag02G081400.1.p	0.657396	0.0201168	0.979883
Sphmag06G079600.1.p	Sphmag09G007900.1.p	0.424466	0.759697	0.240303
Sphmag01G148000.1.p	Sphmag02G148200.1.p	0.742969	0.00051876	0.999481
Sphmag13G019600.1.p	Sphmag14G047800.1.p	0.579702	0.198252	0.801748
Sphmag02G018000.1.p	Sphmag08G004400.1.p	0.519726	0.492577	0.507423
Sphmag03G099900.1.p	Sphmag14G032400.1.p	0.560706	0.28661	0.71339
Sphmag06G033900.1.p	Sphmag07G060400.1.p	0.430501	0.752562	0.247438
Sphmag01G131700.1.p	Sphmag02G131500.1.p	0.389229	0.782364	0.217636
Sphmag17G046500.1.p	Sphmag19G065400.1.p	0.106403	0.0236585	0.976342
Sphmag06G040400.1.p	Sphmag09G088400.1.p	0.319277	0.739089	0.260911
Sphmag07G047900.1.p	Sphmag09G091300.1.p	0.670777	0.0121744	0.987826
Sphmag07G100400.1.p	Sphmag09G076300.1.p	1.23315	2.23526e-21	1
Sphmag02G014300.1.p	Sphmag08G020500.1.p	0.397263	0.779861	0.220139
Sphmag03G051000.1.p	Sphmag18G034700.1.p	0.34651	0.770651	0.229349
Sphmag06G086700.1.p	Sphmag09G007300.1.p	0.327068	0.750305	0.249695
Sphmag02G024200.1.p	Sphmag05G138100.1.p	1.20683	4.33714e-20	1
Sphmag02G080000.1.p	Sphmag08G050600.1.p	0.850347	1.2817e-06	0.999999
Sphmag10G067200.1.p	Sphmag15G067700.1.p	0.335095	0.759971	0.240029
Sphmag01G138500.1.p	Sphmag02G045300.1.p	0.638406	0.0390579	0.960942
Sphmag06G142200.1.p	Sphmag18G088200.1.p	0.225011	0.421251	0.578749
Sphmag06G106400.1.p	Sphmag07G116600.1.p	0.501061	0.573831	0.426169
Sphmag04G063800.1.p	Sphmag10G025600.1.p	0.403658	0.776783	0.223217
Sphmag16G099600.1.p	Sphmag19G093600.1.p	0.534179	0.421862	0.578138
Sphmag06G104000.1.p	Sphmag12G091200.1.p	0.368322	0.781943	0.218057
Sphmag01G068200.1.p	Sphmag05G050600.1.p	0.35083	0.773807	0.226193
Sphmag02G156100.1.p	Sphmag05G136800.1.p	0.190497	0.247285	0.752715
Sphmag04G140600.1.p	Sphmag15G033500.1.p	0.723728	0.00129099	0.998709
Sphmag01G192500.1.p	Sphmag05G026400.1.p	0.528734	0.4491	0.5509
Sphmag04G094800.1.p	Sphmag15G008900.1.p	0.395077	0.780691	0.219309
Sphmag13G096000.1.p	Sphmag18G087300.1.p	0.464775	0.689954	0.310046
Sphmag11G050800.1.p	Sphmag15G076200.1.p	0.377791	0.783369	0.216631
Sphmag02G109800.1.p	Sphmag05G078600.1.p	0.365006	0.780957	0.219043
Sphmag10G035500.1.p	Sphmag15G078200.1.p	0.383085	0.783274	0.216726
Sphmag14G084300.1.p	Sphmag18G047400.1.p	0.252403	0.549843	0.450157
Sphmag04G049400.1.p	Sphmag10G032600.1.p	1.15348	1.32961e-17	1
Sphmag07G053300.1.p	Sphmag09G099400.1.p	0.408144	0.774033	0.225967
Sphmag10G068900.1.p	Sphmag15G064200.1.p	0.385513	0.783018	0.216982
Sphmag09G058500.1.p	Sphmag12G088800.1.p	0.0720943	0.00633062	0.993669
Sphmag07G007700.1.p	Sphmag13G127200.1.p	0.0842676	0.0103135	0.989687
Sphmag06G056700.1.p	Sphmag09G041500.1.p	0.884571	1.36662e-07	1
Sphmag06G051800.1.p	Sphmag12G096600.1.p	0.355089	0.776464	0.223536
Sphmag01G095300.1.p	Sphmag02G079800.1.p	0.953786	9.14396e-10	1
Sphmag01G022300.1.p	Sphmag05G016300.1.p	0.567169	0.255099	0.744901
Sphmag03G101600.1.p	Sphmag14G035500.1.p	0.115433	0.0324617	0.967538
Sphmag11G005600.1.p	Sphmag15G095300.1.p	0.741528	0.000556401	0.999444
Sphmag05G143700.1.p	Sphmag08G002700.1.p	0.0838427	0.010143	0.989857
Sphmag10G037400.1.p	Sphmag11G012000.1.p	0.524567	0.469495	0.530505
Sphmag04G046000.1.p	Sphmag15G059100.1.p	0.604947	0.107445	0.892555
Sphmag10G050300.1.p	Sphmag15G069800.1.p	0.628758	0.0534341	0.946566
Sphmag02G015400.1.p	Sphmag08G067900.1.p	0.305473	0.714372	0.285628
Sphmag01G094400.1.p	Sphmag02G057100.1.p	0.825666	5.84158e-06	0.999994
Sphmag06G142400.1.p	Sphmag07G127900.1.p	0.498807	0.582698	0.417302
Sphmag04G059300.1.p	Sphmag15G081400.1.p	0.579537	0.198957	0.801043
Sphmag04G151000.1.p	Sphmag11G118600.1.p	0.370435	0.782439	0.217561
Sphmag05G091500.1.p	Sphmag08G048400.1.p	0.413494	0.770099	0.229901
Sphmag17G102700.1.p	Sphmag19G092800.1.p	0.810515	1.42345e-05	0.999986
Sphmag06G111400.1.p	Sphmag12G087500.1.p	0.321739	0.742836	0.257164
Sphmag07G093200.1.p	Sphmag12G081800.1.p	0.353749	0.775676	0.224324
Sphmag05G135000.1.p	Sphmag08G045500.1.p	0.336638	0.76162	0.23838
Sphmag11G077400.1.p	Sphmag15G062000.1.p	0.714137	0.00199568	0.998004
Sphmag16G055000.1.p	Sphmag17G042300.1.p	0.432301	0.750228	0.249772
Sphmag02G043400.1.p	Sphmag05G085000.1.p	0.397922	0.779588	0.220412
Sphmag16G012600.1.p	Sphmag19G009600.1.p	1.02198	3.5134e-12	1
Sphmag09G009800.1.p	Sphmag18G084700.1.p	0.800872	2.46923e-05	0.999975
Sphmag02G136800.1.p	Sphmag05G032100.1.p	0.562754	0.276494	0.723506
Sphmag02G042900.1.p	Sphmag08G002200.1.p	0.503338	0.564658	0.435342
Sphmag02G075600.1.p	Sphmag08G088400.1.p	0.479723	0.648926	0.351074
Sphmag01G173800.1.p	Sphmag05G061400.1.p	0.250359	0.541128	0.458872
Sphmag06G057900.1.p	Sphmag09G093000.1.p	0.443646	0.733239	0.266761
Sphmag11G101600.1.p	Sphmag15G073500.1.p	1.14847	2.23388e-17	1
Sphmag17G037200.1.p	Sphmag19G035400.1.p	0.319968	0.74016	0.25984
Sphmag04G129900.1.p	Sphmag11G085400.1.p	0.664986	0.0151816	0.984818
Sphmag04G016500.1.p	Sphmag15G082000.1.p	0.401773	0.777792	0.222208
Sphmag06G114300.1.p	Sphmag12G088900.1.p	0.529071	0.447433	0.552567
Sphmag14G038600.1.p	Sphmag18G009400.1.p	0.636359	0.0418014	0.958199
Sphmag01G120800.1.p	Sphmag08G004500.1.p	0.903202	3.78244e-08	1
Sphmag01G168700.1.p	Sphmag05G045700.1.p	0.314632	0.731488	0.268512
Sphmag01G110000.1.p	Sphmag02G076600.1.p	0.747476	0.00041599	0.999584
Sphmag05G109600.1.p	Sphmag08G018400.1.p	0.535771	0.4138	0.5862
Sphmag05G100700.1.p	Sphmag08G049500.1.p	0.499542	0.579828	0.420172
Sphmag10G085800.1.p	Sphmag15G057800.1.p	0.579676	0.198365	0.801635
Sphmag05G145600.1.p	Sphmag08G123100.1.p	0.283609	0.660873	0.339127
Sphmag16G054300.1.p	Sphmag19G027300.1.p	0.497312	0.588457	0.411543
Sphmag02G013000.1.p	Sphmag08G117600.1.p	0.338132	0.763154	0.236846
Sphmag05G049500.1.p	Sphmag08G127800.1.p	1.10164	2.40782e-15	1
Sphmag02G032200.1.p	Sphmag08G134000.1.p	0.354924	0.77637	0.22363
Sphmag03G130500.1.p	Sphmag07G019700.1.p	0.409325	0.773227	0.226773
Sphmag01G105200.1.p	Sphmag08G038200.1.p	0.689895	0.00566956	0.99433
Sphmag01G036500.1.p	Sphmag02G153500.1.p	0.363012	0.780241	0.219759
Sphmag01G035700.1.p	Sphmag02G153800.1.p	0.695937	0.00440436	0.995596
Sphmag17G007500.1.p	Sphmag19G013200.1.p	0.405369	0.775792	0.224208
Sphmag01G052700.1.p	Sphmag08G087400.1.p	0.83678	2.98046e-06	0.999997
Sphmag13G007800.1.p	Sphmag18G064700.1.p	0.120991	0.0391703	0.96083
Sphmag10G053200.1.p	Sphmag11G018700.1.p	0.637249	0.0405889	0.959411
Sphmag01G011600.1.p	Sphmag02G204900.1.p	0.737669	0.000670215	0.99933
Sphmag13G049900.1.p	Sphmag18G037400.1.p	0.363928	0.780581	0.219419
Sphmag09G019400.1.p	Sphmag12G077900.1.p	0.343487	0.768158	0.231842
Sphmag02G007700.1.p	Sphmag08G067000.1.p	0.954386	8.73106e-10	1
Sphmag03G074300.1.p	Sphmag13G025400.1.p	0.573289	0.226536	0.773464
Sphmag03G050600.1.p	Sphmag13G115000.1.p	0.498988	0.581991	0.418009
Sphmag04G059900.1.p	Sphmag11G050500.1.p	0.515016	0.514317	0.485683
Sphmag03G072400.1.p	Sphmag13G076100.1.p	0.365521	0.781127	0.218873
Sphmag05G086900.1.p	Sphmag08G079000.1.p	1.08925	7.90973e-15	1
Sphmag09G085900.1.p	Sphmag12G050800.1.p	0.940596	2.49476e-09	1
Sphmag07G085400.1.p	Sphmag09G018900.1.p	0.363866	0.780559	0.219441
Sphmag01G125100.1.p	Sphmag02G022100.1.p	0.481508	0.643403	0.356597
Sphmag02G033900.1.p	Sphmag08G117800.1.p	0.429719	0.753544	0.246456
Sphmag11G057200.1.p	Sphmag15G042900.1.p	0.381284	0.783378	0.216622
Sphmag02G006500.1.p	Sphmag08G037200.1.p	1.22164	8.26736e-21	1
Sphmag06G072100.1.p	Sphmag07G070000.1.p	0.447936	0.725732	0.274268
Sphmag10G029300.1.p	Sphmag15G056100.1.p	0.446829	0.727729	0.272271
Sphmag02G101500.1.p	Sphmag05G078900.1.p	0.353803	0.775709	0.224291
Sphmag04G104200.1.p	Sphmag11G065700.1.p	0.402291	0.777523	0.222477
Sphmag03G096400.1.p	Sphmag13G043000.1.p	0.359449	0.778727	0.221273
Sphmag10G087300.1.p	Sphmag11G039800.1.p	0.388137	0.782589	0.217411
Sphmag07G029800.1.p	Sphmag14G008200.1.p	0.406658	0.774999	0.225001
Sphmag01G043000.1.p	Sphmag02G206600.1.p	0.187269	0.23224	0.76776
Sphmag04G072300.1.p	Sphmag15G038300.1.p	0.932691	4.50232e-09	1
Sphmag04G082000.1.p	Sphmag11G079800.1.p	0.480621	0.646166	0.353834
Sphmag03G069400.1.p	Sphmag18G024400.1.p	0.399995	0.778665	0.221335
Sphmag04G057400.1.p	Sphmag11G042000.1.p	0.532062	0.432523	0.567477
Sphmag01G181100.1.p	Sphmag02G180800.1.p	0.429427	0.753907	0.246093
Sphmag04G011900.1.p	Sphmag15G095500.1.p	0.609171	0.0957041	0.904296
Sphmag07G106000.1.p	Sphmag09G011000.1.p	0.37947	0.783408	0.216592
Sphmag16G026800.1.p	Sphmag19G034700.1.p	0.58393	0.180664	0.819336
Sphmag04G057200.1.p	Sphmag10G106100.1.p	0.383384	0.78325	0.21675
Sphmag16G063700.1.p	Sphmag17G053500.1.p	0.593387	0.144689	0.855311
Sphmag04G086300.1.p	Sphmag15G069600.1.p	0.558927	0.295477	0.704523
Sphmag16G040000.1.p	Sphmag17G001800.1.p	1.08553	1.12504e-14	1
Sphmag06G008200.1.p	Sphmag12G010600.1.p	0.395929	0.78038	0.21962
Sphmag04G046100.1.p	Sphmag10G043400.1.p	0.532857	0.428528	0.571472
Sphmag10G081000.1.p	Sphmag11G118800.1.p	0.464967	0.689485	0.310515
Sphmag04G006700.1.p	Sphmag11G003400.1.p	0.524032	0.472078	0.527922
Sphmag10G056600.1.p	Sphmag11G077400.1.p	1.03017	1.7276e-12	1
Sphmag01G087000.1.p	Sphmag05G100700.1.p	0.568526	0.248644	0.751356
Sphmag02G083700.1.p	Sphmag05G131200.1.p	0.461895	0.696824	0.303176
Sphmag11G015800.1.p	Sphmag15G078900.1.p	0.349562	0.772929	0.227071
Sphmag02G125200.1.p	Sphmag05G018700.1.p	0.349675	0.773009	0.226991
Sphmag03G075100.1.p	Sphmag13G070700.1.p	0.489973	0.615324	0.384676
Sphmag16G038500.1.p	Sphmag17G021100.1.p	1.14261	4.07555e-17	1
Sphmag10G054800.1.p	Sphmag15G074300.1.p	0.50981	0.537417	0.462583
Sphmag01G144700.1.p	Sphmag02G100500.1.p	0.348476	0.772146	0.227854
Sphmag09G078800.1.p	Sphmag12G034400.1.p	0.954831	8.43688e-10	1
Sphmag03G023200.1.p	Sphmag13G111800.1.p	0.721208	0.00144929	0.998551
Sphmag17G082600.1.p	Sphmag19G055300.1.p	0.580195	0.196157	0.803843
Sphmag02G051600.1.p	Sphmag05G147200.1.p	0.541237	0.385871	0.614129
Sphmag16G009800.1.p	Sphmag19G038800.1.p	0.575325	0.217357	0.782643
Sphmag04G130300.1.p	Sphmag10G104300.1.p	0.357036	0.777532	0.222468
Sphmag03G114600.1.p	Sphmag13G044400.1.p	0.3869	0.78281	0.21719
Sphmag12G009800.1.p	Sphmag18G095800.1.p	0.619638	0.0707425	0.929258
Sphmag04G095300.1.p	Sphmag11G106900.1.p	0.381697	0.783361	0.216639
Sphmag07G065700.1.p	Sphmag12G055200.1.p	0.350157	0.773346	0.226654
Sphmag11G015500.1.p	Sphmag15G093900.1.p	0.552569	0.32765	0.67235
Sphmag02G057600.1.p	Sphmag05G093300.1.p	0.375763	0.783236	0.216764
Sphmag06G126200.1.p	Sphmag07G087100.1.p	0.197087	0.279105	0.720895
Sphmag07G058900.1.p	Sphmag12G036400.1.p	1.19503	1.59013e-19	1
Sphmag10G032000.1.p	Sphmag15G072700.1.p	0.136054	0.0634072	0.936593
Sphmag01G025200.1.p	Sphmag02G162300.1.p	0.601086	0.119049	0.880951
Sphmag10G039900.1.p	Sphmag11G065800.1.p	0.571244	0.235919	0.764081
Sphmag06G022800.1.p	Sphmag09G083100.1.p	0.697866	0.00405888	0.995941
Sphmag10G098300.1.p	Sphmag15G026900.1.p	0.230135	0.446912	0.553088
Sphmag07G110300.1.p	Sphmag12G112500.1.p	0.288014	0.673184	0.326816
Sphmag07G030000.1.p	Sphmag13G037100.1.p	0.814262	1.14531e-05	0.999989
Sphmag16G025900.1.p	Sphmag19G025100.1.p	0.511196	0.531366	0.468634
Sphmag07G077600.1.p	Sphmag09G057800.1.p	0.952698	9.94225e-10	1
Sphmag07G059300.1.p	Sphmag09G088100.1.p	0.42187	0.762452	0.237548
Sphmag16G075600.1.p	Sphmag19G060300.1.p	0.371579	0.782665	0.217335
Sphmag01G083300.1.p	Sphmag02G088500.1.p	0.469206	0.678746	0.321254
Sphmag01G183900.1.p	Sphmag05G007800.1.p	0.432338	0.75018	0.24982
Sphmag01G089100.1.p	Sphmag02G069400.1.p	0.425456	0.758598	0.241402
Sphmag04G096100.1.p	Sphmag11G098300.1.p	0.756119	0.000270306	0.99973
Sphmag07G079600.1.p	Sphmag09G035500.1.p	0.232048	0.456349	0.543651
Sphmag04G129100.1.p	Sphmag10G103000.1.p	0.40429	0.776425	0.223575
Sphmag16G021800.1.p	Sphmag17G066000.1.p	0.822362	7.11269e-06	0.999993
Sphmag04G100600.1.p	Sphmag11G069200.1.p	0.464112	0.691563	0.308437
Sphmag04G151500.1.p	Sphmag11G119000.1.p	0.268809	0.613468	0.386532
Sphmag04G107700.1.p	Sphmag11G096000.1.p	0.35038	0.7735	0.2265
Sphmag01G076300.1.p	Sphmag08G048100.1.p	0.471505	0.672619	0.327381
Sphmag01G069900.1.p	Sphmag05G122900.1.p	0.674076	0.0107114	0.989289
Sphmag16G021600.1.p	Sphmag19G058400.1.p	0.441522	0.73673	0.26327
Sphmag04G003800.1.p	Sphmag11G004600.1.p	0.875877	2.4495e-07	1
Sphmag06G130300.1.p	Sphmag07G110300.1.p	0.441843	0.736212	0.263788
Sphmag06G072400.1.p	Sphmag09G049300.1.p	0.622459	0.06497	0.93503
Sphmag13G117200.1.p	Sphmag18G005900.1.p	0.688918	0.0059031	0.994097
Sphmag04G072300.1.p	Sphmag11G103400.1.p	0.7353	0.0007506	0.999249
Sphmag01G131900.1.p	Sphmag05G074900.1.p	0.609516	0.0947889	0.905211
Sphmag03G137500.1.p	Sphmag13G007300.1.p	0.889966	9.46628e-08	1
Sphmag06G099700.1.p	Sphmag09G064300.1.p	0.349898	0.773166	0.226834
Sphmag04G059400.1.p	Sphmag15G081600.1.p	0.631707	0.0486397	0.95136
Sphmag04G069900.1.p	Sphmag11G052100.1.p	0.492751	0.605431	0.394569
Sphmag02G048100.1.p	Sphmag08G052200.1.p	0.530442	0.440623	0.559377
Sphmag05G068300.1.p	Sphmag08G059700.1.p	0.491392	0.610312	0.389688
Sphmag16G092200.1.p	Sphmag19G086900.1.p	0.400309	0.778516	0.221484
Sphmag01G098800.1.p	Sphmag02G067200.1.p	0.797119	3.04934e-05	0.99997
Sphmag05G118400.1.p	Sphmag08G038000.1.p	0.56141	0.283122	0.716878
Sphmag06G104400.1.p	Sphmag12G091500.1.p	0.87542	2.5251e-07	1
Sphmag02G109600.1.p	Sphmag08G086800.1.p	0.840379	2.38846e-06	0.999998
Sphmag16G053400.1.p	Sphmag17G058100.1.p	0.337309	0.762316	0.237684
Sphmag05G146300.1.p	Sphmag08G098600.1.p	0.861993	6.09059e-07	0.999999
Sphmag07G128300.1.p	Sphmag12G119000.1.p	0.870709	3.44852e-07	1
Sphmag16G095400.1.p	Sphmag17G099200.1.p	0.556295	0.308715	0.691285
Sphmag16G042200.1.p	Sphmag17G074300.1.p	0.550711	0.337159	0.662841
Sphmag07G113700.1.p	Sphmag09G065000.1.p	0.4235	0.760744	0.239256
Sphmag10G044500.1.p	Sphmag15G051600.1.p	0.47222	0.67067	0.32933
Sphmag03G080000.1.p	Sphmag14G043400.1.p	0.426336	0.757597	0.242403
Sphmag16G023300.1.p	Sphmag17G071100.1.p	0.855602	9.18279e-07	0.999999
Sphmag01G057800.1.p	Sphmag02G141000.1.p	0.529345	0.446075	0.553925
Sphmag04G130400.1.p	Sphmag11G087400.1.p	0.391297	0.781862	0.218138
Sphmag07G127900.1.p	Sphmag09G001800.1.p	0.368321	0.781943	0.218057
Sphmag02G084800.1.p	Sphmag08G078800.1.p	0.506404	0.551966	0.448034
Sphmag11G049800.1.p	Sphmag15G098600.1.p	0.602386	0.115049	0.884951
Sphmag06G086700.1.p	Sphmag18G045300.1.p	1.02368	3.0347e-12	1
Sphmag07G016800.1.p	Sphmag13G023500.1.p	0.350726	0.773736	0.226264
Sphmag16G013100.1.p	Sphmag17G026700.1.p	0.440634	0.738145	0.261855
Sphmag04G032100.1.p	Sphmag15G071300.1.p	0.534976	0.417831	0.582169
Sphmag13G038400.1.p	Sphmag14G017800.1.p	0.775134	0.000101052	0.999899
Sphmag09G105400.1.p	Sphmag12G008400.1.p	0.49282	0.60518	0.39482
Sphmag10G054300.1.p	Sphmag15G104000.1.p	0.712142	0.0021815	0.997818
Sphmag10G020300.1.p	Sphmag11G003200.1.p	0.36065	0.779271	0.220729
Sphmag13G115400.1.p	Sphmag14G104600.1.p	0.456896	0.707995	0.292005
Sphmag13G083600.1.p	Sphmag18G044600.1.p	0.484614	0.633462	0.366538
Sphmag03G138800.1.p	Sphmag07G011100.1.p	0.475235	0.662217	0.337783
Sphmag07G085100.1.p	Sphmag12G054200.1.p	0.799837	2.6177e-05	0.999974
Sphmag13G048400.1.p	Sphmag18G096500.1.p	0.324528	0.746853	0.253147
Sphmag13G086700.1.p	Sphmag18G050500.1.p	0.528664	0.449445	0.550555
Sphmag04G115300.1.p	Sphmag15G015000.1.p	0.47573	0.660794	0.339206
Sphmag02G069500.1.p	Sphmag08G058900.1.p	0.635155	0.0434888	0.956511
Sphmag07G015500.1.p	Sphmag13G010600.1.p	0.351621	0.774334	0.225666
Sphmag09G049800.1.p	Sphmag12G098800.1.p	0.87838	2.0729e-07	1
Sphmag02G090500.1.p	Sphmag05G049200.1.p	0.632692	0.0471192	0.952881
Sphmag09G020300.1.p	Sphmag12G101500.1.p	0.822701	6.97071e-06	0.999993
Sphmag10G011700.1.p	Sphmag11G004900.1.p	0.429779	0.75347	0.24653
Sphmag06G013800.1.p	Sphmag09G070400.1.p	0.48732	0.624461	0.375539
Sphmag04G003900.1.p	Sphmag15G056900.1.p	0.160908	0.127607	0.872393
Sphmag04G123600.1.p	Sphmag15G038200.1.p	0.336236	0.761197	0.238803
Sphmag13G061100.1.p	Sphmag14G075400.1.p	0.767526	0.000150678	0.999849
Sphmag04G083800.1.p	Sphmag15G006400.1.p	0.382046	0.783343	0.216657
Sphmag16G102700.1.p	Sphmag17G018400.1.p	0.332718	0.757301	0.242699
Sphmag01G085400.1.p	Sphmag02G085800.1.p	0.30383	0.710988	0.289012
Sphmag03G106900.1.p	Sphmag14G029600.1.p	0.364303	0.780715	0.219285
Sphmag04G050700.1.p	Sphmag15G078000.1.p	0.369817	0.782305	0.217695
Sphmag06G116200.1.p	Sphmag09G028200.1.p	0.459639	0.701981	0.298019
Sphmag09G035000.1.p	Sphmag12G109600.1.p	0.775141	0.000101014	0.999899
Sphmag09G073800.1.p	Sphmag12G064000.1.p	0.328398	0.752036	0.247964
Sphmag03G004200.1.p	Sphmag14G063600.1.p	0.461675	0.697335	0.302665
Sphmag01G136200.1.p	Sphmag02G051900.1.p	0.697481	0.00412583	0.995874
Sphmag10G075900.1.p	Sphmag11G101000.1.p	0.72501	0.00121683	0.998783
Sphmag02G068500.1.p	Sphmag05G079500.1.p	0.330347	0.754478	0.245522
Sphmag02G023900.1.p	Sphmag05G117100.1.p	0.515252	0.513246	0.486754
Sphmag17G010400.1.p	Sphmag19G014100.1.p	0.356182	0.777075	0.222925
Sphmag01G143200.1.p	Sphmag05G140500.1.p	0.342109	0.766943	0.233057
Sphmag02G042000.1.p	Sphmag08G141500.1.p	0.368647	0.782026	0.217974
Sphmag06G127400.1.p	Sphmag12G104100.1.p	0.513426	0.521478	0.478522
Sphmag16G085600.1.p	Sphmag19G082800.1.p	0.7873	5.2492e-05	0.999948
Sphmag04G010300.1.p	Sphmag15G095200.1.p	0.510036	0.536436	0.463564
Sphmag06G140300.1.p	Sphmag07G127400.1.p	0.423051	0.761222	0.238778
Sphmag05G126200.1.p	Sphmag08G004300.1.p	0.376726	0.78331	0.21669
Sphmag10G085400.1.p	Sphmag11G099000.1.p	1.08465	1.22321e-14	1
Sphmag06G131800.1.p	Sphmag12G113500.1.p	0.7154	0.00188582	0.998114
Sphmag01G184500.1.p	Sphmag05G007400.1.p	0.81131	1.35949e-05	0.999986
Sphmag01G171000.1.p	Sphmag02G033400.1.p	0.554803	0.316275	0.683725
Sphmag03G024700.1.p	Sphmag18G004600.1.p	0.731047	0.000918104	0.999082
Sphmag11G075900.1.p	Sphmag15G051500.1.p	0.676001	0.00993263	0.990067
Sphmag07G112800.1.p	Sphmag12G074300.1.p	0.476339	0.659026	0.340974
Sphmag03G117000.1.p	Sphmag18G023800.1.p	1.15463	1.17999e-17	1
Sphmag03G030900.1.p	Sphmag14G086600.1.p	0.423885	0.76033	0.23967
Sphmag11G006600.1.p	Sphmag15G090100.1.p	0.483515	0.637027	0.362973
Sphmag02G029400.1.p	Sphmag08G043600.1.p	1.20588	4.81952e-20	1
Sphmag04G106200.1.p	Sphmag15G039200.1.p	0.885753	1.26141e-07	1
Sphmag02G013900.1.p	Sphmag08G091200.1.p	0.247307	0.527808	0.472192
Sphmag16G014200.1.p	Sphmag17G003500.1.p	0.52613	0.461895	0.538105
Sphmag16G017000.1.p	Sphmag19G048200.1.p	1.21147	2.58714e-20	1
Sphmag16G032100.1.p	Sphmag17G106500.1.p	0.426953	0.756883	0.243117
Sphmag03G123100.1.p	Sphmag14G006000.1.p	0.421647	0.76268	0.23732
Sphmag01G068300.1.p	Sphmag05G041000.1.p	0.582753	0.185471	0.814529
Sphmag01G173000.1.p	Sphmag05G039300.1.p	0.508155	0.544545	0.455455
Sphmag01G001700.1.p	Sphmag05G054900.1.p	0.61936	0.0713314	0.928669
Sphmag03G021600.1.p	Sphmag13G082500.1.p	0.954457	8.68344e-10	1
Sphmag06G138700.1.p	Sphmag09G003300.1.p	0.840327	2.39612e-06	0.999998
Sphmag14G060100.1.p	Sphmag18G086700.1.p	0.537186	0.406598	0.593402
Sphmag02G117500.1.p	Sphmag05G060200.1.p	0.723487	0.00130543	0.998695
Sphmag04G022700.1.p	Sphmag11G012400.1.p	0.71896	0.00160564	0.998394
Sphmag05G081200.1.p	Sphmag08G058600.1.p	0.412291	0.771047	0.228953
Sphmag13G065500.1.p	Sphmag18G040100.1.p	1.10499	1.73921e-15	1
Sphmag02G101400.1.p	Sphmag05G079000.1.p	0.40987	0.772843	0.227157
Sphmag02G074300.1.p	Sphmag08G073100.1.p	0.773268	0.000111535	0.999888
Sphmag07G072700.1.p	Sphmag12G037600.1.p	0.411238	0.771846	0.228154
Sphmag04G023100.1.p	Sphmag11G013000.1.p	0.483506	0.637057	0.362943
Sphmag16G040600.1.p	Sphmag17G038400.1.p	1.04474	4.78239e-13	1
Sphmag02G184300.1.p	Sphmag05G058400.1.p	0.408799	0.773591	0.226409
Sphmag04G144600.1.p	Sphmag15G003000.1.p	0.616454	0.0777321	0.922268
Sphmag10G094400.1.p	Sphmag15G032500.1.p	0.442934	0.734425	0.265575
Sphmag06G011600.1.p	Sphmag07G038100.1.p	0.470338	0.675758	0.324242
Sphmag04G038700.1.p	Sphmag11G059700.1.p	0.352656	0.775001	0.224999
Sphmag02G040400.1.p	Sphmag08G097300.1.p	0.65188	0.0245424	0.975458
Sphmag13G050100.1.p	Sphmag14G017000.1.p	0.0713305	0.00613529	0.993865
Sphmag14G070900.1.p	Sphmag18G052700.1.p	0.638083	0.0394806	0.960519
Sphmag04G028200.1.p	Sphmag15G091900.1.p	0.531362	0.436026	0.563974
Sphmag16G008900.1.p	Sphmag19G047300.1.p	0.683924	0.00723928	0.992761
Sphmag01G119000.1.p	Sphmag02G195100.1.p	0.470674	0.67486	0.32514
Sphmag04G062000.1.p	Sphmag10G023300.1.p	0.851541	1.18857e-06	0.999999
Sphmag06G124200.1.p	Sphmag09G019900.1.p	0.378263	0.783386	0.216614
Sphmag10G083600.1.p	Sphmag15G029900.1.p	0.39832	0.779419	0.220581
Sphmag13G111300.1.p	Sphmag14G086700.1.p	0.481235	0.644256	0.355744
Sphmag04G010100.1.p	Sphmag15G094300.1.p	0.742955	0.000519129	0.999481
Sphmag02G055700.1.p	Sphmag05G068300.1.p	0.421483	0.762846	0.237154
Sphmag07G114900.1.p	Sphmag09G017700.1.p	0.600593	0.12059	0.87941
Sphmag04G151100.1.p	Sphmag11G118700.1.p	0.451509	0.719001	0.280999
Sphmag06G140200.1.p	Sphmag07G127200.1.p	0.34807	0.771844	0.228156
Sphmag04G071900.1.p	Sphmag10G030100.1.p	1.13479	9.03258e-17	1
Sphmag02G062200.1.p	Sphmag05G066500.1.p	0.79498	3.43623e-05	0.999966
Sphmag06G040700.1.p	Sphmag07G059200.1.p	0.560888	0.285707	0.714293
Sphmag11G022400.1.p	Sphmag15G104300.1.p	0.432376	0.750129	0.249871
Sphmag01G107200.1.p	Sphmag08G036900.1.p	0.561797	0.281209	0.718791
Sphmag14G046500.1.p	Sphmag18G017300.1.p	0.48019	0.647493	0.352507
Sphmag10G067100.1.p	Sphmag11G095400.1.p	0.476278	0.659205	0.340795
Sphmag04G129400.1.p	Sphmag11G099800.1.p	0.502103	0.56966	0.43034
Sphmag11G027500.1.p	Sphmag15G103100.1.p	1.1967	1.32476e-19	1
Sphmag16G059500.1.p	Sphmag17G072200.1.p	0.486158	0.628365	0.371635
Sphmag03G004600.1.p	Sphmag14G059400.1.p	0.192825	0.258367	0.741633
Sphmag06G130600.1.p	Sphmag07G123200.1.p	0.631014	0.0497324	0.950268
Sphmag09G001300.1.p	Sphmag12G118900.1.p	0.565532	0.26296	0.73704
Sphmag11G088400.1.p	Sphmag15G000500.1.p	0.624658	0.0607357	0.939264
Sphmag07G105700.1.p	Sphmag12G080600.1.p	0.495731	0.594442	0.405558
Sphmag10G023000.1.p	Sphmag11G043400.1.p	0.382405	0.783322	0.216678
Sphmag02G050900.1.p	Sphmag08G057300.1.p	0.338171	0.763193	0.236807
Sphmag02G039600.1.p	Sphmag05G108600.1.p	0.11697	0.0342105	0.965789
Sphmag05G087600.1.p	Sphmag08G087400.1.p	0.714548	0.00195937	0.998041
Sphmag03G055500.1.p	Sphmag18G052900.1.p	0.547483	0.353741	0.646259
Sphmag02G114000.1.p	Sphmag05G035600.1.p	1.02636	2.40778e-12	1
Sphmag17G003400.1.p	Sphmag19G005700.1.p	0.239541	0.492375	0.507625
Sphmag06G081000.1.p	Sphmag09G014100.1.p	1.06547	7.31259e-14	1
Sphmag01G074800.1.p	Sphmag08G087700.1.p	0.598685	0.126685	0.873315
Sphmag01G040300.1.p	Sphmag02G142000.1.p	0.383024	0.783279	0.216721
Sphmag13G026900.1.p	Sphmag14G010200.1.p	0.452689	0.716679	0.283321
Sphmag02G092200.1.p	Sphmag05G050500.1.p	0.762145	0.000198935	0.999801
Sphmag13G098100.1.p	Sphmag18G086500.1.p	0.319474	0.739395	0.260605
Sphmag06G067300.1.p	Sphmag12G078700.1.p	0.33995	0.764939	0.235061
Sphmag03G033300.1.p	Sphmag18G081300.1.p	0.538934	0.397675	0.602325
Sphmag04G100900.1.p	Sphmag10G054700.1.p	0.321168	0.741985	0.258015
Sphmag06G094300.1.p	Sphmag07G115300.1.p	0.437685	0.742668	0.257332
Sphmag02G078200.1.p	Sphmag08G039200.1.p	0.389402	0.782325	0.217675
Sphmag13G013800.1.p	Sphmag18G098400.1.p	0.500922	0.574385	0.425615
Sphmag07G073300.1.p	Sphmag18G080400.1.p	0.639756	0.0373326	0.962667
Sphmag02G050200.1.p	Sphmag08G125300.1.p	0.747282	0.000419978	0.99958
Sphmag02G009600.1.p	Sphmag08G067800.1.p	0.312226	0.727272	0.272728
Sphmag10G041200.1.p	Sphmag11G054900.1.p	0.410301	0.772534	0.227466
Sphmag02G011800.1.p	Sphmag08G020700.1.p	0.534465	0.420419	0.579581
Sphmag03G023400.1.p	Sphmag14G107700.1.p	0.398029	0.779543	0.220457
Sphmag10G030900.1.p	Sphmag11G067700.1.p	0.422629	0.761665	0.238335
Sphmag03G069200.1.p	Sphmag18G024200.1.p	0.410077	0.772695	0.227305
Sphmag13G035100.1.p	Sphmag14G008100.1.p	0.471741	0.67198	0.32802
Sphmag06G131200.1.p	Sphmag12G069400.1.p	0.717486	0.00171659	0.998283
Sphmag16G063100.1.p	Sphmag17G053000.1.p	0.801935	2.3252e-05	0.999977
Sphmag04G101400.1.p	Sphmag10G089200.1.p	0.47402	0.665669	0.334331
Sphmag01G068900.1.p	Sphmag02G071800.1.p	0.666159	0.0145233	0.985477
Sphmag17G078600.1.p	Sphmag19G087200.1.p	0.775506	9.90756e-05	0.999901
Sphmag01G043000.1.p	Sphmag05G107800.1.p	0.137878	0.0670243	0.932976
Sphmag13G094400.1.p	Sphmag14G100000.1.p	0.260507	0.582708	0.417292
Sphmag03G072600.1.p	Sphmag13G077400.1.p	0.744535	0.000480601	0.999519
Sphmag07G119100.1.p	Sphmag12G061600.1.p	0.772905	0.000113689	0.999886
Sphmag10G100900.1.p	Sphmag11G085400.1.p	0.748734	0.000390934	0.999609
Sphmag09G017700.1.p	Sphmag12G112400.1.p	0.742727	0.000524921	0.999475
Sphmag05G149600.1.p	Sphmag08G024900.1.p	0.516742	0.506441	0.493559
Sphmag10G012900.1.p	Sphmag15G094300.1.p	0.536933	0.407888	0.592112
Sphmag03G046900.1.p	Sphmag13G068900.1.p	0.951275	1.10896e-09	1
Sphmag04G077400.1.p	Sphmag10G086900.1.p	0.219132	0.391298	0.608702
Sphmag09G003500.1.p	Sphmag12G116000.1.p	0.38686	0.782817	0.217183
Sphmag04G139400.1.p	Sphmag10G054100.1.p	0.554298	0.318841	0.681159
Sphmag01G165700.1.p	Sphmag08G067800.1.p	0.316673	0.734914	0.265086
Sphmag06G072700.1.p	Sphmag09G049600.1.p	0.399139	0.779059	0.220941
Sphmag03G131500.1.p	Sphmag07G016800.1.p	0.355284	0.776575	0.223425
Sphmag13G041900.1.p	Sphmag14G021400.1.p	0.387405	0.782724	0.217276
Sphmag11G040400.1.p	Sphmag15G099500.1.p	0.905904	3.12747e-08	1
Sphmag07G101200.1.p	Sphmag09G020800.1.p	0.402542	0.77739	0.22261
Sphmag06G120600.1.p	Sphmag07G121000.1.p	1.03895	7.99106e-13	1
Sphmag02G083700.1.p	Sphmag08G040000.1.p	0.568827	0.247222	0.752778
Sphmag16G023400.1.p	Sphmag19G048900.1.p	0.568194	0.250218	0.749782
Sphmag06G104200.1.p	Sphmag07G125800.1.p	0.505813	0.554441	0.445559
Sphmag06G033800.1.p	Sphmag09G069000.1.p	0.504574	0.559588	0.440412
Sphmag11G054800.1.p	Sphmag15G040600.1.p	0.347252	0.771226	0.228774
Sphmag04G025000.1.p	Sphmag11G013600.1.p	0.326142	0.74907	0.25093
Sphmag04G032700.1.p	Sphmag10G051500.1.p	0.45139	0.719233	0.280767
Sphmag16G037400.1.p	Sphmag17G004300.1.p	0.669506	0.0127841	0.987216
Sphmag10G101500.1.p	Sphmag15G027700.1.p	0.357818	0.777934	0.222066
Sphmag01G185300.1.p	Sphmag05G007000.1.p	0.421025	0.763308	0.236692
Sphmag01G020600.1.p	Sphmag02G169700.1.p	0.589476	0.158985	0.841015
Sphmag02G054400.1.p	Sphmag08G126600.1.p	0.540744	0.3884	0.6116
Sphmag17G056900.1.p	Sphmag19G011700.1.p	0.702582	0.00331659	0.996683
Sphmag12G101900.1.p	Sphmag18G082400.1.p	1.15674	9.47678e-18	1
Sphmag01G144500.1.p	Sphmag02G134500.1.p	0.490642	0.612974	0.387026
Sphmag03G014400.1.p	Sphmag18G089700.1.p	0.799774	2.62701e-05	0.999974
Sphmag13G021600.1.p	Sphmag14G033400.1.p	0.912219	1.99762e-08	1
Sphmag16G030000.1.p	Sphmag17G090000.1.p	1.11838	4.67189e-16	1
Sphmag03G079800.1.p	Sphmag18G037400.1.p	0.306777	0.716987	0.283013
Sphmag03G045900.1.p	Sphmag18G064100.1.p	0.698709	0.00391593	0.996084
Sphmag13G042200.1.p	Sphmag14G059000.1.p	0.942682	2.13196e-09	1
Sphmag02G009300.1.p	Sphmag08G031700.1.p	0.449743	0.722383	0.277617
Sphmag04G147100.1.p	Sphmag11G090500.1.p	0.53836	0.400609	0.599391
Sphmag03G038900.1.p	Sphmag13G061800.1.p	0.64591	0.0302663	0.969734
Sphmag10G041700.1.p	Sphmag15G045500.1.p	0.541416	0.384949	0.615051
Sphmag14G072300.1.p	Sphmag18G042100.1.p	0.285159	0.665297	0.334703
Sphmag11G094800.1.p	Sphmag15G003000.1.p	0.686526	0.0065121	0.993488
Sphmag13G108800.1.p	Sphmag14G065700.1.p	0.608853	0.0965537	0.903446
Sphmag02G198000.1.p	Sphmag05G054500.1.p	0.610271	0.0928082	0.907192
Sphmag05G107100.1.p	Sphmag08G025000.1.p	0.415603	0.768348	0.231652
Sphmag09G022500.1.p	Sphmag12G062200.1.p	0.315439	0.73286	0.26714
Sphmag16G010500.1.p	Sphmag17G005600.1.p	0.318741	0.738247	0.261753
Sphmag01G085400.1.p	Sphmag05G069900.1.p	0.365732	0.781195	0.218805
Sphmag07G025200.1.p	Sphmag13G033600.1.p	0.488089	0.621845	0.378155
Sphmag03G131100.1.p	Sphmag13G022500.1.p	0.606826	0.1021	0.8979
Sphmag06G012600.1.p	Sphmag12G013300.1.p	0.656927	0.0204633	0.979537
Sphmag01G075300.1.p	Sphmag02G107500.1.p	0.49969	0.57925	0.42075
Sphmag04G070100.1.p	Sphmag15G057100.1.p	0.470656	0.674907	0.325093
Sphmag13G092900.1.p	Sphmag18G074400.1.p	0.333423	0.75811	0.24189
Sphmag04G142800.1.p	Sphmag15G076500.1.p	0.876974	2.27691e-07	1
Sphmag17G075500.1.p	Sphmag19G064900.1.p	0.43163	0.751109	0.248891
Sphmag10G050800.1.p	Sphmag11G022200.1.p	0.442808	0.734633	0.265367
Sphmag07G093500.1.p	Sphmag09G046000.1.p	0.400738	0.778309	0.221691
Sphmag10G098400.1.p	Sphmag15G005500.1.p	0.527003	0.457624	0.542376
Sphmag01G060300.1.p	Sphmag02G064900.1.p	0.34192	0.766773	0.233227
Sphmag17G066300.1.p	Sphmag19G071100.1.p	0.688108	0.00610313	0.993897
Sphmag16G009200.1.p	Sphmag19G038000.1.p	0.442533	0.735086	0.264914
Sphmag11G031300.1.p	Sphmag15G099200.1.p	0.553458	0.323115	0.676885
Sphmag01G138100.1.p	Sphmag02G081200.1.p	0.523503	0.474627	0.525373
Sphmag03G124100.1.p	Sphmag13G037700.1.p	0.532242	0.431618	0.568382
Sphmag13G037900.1.p	Sphmag14G004900.1.p	0.658592	0.0192556	0.980744
Sphmag03G026600.1.p	Sphmag18G003500.1.p	0.529882	0.44341	0.55659
Sphmag10G094700.1.p	Sphmag11G112800.1.p	0.404616	0.776237	0.223763
Sphmag07G061900.1.p	Sphmag09G061800.1.p	0.303264	0.709801	0.290199
Sphmag05G131500.1.p	Sphmag08G040700.1.p	0.34871	0.772317	0.227683
Sphmag01G110300.1.p	Sphmag05G082300.1.p	0.339797	0.764792	0.235208
Sphmag02G163500.1.p	Sphmag05G029900.1.p	0.658059	0.0196356	0.980364
Sphmag04G044600.1.p	Sphmag10G040200.1.p	0.324381	0.746648	0.253352
Sphmag10G022400.1.p	Sphmag15G106800.1.p	0.732112	0.000873148	0.999127
Sphmag03G034000.1.p	Sphmag13G116300.1.p	0.449182	0.723435	0.276565
Sphmag03G029900.1.p	Sphmag14G071500.1.p	0.499301	0.580772	0.419228
Sphmag03G004400.1.p	Sphmag18G056800.1.p	0.399064	0.779092	0.220908
Sphmag06G136500.1.p	Sphmag12G114700.1.p	0.329378	0.753278	0.246722
Sphmag14G106000.1.p	Sphmag18G032100.1.p	0.0857196	0.0109158	0.989084
Sphmag14G110100.1.p	Sphmag18G060300.1.p	1.17089	2.14068e-18	1
Sphmag04G043300.1.p	Sphmag11G024400.1.p	0.521499	0.484204	0.515796
Sphmag01G061800.1.p	Sphmag05G066100.1.p	0.608828	0.0966214	0.903379
Sphmag01G117100.1.p	Sphmag05G046700.1.p	0.29534	0.691906	0.308094
Sphmag06G031500.1.p	Sphmag12G031000.1.p	0.544277	0.370241	0.629759
Sphmag02G135500.1.p	Sphmag05G045700.1.p	0.464808	0.689873	0.310127
Sphmag06G044500.1.p	Sphmag12G055200.1.p	0.319519	0.739465	0.260535
Sphmag09G082200.1.p	Sphmag12G075300.1.p	0.370571	0.782468	0.217532
Sphmag06G102700.1.p	Sphmag07G103000.1.p	0.384235	0.783169	0.216831
Sphmag04G071900.1.p	Sphmag15G099200.1.p	1.21885	1.13213e-20	1
Sphmag04G008300.1.p	Sphmag11G006600.1.p	0.527521	0.45508	0.54492
Sphmag16G075700.1.p	Sphmag19G054900.1.p	0.65701	0.0204015	0.979598
Sphmag03G034700.1.p	Sphmag13G096300.1.p	0.362444	0.78002	0.21998
Sphmag07G065100.1.p	Sphmag09G042500.1.p	0.30273	0.708667	0.291333
Sphmag06G143600.1.p	Sphmag09G000900.1.p	0.470874	0.674323	0.325677
Sphmag13G010000.1.p	Sphmag14G015600.1.p	0.969576	2.66677e-10	1
Sphmag02G045300.1.p	Sphmag05G099400.1.p	0.551463	0.33331	0.66669
Sphmag11G089600.1.p	Sphmag15G026000.1.p	0.428168	0.755443	0.244557
Sphmag01G100400.1.p	Sphmag02G101000.1.p	0.345369	0.769737	0.230263
Sphmag04G053100.1.p	Sphmag11G024600.1.p	0.47739	0.655943	0.344057
Sphmag03G130200.1.p	Sphmag07G020100.1.p	0.7647	0.000174438	0.999826
Sphmag07G079900.1.p	Sphmag12G028400.1.p	0.347453	0.77138	0.22862
Sphmag04G139900.1.p	Sphmag11G098100.1.p	0.302122	0.707366	0.292634
Sphmag01G037700.1.p	Sphmag02G151500.1.p	0.407407	0.774519	0.225481
Sphmag01G132000.1.p	Sphmag02G130800.1.p	0.631189	0.0494553	0.950545
Sphmag03G024600.1.p	Sphmag18G004700.1.p	0.653602	0.023077	0.976923
Sphmag04G004300.1.p	Sphmag10G027100.1.p	0.414084	0.769621	0.230379
Sphmag04G105800.1.p	Sphmag15G012700.1.p	0.67838	0.00904144	0.990959
Sphmag02G060700.1.p	Sphmag08G043900.1.p	0.40105	0.778156	0.221844
Sphmag04G032300.1.p	Sphmag10G052100.1.p	1.14404	3.52145e-17	1
Sphmag07G010300.1.p	Sphmag13G002600.1.p	0.593473	0.144386	0.855614
Sphmag05G010700.1.p	Sphmag08G025300.1.p	0.0909285	0.013346	0.986654
Sphmag06G130300.1.p	Sphmag12G112500.1.p	0.358191	0.778121	0.221879
Sphmag13G047400.1.p	Sphmag18G039500.1.p	0.944875	1.80607e-09	1
Sphmag13G098800.1.p	Sphmag14G060800.1.p	0.703979	0.00312217	0.996878
Sphmag06G075100.1.p	Sphmag12G085400.1.p	0.23203	0.456263	0.543737
Sphmag01G120400.1.p	Sphmag05G142400.1.p	0.331291	0.755622	0.244378
Sphmag11G022000.1.p	Sphmag15G104900.1.p	1.01188	8.33143e-12	1
Sphmag10G086600.1.p	Sphmag15G039600.1.p	0.141672	0.0750711	0.924929
Sphmag09G062900.1.p	Sphmag12G104100.1.p	0.437797	0.742502	0.257498
Sphmag16G023800.1.p	Sphmag17G034200.1.p	0.474997	0.662899	0.337101
Sphmag02G168300.1.p	Sphmag05G017000.1.p	0.325141	0.747704	0.252296
Sphmag04G040100.1.p	Sphmag11G059800.1.p	0.905711	3.17015e-08	1
Sphmag03G038500.1.p	Sphmag18G053600.1.p	0.386034	0.782945	0.217055
Sphmag16G013400.1.p	Sphmag17G021300.1.p	0.495915	0.593752	0.406248
Sphmag06G138700.1.p	Sphmag12G116600.1.p	0.534941	0.418007	0.581993
Sphmag16G069900.1.p	Sphmag17G093500.1.p	0.412025	0.771252	0.228748
Sphmag13G003100.1.p	Sphmag14G003000.1.p	0.588366	0.163193	0.836807
Sphmag03G068800.1.p	Sphmag14G044900.1.p	0.677382	0.00940608	0.990594
Sphmag12G010200.1.p	Sphmag18G095200.1.p	0.586459	0.170575	0.829425
Sphmag04G083400.1.p	Sphmag15G036300.1.p	0.560389	0.288182	0.711818
Sphmag02G170300.1.p	Sphmag05G033000.1.p	0.425005	0.759102	0.240898
Sphmag13G092600.1.p	Sphmag18G022300.1.p	0.076764	0.00765357	0.992346
Sphmag17G073700.1.p	Sphmag19G024100.1.p	0.314494	0.731252	0.268748
Sphmag01G153900.1.p	Sphmag02G186700.1.p	0.456146	0.709589	0.290411
Sphmag02G049400.1.p	Sphmag08G024900.1.p	0.44148	0.736797	0.263203
Sphmag06G104200.1.p	Sphmag12G091300.1.p	0.49723	0.58877	0.41123
Sphmag13G028300.1.p	Sphmag14G013800.1.p	0.451721	0.718588	0.281412
Sphmag16G027900.1.p	Sphmag19G016300.1.p	0.561384	0.283246	0.716754
Sphmag04G149600.1.p	Sphmag11G117200.1.p	0.413008	0.770487	0.229513
Sphmag01G066800.1.p	Sphmag05G052400.1.p	0.22208	0.406371	0.593629
Sphmag16G075500.1.p	Sphmag17G059800.1.p	0.460772	0.699415	0.300585
Sphmag01G097600.1.p	Sphmag05G113300.1.p	0.955772	7.84578e-10	1
Sphmag01G024400.1.p	Sphmag02G162500.1.p	0.310927	0.724913	0.275087
Sphmag09G057200.1.p	Sphmag12G061300.1.p	0.607372	0.100583	0.899417
Sphmag13G078500.1.p	Sphmag18G039900.1.p	0.619929	0.0701272	0.929873
Sphmag02G126300.1.p	Sphmag05G019300.1.p	0.352443	0.774866	0.225134
Sphmag13G078100.1.p	Sphmag14G072300.1.p	0.266236	0.604255	0.395745
Sphmag06G103800.1.p	Sphmag07G063100.1.p	0.496422	0.591838	0.408162
Sphmag03G138700.1.p	Sphmag07G011000.1.p	0.817556	9.44627e-06	0.999991
Sphmag16G079400.1.p	Sphmag17G020500.1.p	0.364022	0.780615	0.219385
Sphmag17G081900.1.p	Sphmag19G078600.1.p	0.775138	0.000101029	0.999899
Sphmag11G089800.1.p	Sphmag15G027800.1.p	0.382603	0.783309	0.216691
Sphmag17G071300.1.p	Sphmag19G040600.1.p	0.646515	0.0296379	0.970362
Sphmag06G055300.1.p	Sphmag09G053100.1.p	0.435697	0.745564	0.254436
Sphmag07G028300.1.p	Sphmag13G044400.1.p	0.374521	0.783108	0.216892
Sphmag04G036800.1.p	Sphmag15G104300.1.p	0.549488	0.343435	0.656565
Sphmag04G141500.1.p	Sphmag10G071800.1.p	0.459892	0.701414	0.298586
Sphmag06G128900.1.p	Sphmag12G083400.1.p	0.212832	0.358906	0.641094
Sphmag06G040200.1.p	Sphmag12G109900.1.p	0.425576	0.758463	0.241537
Sphmag16G028900.1.p	Sphmag17G043400.1.p	0.633209	0.0463361	0.953664
Sphmag16G068600.1.p	Sphmag19G078100.1.p	0.468247	0.681239	0.318761
Sphmag05G070700.1.p	Sphmag08G101500.1.p	0.279977	0.650113	0.349887
Sphmag01G116300.1.p	Sphmag02G192400.1.p	0.374859	0.783146	0.216854
Sphmag07G012100.1.p	Sphmag14G055000.1.p	0.369511	0.782235	0.217765
Sphmag09G089100.1.p	Sphmag12G045400.1.p	0.448634	0.724452	0.275548
Sphmag03G030900.1.p	Sphmag18G059600.1.p	0.336655	0.761638	0.238362
Sphmag05G119100.1.p	Sphmag08G020500.1.p	0.450209	0.721502	0.278498
Sphmag09G074000.1.p	Sphmag12G063900.1.p	0.459682	0.701886	0.298114
Sphmag16G097300.1.p	Sphmag17G100400.1.p	0.310664	0.724429	0.275571
Sphmag05G141700.1.p	Sphmag08G067500.1.p	0.4544	0.713225	0.286775
Sphmag02G112800.1.p	Sphmag05G041600.1.p	0.49513	0.596688	0.403312
Sphmag06G122600.1.p	Sphmag09G030600.1.p	0.517019	0.505165	0.494835
Sphmag16G017800.1.p	Sphmag17G019300.1.p	0.385327	0.783042	0.216958
Sphmag03G086500.1.p	Sphmag13G056600.1.p	0.288648	0.674889	0.325111
Sphmag12G000200.1.p	Sphmag18G091300.1.p	0.10965	0.0265494	0.973451
Sphmag16G083600.1.p	Sphmag17G085800.1.p	0.434643	0.747049	0.252951
Sphmag07G063900.1.p	Sphmag09G066600.1.p	0.645809	0.0303721	0.969628
Sphmag07G031900.1.p	Sphmag18G098900.1.p	0.100829	0.0193337	0.980666
Sphmag17G056400.1.p	Sphmag19G033800.1.p	0.599458	0.124193	0.875807
Sphmag02G003400.1.p	Sphmag08G142400.1.p	0.417142	0.766997	0.233003
Sphmag11G067800.1.p	Sphmag15G049400.1.p	0.785958	5.64781e-05	0.999944
Sphmag05G107200.1.p	Sphmag08G134700.1.p	0.26389	0.595604	0.404396
Sphmag04G113300.1.p	Sphmag10G106600.1.p	0.242065	0.50412	0.49588
Sphmag16G023800.1.p	Sphmag19G011200.1.p	0.474615	0.663988	0.336012
Sphmag16G077700.1.p	Sphmag17G056000.1.p	0.391947	0.781684	0.218316
Sphmag04G147600.1.p	Sphmag15G030600.1.p	0.591095	0.152966	0.847034
Sphmag13G048000.1.p	Sphmag14G030400.1.p	0.605032	0.107198	0.892802
Sphmag04G147400.1.p	Sphmag15G031100.1.p	0.365956	0.781266	0.218734
Sphmag16G038600.1.p	Sphmag17G074400.1.p	0.312402	0.727587	0.272413
Sphmag13G045400.1.p	Sphmag14G038300.1.p	1.06379	8.53182e-14	1
Sphmag13G108900.1.p	Sphmag14G066200.1.p	1.15277	1.43192e-17	1
Sphmag01G194300.1.p	Sphmag02G112900.1.p	0.976291	1.56318e-10	1
Sphmag03G093200.1.p	Sphmag18G098400.1.p	0.52821	0.451687	0.548313
Sphmag07G125900.1.p	Sphmag12G091600.1.p	0.703242	0.00322345	0.996777
Sphmag09G031500.1.p	Sphmag12G078500.1.p	0.572819	0.228674	0.771326
Sphmag17G034600.1.p	Sphmag19G020100.1.p	0.450045	0.721813	0.278187
Sphmag04G137100.1.p	Sphmag15G090200.1.p	1.07069	4.51796e-14	1
Sphmag06G129900.1.p	Sphmag12G112300.1.p	0.898783	5.15125e-08	1
Sphmag10G010700.1.p	Sphmag11G005900.1.p	0.45859	0.704314	0.295686
Sphmag07G079500.1.p	Sphmag12G068900.1.p	0.312161	0.727154	0.272846
Sphmag09G100500.1.p	Sphmag12G040400.1.p	0.445891	0.729389	0.270611
Sphmag10G087400.1.p	Sphmag15G042100.1.p	0.40118	0.778091	0.221909
Sphmag02G134700.1.p	Sphmag05G074200.1.p	0.424458	0.759706	0.240294
Sphmag10G002300.1.p	Sphmag15G102700.1.p	0.294244	0.68924	0.31076
Sphmag02G050200.1.p	Sphmag05G121900.1.p	1.03019	1.72515e-12	1
Sphmag01G045100.1.p	Sphmag02G118300.1.p	0.49185	0.608676	0.391324
Sphmag04G070000.1.p	Sphmag11G032200.1.p	0.591113	0.152899	0.847101
Sphmag06G007300.1.p	Sphmag09G103700.1.p	0.650978	0.0253416	0.974658
Sphmag03G093100.1.p	Sphmag18G098300.1.p	0.410627	0.772298	0.227702
Sphmag03G123700.1.p	Sphmag07G025600.1.p	0.34833	0.772038	0.227962
Sphmag05G144600.1.p	Sphmag08G042600.1.p	0.990067	5.12676e-11	1
Sphmag10G065400.1.p	Sphmag11G056200.1.p	0.603275	0.112366	0.887634
Sphmag05G094100.1.p	Sphmag08G037000.1.p	0.8158	1.04699e-05	0.99999
Sphmag03G124900.1.p	Sphmag14G004900.1.p	0.699525	0.00378186	0.996218
Sphmag06G027100.1.p	Sphmag12G050600.1.p	0.515692	0.511245	0.488755
Sphmag11G041700.1.p	Sphmag15G079600.1.p	0.864919	5.03751e-07	0.999999
Sphmag01G182100.1.p	Sphmag02G128700.1.p	0.456476	0.708892	0.291108
Sphmag01G111200.1.p	Sphmag05G122800.1.p	0.314397	0.731086	0.268914
Sphmag04G149500.1.p	Sphmag11G117300.1.p	0.332954	0.757573	0.242427
Sphmag02G034000.1.p	Sphmag08G118000.1.p	0.730297	0.000951035	0.999049
Sphmag05G065300.1.p	Sphmag08G081500.1.p	0.386351	0.782898	0.217102
Sphmag07G124300.1.p	Sphmag12G083700.1.p	0.410672	0.772265	0.227735
Sphmag02G011800.1.p	Sphmag05G130200.1.p	0.479326	0.650137	0.349863
Sphmag06G108700.1.p	Sphmag07G107900.1.p	0.692836	0.0050171	0.994983
Sphmag01G124900.1.p	Sphmag08G025400.1.p	0.940094	2.59082e-09	1
Sphmag06G081300.1.p	Sphmag09G031500.1.p	0.520045	0.491081	0.508919
Sphmag06G041300.1.p	Sphmag12G058200.1.p	0.290437	0.679615	0.320385
Sphmag06G124700.1.p	Sphmag09G020500.1.p	0.315834	0.733522	0.266478
Sphmag11G067700.1.p	Sphmag15G050000.1.p	0.526784	0.4587	0.5413
Sphmag03G095300.1.p	Sphmag18G041500.1.p	0.748936	0.000387035	0.999613
Sphmag13G053200.1.p	Sphmag14G038600.1.p	0.4888	0.619403	0.380597
Sphmag04G051100.1.p	Sphmag11G058400.1.p	0.261288	0.585729	0.414271
Sphmag10G105800.1.p	Sphmag11G090100.1.p	0.434032	0.747893	0.252107
Sphmag07G023200.1.p	Sphmag14G013600.1.p	0.97044	2.4904e-10	1
Sphmag06G025700.1.p	Sphmag07G122700.1.p	1.12139	3.46758e-16	1
Sphmag03G123700.1.p	Sphmag14G008000.1.p	0.403549	0.776843	0.223157
Sphmag07G130600.1.p	Sphmag18G092400.1.p	0.0948006	0.0154557	0.984544
Sphmag05G126700.1.p	Sphmag08G006300.1.p	0.566424	0.258666	0.741334
Sphmag10G007200.1.p	Sphmag11G009000.1.p	0.358023	0.778037	0.221963
Sphmag01G185400.1.p	Sphmag02G142100.1.p	0.430265	0.75286	0.24714
Sphmag09G072400.1.p	Sphmag12G040200.1.p	0.343749	0.768383	0.231617
Sphmag07G075300.1.p	Sphmag09G078300.1.p	0.336788	0.761777	0.238223
[truncated: 3,095 more rows]
