# Supplementary material for: Newly identified sex chromosomes in the Sphagnum (peat moss) genome alter carbon sequestration and ecosystem dynamics
Source: Nat Plants. 2023 Feb 6;9(2):238–54. doi: 10.1038/s41477-022-01333-5 (PMC9946827; doi:10.1038/s41477-022-01333-5)
Supplement: Source Data Fig. 4 — Fst and plot data. [file 41477_2022_1333_MOESM7_ESM.xlsx]

## Sheet: Figure4a-recomb
chr	start	end	nMbp	ncm
LG01	1	500	7.06928	88.6557
LG01	2	501	7.0667	88.6074
LG01	3	502	7.05589	88.4355
LG01	4	503	7.0745	88.7139
LG01	5	504	7.08476	88.7989
LG01	6	505	7.09189	88.9766
LG01	7	506	7.09229	88.9995
LG01	8	507	7.09562	89.3642
LG01	9	508	7.12029	91.5172
LG01	10	509	7.12642	91.9963
LG01	11	510	7.13373	93.1479
LG01	12	511	7.13634	93.4729
LG01	13	512	7.13818	93.6756
LG01	14	513	7.14475	94.1678
LG01	15	514	7.15303	94.5725
LG01	16	515	7.16014	95.3684
LG01	17	516	7.17114	96.2357
LG01	18	517	7.17753	96.4985
LG01	19	518	7.15342	96.1052
LG01	20	519	7.13376	95.8635
LG01	21	520	7.12193	95.7108
LG01	22	521	7.10819	95.5583
LG01	23	522	7.0803	95.1505
LG01	24	523	7.07066	95.0632
LG01	25	524	7.11479	95.8929
LG01	26	525	7.13786	96.1954
LG01	27	526	7.15533	96.3931
LG01	28	527	7.1617	96.482
LG01	29	528	7.15704	96.3932
LG01	30	529	7.15475	96.3578
LG01	31	530	7.16134	96.4534
LG01	32	531	7.15353	96.3747
LG01	33	532	7.16236	96.5459
LG01	34	533	7.16538	96.8023
LG01	35	534	7.17227	97.7021
LG01	36	535	7.18674	98.3131
LG01	37	536	7.13473	98.5969
LG01	38	537	7.20677	99.7739
LG01	39	538	7.22605	100.108
LG01	40	539	7.22355	100.326
LG01	41	540	7.22952	100.49
LG01	42	541	7.1882	100.443
LG01	43	542	7.18501	100.434
LG01	44	543	7.18334	100.449
LG01	45	544	7.15031	100.377
LG01	46	545	7.15276	100.426
LG01	47	546	7.14915	100.432
LG01	48	547	7.14175	100.465
LG01	49	548	7.14942	100.597
LG01	50	549	7.15149	100.703
LG01	51	550	7.13829	100.669
LG01	52	551	7.12947	100.773
LG01	53	552	7.15644	101.233
LG01	54	553	7.15282	101.584
LG01	55	554	7.1588	101.686
LG01	56	555	7.15787	101.783
LG01	57	556	7.167	101.993
LG01	58	557	7.16973	102.1
LG01	59	558	7.17295	102.3
LG01	60	559	7.17073	102.729
LG01	61	560	7.17997	103.107
LG01	62	561	7.17571	103.221
LG01	63	562	7.17198	103.271
LG01	64	563	7.19923	104.959
LG01	65	564	7.19021	104.966
LG01	66	565	7.18305	104.891
LG01	67	566	7.18372	104.559
LG01	68	567	7.19442	104.395
LG01	69	568	7.17364	103.882
LG01	70	569	7.19463	103.842
LG01	71	570	7.19542	103.023
LG01	72	571	7.20626	102.789
LG01	73	572	7.21649	102.817
LG01	74	573	7.20432	102.715
LG01	75	574	7.228	102.817
LG01	76	575	7.19488	102.548
LG01	77	576	7.18635	102.484
LG01	78	577	7.17415	102.374
LG01	79	578	7.17161	102.334
LG01	80	579	7.16318	102.273
LG01	81	580	7.1428	102.104
LG01	82	581	7.1375	102.095
LG01	83	582	7.13983	102.216
LG01	84	583	7.14435	102.411
LG01	85	584	7.14092	102.419
LG01	86	585	7.12358	101.44
LG01	87	586	7.13075	100.837
LG01	88	587	7.12086	100.436
LG01	89	588	7.11023	100.214
LG01	90	589	7.10506	100.03
LG01	91	590	7.09708	99.8898
LG01	92	591	7.10793	99.9718
LG01	93	592	7.1494	100.589
LG01	94	593	7.14048	100.395
LG01	95	594	7.1416	100.021
LG01	96	595	7.16003	100.054
LG01	97	596	7.19268	98.8469
LG01	98	597	7.19369	98.8975
LG01	99	598	7.19426	98.9423
LG01	100	599	7.19509	98.9677
LG01	101	600	7.18766	98.9994
LG01	102	601	7.17001	98.892
LG01	103	602	7.15808	98.8305
LG01	104	603	7.1444	99.1016
LG01	105	604	7.07981	99.4155
LG01	106	605	7.08821	100.51
LG01	107	606	7.09166	102.842
LG01	108	607	7.09681	103.042
LG01	109	608	7.10213	103.349
LG01	110	609	7.10321	103.651
LG01	111	610	7.10473	103.755
LG01	112	611	7.10011	103.849
LG01	113	612	7.09552	104.054
LG01	114	613	7.09171	104.619
LG01	115	614	7.09936	105.848
LG01	116	615	7.12907	108.317
LG01	117	616	7.12444	108.098
LG01	118	617	7.13589	108.11
LG01	119	618	7.1294	107.87
LG01	120	619	7.13042	107.773
LG01	121	620	7.10909	107.158
LG01	122	621	7.09234	107.034
LG01	123	622	6.99465	106.3
LG01	124	623	6.99644	106.35
LG01	125	624	6.97854	106.211
LG01	126	625	6.98068	106.229
LG01	127	626	6.97101	106.171
LG01	128	627	6.98114	106.294
LG01	129	628	6.98039	106.313
LG01	130	629	6.98859	106.406
LG01	131	630	6.9846	106.328
LG01	132	631	7.00134	106.278
LG01	133	632	7.01566	106.273
LG01	134	633	7.00645	105.878
LG01	135	634	7.00778	105.552
LG01	136	635	7.01697	105.29
LG01	137	636	6.95545	103.291
LG01	138	637	6.93824	103.183
LG01	139	638	6.94686	103.253
LG01	140	639	6.93826	103.253
LG01	141	640	6.94392	103.29
LG01	142	641	6.95464	103.411
LG01	143	642	6.94253	103.341
LG01	144	643	6.92669	103.238
LG01	145	644	6.92956	103.254
LG01	146	645	6.93481	103.311
LG01	147	646	6.9226	103.24
LG01	148	647	6.90051	103.107
LG01	149	648	6.89905	103.148
LG01	150	649	6.88809	103.075
LG01	151	650	6.90507	103.233
LG01	152	651	6.92955	103.442
LG01	153	652	6.94169	103.433
LG01	154	653	6.96508	103.402
LG01	155	654	6.95118	102.767
LG01	156	655	6.95529	102.768
LG01	157	656	6.93936	102.209
LG01	158	657	6.92178	101.358
LG01	159	658	6.91563	101.013
LG01	160	659	6.91727	100.812
LG01	161	660	6.91288	100.55
LG01	162	661	6.93404	100.668
LG01	163	662	6.92481	100.158
LG01	164	663	6.8808	97.2314
LG01	165	664	6.88879	97.152
LG01	166	665	6.90177	97.0672
LG01	167	666	6.89785	96.9323
LG01	168	667	6.90287	96.8527
LG01	169	668	6.90791	96.3299
LG01	170	669	6.92603	96.311
LG01	171	670	6.955	96.4121
LG01	172	671	6.95365	96.1774
LG01	173	672	6.96017	96.0021
LG01	174	673	6.95866	95.7717
LG01	175	674	6.96009	95.6837
LG01	176	675	6.9489	95.3831
LG01	177	676	6.93206	94.588
LG01	178	677	6.93881	94.4961
LG01	179	678	6.94167	94.313
LG01	180	679	6.93344	94.2669
LG01	181	680	6.89524	93.3999
LG01	182	681	6.88442	93.1559
LG01	183	682	6.86774	92.7351
LG01	184	683	6.87752	92.7436
LG01	185	684	6.86407	91.666
LG01	186	685	6.85792	91.747
LG01	187	686	6.85621	91.7938
LG01	188	687	6.85474	91.8327
LG01	189	688	6.84256	91.8176
LG01	190	689	6.84061	91.905
LG01	191	690	6.88212	92.9138
LG01	192	691	6.88674	93.472
LG01	193	692	6.88415	93.9744
LG01	194	693	6.8804	94.2125
LG01	195	694	6.87048	94.9167
LG01	196	695	6.8899	95.586
LG01	197	696	6.89054	95.746
LG01	198	697	6.88892	95.8048
LG01	199	698	6.88309	96.1155
LG01	200	699	6.78553	96.2805
LG01	201	700	6.66898	96.3871
LG01	202	701	6.6613	96.367
LG01	203	702	6.65863	96.4017
LG01	204	703	6.66975	96.5754
LG01	205	704	6.66882	96.6193
LG01	206	705	6.66452	96.6582
LG01	207	706	6.65616	96.7757
LG01	208	707	6.67124	96.9314
LG01	209	708	6.67691	96.9881
LG01	210	709	6.6849	97.1442
LG01	211	710	6.62354	96.4888
LG01	212	711	6.6193	96.4451
LG01	213	712	6.64695	96.7398
LG01	214	713	6.64778	96.7283
LG01	215	714	6.61998	96.4329
LG01	216	715	6.62031	96.4457
LG01	217	716	6.61151	96.3367
LG01	218	717	6.60709	96.307
LG01	219	718	6.6474	96.6908
LG01	220	719	6.65402	96.7286
LG01	221	720	6.64387	96.6333
LG01	222	721	6.62633	96.4602
LG01	223	722	6.60178	96.1279
LG01	224	723	6.60278	96.2151
LG01	225	724	6.60509	96.1768
LG01	226	725	6.61186	96.3223
LG01	227	726	6.65952	98.0306
LG01	228	727	6.65927	97.9755
LG01	229	728	6.63921	97.758
LG01	230	729	6.64483	97.7105
LG01	231	730	6.64318	97.6902
LG01	232	731	6.61034	97.3208
LG01	233	732	6.59975	97.2616
LG01	234	733	6.59098	97.1115
LG01	235	734	6.56094	96.7263
LG01	236	735	6.59172	96.7816
LG01	237	736	6.62279	96.9017
LG01	238	737	6.64422	96.8892
LG01	239	738	6.67753	97.0288
LG01	240	739	6.64938	96.7184
LG01	241	740	6.65875	96.7285
LG01	242	741	6.65819	96.6597
LG01	243	742	6.69314	96.7347
LG01	244	743	6.72431	96.792
LG01	245	744	6.73644	95.1229
LG01	246	745	6.76086	94.3878
LG01	247	746	6.75203	93.1941
LG01	248	747	6.75384	93.1682
LG01	249	748	6.75067	93.0094
LG01	250	749	6.76011	92.9836
LG01	251	750	6.75666	92.7556
LG01	252	751	6.75412	92.6635
LG01	253	752	6.75614	92.3192
LG01	254	753	6.7569	92.2296
LG01	255	754	6.76115	92.3207
LG01	256	755	6.73745	91.8876
LG01	257	756	6.74453	92.0854
LG01	258	757	6.78011	93.6183
LG01	259	758	6.79292	94.2245
LG01	260	759	6.79753	94.4933
LG01	261	760	6.79076	94.8703
LG01	262	761	6.78459	94.8981
LG01	263	762	6.77693	95.7511
LG01	264	763	6.77888	96.3618
LG01	265	764	6.75411	96.4199
LG01	266	765	6.74595	97.5094
LG01	267	766	6.73575	98.0734
LG01	268	767	6.71463	98.1124
LG01	269	768	6.69218	98.2443
LG01	270	769	6.67589	102.517
LG01	271	770	6.67871	102.957
LG01	272	771	6.68299	103.679
LG01	273	772	6.68629	104.698
LG01	274	773	6.68362	104.811
LG01	275	774	6.68445	105.499
LG01	276	775	6.67755	105.52
LG01	277	776	6.67259	105.542
LG01	278	777	6.65822	105.592
LG01	279	778	6.62774	105.482
LG01	280	779	6.63153	105.54
LG01	281	780	6.68698	106.215
LG01	282	781	6.69153	106.339
LG01	283	782	6.70082	106.481
LG01	284	783	6.69021	106.457
LG01	285	784	6.68602	106.497
LG01	286	785	6.66995	106.437
LG01	287	786	6.67028	106.49
LG01	288	787	6.66995	106.586
LG01	289	788	6.65852	106.549
LG01	290	789	6.66151	106.434
LG01	291	790	6.69448	106.768
LG01	292	791	6.70089	106.768
LG01	293	792	6.69215	106.55
LG01	294	793	6.70973	106.665
LG01	295	794	6.70588	106.591
LG01	296	795	6.69571	106.294
LG01	297	796	6.69336	106.133
LG01	298	797	6.68005	105.31
LG01	299	798	6.69846	104.001
LG01	300	799	6.70067	104.387
LG01	301	800	6.69717	104.43
LG01	302	801	6.70296	105.156
LG01	303	802	6.70862	105.439
LG01	304	803	6.71895	105.761
LG01	305	804	6.70796	105.71
LG01	306	805	6.70903	105.797
LG01	307	806	6.65223	105.76
LG01	308	807	6.65296	105.849
LG01	309	808	6.6395	105.881
LG01	310	809	6.62929	106.094
LG01	311	810	6.65238	106.531
LG01	312	811	6.66259	106.713
LG01	313	812	6.6598	106.702
LG01	314	813	6.65889	106.708
LG01	315	814	6.6513	106.677
LG01	316	815	6.66236	106.801
LG01	317	816	6.67571	106.994
LG01	318	817	6.66862	106.949
LG01	319	818	6.69625	107.226
LG01	320	819	6.70383	107.408
LG01	321	820	6.70062	107.394
LG01	322	821	6.71383	107.59
LG01	323	822	6.71375	107.619
LG01	324	823	6.66525	107.338
LG01	325	824	6.65909	107.315
LG01	326	825	6.656	107.347
LG01	327	826	6.63833	107.272
LG01	328	827	6.63217	107.53
LG01	329	828	6.61883	107.66
LG01	330	829	6.62797	108.074
LG01	331	830	6.63145	108.703
LG01	332	831	6.6282	108.769
LG01	333	832	6.62667	108.791
LG01	334	833	6.6454	109.974
LG01	335	834	6.63654	110.116
LG01	336	835	6.69467	112.033
LG01	337	836	6.68011	111.928
LG01	338	837	6.67587	111.936
LG01	339	838	6.67811	112.014
LG01	340	839	6.68447	112.299
LG01	341	840	6.7221	112.806
LG01	342	841	6.72505	112.794
LG01	343	842	6.72765	112.903
LG01	344	843	6.7186	112.788
LG01	345	844	6.73819	113.025
LG01	346	845	6.75709	113.275
LG01	347	846	6.72951	113.006
LG01	348	847	6.72056	113.007
LG01	349	848	6.70898	112.935
LG01	350	849	6.72118	113.15
LG01	351	850	6.69641	112.99
LG01	352	851	6.69137	113.002
LG01	353	852	6.67761	112.923
LG01	354	853	6.67697	112.958
LG01	355	854	6.66564	112.897
LG01	356	855	6.67073	113.019
LG01	357	856	6.68308	113.291
LG01	358	857	6.63162	112.873
LG01	359	858	6.63363	112.895
LG01	360	859	6.61093	112.767
LG01	361	860	6.64776	114.069
LG01	362	861	6.65206	114.464
LG01	363	862	6.66523	114.893
LG01	364	863	6.67085	115.026
LG01	365	864	6.67863	115.36
LG01	366	865	6.69447	115.685
LG01	367	866	6.65899	115.54
LG01	368	867	6.66404	115.678
LG01	369	868	6.66138	115.756
LG01	370	869	6.61635	115.453
LG01	371	870	6.58467	115.24
LG01	372	871	6.60054	115.695
LG01	373	872	6.60128	115.975
LG01	374	873	6.53425	115.661
LG01	375	874	6.53528	116.432
LG01	376	875	6.55063	116.925
LG01	377	876	6.52958	116.933
LG01	378	877	6.53773	117.439
LG01	379	878	6.51938	117.48
LG01	380	879	6.51715	117.618
LG01	381	880	6.50341	117.695
LG01	382	881	6.50112	117.831
LG01	383	882	6.50203	118.079
LG01	384	883	6.48149	118.096
LG01	385	884	6.48219	118.155
LG01	386	885	6.48862	118.326
LG01	387	886	6.48474	118.328
LG01	388	887	6.50785	118.617
LG01	389	888	6.50246	118.61
LG01	390	889	6.51242	118.75
LG01	391	890	6.51559	118.787
LG01	392	891	6.52992	118.993
LG01	393	892	6.52702	119.069
LG01	394	893	6.51573	119.089
LG01	395	894	6.48374	118.994
LG01	396	895	6.48807	119.036
LG01	397	896	6.51891	119.428
LG01	398	897	6.52075	119.525
LG01	399	898	6.52082	119.548
LG01	400	899	6.50242	119.587
LG01	401	900	6.50785	119.659
LG01	402	901	6.5126	119.781
LG01	403	902	6.53363	120.176
LG01	404	903	6.53424	120.212
LG01	405	904	6.58307	120.75
LG01	406	905	6.58553	120.781
LG01	407	906	6.56586	120.757
LG01	408	907	6.56465	120.818
LG01	409	908	6.56788	120.887
LG01	410	909	6.54607	120.913
LG01	411	910	6.57186	121.704
LG01	412	911	6.55674	121.724
LG01	413	912	6.54147	121.809
LG01	414	913	6.52874	121.82
LG01	415	914	6.52791	121.883
LG01	416	915	6.52797	121.965
LG01	417	916	6.52586	121.803
LG01	418	917	6.52632	121.727
LG01	419	918	6.52821	121.748
LG01	420	919	6.55612	122.066
LG01	421	920	6.56322	122.208
LG01	422	921	6.5627	121.732
LG01	423	922	6.5401	120.488
LG01	424	923	6.52795	119.918
LG01	425	924	6.53379	120.067
LG01	426	925	6.53879	120.071
LG01	427	926	6.53605	119.769
LG01	428	927	6.54989	120.054
LG01	429	928	6.54432	119.72
LG01	430	929	6.55867	119.92
LG01	431	930	6.56719	120.08
LG01	432	931	6.5851	120.38
LG01	433	932	6.58626	120.25
LG01	434	933	6.57921	120.165
LG01	435	934	6.60286	120.78
LG01	436	935	6.5944	120.912
LG01	437	936	6.58434	120.91
LG01	438	937	6.57763	121.035
LG01	439	938	6.58516	121.195
LG01	440	939	6.60149	121.465
LG01	441	940	6.57981	121.408
LG01	442	941	6.57783	121.69
LG01	443	942	6.58137	121.807
LG01	444	943	6.59065	121.98
LG01	445	944	6.61444	122.405
LG01	446	945	6.61911	122.471
LG01	447	946	6.6067	122.533
LG01	448	947	6.61136	122.682
LG01	449	948	6.65824	123.379
LG01	450	949	6.69577	124.094
LG01	451	950	6.68901	124.163
LG01	452	951	6.69413	124.362
LG01	453	952	6.68806	124.355
LG01	454	953	6.69243	124.488
LG01	455	954	6.68905	124.557
LG01	456	955	6.68162	124.554
LG01	457	956	6.68075	124.553
LG01	458	957	6.6583	124.576
LG01	459	958	6.65302	124.607
LG01	460	959	6.66404	124.849
LG01	461	960	6.67574	125.066
LG01	462	961	6.72528	126.825
LG01	463	962	6.72936	126.907
LG01	464	963	6.7379	126.987
LG01	465	964	6.73402	127.121
LG01	466	965	6.73932	127.24
LG01	467	966	6.73801	127.288
LG01	468	967	6.72872	127.235
LG01	469	968	6.73116	127.291
LG01	470	969	6.73919	127.411
LG01	471	970	6.73943	127.468
LG01	472	971	6.72137	127.413
LG01	473	972	6.71197	127.473
LG01	474	973	6.74393	127.891
LG01	475	974	6.70915	127.929
LG01	476	975	6.71201	128.134
LG01	477	976	6.71797	128.23
LG01	478	977	6.70056	127.624
LG01	479	978	6.68983	127.294
LG01	480	979	6.69098	127.265
LG01	481	980	6.69552	127.435
LG01	482	981	6.67094	126.677
LG01	483	982	6.67	126.55
LG01	484	983	6.67418	126.777
LG01	485	984	6.66782	126.705
LG01	486	985	6.66069	126.544
LG01	487	986	6.66563	126.792
LG01	488	987	6.6767	129.159
LG01	489	988	6.68759	129.232
LG01	490	989	6.68883	129.249
LG01	491	990	6.69628	129.252
LG01	492	991	6.70041	129.27
LG01	493	992	6.70651	129.307
LG01	494	993	6.70978	129.165
LG01	495	994	6.71324	129.174
LG01	496	995	6.7126	129.153
LG01	497	996	6.71386	129.079
LG01	498	997	6.7141	129.07
LG01	499	998	6.72848	129.938
LG01	500	999	6.73411	130.1
LG01	501	1000	6.74535	130.983
LG01	502	1001	6.74781	131.434
LG01	503	1002	6.74012	132.017
LG01	504	1003	6.75248	132.82
LG01	505	1004	6.75083	132.81
LG01	506	1005	6.75075	132.832
LG01	507	1006	6.75172	132.553
LG01	508	1007	6.72683	130.488
LG01	509	1008	6.72933	130.21
LG01	510	1009	6.77451	131.106
LG01	511	1010	6.78111	130.89
LG01	512	1011	6.78655	130.895
LG01	513	1012	6.79333	130.583
LG01	514	1013	6.78985	130.397
LG01	515	1014	6.78125	129.604
LG01	516	1015	6.76846	128.693
LG01	517	1016	6.76594	128.53
LG01	518	1017	6.76368	128.52
LG01	519	1018	6.78018	128.757
LG01	520	1019	6.77243	128.645
LG01	521	1020	6.78275	128.824
LG01	522	1021	6.78501	128.851
LG01	523	1022	6.79169	128.961
LG01	524	1023	6.75734	128.868
LG01	525	1024	6.7329	128.718
LG01	526	1025	6.71858	128.905
LG01	527	1026	6.67779	128.307
LG01	528	1027	6.67744	128.291
LG01	529	1028	6.67812	128.277
LG01	530	1029	6.67564	128.181
LG01	531	1030	6.6754	128.141
LG01	532	1031	6.67432	128.037
LG01	533	1032	6.70383	128.047
LG01	534	1033	6.72182	127.387
LG01	535	1034	6.71385	126.834
LG01	536	1035	6.70724	126.349
LG01	537	1036	6.6278	125.2
LG01	538	1037	6.65057	125.424
LG01	539	1038	6.63607	125.204
LG01	540	1039	6.62911	125.1
LG01	541	1040	6.6295	125.364
LG01	542	1041	6.63338	125.431
LG01	543	1042	6.64442	125.902
LG01	544	1043	6.66534	127.113
LG01	545	1044	6.67131	127.176
LG01	546	1045	6.67269	127.186
LG01	547	1046	6.69579	127.405
LG01	548	1047	6.72556	127.673
LG01	549	1048	6.73513	127.731
LG01	550	1049	6.77232	127.933
LG01	551	1050	6.75956	127.747
LG01	552	1051	6.73257	127.314
LG01	553	1052	6.71943	126.924
LG01	554	1053	6.71203	126.818
LG01	555	1054	6.73056	126.827
LG01	556	1055	6.72659	126.662
LG01	557	1056	6.72229	126.554
LG01	558	1057	6.72111	126.381
LG01	559	1058	6.71378	125.938
LG01	560	1059	6.70502	125.575
LG01	561	1060	6.71037	125.475
LG01	562	1061	6.71259	125.418
LG01	563	1062	6.68417	123.746
LG01	564	1063	6.6909	123.789
LG01	565	1064	6.71414	123.931
LG01	566	1065	6.69944	123.891
LG01	567	1066	6.66872	123.721
LG01	568	1067	6.67933	123.781
LG01	569	1068	6.65765	123.717
LG01	570	1069	6.6409	123.637
LG01	571	1070	6.62365	123.563
LG01	572	1071	6.61837	123.58
LG01	573	1072	6.63451	123.715
LG01	574	1073	6.65922	123.958
LG01	575	1074	6.66309	123.98
LG01	576	1075	6.67009	124.069
LG01	577	1076	6.67902	125.784
LG01	578	1077	6.68415	125.926
LG01	579	1078	6.68806	126.045
LG01	580	1079	6.69544	126.217
LG01	581	1080	6.70638	126.518
LG01	582	1081	6.75451	127.206
LG01	583	1082	6.7754	127.356
LG01	584	1083	6.80301	127.666
LG01	585	1084	6.80181	127.608
LG01	586	1085	6.78857	127.376
LG01	587	1086	6.78991	127.336
LG01	588	1087	6.79991	127.375
LG01	589	1088	6.80746	127.415
LG01	590	1089	6.80493	127.368
LG01	591	1090	6.79475	127.19
LG01	592	1091	6.76161	126.624
LG01	593	1092	6.77983	126.676
LG01	594	1093	6.78522	126.636
LG01	595	1094	6.76571	126.358
LG01	596	1095	6.73254	125.759
LG01	597	1096	6.75484	125.826
LG01	598	1097	6.77008	125.873
LG01	599	1098	6.78495	125.928
LG01	600	1099	6.77974	125.857
LG01	601	1100	6.77709	125.886
LG01	602	1101	6.77799	125.916
LG01	603	1102	6.77546	125.652
LG01	604	1103	6.78885	125.401
LG01	605	1104	6.78893	124.598
LG01	606	1105	6.79031	122.541
LG01	607	1106	6.79344	122.547
LG01	608	1107	6.80121	122.58
LG01	609	1108	6.79486	122.28
LG01	610	1109	6.79792	122.325
LG01	611	1110	6.79838	122.248
LG01	612	1111	6.81042	122.319
LG01	613	1112	6.8246	122.323
LG01	614	1113	6.83504	121.772
LG01	615	1114	6.8057	119.344
LG01	616	1115	6.81206	119.646
LG01	617	1116	6.82218	120.371
LG01	618	1117	6.82199	120.397
LG01	619	1118	6.83258	120.827
LG01	620	1119	6.83609	121.055
LG01	621	1120	6.84996	121.64
LG01	622	1121	6.8558	121.634
LG01	623	1122	6.8427	121.476
LG01	624	1123	6.84124	121.416
LG01	625	1124	6.85751	121.44
LG01	626	1125	6.8526	121.382
LG01	627	1126	6.87035	121.23
LG01	628	1127	6.8661	121.147
LG01	629	1128	6.87519	121.043
LG01	630	1129	6.88334	121.024
LG01	631	1130	6.86426	120.841
LG01	632	1131	6.88796	120.802
LG01	633	1132	6.93312	120.882
LG01	634	1133	6.94928	120.832
LG01	635	1134	6.987	120.83
LG01	636	1135	6.97654	120.711
LG01	637	1136	7.0011	120.738
LG01	638	1137	7.00445	120.695
LG01	639	1138	7.00833	120.611
LG01	640	1139	7.01029	120.55
LG01	641	1140	6.98893	120.356
LG01	642	1141	7.01129	120.394
LG01	643	1142	7.01162	120.382
LG01	644	1143	7.00732	120.323
LG01	645	1144	7.01091	120.286
LG01	646	1145	7.00959	120.257
LG01	647	1146	7.02644	120.222
LG01	648	1147	7.01291	120.072
LG01	649	1148	7.01743	120.074
LG01	650	1149	7.00243	120.048
LG01	651	1150	6.97208	120.035
LG01	652	1151	6.9551	119.926
LG01	653	1152	6.91937	119.454
LG01	654	1153	6.91558	119.324
LG01	655	1154	6.91767	119.398
LG01	656	1155	6.91983	119.5
LG01	657	1156	6.91987	119.423
LG01	658	1157	6.91742	119.505
LG01	659	1158	6.92073	119.735
LG01	660	1159	6.92512	119.993
LG01	661	1160	6.91413	120.297
LG01	662	1161	6.92017	120.622
LG01	663	1162	6.91619	120.799
LG01	664	1163	6.91014	120.903
LG01	665	1164	6.91928	121.249
LG01	666	1165	6.92578	121.291
LG01	667	1166	6.92565	121.399
LG01	668	1167	6.90753	121.244
LG01	669	1168	6.88947	121.159
LG01	670	1169	6.86201	120.97
LG01	671	1170	6.85821	120.954
LG01	672	1171	6.85603	121.021
LG01	673	1172	6.87681	121.388
LG01	674	1173	6.89269	121.639
LG01	675	1174	6.89817	121.73
LG01	676	1175	6.89827	121.726
LG01	677	1176	6.90389	121.845
LG01	678	1177	6.91602	121.957
LG01	679	1178	6.92309	122.041
LG01	680	1179	6.97053	122.527
LG01	681	1180	6.99385	122.764
LG01	682	1181	7.01804	123.011
LG01	683	1182	7.0208	123.035
LG01	684	1183	7.04664	123.335
LG01	685	1184	7.04487	123.343
LG01	686	1185	7.03995	123.306
LG01	687	1186	7.05121	123.414
LG01	688	1187	7.06139	123.545
LG01	689	1188	7.05659	123.486
LG01	690	1189	7.00647	122.514
LG01	691	1190	7.00538	122.05
LG01	692	1191	7.00576	121.584
LG01	693	1192	7.00687	121.353
LG01	694	1193	7.00118	120.666
LG01	695	1194	6.98808	120.084
LG01	696	1195	7.00174	120.383
LG01	697	1196	7.03444	121.253
LG01	698	1197	7.04496	121.393
LG01	699	1198	7.05268	121.275
LG01	700	1199	7.05461	121.014
LG01	701	1200	7.07426	121.279
LG01	702	1201	7.13178	121.902
LG01	703	1202	7.12083	121.806
LG01	704	1203	7.12619	121.837
LG01	705	1204	7.12646	121.776
LG01	706	1205	7.11587	121.573
LG01	707	1206	7.0945	121.287
LG01	708	1207	7.08677	121.141
LG01	709	1208	7.07469	120.955
LG01	710	1209	7.08056	120.923
LG01	711	1210	7.07784	120.836
LG01	712	1211	7.05454	120.534
LG01	713	1212	7.08807	120.561
LG01	714	1213	7.11944	120.566
LG01	715	1214	7.12388	120.493
LG01	716	1215	7.15482	120.524
LG01	717	1216	7.17295	120.487
LG01	718	1217	7.15831	120.087
LG01	719	1218	7.15119	119.994
LG01	720	1219	7.15063	119.946
LG01	721	1220	7.16672	119.959
LG01	722	1221	7.18678	119.915
LG01	723	1222	7.18094	119.807
LG01	724	1223	7.16275	119.602
LG01	725	1224	7.20203	119.465
LG01	726	1225	7.19782	117.822
LG01	727	1226	7.25919	117.907
LG01	728	1227	7.30776	117.959
LG01	729	1228	7.30104	117.906
LG01	730	1229	7.30893	117.919
LG01	731	1230	7.37237	118.008
LG01	732	1231	7.39309	118.033
LG01	733	1232	7.46628	118.137
LG01	734	1233	7.45618	118.12
LG01	735	1234	7.48058	118.03
LG01	736	1235	7.46781	117.928
LG01	737	1236	7.44475	117.799
LG01	738	1237	7.45168	117.713
LG01	739	1238	7.47551	117.753
LG01	740	1239	7.46581	117.703
LG01	741	1240	7.47454	117.672
LG01	742	1241	7.43359	117.487
LG01	743	1242	7.40667	117.356
LG01	744	1243	7.38458	117.222
LG01	745	1244	7.36689	117.096
LG01	746	1245	7.38828	117.154
LG01	747	1246	7.38935	117.145
LG01	748	1247	7.40264	117.195
LG01	749	1248	7.39628	117.171
LG01	750	1249	7.43322	117.311
LG01	751	1250	7.43237	117.315
LG01	752	1251	7.42305	117.276
LG01	753	1252	7.44588	117.349
LG01	754	1253	7.44294	117.28
LG01	755	1254	7.44319	117.227
LG01	756	1255	7.46192	116.949
LG01	757	1256	7.44594	115.462
LG01	758	1257	7.43405	114.867
LG01	759	1258	7.48052	114.809
LG01	760	1259	7.47142	114.35
LG01	761	1260	7.47136	114.304
LG01	762	1261	7.45554	113.341
LG01	763	1262	7.54682	113.093
LG01	764	1263	7.55541	112.965
LG01	765	1264	7.52679	111.709
LG01	766	1265	7.54302	111.17
LG01	767	1266	7.60694	111.29
LG01	768	1267	7.61251	111.078
LG01	769	1268	7.61241	106.728
LG01	770	1269	7.62924	106.356
LG01	771	1270	7.63223	105.682
LG01	772	1271	7.63321	104.659
LG01	773	1272	7.64546	104.589
LG01	774	1273	7.62612	103.82
LG01	775	1274	7.62509	103.764
LG01	776	1275	7.6263	103.71
LG01	777	1276	7.64766	103.689
LG01	778	1277	7.64929	103.668
LG01	779	1278	7.6456	103.61
LG01	780	1279	7.58553	102.921
LG01	781	1280	7.57282	102.759
LG01	782	1281	7.55865	102.592
LG01	783	1282	7.56069	102.584
LG01	784	1283	7.55555	102.491
LG01	785	1284	7.56648	102.524
LG01	786	1285	7.57037	102.486
LG01	787	1286	7.56068	102.452
LG01	788	1287	7.56179	102.416
LG01	789	1288	7.56231	102.579
LG01	790	1289	7.52709	102.214
LG01	791	1290	7.52196	102.237
LG01	792	1291	7.52224	102.24
LG01	793	1292	7.50422	102.182
LG01	794	1293	7.51237	102.197
LG01	795	1294	7.51269	102.482
LG01	796	1295	7.52025	102.667
LG01	797	1296	7.51441	102.655
LG01	798	1297	7.51242	102.787
LG01	799	1298	7.50858	102.582
LG01	800	1299	7.52214	103.305
LG01	801	1300	7.5109	103.397
LG01	802	1301	7.50203	103.111
LG01	803	1302	7.50212	102.868
LG01	804	1303	7.50581	102.878
LG01	805	1304	7.50928	102.842
LG01	806	1305	7.50126	102.525
LG01	807	1306	7.50015	102.44
LG01	808	1307	7.4916	102.275
LG01	809	1308	7.48134	101.96
LG01	810	1309	7.45784	101.513
LG01	811	1310	7.44862	101.377
LG01	812	1311	7.46612	101.5
LG01	813	1312	7.4757	101.561
LG01	814	1313	7.47921	101.568
LG01	815	1314	7.47262	101.483
LG01	816	1315	7.4605	101.322
LG01	817	1316	7.46907	101.359
LG01	818	1317	7.45372	101.22
LG01	819	1318	7.45934	101.256
LG01	820	1319	7.47084	101.384
LG01	821	1320	7.46486	101.424
LG01	822	1321	7.47491	101.557
LG01	823	1322	7.48168	101.772
LG01	824	1323	7.4908	102.089
LG01	825	1324	7.50561	102.562
LG01	826	1325	7.51123	102.843
LG01	827	1326	7.50516	102.628
LG01	828	1327	7.51234	102.805
LG01	829	1328	7.50464	102.544
LG01	830	1329	7.49134	102.017
LG01	831	1330	7.49652	102.214
LG01	832	1331	7.49511	102.271
LG01	833	1332	7.47302	101.387
LG01	834	1333	7.47494	101.343
LG01	835	1334	7.4267	99.6131
LG01	836	1335	7.43473	99.6624
LG01	837	1336	7.43443	99.6227
LG01	838	1337	7.44138	99.6496
LG01	839	1338	7.4434	99.5363
LG01	840	1339	7.40408	99.0394
LG01	841	1340	7.40237	99.1024
LG01	842	1341	7.40547	99.0624
LG01	843	1342	7.4096	99.1433
LG01	844	1343	7.39018	98.8883
LG01	845	1344	7.37911	99.0859
LG01	846	1345	7.3793	99.8016
LG01	847	1346	7.39183	101.669
LG01	848	1347	7.40492	102.377
LG01	849	1348	7.39049	102.359
LG01	850	1349	7.3893	102.485
LG01	851	1350	7.38664	102.563
LG01	852	1351	7.38892	102.811
LG01	853	1352	7.39169	103.035
LG01	854	1353	7.43392	105.134
LG01	855	1354	7.43313	105.564
LG01	856	1355	7.42222	105.779
LG01	857	1356	7.42135	105.848
LG01	858	1357	7.42628	106.11
LG01	859	1358	7.43401	106.682
LG01	860	1359	7.36506	105.323
LG01	861	1360	7.34882	104.892
LG01	862	1361	7.33277	104.427
LG01	863	1362	7.33621	104.519
LG01	864	1363	7.33052	104.267
LG01	865	1364	7.32965	104.296
LG01	866	1365	7.31505	104.1
LG01	867	1366	7.36641	105.733
LG01	868	1367	7.35603	105.537
LG01	869	1368	7.38226	105.944
LG01	870	1369	7.38479	105.959
LG01	871	1370	7.37067	105.62
LG01	872	1371	7.37962	105.482
LG01	873	1372	7.38305	105.363
LG01	874	1373	7.43533	105.534
LG01	875	1374	7.42405	105.16
LG01	876	1375	7.42285	105.005
LG01	877	1376	7.41047	104.551
LG01	878	1377	7.4199	104.628
LG01	879	1378	7.45344	105.098
LG01	880	1379	7.45851	105.136
LG01	881	1380	7.47186	105.312
LG01	882	1381	7.47338	105.247
LG01	883	1382	7.47329	105.182
LG01	884	1383	7.47148	105.171
LG01	885	1384	7.45898	105.017
LG01	886	1385	7.4615	105.019
LG01	887	1386	7.45123	104.904
LG01	888	1387	7.45162	104.922
LG01	889	1388	7.45224	104.911
LG01	890	1389	7.44637	104.906
LG01	891	1390	7.44306	104.821
LG01	892	1391	7.43387	104.767
LG01	893	1392	7.43603	104.76
LG01	894	1393	7.44862	104.888
LG01	895	1394	7.45667	105.031
LG01	896	1395	7.42723	104.691
LG01	897	1396	7.46258	105.127
LG01	898	1397	7.58768	106.695
LG01	899	1398	7.58947	106.686
LG01	900	1399	7.60246	106.806
LG01	901	1400	7.60226	106.863
LG01	902	1401	7.56774	106.507
LG01	903	1402	7.57124	106.529
LG01	904	1403	7.52757	106.071
LG01	905	1404	7.54828	106.339
LG01	906	1405	7.55271	106.328
LG01	907	1406	7.55592	106.414
LG01	908	1407	7.56294	106.461
LG01	909	1408	7.56644	106.477
LG01	910	1409	7.5224	105.75
LG01	911	1410	7.52402	105.757
LG01	912	1411	7.53153	105.947
LG01	913	1412	7.52991	106.302
LG01	914	1413	7.52587	106.366
LG01	915	1414	7.52747	106.956
LG01	916	1415	7.55688	107.682
LG01	917	1416	7.56058	107.847
LG01	918	1417	7.57307	108.147
LG01	919	1418	7.55175	107.779
LG01	920	1419	7.54514	107.718
LG01	921	1420	7.53484	107.545
LG01	922	1421	7.54132	107.691
LG01	923	1422	7.53925	107.638
LG01	924	1423	7.54131	107.764
LG01	925	1424	7.53127	107.66
LG01	926	1425	7.53026	107.793
LG01	927	1426	7.51977	107.77
LG01	928	1427	7.51949	107.925
LG01	929	1428	7.53238	108.8
LG01	930	1429	7.52892	108.806
LG01	931	1430	7.51328	108.518
LG01	932	1431	7.52101	108.83
LG01	933	1432	7.5144	108.742
LG01	934	1433	7.47601	108.3
LG01	935	1434	7.47907	108.616
LG01	936	1435	7.48999	109.346
LG01	937	1436	7.48814	109.227
LG01	938	1437	7.49063	109.188
LG01	939	1438	7.47969	108.972
LG01	940	1439	7.4908	109.063
LG01	941	1440	7.47767	108.752
LG01	942	1441	7.51703	109.057
LG01	943	1442	7.52762	109.088
LG01	944	1443	7.51539	108.757
LG01	945	1444	7.51376	108.749
LG01	946	1445	7.53105	108.795
LG01	947	1446	7.52444	108.653
LG01	948	1447	7.48042	107.986
LG01	949	1448	7.45434	107.38
LG01	950	1449	7.45757	107.319
LG01	951	1450	7.46204	107.187
LG01	952	1451	7.48151	107.287
LG01	953	1452	7.50853	107.372
LG01	954	1453	7.5258	107.41
LG01	955	1454	7.52891	107.403
LG01	956	1455	7.54752	107.523
LG01	957	1456	7.55937	107.496
LG01	958	1457	7.5668	107.516
LG01	959	1458	7.56519	107.33
LG01	960	1459	7.55904	107.161
LG01	961	1460	7.52824	105.537
LG01	962	1461	7.54378	105.603
LG01	963	1462	7.55338	105.639
LG01	964	1463	7.55679	105.553
LG01	965	1464	7.55005	105.465
LG01	966	1465	7.54789	105.39
LG01	967	1466	7.55783	105.456
LG01	968	1467	7.56249	105.474
LG01	969	1468	7.56604	105.433
LG01	970	1469	7.57254	105.451
LG01	971	1470	7.56781	105.395
LG01	972	1471	7.59324	105.449
LG01	973	1472	7.56326	105.053
LG01	974	1473	7.56099	104.864
LG01	975	1474	7.56037	104.673
LG01	976	1475	7.55118	103.925
LG01	977	1476	7.55771	103.833
LG01	978	1477	7.56283	103.515
LG01	979	1478	7.55234	103.225
LG01	980	1479	7.56792	103.083
LG01	981	1480	7.57027	103.076
LG01	982	1481	7.56355	102.862
LG01	983	1482	7.57266	102.629
LG01	984	1483	7.57375	102.57
LG01	985	1484	7.5871	102.574
LG01	986	1485	7.58228	102.261
LG01	987	1486	7.5614	99.6773
LG01	988	1487	7.5517	99.5629
LG01	989	1488	7.55192	99.5557
LG01	990	1489	7.55675	99.5081
LG01	991	1490	7.57623	99.5878
LG01	992	1491	7.59085	99.6387
LG01	993	1492	7.57309	99.396
LG01	994	1493	7.56534	99.2757
LG01	995	1494	7.56587	99.2781
LG01	996	1495	7.58914	99.4204
LG01	997	1496	7.62749	99.5697
LG01	998	1497	7.61974	98.7065
LG01	999	1498	7.62448	98.5836
LG01	1000	1499	7.61664	97.7141
LG01	1001	1500	7.62305	97.2293
LG01	1002	1501	7.63041	96.4302
LG01	1003	1502	7.61412	95.5647
LG01	1004	1503	7.61265	95.4243
LG01	1005	1504	7.61578	95.354
LG01	1006	1505	7.61411	95.2561
LG01	1007	1506	7.6122	95.088
LG01	1008	1507	7.61777	94.962
LG01	1009	1508	7.59816	93.0655
LG01	1010	1509	7.59569	92.9925
LG01	1011	1510	7.6055	92.8563
LG01	1012	1511	7.59572	92.702
LG01	1013	1512	7.60386	92.5348
LG01	1014	1513	7.61323	92.5306
LG01	1015	1514	7.61586	92.5316
LG01	1016	1515	7.61389	92.4047
LG01	1017	1516	7.62909	92.5824
LG01	1018	1517	7.63009	92.8156
LG01	1019	1518	7.64213	93.1467
LG01	1020	1519	7.66507	93.6823
LG01	1021	1520	7.66537	93.6083
LG01	1022	1521	7.6567	93.3229
LG01	1023	1522	7.64447	92.5316
LG01	1024	1523	7.6456	92.3259
LG01	1025	1524	7.64151	91.7982
LG01	1026	1525	7.6576	91.8605
LG01	1027	1526	7.66107	91.8916
LG01	1028	1527	7.72843	92.2648
LG01	1029	1528	7.72714	92.2551
LG01	1030	1529	7.72415	92.2167
LG01	1031	1530	7.71944	92.1512
LG01	1032	1531	7.71284	92.0675
LG01	1033	1532	7.68307	91.8167
LG01	1034	1533	7.74491	92.1568
LG01	1035	1534	7.78155	92.361
LG01	1036	1535	7.77961	92.3075
LG01	1037	1536	7.73037	91.7226
LG01	1038	1537	7.73147	91.665
LG01	1039	1538	7.72989	91.6165
LG01	1040	1539	7.71798	91.1729
LG01	1041	1540	7.75161	91.33
LG01	1042	1541	7.80847	92.2679
LG01	1043	1542	7.78859	91.0996
LG01	1044	1543	7.79368	91.3799
LG01	1045	1544	7.79656	91.4932
LG01	1046	1545	7.76392	91.2113
LG01	1047	1546	7.72679	90.8794
LG01	1048	1547	7.7162	91.2131
LG01	1049	1548	7.6867	91.4037
LG01	1050	1549	7.68907	91.6327
LG01	1051	1550	7.69076	91.7945
LG01	1052	1551	7.69204	92.7252
LG01	1053	1552	7.70386	94.0182
LG01	1054	1553	7.71661	95.5455
LG01	1055	1554	7.7343	96.5081
LG01	1056	1555	7.74458	96.8852
LG01	1057	1556	7.74331	97.0593
LG01	1058	1557	7.74242	97.1792
LG01	1059	1558	7.73958	97.2683
LG01	1060	1559	7.73579	97.2677
LG01	1061	1560	7.73879	97.4471
LG01	1062	1561	7.74331	97.8008
LG01	1063	1562	7.7178	97.6787
LG01	1064	1563	7.71814	98.1115
LG01	1065	1564	7.70535	98.06
LG01	1066	1565	7.72981	98.4571
LG01	1067	1566	7.72529	98.5464
LG01	1068	1567	7.72454	98.5513
LG01	1069	1568	7.74492	98.9643
LG01	1070	1569	7.73849	99.0055
LG01	1071	1570	7.72922	98.9427
LG01	1072	1571	7.71707	98.9126
LG01	1073	1572	7.68658	98.8794
LG01	1074	1573	7.68737	99.2998
LG01	1075	1574	7.68656	99.7259
LG01	1076	1575	7.67418	98.2964
LG01	1077	1576	7.68101	98.908
LG01	1078	1577	7.68685	99.5559
LG01	1079	1578	7.6934	100.294
LG01	1080	1579	7.68145	100.003
LG01	1081	1580	7.63792	99.3707
LG01	1082	1581	7.60716	99.0031
LG01	1083	1582	7.58531	98.8733
LG01	1084	1583	7.61011	99.3095
LG01	1085	1584	7.61988	99.4854
LG01	1086	1585	7.62036	99.505
LG01	1087	1586	7.61709	99.6128
LG01	1088	1587	7.60996	99.6139
LG01	1089	1588	7.63273	99.9514
LG01	1090	1589	7.64546	99.9965
LG01	1091	1590	7.6737	100.061
LG01	1092	1591	7.66638	99.9781
LG01	1093	1592	7.67767	99.982
LG01	1094	1593	7.68052	99.9872
LG01	1095	1594	7.65631	99.8397
LG01	1096	1595	7.6647	99.7917
LG01	1097	1596	7.66107	99.7377
LG01	1098	1597	7.73704	99.9295
LG01	1099	1598	7.78034	100.101
LG01	1100	1599	7.79674	100.296
LG01	1101	1600	7.80186	100.348
LG01	1102	1601	7.80973	100.42
LG01	1103	1602	7.78829	99.8587
LG01	1104	1603	7.80043	99.8722
LG01	1105	1604	7.81098	99.6948
LG01	1106	1605	7.84572	99.5925
LG01	1107	1606	7.85412	99.2915
LG01	1108	1607	7.85668	99.2262
LG01	1109	1608	7.85493	99.0881
LG01	1110	1609	7.86113	99.0472
LG01	1111	1610	7.85405	98.7106
LG01	1112	1611	7.8348	98.0622
LG01	1113	1612	7.83329	97.3805
LG01	1114	1613	7.85843	97.4134
LG01	1115	1614	7.86456	97.0881
LG01	1116	1615	7.88587	96.3363
LG01	1117	1616	7.88849	96.3001
LG01	1118	1617	7.8991	95.8741
LG01	1119	1618	7.90012	95.6309
LG01	1120	1619	7.8768	94.9243
LG01	1121	1620	7.8732	94.9136
LG01	1122	1621	7.9015	94.9974
LG01	1123	1622	7.90035	95.002
LG01	1124	1623	7.9006	95.005
LG01	1125	1624	7.9415	95.6475
LG01	1126	1625	7.89679	96.0328
LG01	1127	1626	7.89842	96.1285
LG01	1128	1627	7.88054	96.1937
LG01	1129	1628	7.87989	96.3685
LG01	1130	1629	7.90305	96.7168
LG01	1131	1630	7.86686	96.6476
LG01	1132	1631	7.85754	97.081
LG01	1133	1632	7.83123	97.0764
LG01	1134	1633	7.79444	97.1553
LG01	1135	1634	7.80239	97.2347
LG01	1136	1635	7.77492	97.258
LG01	1137	1636	7.76363	97.2653
LG01	1138	1637	7.76151	97.3692
LG01	1139	1638	7.75704	97.4647
LG01	1140	1639	7.76535	97.5592
LG01	1141	1640	7.77593	99.0387
LG01	1142	1641	7.77953	99.2554
LG01	1143	1642	7.8005	100.551
LG01	1144	1643	7.79693	100.813
LG01	1145	1644	7.81537	101.544
LG01	1146	1645	7.81346	102.456
LG01	1147	1646	7.81041	102.651
LG01	1148	1647	7.80801	102.903
LG01	1149	1648	7.80954	102.964
LG01	1150	1649	7.82269	103.595
LG01	1151	1650	7.82045	103.563
LG01	1152	1651	7.82102	103.53
LG01	1153	1652	7.82819	103.573
LG01	1154	1653	7.82925	103.454
LG01	1155	1654	7.82802	103.33
LG01	1156	1655	7.83935	103.495
LG01	1157	1656	7.8405	103.325
LG01	1158	1657	7.83546	103.079
LG01	1159	1658	7.83522	102.904
LG01	1160	1659	7.85053	102.745
LG01	1161	1660	7.84284	102.437
LG01	1162	1661	7.84922	102.328
LG01	1163	1662	7.84381	102.162
LG01	1164	1663	7.8444	101.966
LG01	1165	1664	7.84142	102.039
LG01	1166	1665	7.83613	101.906
LG01	1167	1666	7.84277	101.981
LG01	1168	1667	7.86102	102.18
LG01	1169	1668	7.87129	102.262
LG01	1170	1669	7.87682	102.379
LG01	1171	1670	7.86808	102.25
LG01	1172	1671	7.8536	102.018
LG01	1173	1672	7.85389	101.976
LG01	1174	1673	7.84896	101.913
LG01	1175	1674	7.85409	101.985
LG01	1176	1675	7.83858	101.775
LG01	1177	1676	7.85376	102.01
LG01	1178	1677	7.8643	102.238
LG01	1179	1678	7.81449	101.952
LG01	1180	1679	7.79899	102.401
LG01	1181	1680	7.7914	102.751
LG01	1182	1681	7.81681	102.889
LG01	1183	1682	7.79991	102.645
LG01	1184	1683	7.79083	102.516
LG01	1185	1684	7.82952	102.771
LG01	1186	1685	7.85384	102.894
LG01	1187	1686	7.87734	102.998
LG01	1188	1687	7.87225	102.956
LG01	1189	1688	7.87366	102.918
LG01	1190	1689	7.86623	102.833
LG01	1191	1690	7.87577	102.869
LG01	1192	1691	7.90028	103.045
LG01	1193	1692	7.89744	102.984
LG01	1194	1693	7.8998	102.987
LG01	1195	1694	7.88883	102.567
LG01	1196	1695	7.87242	101.757
LG01	1197	1696	7.85654	101.31
LG01	1198	1697	7.86046	101.547
LG01	1199	1698	7.85557	101.616
LG01	1200	1699	7.85402	102.252
LG01	1201	1700	7.81566	103.413
LG01	1202	1701	7.8176	103.915
LG01	1203	1702	7.82057	104.213
LG01	1204	1703	7.82115	104.334
LG01	1205	1704	7.82239	104.383
LG01	1206	1705	7.83108	104.576
LG01	1207	1706	7.83827	104.727
LG01	1208	1707	7.85447	104.966
LG01	1209	1708	7.88003	105.534
LG01	1210	1709	7.87464	105.558
LG01	1211	1710	7.86974	105.57
LG01	1212	1711	7.84054	105.624
LG01	1213	1712	7.80983	105.647
LG01	1214	1713	7.80831	105.818
LG01	1215	1714	7.7912	106.055
LG01	1216	1715	7.78257	106.352
LG01	1217	1716	7.75621	106.336
LG01	1218	1717	7.7578	106.488
LG01	1219	1718	7.75703	106.515
LG01	1220	1719	7.74269	106.53
LG01	1221	1720	7.72313	107.701
LG01	1222	1721	7.72381	107.812
LG01	1223	1722	7.72372	107.895
LG01	1224	1723	7.70804	108.553
LG01	1225	1724	7.66507	108.543
LG01	1226	1725	7.61104	108.69
LG01	1227	1726	7.55938	108.676
LG01	1228	1727	7.57196	108.944
LG01	1229	1728	7.56501	108.98
LG01	1230	1729	7.50028	108.882
LG01	1231	1730	7.48034	108.88
LG01	1232	1731	7.40874	108.775
LG01	1233	1732	7.4315	108.989
LG01	1234	1733	7.37211	108.918
LG01	1235	1734	7.36217	108.957
LG01	1236	1735	7.39181	109.265
LG01	1237	1736	7.383	109.442
LG01	1238	1737	7.3688	109.481
LG01	1239	1738	7.40802	109.809
LG01	1240	1739	7.40233	109.877
LG01	1241	1740	7.41474	110.016
LG01	1242	1741	7.40229	110.018
LG01	1243	1742	7.41661	110.169
LG01	1244	1743	7.40561	110.219
LG01	1245	1744	7.3743	110.147
LG01	1246	1745	7.3791	110.201
LG01	1247	1746	7.36576	110.167
LG01	1248	1747	7.3711	110.248
LG01	1249	1748	7.33371	110.127
LG01	1250	1749	7.33543	110.168
LG01	1251	1750	7.32202	110.247
LG01	1252	1751	7.30278	110.343
LG01	1253	1752	7.3026	110.421
LG01	1254	1753	7.32249	110.882
LG01	1255	1754	7.30929	111.272
LG01	1256	1755	7.30593	111.597
LG01	1257	1756	7.31984	111.894
LG01	1258	1757	7.28919	113.512
LG01	1259	1758	7.2958	113.865
LG01	1260	1759	7.29559	113.95
LG01	1261	1760	7.29109	114.077
LG01	1262	1761	7.19754	113.928
LG01	1263	1762	7.18271	113.877
LG01	1264	1763	7.18302	113.906
LG01	1265	1764	7.16903	114.124
LG01	1266	1765	7.11809	114.218
LG01	1267	1766	7.11366	114.213
LG01	1268	1767	7.10325	114.494
LG01	1269	1768	7.0884	114.555
LG01	1270	1769	7.08873	114.638
LG01	1271	1770	7.12925	115.099
LG01	1272	1771	7.15128	115.474
LG01	1273	1772	7.16078	115.603
LG01	1274	1773	7.19555	116.098
LG01	1275	1774	7.19842	116.213
LG01	1276	1775	7.16983	116.178
LG01	1277	1776	7.17215	116.246
LG01	1278	1777	7.1903	116.547
LG01	1279	1778	7.20667	116.839
LG01	1280	1779	7.2073	116.868
LG01	1281	1780	7.20781	116.902
LG01	1282	1781	7.20447	116.92
LG01	1283	1782	7.20464	116.957
LG01	1284	1783	7.19315	116.932
LG01	1285	1784	7.18716	116.98
LG01	1286	1785	7.19552	117.212
LG01	1287	1786	7.19829	117.385
LG01	1288	1787	7.21202	117.899
LG01	1289	1788	7.22377	118.352
LG01	1290	1789	7.25904	119.35
LG01	1291	1790	7.26094	119.441
LG01	1292	1791	7.25597	119.259
LG01	1293	1792	7.24869	119.312
LG01	1294	1793	7.2404	118.94
LG01	1295	1794	7.22819	118.722
LG01	1296	1795	7.22882	118.709
LG01	1297	1796	7.21436	118.468
LG01	1298	1797	7.20884	118.362
LG01	1299	1798	7.20476	117.766
LG01	1300	1799	7.19874	117.049
LG01	1301	1800	7.21093	117.33
LG01	1302	1801	7.21249	117.544
LG01	1303	1802	7.21406	117.712
LG01	1304	1803	7.22135	117.923
LG01	1305	1804	7.21168	118.315
LG01	1306	1805	7.23487	119.743
LG01	1307	1806	7.2477	120.556
LG01	1308	1807	7.24535	120.842
LG01	1309	1808	7.24933	121.447
LG01	1310	1809	7.25113	121.813
LG01	1311	1810	7.24569	122.327
LG01	1312	1811	7.26616	122.947
LG01	1313	1812	7.26953	123.106
LG01	1314	1813	7.27214	123.246
LG01	1315	1814	7.28253	123.587
LG01	1316	1815	7.28032	123.686
LG01	1317	1816	7.27165	123.756
LG01	1318	1817	7.25722	123.589
LG01	1319	1818	7.24296	123.527
LG01	1320	1819	7.2481	123.579
LG01	1321	1820	7.24759	123.778
LG01	1322	1821	7.25104	124.004
LG01	1323	1822	7.24297	123.821
LG01	1324	1823	7.22223	123.274
LG01	1325	1824	7.22494	123.3
LG01	1326	1825	7.22342	123.209
LG01	1327	1826	7.21439	122.839
LG01	1328	1827	7.21564	122.747
LG01	1329	1828	7.22821	122.877
LG01	1330	1829	7.22201	122.618
LG01	1331	1830	7.23347	122.641
LG01	1332	1831	7.22583	122.288
LG01	1333	1832	7.23661	122.275
LG01	1334	1833	7.23364	122.22
LG01	1335	1834	7.22595	122.075
LG01	1336	1835	7.22692	122.071
LG01	1337	1836	7.23962	122.237
LG01	1338	1837	7.23399	122.172
LG01	1339	1838	7.23618	122.126
LG01	1340	1839	7.28763	123.231
LG01	1341	1840	7.28207	123.256
LG01	1342	1841	7.29068	123.675
LG01	1343	1842	7.28784	123.723
LG01	1344	1843	7.27837	123.239
LG01	1345	1844	7.27558	122.529
LG01	1346	1845	7.28917	122.459
LG01	1347	1846	7.27856	123.131
LG01	1348	1847	7.27514	123.04
LG01	1349	1848	7.27367	122.989
LG01	1350	1849	7.30261	125.14
LG01	1351	1850	7.31999	125.263
LG01	1352	1851	7.32111	125.277
LG01	1353	1852	7.28149	123.281
LG01	1354	1853	7.2775	122.783
LG01	1355	1854	7.27641	122.525
LG01	1356	1855	7.27871	122.535
LG01	1357	1856	7.27424	122.336
LG01	1358	1857	7.26165	121.743
LG01	1359	1858	7.32105	122.603
LG01	1360	1859	7.31888	122.534
LG01	1361	1860	7.33418	122.742
LG01	1362	1861	7.33684	122.715
LG01	1363	1862	7.37746	123.158
LG01	1364	1863	7.35616	122.751
LG01	1365	1864	7.3551	122.727
LG01	1366	1865	7.30734	121.072
LG01	1367	1866	7.3104	121.125
LG01	1368	1867	7.30826	121.014
LG01	1369	1868	7.31384	121.256
LG01	1370	1869	7.32066	121.822
LG01	1371	1870	7.33687	122.978
LG01	1372	1871	7.34263	123.456
LG01	1373	1872	7.2866	122.654
LG01	1374	1873	7.28454	122.59
LG01	1375	1874	7.29381	122.798
LG01	1376	1875	7.29255	122.759
LG01	1377	1876	7.28351	122.64
LG01	1378	1877	7.24636	122.036
LG01	1379	1878	7.25748	122.19
LG01	1380	1879	7.25447	122.11
LG01	1381	1880	7.24594	121.922
LG01	1382	1881	7.25049	122.021
LG01	1383	1882	7.24722	121.968
LG01	1384	1883	7.26428	122.277
LG01	1385	1884	7.26287	122.302
LG01	1386	1885	7.25954	122.343
LG01	1387	1886	7.26871	122.505
LG01	1388	1887	7.25801	122.39
LG01	1389	1888	7.27821	122.691
LG01	1390	1889	7.28053	122.806
LG01	1391	1890	7.3047	123.266
LG01	1392	1891	7.30016	123.209
LG01	1393	1892	7.29065	123.178
LG01	1394	1893	7.28323	123.108
LG01	1395	1894	7.28318	123.113
LG01	1396	1895	7.24862	122.721
LG01	1397	1896	7.12512	121.227
LG01	1398	1897	7.11816	121.233
LG01	1399	1898	7.09999	121.077
LG01	1400	1899	7.09139	120.905
LG01	1401	1900	7.09665	121.012
LG01	1402	1901	7.09632	121.064
LG01	1403	1902	7.11845	121.413
LG01	1404	1903	7.11125	121.536
LG01	1405	1904	7.14177	122.828
LG01	1406	1905	7.13504	122.701
LG01	1407	1906	7.13368	122.658
LG01	1408	1907	7.13832	122.705
LG01	1409	1908	7.13022	122.59
LG01	1410	1909	7.13699	122.604
LG01	1411	1910	7.15084	122.58
LG01	1412	1911	7.15432	122.226
LG01	1413	1912	7.15633	122.124
LG01	1414	1913	7.15825	121.523
LG01	1415	1914	7.12748	120.697
LG01	1416	1915	7.13206	120.621
LG01	1417	1916	7.14936	120.398
LG01	1418	1917	7.14038	120.172
LG01	1419	1918	7.1403	120.07
LG01	1420	1919	7.12038	119.606
LG01	1421	1920	7.14948	119.48
LG01	1422	1921	7.16797	119.422
LG01	1423	1922	7.16396	119
LG01	1424	1923	7.28483	119.142
LG01	1425	1924	7.36107	118.964
LG01	1426	1925	7.38209	118.616
LG01	1427	1926	7.41223	118.412
LG01	1428	1927	7.41101	117.202
LG01	1429	1928	7.44153	117.09
LG01	1430	1929	7.44967	116.985
LG01	1431	1930	7.46841	116.669
LG01	1432	1931	7.51889	116.646
LG01	1433	1932	7.51881	116.403
LG01	1434	1933	7.51949	115.915
LG01	1435	1934	7.50813	115.128
LG01	1436	1935	7.50617	115.057
LG01	1437	1936	7.52666	115.003
LG01	1438	1937	7.56653	115.058
LG01	1439	1938	7.57187	114.966
LG01	1440	1939	7.55971	114.86
LG01	1441	1940	7.53413	114.47
LG01	1442	1941	7.51395	114.262
LG01	1443	1942	7.50112	114.158
LG01	1444	1943	7.50489	114.106
LG01	1445	1944	7.48808	113.947
LG01	1446	1945	7.50375	113.948
LG01	1447	1946	7.51573	113.945
LG01	1448	1947	7.50892	113.82
LG01	1449	1948	7.51233	113.799
LG01	1450	1949	7.4997	113.778
LG01	1451	1950	7.51129	114.612
LG01	1452	1951	7.48798	114.806
LG01	1453	1952	7.47394	114.824
LG01	1454	1953	7.47371	114.953
LG01	1455	1954	7.49808	116.131
LG01	1456	1955	7.47856	116.062
LG01	1457	1956	7.47253	116.045
LG01	1458	1957	7.46627	116.115
LG01	1459	1958	7.47544	116.417
LG01	1460	1959	7.46521	116.543
LG01	1461	1960	7.44629	116.435
LG01	1462	1961	7.45415	116.889
LG01	1463	1962	7.46164	117.288
LG01	1464	1963	7.46833	117.44
LG01	1465	1964	7.48578	117.8
LG01	1466	1965	7.48419	117.883
LG01	1467	1966	7.48726	118.144
LG01	1468	1967	7.47582	118.126
LG01	1469	1968	7.4722	118.291
LG01	1470	1969	7.49107	118.968
LG01	1471	1970	7.46445	119.189
LG01	1472	1971	7.47209	119.537
LG01	1473	1972	7.47492	119.746
LG01	1474	1973	7.47415	119.795
LG01	1475	1974	7.47134	120.234
LG01	1476	1975	7.47227	120.602
LG01	1477	1976	7.4534	120.514
LG01	1478	1977	7.45615	120.637
LG01	1479	1978	7.43459	120.597
LG01	1480	1979	7.46755	122.01
LG01	1481	1980	7.47732	122.732
LG01	1482	1981	7.47337	123.697
LG01	1483	1982	7.47678	124.06
LG01	1484	1983	7.46312	124.191
LG01	1485	1984	7.46419	124.27
LG01	1486	1985	7.48266	124.612
LG01	1487	1986	7.50088	124.904
LG01	1488	1987	7.50444	124.993
LG01	1489	1988	7.48777	124.959
LG01	1490	1989	7.46471	124.903
LG01	1491	1990	7.44481	124.822
LG01	1492	1991	7.43893	124.885
LG01	1493	1992	7.44393	124.99
LG01	1494	1993	7.44839	125.088
LG01	1495	1994	7.45784	125.5
LG01	1496	1995	7.4512	125.813
LG01	1497	1996	7.45254	125.827
LG01	1498	1997	7.44589	125.821
LG01	1499	1998	7.44602	125.821
LG01	1500	1999	7.43694	125.795
LG01	1501	2000	7.42557	125.757
LG01	1502	2001	7.41959	125.73
LG01	1503	2002	7.42266	125.719
LG01	1504	2003	7.42288	125.785
LG01	1505	2004	7.42328	125.791
LG01	1506	2005	7.42779	125.833
LG01	1507	2006	7.41906	125.806
LG01	1508	2007	7.38743	125.643
LG01	1509	2008	7.38206	125.617
LG01	1510	2009	7.3705	125.563
LG01	1511	2010	7.36974	125.561
LG01	1512	2011	7.36606	125.58
LG01	1513	2012	7.35644	125.537
LG01	1514	2013	7.35771	125.544
LG01	1515	2014	7.35962	125.561
LG01	1516	2015	7.35009	125.422
LG01	1517	2016	7.33688	124.899
LG01	1518	2017	7.38355	125.016
LG01	1519	2018	7.34436	124.139
LG01	1520	2019	7.39031	124.524
LG01	1521	2020	7.38785	124.532
LG01	1522	2021	7.39169	124.582
LG01	1523	2022	7.39532	124.604
LG01	1524	2023	7.40791	124.863
LG01	1525	2024	7.39843	125.192
LG01	1526	2025	7.40088	125.552
LG01	1527	2026	7.35698	126.017
LG01	1528	2027	7.37433	126.299
LG01	1529	2028	7.40227	127.127
LG01	1530	2029	7.39769	127.145
LG01	1531	2030	7.37039	127.015
LG01	1532	2031	7.38863	127.512
LG01	1533	2032	7.33765	128.302
LG01	1534	2033	7.31556	129.196
LG01	1535	2034	7.32677	129.661
LG01	1536	2035	7.32789	129.769
LG01	1537	2036	7.34291	130.276
LG01	1538	2037	7.35254	130.56
LG01	1539	2038	7.35622	130.713
LG01	1540	2039	7.35911	131.707
LG01	1541	2040	7.293	130.404
LG01	1542	2041	7.29952	130.612
LG01	1543	2042	7.28319	130.211
LG01	1544	2043	7.27826	130.093
LG01	1545	2044	7.2854	130.179
LG01	1546	2045	7.28333	130.16
LG01	1547	2046	7.27624	129.648
LG01	1548	2047	7.27187	129.397
LG01	1549	2048	7.2789	129.358
LG01	1550	2049	7.29621	129.447
LG01	1551	2050	7.29455	128.69
LG01	1552	2051	7.28805	127.503
LG01	1553	2052	7.25532	125.867
LG01	1554	2053	7.24276	125.105
LG01	1555	2054	7.23279	124.778
LG01	1556	2055	7.23671	124.724
LG01	1557	2056	7.2312	124.627
LG01	1558	2057	7.22911	124.523
LG01	1559	2058	7.23018	124.52
LG01	1560	2059	7.22909	124.447
LG01	1561	2060	7.24194	125.519
LG01	1562	2061	7.24215	125.531
LG01	1563	2062	7.22525	125.117
LG01	1564	2063	7.22844	125.141
LG01	1565	2064	7.22864	125.071
LG01	1566	2065	7.22755	125.051
LG01	1567	2066	7.2339	124.998
LG01	1568	2067	7.21853	124.607
LG01	1569	2068	7.21567	124.494
LG01	1570	2069	7.23516	124.522
LG01	1571	2070	7.23283	124.44
LG01	1572	2071	7.21354	124.099
LG01	1573	2072	7.20774	123.647
LG01	1574	2073	7.2083	123.154
LG01	1575	2074	7.21502	122.873
LG01	1576	2075	7.21469	122.157
LG01	1577	2076	7.20671	121.361
LG01	1578	2077	7.19325	120.454
LG01	1579	2078	7.19262	120.392
LG01	1580	2079	7.19296	120.219
LG01	1581	2080	7.20126	120.186
LG01	1582	2081	7.20302	120.029
LG01	1583	2082	7.21537	119.7
LG01	1584	2083	7.23555	119.648
LG01	1585	2084	7.23367	119.611
LG01	1586	2085	7.23319	119.47
LG01	1587	2086	7.25895	119.736
LG01	1588	2087	7.25038	119.626
LG01	1589	2088	7.24515	119.741
LG01	1590	2089	7.2343	120.065
LG01	1591	2090	7.24182	120.35
LG01	1592	2091	7.21972	120.37
LG01	1593	2092	7.217	120.448
LG01	1594	2093	7.21637	120.509
LG01	1595	2093	7.17868	120.371
LG01	1596	2093	7.16272	120.313
LG01	1597	2093	7.06101	119.961
LG01	1598	2093	7.01367	119.719
LG01	1599	2093	6.99534	119.458
LG01	1600	2093	6.98398	119.299
LG01	1601	2093	6.96883	119.063
LG01	1602	2093	6.96718	119.037
LG01	1603	2093	6.94292	118.707
LG01	1604	2093	6.92037	118.582
LG01	1605	2093	6.87735	118.457
LG01	1606	2093	6.8484	118.372
LG01	1607	2093	6.84048	118.347
LG01	1608	2093	6.83561	118.333
LG01	1609	2093	6.82635	118.307
LG01	1610	2093	6.81201	118.263
LG01	1611	2093	6.80404	118.242
LG01	1612	2093	6.78118	118.178
LG01	1613	2093	6.75331	118.1
LG01	1614	2093	6.73004	118.028
LG01	1615	2093	6.68216	117.888
LG01	1616	2093	6.67661	117.872
LG01	1617	2093	6.64601	117.789
LG01	1618	2093	6.63673	117.758
LG01	1619	2093	6.63222	117.746
LG01	1620	2093	6.62711	117.735
LG01	1621	2093	6.5905	117.626
LG01	1622	2093	6.58594	117.608
LG01	1623	2093	6.56485	117.55
LG01	1624	2093	6.52122	116.901
LG01	1625	2093	6.51568	116.392
LG01	1626	2093	6.51011	116.283
LG01	1627	2093	6.50123	116.155
LG01	1628	2093	6.48796	115.945
LG01	1629	2093	6.46148	115.581
LG01	1630	2093	6.45507	115.547
LG01	1631	2093	6.41606	114.995
LG01	1632	2093	6.40834	114.914
LG01	1633	2093	6.38783	114.69
LG01	1634	2093	6.37627	114.6
LG01	1635	2093	6.36963	114.487
LG01	1636	2093	6.36623	114.448
LG01	1637	2093	6.35198	114.3
LG01	1638	2093	6.34099	114.165
LG01	1639	2093	6.33003	114.063
LG01	1640	2093	6.29313	112.517
LG01	1641	2093	6.28637	112.294
LG01	1642	2093	6.26032	110.988
LG01	1643	2093	6.25302	110.696
LG01	1644	2093	6.23181	109.959
LG01	1645	2093	6.20357	108.983
LG01	1646	2093	6.19719	108.752
LG01	1647	2093	6.18901	108.463
LG01	1648	2093	6.17847	108.226
LG01	1649	2093	6.15805	107.31
LG01	1650	2093	6.15515	107.257
LG01	1651	2093	6.15221	107.235
LG01	1652	2093	6.14019	107.085
LG01	1653	2093	6.12713	106.907
LG01	1654	2093	6.12365	106.851
LG01	1655	2093	6.10756	106.657
LG01	1656	2093	6.10154	106.577
LG01	1657	2093	6.09296	106.463
LG01	1658	2093	6.08494	106.356
LG01	1659	2093	6.05508	105.973
LG01	1660	2093	6.04884	105.896
LG01	1661	2093	6.0374	105.753
LG01	1662	2093	6.0339	105.686
LG01	1663	2093	6.00633	105.387
LG01	1664	2093	5.99985	105.248
LG01	1665	2093	5.99865	105.223
LG01	1666	2093	5.98508	105.086
LG01	1667	2093	5.96136	104.781
LG01	1668	2093	5.94636	104.62
LG01	1669	2093	5.93596	104.432
LG01	1670	2093	5.93053	104.357
LG01	1671	2093	5.91819	104.166
LG01	1672	2093	5.89484	103.883
LG01	1673	2093	5.89166	103.817
LG01	1674	2093	5.88174	103.704
LG01	1675	2093	5.87734	103.664
LG01	1676	2093	5.84178	103.228
LG01	1677	2093	5.82332	102.908
LG01	1678	2093	5.81972	102.661
LG01	1679	2093	5.80725	101.925
LG01	1680	2093	5.78585	101.285
LG01	1681	2093	5.74465	100.998
LG01	1682	2093	5.72925	100.878
LG01	1683	2093	5.72542	100.86
LG01	1684	2093	5.68259	100.56
LG01	1685	2093	5.64208	100.278
LG01	1686	2093	5.60407	100.008
LG01	1687	2093	5.60167	99.9808
LG01	1688	2093	5.59543	99.9451
LG01	1689	2093	5.59375	99.9234
LG01	1690	2093	5.57817	99.8322
LG01	1691	2093	5.54942	99.6222
LG01	1692	2093	5.54518	99.6048
LG01	1693	2093	5.53122	99.4953
LG01	1694	2093	5.52469	99.4522
LG01	1695	2093	5.5049	99.3188
LG01	1696	2093	5.49748	99.2657
LG01	1697	2093	5.46953	98.6669
LG01	1698	2093	5.4538	98.3737
LG01	1699	2093	5.43188	97.451
LG01	1700	2093	5.41102	95.6197
LG01	1701	2093	5.40305	95.0272
LG01	1702	2093	5.38992	94.6426
LG01	1703	2093	5.38358	94.5141
LG01	1704	2093	5.37734	94.454
LG01	1705	2093	5.36453	94.2557
LG01	1706	2093	5.35265	94.0975
LG01	1707	2093	5.33304	93.8515
LG01	1708	2093	5.29602	93.2677
LG01	1709	2093	5.29535	93.2321
LG01	1710	2093	5.29334	93.2134
LG01	1711	2093	5.28355	93.0928
LG01	1712	2093	5.27598	93.0066
LG01	1713	2093	5.26498	92.8169
LG01	1714	2093	5.24854	92.5269
LG01	1715	2093	5.23276	92.1943
LG01	1716	2093	5.22764	92.157
LG01	1717	2093	5.22217	91.999
LG01	1718	2093	5.21978	91.9692
LG01	1719	2093	5.21532	91.9207
LG01	1720	2093	5.20314	90.7019
LG01	1721	2093	5.19948	90.5832
LG01	1722	2093	5.19634	90.4981
LG01	1723	2093	5.16001	89.758
LG01	1724	2093	5.15676	89.693
LG01	1725	2093	5.14461	89.4375
LG01	1726	2093	5.13858	89.3623
LG01	1727	2093	5.11991	89.0884
LG01	1728	2093	5.11485	89.0272
LG01	1729	2093	5.11288	89.0219
LG01	1730	2093	5.10807	88.9842
LG01	1731	2093	5.10353	88.9664
LG01	1732	2093	5.07443	88.7397
LG01	1733	2093	5.07178	88.7134
LG01	1734	2093	5.05866	88.6358
LG01	1735	2093	5.01674	88.3082
LG01	1736	2093	4.98407	88.0686
LG01	1737	2093	4.96942	87.9797
LG01	1738	2093	4.92569	87.6449
LG01	1739	2093	4.91122	87.549
LG01	1740	2093	4.89135	87.3963
LG01	1741	2093	4.88842	87.3673
LG01	1742	2093	4.86351	87.2038
LG01	1743	2093	4.85437	87.1215
LG01	1744	2093	4.85182	87.1055
LG01	1745	2093	4.83951	87.0189
LG01	1746	2093	4.83447	86.981
LG01	1747	2093	4.81986	86.8594
LG01	1748	2093	4.8086	86.8017
LG01	1749	2093	4.80137	86.723
LG01	1750	2093	4.7939	86.5626
LG01	1751	2093	4.78539	86.3709
LG01	1752	2093	4.77882	86.2561
LG01	1753	2093	4.75406	85.7772
LG01	1754	2093	4.72845	85.2288
LG01	1755	2093	4.70982	84.8222
LG01	1756	2093	4.69121	84.5065
LG01	1757	2093	4.66435	82.652
LG01	1758	2093	4.65193	82.2759
LG01	1759	2093	4.64902	82.1786
LG01	1760	2093	4.64572	82.0305
LG01	1761	2093	4.63693	81.7654
LG01	1762	2093	4.63657	81.7582
LG01	1763	2093	4.63316	81.7175
LG01	1764	2093	4.61832	81.3885
LG01	1765	2093	4.60227	81.0214
LG01	1766	2093	4.59592	80.9904
LG01	1767	2093	4.5816	80.6087
LG01	1768	2093	4.57147	80.4542
LG01	1769	2093	4.55762	80.3084
LG01	1770	2093	4.50811	79.8173
LG01	1771	2093	4.47131	79.3782
LG01	1772	2093	4.45984	79.2456
LG01	1773	2093	4.42003	78.7262
LG01	1774	2093	4.40966	78.5958
LG01	1775	2093	4.40138	78.4749
LG01	1776	2093	4.39447	78.3928
LG01	1777	2093	4.37147	78.0704
LG01	1778	2093	4.35018	77.7542
LG01	1779	2093	4.34761	77.7193
LG01	1780	2093	4.34473	77.6757
LG01	1781	2093	4.34247	77.6348
LG01	1782	2093	4.33875	77.5902
LG01	1783	2093	4.33632	77.56
LG01	1784	2093	4.33075	77.4671
LG01	1785	2093	4.31908	77.1318
LG01	1786	2093	4.31173	76.9317
LG01	1787	2093	4.291	76.2513
LG01	1788	2093	4.27281	75.6655
LG01	1789	2093	4.23204	74.5274
LG01	1790	2093	4.22539	74.3998
LG01	1791	2093	4.22147	74.3342
LG01	1792	2093	4.21725	74.2363
LG01	1793	2093	4.21481	74.2031
LG01	1794	2093	4.21274	74.161
LG01	1795	2093	4.20747	74.0812
LG01	1796	2093	4.19547	73.8025
LG01	1797	2093	4.18979	73.6844
LG01	1798	2093	4.17679	73.4463
LG01	1799	2093	4.16632	73.2373
LG01	1800	2093	4.15024	72.9095
LG01	1801	2093	4.13278	72.5778
LG01	1802	2093	4.12546	72.3734
LG01	1803	2093	4.10785	72.0808
LG01	1804	2093	4.10177	71.5721
LG01	1805	2093	4.0762	70.1199
LG01	1806	2093	4.06177	69.2969
LG01	1807	2093	4.05443	68.9428
LG01	1808	2093	4.04616	68.316
LG01	1809	2093	4.03897	67.8993
LG01	1810	2093	4.02375	67.2238
LG01	1811	2093	3.99043	66.5116
LG01	1812	2093	3.98107	66.3124
LG01	1813	2093	3.9731	66.1284
LG01	1814	2093	3.95711	65.7444
LG01	1815	2093	3.94961	65.5959
LG01	1816	2093	3.94042	65.3585
LG01	1817	2093	3.9348	65.269
LG01	1818	2093	3.92944	65.1472
LG01	1819	2093	3.91377	64.8484
LG01	1820	2093	3.8973	64.4513
LG01	1821	2093	3.86978	63.8253
LG01	1822	2093	3.86158	63.6092
LG01	1823	2093	3.85864	63.5746
LG01	1824	2093	3.84004	63.1452
LG01	1825	2093	3.83548	63.054
LG01	1826	2093	3.83044	62.9573
LG01	1827	2093	3.82452	62.8718
LG01	1828	2093	3.80891	62.5545
LG01	1829	2093	3.80641	62.5122
LG01	1830	2093	3.79193	62.3456
LG01	1831	2093	3.78627	62.2787
LG01	1832	2093	3.76536	62.0128
LG01	1833	2093	3.75656	61.8717
LG01	1834	2093	3.75077	61.8173
LG01	1835	2093	3.74529	61.7151
LG01	1836	2093	3.72055	61.4
LG01	1837	2093	3.71356	61.2805
LG01	1838	2093	3.70169	61.16
LG01	1839	2093	3.64225	59.9094
LG01	1840	2093	3.63623	59.7362
LG01	1841	2093	3.62168	59.2071
LG01	1842	2093	3.61931	59.0966
LG01	1843	2093	3.61804	59.08
LG01	1844	2093	3.61556	59.0034
LG01	1845	2093	3.58082	57.0765
LG01	1846	2093	3.57489	55.6639
LG01	1847	2093	3.57393	55.5179
LG01	1848	2093	3.57228	55.3783
LG01	1849	2093	3.53883	53.0499
LG01	1850	2093	3.51494	52.6242
LG01	1851	2093	3.50645	52.3128
LG01	1852	2093	3.50102	52.1692
LG01	1853	2093	3.4952	52.1021
LG01	1854	2093	3.48161	51.7833
LG01	1855	2093	3.47533	51.647
LG01	1856	2093	3.46978	51.5255
LG01	1857	2093	3.46564	51.407
LG01	1858	2093	3.39937	50.268
LG01	1859	2093	3.39442	50.2039
LG01	1860	2093	3.37453	49.9578
LG01	1861	2093	3.35931	49.7503
LG01	1862	2093	3.31226	49.183
LG01	1863	2093	3.30708	49.132
LG01	1864	2093	3.30222	49.0382
LG01	1865	2093	3.28857	48.9022
LG01	1866	2093	3.28152	48.8263
LG01	1867	2093	3.25491	48.4748
LG01	1868	2093	3.24377	48.1658
LG01	1869	2093	3.23154	47.4794
LG01	1870	2093	3.20019	46.1221
LG01	1871	2093	3.18494	45.5353
LG01	1872	2093	3.17569	45.3083
LG01	1873	2093	3.17098	45.2349
LG01	1874	2093	3.15684	44.9696
LG01	1875	2093	3.15481	44.9345
LG01	1876	2093	3.15103	44.8622
LG01	1877	2093	3.14942	44.8483
LG01	1878	2093	3.12937	44.5189
LG01	1879	2093	3.11391	44.2476
LG01	1880	2093	3.11177	44.2223
LG01	1881	2093	3.10391	44.0974
LG01	1882	2093	3.10208	44.0922
LG01	1883	2093	3.08193	43.7306
LG01	1884	2093	3.07831	43.6743
LG01	1885	2093	3.06522	43.4464
LG01	1886	2093	3.05268	43.2446
LG01	1887	2093	3.05024	43.2197
LG01	1888	2093	3.02936	42.8786
LG01	1889	2093	3.0128	42.6295
LG01	1890	2093	2.98488	42.1084
LG01	1891	2093	2.98173	42.0807
LG01	1892	2093	2.97545	41.961
LG01	1893	2093	2.96743	41.838
LG01	1894	2093	2.96252	41.7729
LG01	1895	2093	2.9513	41.6049
LG01	1896	2093	2.94495	41.4935
LG01	1897	2093	2.93763	41.3462
LG01	1898	2093	2.9355	41.3061
LG01	1899	2093	2.93249	41.2733
LG01	1900	2093	2.91785	41.0528
LG01	1901	2093	2.91277	40.9372
LG01	1902	2093	2.88453	40.5049
LG01	1903	2093	2.86782	40.0823
LG01	1904	2093	2.83076	38.7612
LG01	1905	2093	2.82624	38.7027
LG01	1906	2093	2.8159	38.6251
LG01	1907	2093	2.79953	38.441
LG01	1908	2093	2.79392	38.3887
LG01	1909	2093	2.77982	38.2695
LG01	1910	2093	2.74742	37.9377
LG01	1911	2093	2.74159	37.8678
LG01	1912	2093	2.73665	37.8108
LG01	1913	2093	2.72901	37.7277
LG01	1914	2093	2.7209	37.6657
LG01	1915	2093	2.71022	37.5523
LG01	1916	2093	2.67489	37.3944
LG01	1917	2093	2.67014	37.3833
LG01	1918	2093	2.66491	37.3712
LG01	1919	2093	2.65933	37.3542
LG01	1920	2093	2.61971	37.261
LG01	1921	2093	2.59426	37.1979
LG01	1922	2093	2.58595	37.1779
LG01	1923	2093	2.46128	36.8706
LG01	1924	2093	2.37453	36.6599
LG01	1925	2093	2.34391	36.5899
LG01	1926	2093	2.30619	36.4963
LG01	1927	2093	2.27555	36.423
LG01	1928	2093	2.23714	36.3263
LG01	1929	2093	2.22225	36.2902
LG01	1930	2093	2.19045	36.215
LG01	1931	2093	2.13352	36.0836
LG01	1932	2093	2.12833	36.062
LG01	1933	2093	2.11671	36.0342
LG01	1934	2093	2.11281	36.0263
LG01	1935	2093	2.10243	36.0017
LG01	1936	2093	2.06745	35.9145
LG01	1937	2093	2.02044	35.8038
LG01	1938	2093	2.00117	35.7534
LG01	1939	2093	1.9952	35.7445
LG01	1940	2093	1.97356	35.6896
LG01	1941	2093	1.9698	35.6818
LG01	1942	2093	1.96656	35.6697
LG01	1943	2093	1.95523	35.6463
LG01	1944	2093	1.94983	35.6344
LG01	1945	2093	1.92696	35.5735
LG01	1946	2093	1.90848	35.5375
LG01	1947	2093	1.88752	35.4875
LG01	1948	2093	1.87628	35.4511
LG01	1949	2093	1.87189	35.3636
LG01	1950	2093	1.8382	34.3991
LG01	1951	2093	1.82655	33.9696
LG01	1952	2093	1.81892	33.8168
LG01	1953	2093	1.81379	33.6494
LG01	1954	2093	1.77031	32.3423
LG01	1955	2093	1.76736	32.2769
LG01	1956	2093	1.76331	32.2082
LG01	1957	2093	1.75697	32.07
LG01	1958	2093	1.73997	31.7035
LG01	1959	2093	1.72731	31.4347
LG01	1960	2093	1.72223	31.3672
LG01	1961	2093	1.6942	30.7898
LG01	1962	2093	1.6668	30.2566
LG01	1963	2093	1.65489	30.0556
LG01	1964	2093	1.63311	29.6903
LG01	1965	2093	1.62359	29.5356
LG01	1966	2093	1.6099	29.1888
LG01	1967	2093	1.6057	29.1135
LG01	1968	2093	1.59734	28.851
LG01	1969	2093	1.57548	28.1676
LG01	1970	2093	1.56171	27.7239
LG01	1971	2093	1.54991	27.3467
LG01	1972	2093	1.54342	27.1183
LG01	1973	2093	1.53734	27.0333
LG01	1974	2093	1.52062	26.481
LG01	1975	2093	1.50909	26.0574
LG01	1976	2093	1.50727	26.0289
LG01	1977	2093	1.50325	25.8987
LG01	1978	2093	1.49883	25.8013
LG01	1979	2093	1.46227	24.3656
LG01	1980	2093	1.44851	23.6155
LG01	1981	2093	1.42962	22.5239
LG01	1982	2093	1.4231	22.1559
LG01	1983	2093	1.41248	21.8806
LG01	1984	2093	1.40427	21.7775
LG01	1985	2093	1.37885	21.3874
LG01	1986	2093	1.35545	21.072
LG01	1987	2093	1.34841	20.9505
LG01	1988	2093	1.34196	20.8576
LG01	1989	2093	1.3394	20.778
LG01	1990	2093	1.33449	20.7148
LG01	1991	2093	1.32444	20.5703
LG01	1992	2093	1.31641	20.4574
LG01	1993	2093	1.30822	20.3272
LG01	1994	2093	1.26811	19.7509
LG01	1995	2093	1.22867	19.18
LG01	1996	2093	1.21792	19.1105
LG01	1997	2093	1.21362	19.0705
LG01	1998	2093	1.20753	19.038
LG01	1999	2093	1.19898	18.9567
[truncated: 23,052 more rows]

## Sheet: Figure4e
library	Reads mapped to shared region of Chr20	Reads mapped to shared region on Scaffold9707	Chr20 Mapping ratio	Scaffold9707 Mapping ratio	habit	Subgenera
BPHAP	816714	126645	0.865751	0.134249	dioecy	Acutifolia
BPHBA	609190	88247	0.87347	0.12653	dioecy	Acutifolia
BPHBG	1142027	157344	0.878908	0.121092	dioecy	Acutifolia
BPHBP	681619	108477	0.862704	0.137296	dioecy	Acutifolia
BPHAX	518853	77435	0.870138	0.129862	monoecy	Acutifolia
BPHBW	1010835	150584	0.870345	0.129655	dioecy	Acutifolia
BPHBX	1036613	138726	0.881969	0.118031	dioecy	Acutifolia
BPHBY	1152420	168963	0.872132	0.127868	dioecy	Acutifolia
BPHAY	786915	131413	0.8569	0.1431	dioecy	Acutifolia
BPHBB	1036654	167247	0.861079	0.138921	dioecy	Acutifolia
BPHBH	979682	159417	0.86005	0.13995	dioecy	Acutifolia
BPHBN	677216	105995	0.864666	0.135334	dioecy	Acutifolia
BPHBU	92712	353166	0.207931	0.792069	dioecy	Acutifolia
BPHCB	925337	37500	0.961053	0.0389474	monoecy	Acutifolia
BPHAT	1123645	18479	0.98382	0.0161795	dioecy	Cuspidata
BPHBT	1127539	127	0.999887	0.000112622	dioecy	Cuspidata
BPHAS	14445	687241	0.0205861	0.979414	dioecy	Cuspidata
BPHAW	494	695645	0.000709628	0.99929	dioecy	Cuspidata
BPHBC	16626	1206582	0.0135921	0.986408	dioecy	Cuspidata
BPHBO	7600	777152	0.00968459	0.990315	dioecy	Cuspidata
BPHCA	789429	134192	0.854711	0.145289	monoecy	Rigida
BPHCG	881013	148618	0.855659	0.144341	monoecy	Rigida
BPHCH	6111	142885	0.0410145	0.958985	dioecy	Sphagnum
IPWF	22065	624946	0.034103	0.965897	dioecy	Sphagnum
IPZJ	1099283	52682	0.954268	0.0457323	dioecy	Sphagnum
IQQW	638821	29814	0.955411	0.0445893	dioecy	Sphagnum
BPHAO	513434	25048	0.953484	0.0465159	dioecy	Sphagnum
BPHAU	708000	22302	0.969462	0.0305381	dioecy	Sphagnum
BPHCO	343776	13118	0.963244	0.036756	dioecy	Sphagnum
BPHBS	778238	34729	0.957281	0.0427188	dioecy	Sphagnum
IQQT	24124	956300	0.0246057	0.975394	dioecy	Sphagnum
IQQU	24246	626865	0.0372379	0.962762	dioecy	Sphagnum
BPHCN	8040	141955	0.0536018	0.946398	dioecy	Subsecunda

## Sheet: Figure4d-AutosomeBackground
locus	ILEE	ILEF	ILEG	ILEH	ILEI	ILEJ	ILEL	ILEM	ILEN	ILEP	ILEQ	ILER	ILES	ILET	ILEU	ILEW	ILEX	ILEY	ILEZ	ILFA	ILFB	ILFC	ILFD	ILFE	ILFF	ILFG	ILFH	ILFI	ILFJ	ILFK	ILFL	ILFM	ILFN	ILFP	ILFQ	ILFR	ILFS	ILFT	ILFU	ILFW	ILFX	ILFY	ILFZ	ILGA	ILGB	ILGC	ILGD	ILGE	ILGF
LG01_26478955_26485255_2	288	819	603	685	650	781	933	893	906	751	611	729	709	878	904	671	738	551	676	544	510	678	819	731	712	432	538	507	620	664	776	881	738	450	547	669	461	643	839	848	598	603	603	544	586	596	389	654	303
LG01_15520068_15526368_2	470	1112	1058	875	790	883	985	1358	1389	1076	998	973	1085	1021	1316	863	875	964	990	948	638	809	978	805	826	513	570	847	680	1061	1312	1074	992	758	879	737	612	920	962	1064	768	762	876	707	827	761	539	789	314
LG01_8827572_8833872_2	312	765	825	770	666	901	799	960	792	807	831	753	824	906	824	783	733	694	632	619	685	774	745	751	745	568	290	617	693	730	879	932	699	542	650	721	567	721	835	806	703	739	717	649	620	677	408	641	156
LG01_12941191_12947491_2	336	987	795	698	800	787	946	1093	1080	747	764	741	775	876	916	781	838	686	669	673	509	750	758	775	762	557	679	670	630	683	933	795	777	507	669	687	553	810	972	917	826	668	789	629	674	554	532	713	388
LG01_2148686_2154986_2	346	983	809	840	792	899	1039	1038	933	897	766	820	807	917	996	853	780	701	795	657	583	862	876	852	780	505	635	676	753	741	1015	802	724	611	719	735	607	833	909	889	763	637	795	654	767	718	595	756	366
LG02_20081287_20087587_1	247	815	794	908	714	599	799	1118	1048	808	658	872	821	718	1115	839	653	561	917	659	619	646	822	889	574	585	553	489	731	594	1035	736	555	587	549	736	426	611	796	787	852	597	804	721	763	621	576	596	370
LG02_7307673_7313973_1	306	775	672	670	639	771	867	926	879	799	713	712	732	767	891	613	599	582	613	470	568	615	779	679	674	473	343	629	565	712	797	772	626	576	588	666	496	680	808	715	645	575	615	538	709	701	470	696	228
LG02_2222137_2228437_1	279	678	790	729	716	955	831	880	796	810	689	827	917	901	852	706	773	697	738	551	749	687	832	717	713	594	329	617	695	746	877	980	678	523	631	655	543	701	837	904	652	657	614	730	658	831	416	648	242
LG02_11860881_11867181_1	275	813	761	731	676	903	920	947	808	825	766	786	797	914	837	673	760	709	795	629	681	744	839	774	750	573	365	612	642	805	992	892	659	632	727	716	544	785	902	878	660	757	745	753	739	752	508	701	192
LG02_5953479_5959779_1	301	985	769	995	893	784	987	1064	1066	953	1060	916	785	1039	1063	750	923	758	870	630	637	883	929	847	834	618	531	695	725	736	979	1010	826	634	763	816	577	856	991	853	846	775	832	696	748	828	528	857	372
LG03_944619_950919_5	313	1173	737	937	741	921	1062	1119	1223	877	980	876	863	1016	1046	847	948	642	914	724	608	867	904	915	829	572	533	677	728	826	1135	1003	876	597	758	786	617	728	1036	985	897	717	928	711	798	772	588	842	358
LG03_22741802_22748102_5	295	1019	802	861	695	916	892	983	1055	864	905	805	725	1021	1059	731	753	679	756	629	562	766	785	786	820	467	471	571	730	743	942	839	785	558	725	648	489	824	897	831	802	747	753	595	677	501	481	714	246
LG03_12899886_12906186_5	240	813	712	745	624	831	790	808	771	728	710	642	877	844	705	648	651	611	685	596	688	652	822	738	625	510	366	577	621	637	753	886	666	533	595	598	464	688	721	809	668	642	601	706	705	785	431	641	216
LG03_18979539_18985839_5	273	837	795	844	650	890	983	922	875	763	749	769	824	945	903	719	830	634	673	626	662	699	951	736	718	518	400	632	754	673	868	1040	753	517	638	622	566	753	821	988	668	671	666	644	644	798	536	746	196
LG03_16565999_16572299_5	297	676	756	777	697	902	854	902	768	875	727	836	950	896	765	680	730	726	677	592	665	702	788	795	677	561	375	653	635	804	816	828	646	567	619	603	549	807	744	864	702	654	638	630	737	749	492	667	264
LG04_23437253_23443553_3	274	926	760	787	674	856	935	936	900	832	808	703	766	856	891	718	844	686	745	597	552	705	794	753	754	542	503	654	684	810	914	856	706	534	779	599	545	781	849	846	822	700	790	625	696	645	468	709	302
LG04_21669261_21675561_3	289	797	701	714	635	919	853	958	847	736	744	675	764	812	899	744	761	581	740	573	548	676	819	709	618	478	424	541	638	689	850	885	707	515	627	667	487	722	822	775	626	702	594	588	688	675	435	685	258
LG04_11240833_11247133_3	361	1005	960	973	810	828	1090	1380	1053	1015	884	1017	1073	1005	1092	784	907	787	920	759	894	858	1136	808	847	624	700	693	801	954	1011	1082	845	744	796	745	593	985	861	1010	800	809	745	626	772	966	539	937	534
LG04_15807769_15814069_3	305	876	789	800	697	870	819	1003	826	832	692	758	967	876	878	657	766	695	794	579	695	751	805	796	661	525	404	637	672	784	815	940	707	595	650	663	575	753	820	905	600	663	735	672	694	734	455	691	340
LG04_18682107_18688407_3	272	695	710	668	669	819	834	859	739	829	675	776	835	893	812	677	700	589	662	603	748	726	845	728	624	511	351	663	652	663	772	810	693	544	627	635	507	732	774	926	630	633	706	606	753	716	448	638	282
LG05_13376340_13382640_6	370	423	923	327	830	994	1002	376	411	904	320	844	267	338	1045	287	360	745	346	271	193	345	385	835	330	559	729	682	675	816	1042	1002	303	196	855	771	589	818	946	930	867	759	292	256	755	772	585	798	474
LG05_19764279_19770579_6	290	797	771	722	724	899	846	916	910	798	713	696	762	767	841	723	828	706	652	551	582	763	931	722	694	531	419	595	639	652	878	730	655	546	662	600	450	729	777	887	683	550	700	656	748	776	429	693	226
LG05_10039591_10045891_6	116	349	320	726	675	867	888	1061	424	397	666	840	849	918	407	716	355	331	677	566	652	363	398	657	372	577	783	583	730	319	875	403	618	587	590	622	263	408	403	394	392	354	616	772	731	322	477	388	824
LG05_4432552_4438852_6	207	603	610	706	600	742	709	732	663	720	642	628	790	711	695	563	620	551	629	520	693	624	843	591	556	432	215	504	589	674	795	824	623	517	545	594	476	558	640	811	569	552	574	590	612	733	353	564	156
LG05_4235246_4241546_6	259	836	803	764	710	821	849	877	810	826	711	773	880	882	869	718	723	630	752	686	734	771	911	728	634	551	390	637	710	731	811	910	625	516	702	610	466	701	827	876	755	672	762	694	724	722	432	715	189
LG06_7310827_7317127_7	290	676	850	591	643	811	709	864	673	781	566	649	801	877	671	623	601	649	599	538	687	699	708	612	582	495	258	647	660	614	831	694	581	571	503	559	533	745	723	737	622	601	569	589	651	639	408	652	154
LG06_4886330_4892630_7	330	790	780	816	613	831	838	939	794	839	818	780	799	823	888	761	722	689	767	563	825	707	803	726	668	475	359	627	688	787	885	889	689	569	692	587	497	769	791	861	662	707	676	798	644	778	436	697	178
LG06_21948716_21955016_7	826	4092	3036	3073	2675	4017	4283	4214	4784	3067	3524	3766	4269	3901	3086	2537	3184	2099	2595	1889	2024	2479	3496	2933	3263	1448	1891	2258	2841	2373	3284	2995	3021	1367	2270	2323	3344	2546	2248	3239	2677	2314	1776	1697	2226	2303	1221	2153	1378
LG06_4164539_4170839_7	283	793	786	767	657	824	871	807	758	796	685	773	765	855	875	711	745	659	676	585	688	702	914	719	617	534	373	651	652	779	872	992	676	554	613	663	529	769	819	951	680	665	659	685	680	827	464	669	220
LG06_1724356_1730656_7	256	685	830	648	654	928	727	868	695	765	605	698	819	826	685	664	620	705	583	563	646	718	772	733	580	519	472	605	607	671	825	827	594	532	555	628	491	723	733	870	587	682	616	719	783	695	358	699	378
LG07_135635_141935_9	279	791	761	732	679	862	802	945	737	806	721	760	855	844	880	672	686	624	680	661	827	795	879	668	638	532	353	596	697	730	754	842	706	602	649	652	530	732	784	925	688	643	651	705	712	828	470	698	196
LG07_2941952_2948252_9	323	955	821	883	737	818	973	1049	1030	847	960	769	827	1002	1022	803	814	680	896	686	603	915	826	772	765	549	538	606	685	934	944	924	860	619	757	667	572	819	897	923	917	741	865	613	723	726	472	708	260
LG07_3175738_3182038_9	309	1077	771	926	742	865	1122	1042	1093	811	911	870	793	989	1037	873	798	684	890	665	622	833	1026	846	782	614	599	669	710	802	986	963	792	599	865	796	624	835	1115	956	911	670	818	699	744	804	610	862	450
LG07_14896009_14902309_9	254	661	779	709	673	837	739	775	722	801	683	777	870	868	723	666	664	718	653	610	784	720	866	692	641	475	314	579	787	735	827	920	690	526	649	542	582	749	801	974	608	687	604	700	677	856	493	707	160
LG07_7655935_7662235_9	379	998	802	849	732	931	985	1048	1042	827	869	867	763	946	952	844	824	642	822	662	591	804	785	839	757	565	541	677	743	707	1029	860	847	574	793	716	622	782	951	1065	881	737	785	664	757	603	577	709	350
LG08_6988389_6994689_4	295	655	828	719	725	851	783	870	686	800	663	671	765	834	787	652	634	627	737	603	737	768	822	736	683	526	284	609	610	694	779	930	698	558	688	579	522	725	736	761	668	656	658	676	724	834	400	638	175
LG08_18066276_18072576_4	290	738	880	793	650	906	859	968	785	812	751	706	920	854	911	718	697	674	799	621	625	803	880	712	681	557	367	605	644	698	876	876	640	575	612	631	515	714	810	915	694	635	767	759	737	799	469	730	234
LG08_6218057_6224357_4	350	1135	730	930	706	922	1119	1070	1154	844	834	885	874	982	1063	853	911	772	798	667	586	853	966	888	882	599	631	733	737	752	1044	969	853	565	880	675	612	797	1011	1044	904	640	840	660	779	810	517	816	450
LG08_17915973_17922273_4	260	711	787	737	669	830	865	903	773	825	698	696	805	817	881	631	700	671	681	576	702	719	861	728	658	528	358	593	680	714	829	884	619	542	657	620	508	709	834	807	622	750	629	700	648	784	420	736	188
LG08_17619406_17625706_4	302	818	771	706	673	815	835	843	784	734	700	732	771	767	712	617	712	600	690	615	618	746	761	722	554	529	375	561	575	701	828	759	646	516	645	621	477	687	733	774	650	678	679	598	624	701	433	678	224
LG09_4941968_4948268_10	311	948	712	747	663	806	946	1019	959	849	801	780	720	845	981	767	747	629	812	632	595	717	788	881	695	527	492	674	666	619	1012	844	757	535	672	671	589	792	829	854	738	665	731	641	655	634	515	759	263
LG09_6310072_6316372_10	303	1075	762	742	759	883	964	1151	1116	839	776	825	741	956	1031	829	844	736	692	686	517	843	797	854	726	562	813	656	642	701	1013	767	732	589	704	640	591	879	951	920	855	718	754	572	723	566	508	832	627
LG09_7658245_7664545_10	216	734	736	721	671	831	835	907	731	761	688	663	873	869	829	627	686	663	698	559	653	704	823	776	696	503	364	617	721	759	804	877	682	513	590	649	499	721	769	869	705	648	561	584	689	705	463	664	278
LG09_727547_733847_10	87	166	168	178	159	236	194	241	207	193	197	228	175	212	208	181	153	165	156	181	156	220	244	183	217	159	115	198	201	184	288	167	162	151	159	149	162	191	195	176	167	165	151	183	208	192	134	127	89
LG09_4532349_4538649_10	251	863	637	737	632	666	856	891	887	630	782	671	614	714	859	641	742	517	643	669	387	605	720	628	595	433	512	560	600	630	809	760	628	489	657	531	428	581	805	713	609	593	659	505	530	521	470	685	308
LG10_2746499_2752799_12	172	463	501	418	397	562	510	538	555	513	415	522	449	587	521	422	394	361	457	369	369	543	538	499	406	283	347	341	438	436	538	590	390	339	387	396	378	483	489	554	404	419	384	410	474	467	215	390	319
LG10_9141042_9147342_12	275	877	748	785	726	804	838	933	784	744	716	741	814	839	860	653	665	670	598	490	680	722	896	693	645	533	500	606	621	630	814	864	612	526	535	634	472	738	807	816	625	626	556	643	659	824	422	689	408
LG10_6492454_6498754_12	509	1613	976	975	1183	1086	1613	1230	1689	958	1351	1418	981	1154	1139	916	1386	881	892	1058	686	910	963	1424	906	677	654	754	768	869	1602	1387	1299	978	905	1267	627	1349	1057	946	917	970	1399	1062	1252	1157	647	1215	509
LG10_1976958_1983258_12	245	727	798	681	608	703	812	769	689	755	604	751	791	745	741	535	644	666	522	512	646	653	816	627	566	526	358	504	593	672	819	772	659	497	541	620	429	691	674	842	595	608	535	647	644	721	397	632	250
LG10_5439685_5445985_12	310	1002	644	764	772	810	991	916	1022	746	875	838	679	739	859	861	716	619	837	674	493	680	818	924	740	468	785	685	588	720	1047	959	862	550	688	643	486	711	841	950	631	628	705	574	753	703	448	839	692
LG11_248985_255285_11	527	1154	1407	1013	886	1657	1958	1258	1933	921	1610	1453	1494	1039	1099	1435	1614	879	1535	1138	583	1009	914	892	1375	913	1156	682	1321	1388	1699	1041	829	1098	935	762	1028	1504	1054	1619	895	1283	1501	1312	882	1384	901	1407	409
LG11_17152366_17158666_11	381	783	1156	795	905	1148	1110	1327	1005	1137	867	1070	1286	1224	1076	954	844	980	865	796	934	1019	1263	951	867	632	562	853	939	1114	1179	1348	797	799	768	853	677	1011	927	1063	945	992	821	968	973	980	589	962	477
LG11_11533461_11539761_11	301	899	798	698	694	822	940	993	1014	736	719	755	714	784	884	807	746	645	708	644	433	732	644	795	596	509	657	654	623	645	852	705	715	485	687	671	528	720	749	810	714	673	717	598	678	511	499	711	357
LG11_7321010_7327310_11	302	816	820	777	696	951	935	915	766	902	799	815	851	872	880	749	746	706	784	643	762	769	943	757	659	519	386	690	738	778	930	993	662	638	645	591	534	734	899	891	734	733	723	641	671	793	431	752	144
LG11_7333563_7339863_11	241	783	712	659	694	865	890	892	789	676	664	666	723	892	768	623	806	606	698	614	569	773	900	701	589	480	423	560	743	742	795	950	705	557	649	597	458	773	789	770	669	590	734	634	622	779	457	724	280
LG12_15939671_15945971_11	333	1009	889	839	769	887	1016	989	975	818	817	791	873	873	972	778	829	726	798	656	741	780	907	757	798	569	470	631	699	745	921	998	760	630	750	737	508	706	825	978	744	715	775	661	716	797	533	835	281
LG12_350414_356714_11	223	682	740	698	610	720	691	749	752	860	679	580	804	799	746	634	628	619	680	543	790	673	759	616	583	471	363	557	639	674	682	817	574	518	574	547	457	683	597	724	592	547	661	655	595	879	414	677	310
LG12_13124702_13131002_11	353	1097	783	786	748	967	1027	1140	1113	869	828	820	829	994	1027	907	862	686	879	673	539	769	951	939	864	562	613	746	688	799	1093	958	756	611	802	778	617	839	891	1028	893	733	870	671	675	787	575	883	322
LG12_620068_626368_11	347	960	1176	1168	705	900	960	956	910	823	1145	1111	812	874	952	729	844	639	839	632	781	832	969	1177	1092	769	581	838	987	745	966	1515	1024	618	705	628	793	1106	1268	1044	1039	696	763	753	686	1159	742	1016	284
LG12_606732_613032_11	371	1111	758	825	756	945	1113	1182	1070	849	912	915	846	998	1115	929	949	799	876	643	619	834	1010	822	873	559	606	736	688	846	1058	1037	906	615	787	676	587	818	1017	1034	864	782	808	731	753	860	638	953	331
LG13_10756502_10762802_8	259	676	759	660	682	908	763	944	750	855	677	757	882	948	803	724	655	653	746	654	888	784	890	722	666	548	302	623	719	758	816	1043	654	601	610	656	552	710	738	964	625	715	637	695	643	879	456	737	191
LG13_21004172_21010472_8	320	910	715	742	716	887	897	1014	904	751	770	815	874	876	922	772	860	668	733	673	645	807	903	800	647	503	430	604	678	682	943	951	716	614	695	634	521	762	897	947	818	713	774	727	690	811	465	787	212
LG13_4358648_4364948_8	274	892	819	769	689	874	861	880	966	770	767	774	812	770	832	706	782	679	740	533	617	834	857	702	710	528	378	591	658	739	854	910	667	555	607	644	524	798	759	909	737	639	678	657	674	731	479	756	188
LG13_16185622_16191922_8	1286	3335	2692	1985	1783	1321	2857	2392	1226	2072	1169	1891	2876	2995	3773	1088	3389	1753	1179	971	2158	3450	3826	1919	1016	2532	1192	1506	3162	1088	2284	1592	1101	2028	1037	2398	1846	1203	2690	2320	1138	3054	1163	1160	1777	3720	1514	2996	610
LG13_14935575_14941875_8	335	952	789	777	738	905	902	1007	1061	795	863	782	703	884	977	781	823	707	733	648	548	710	744	749	723	559	543	655	721	655	896	754	711	500	765	601	531	785	883	920	840	632	825	551	684	639	514	800	328
LG14_10551246_10557546_10	300	575	763	685	666	873	760	873	606	792	627	723	918	820	773	643	689	626	615	537	710	755	828	712	646	518	280	597	720	751	815	992	575	562	546	603	507	720	681	898	582	708	613	685	669	807	478	691	174
LG14_14919893_14926193_10	48	114	112	1000	98	996	1181	1360	1309	951	132	1033	838	1107	1291	971	94	843	876	826	57	937	892	1082	128	626	714	98	86	72	1088	977	1067	44	70	922	67	922	1104	1136	109	102	918	725	66	742	110	1011	84
LG14_7856324_7862624_10	231	996	682	935	694	925	969	850	1128	637	712	663	672	727	981	672	684	553	632	603	396	884	828	626	765	611	562	532	568	675	948	831	627	592	802	675	480	823	975	907	838	537	677	449	761	462	420	647	338
LG14_4141959_4148259_10	321	821	814	821	706	841	787	832	771	803	802	680	815	902	788	665	764	726	808	612	865	747	1014	825	666	516	322	607	647	815	857	1078	698	575	664	660	489	734	777	908	690	633	706	802	654	939	389	584	146
LG14_9173920_9180220_10	334	859	845	801	762	943	911	927	905	836	778	729	960	858	875	812	869	680	830	639	754	803	958	685	807	591	359	665	674	763	989	913	708	579	701	679	518	826	801	1004	740	728	750	751	759	905	449	760	208
LG15_7308650_7314950_13	313	839	778	787	694	907	917	864	907	748	808	754	783	851	835	707	779	629	680	623	563	776	762	748	734	544	406	676	706	631	885	813	728	571	658	686	562	736	891	771	735	673	732	585	697	630	459	679	205
LG15_4342570_4348870_13	331	1029	786	927	796	874	1123	1112	1055	846	913	862	790	1023	1069	882	892	707	935	695	613	914	911	846	807	579	685	730	655	842	942	929	715	618	853	737	533	777	927	991	797	808	863	716	723	671	549	794	398
LG15_5884548_5890848_13	321	1046	739	876	730	871	953	1073	1052	842	778	741	827	908	954	793	830	698	770	685	546	831	900	763	802	584	413	569	676	721	1007	983	732	625	776	645	531	770	916	1015	821	692	826	732	759	738	488	790	278
LG15_3478608_3484908_13	257	594	732	640	622	792	701	856	564	846	491	695	776	775	699	611	633	619	457	540	666	660	761	639	486	464	368	558	626	722	744	837	568	583	454	589	507	732	683	763	520	640	475	538	621	715	386	586	372
LG15_13496805_13503105_13	546	1768	1414	1468	1301	1565	1875	1834	1861	1421	1429	1363	1241	1751	1888	1380	1536	1199	1392	1111	936	1383	1590	1357	1362	867	1087	1165	1345	1221	1732	1550	1375	974	1282	1090	1002	1457	1755	1617	1474	1144	1428	1076	1204	1159	965	1377	748
LG16_2542837_2549137_12	414	1292	823	930	799	941	1174	1325	1316	906	904	898	712	1103	1257	980	1058	807	894	711	563	882	846	1001	811	610	1101	770	723	803	1135	924	890	597	860	798	527	985	1136	1052	1002	757	949	660	782	631	645	879	792
LG16_15466317_15472617_12	302	766	784	814	706	885	837	958	790	799	755	672	914	871	869	671	747	717	709	644	780	742	938	779	630	540	382	604	597	806	895	1039	633	584	680	540	545	744	823	955	692	666	723	691	677	870	442	712	220
LG16_3714158_3720458_12	351	1144	855	899	771	956	1021	1136	1208	852	912	836	784	1017	1183	825	902	784	902	659	504	864	755	838	891	530	621	691	655	729	1021	873	873	636	821	742	569	777	1108	932	895	696	839	630	659	600	589	770	366
LG16_3571993_3578293_12	307	916	694	803	732	736	944	1018	900	815	737	850	763	990	779	787	811	645	728	672	593	715	811	830	749	541	631	570	641	756	913	863	669	588	605	681	588	749	854	890	692	656	772	651	703	750	491	723	527
LG16_14355153_14361453_12	295	806	830	861	733	854	689	880	845	752	692	664	749	789	827	687	661	682	710	619	461	659	681	695	634	554	359	578	670	667	826	808	555	502	661	577	552	685	829	805	586	711	640	531	617	584	475	563	200
LG17_10318211_10324511_9	289	958	725	828	675	836	937	1066	1039	743	793	779	714	923	954	855	736	696	821	628	500	802	929	779	786	570	547	676	671	735	990	855	762	514	760	710	545	824	836	906	829	694	814	705	669	723	552	784	258
LG17_5248223_5254523_9	475	1334	1352	1135	1101	1403	1327	1454	1485	1337	1121	1105	1385	1290	1434	1301	1187	1155	1292	1009	999	1299	1416	1315	1296	757	733	942	1089	1175	1571	1458	1134	939	1217	1083	938	1266	1392	1512	1167	1031	1249	1169	1055	986	859	1100	354
LG17_6177974_6184274_9	412	1073	814	866	758	972	1149	1293	1411	869	934	855	780	1067	1329	1003	914	729	853	770	538	916	890	1068	915	608	700	732	751	787	1207	994	909	645	811	800	613	914	1157	1115	982	687	859	740	768	678	661	1021	430
LG17_17527270_17533570_9	36	171	142	696	610	721	155	152	836	679	125	153	706	718	131	666	753	503	708	127	90	109	89	127	131	77	121	546	110	118	808	696	129	118	94	99	535	132	773	750	607	104	648	521	643	123	415	113	330
LG17_11201898_11208198_9	387	892	768	895	780	901	999	1019	975	897	832	781	911	905	1028	827	861	711	975	634	683	854	1013	805	818	497	560	630	737	816	942	955	840	648	755	695	552	773	967	892	807	695	821	677	841	780	583	849	348
LG18_16415001_16421301_13	13	23	36	65	79	71	58	85	47	68	40	55	57	52	42	30	38	36	25	24	16	32	46	39	43	28	101	55	36	30	45	38	34	39	36	11	18	63	23	34	19	62	53	41	51	77	32	61	168
LG18_15012112_15018412_13	271	790	812	741	699	855	821	961	717	743	738	699	763	918	823	654	673	669	666	592	717	740	791	732	631	550	338	646	741	718	820	893	690	515	672	682	554	722	831	820	667	653	738	701	691	735	470	785	278
LG18_15735599_15741899_13	191	500	478	231	436	509	267	616	542	236	447	255	486	274	590	213	452	364	231	318	156	440	535	446	487	299	272	358	410	225	520	513	428	341	401	177	178	437	267	229	454	349	201	197	480	444	152	402	122
LG18_10324928_10331228_13	284	812	821	781	722	883	874	843	859	840	720	782	829	916	804	666	720	678	775	590	583	782	889	723	689	566	423	617	704	802	804	954	684	615	682	623	491	769	731	876	730	676	726	696	661	822	434	647	307
LG18_6215911_6222211_13	361	1253	961	1008	839	979	1252	1303	1408	934	932	871	876	1058	1419	989	1046	748	972	721	612	900	1021	997	916	572	697	788	809	825	1182	1049	903	589	827	711	560	939	1126	1121	975	707	824	584	812	698	690	955	448
LG19_15042186_15048486_14	559	1130	1248	924	896	891	1438	1526	974	829	1187	1379	893	991	1382	743	978	643	715	910	1106	1089	1235	1307	971	966	656	676	1049	1189	1065	1243	1151	801	926	1030	651	1365	806	1198	643	1190	810	842	841	1176	517	989	357
LG19_7885326_7891626_14	303	928	754	763	732	736	967	904	995	702	647	786	778	901	795	718	687	593	670	591	503	755	807	689	729	497	539	519	739	588	850	901	782	491	629	655	541	743	793	901	682	653	670	611	688	684	462	737	316
LG19_6573378_6579678_14	437	1310	908	959	932	865	1195	1343	1515	947	992	1041	675	1062	1276	979	1051	823	778	873	619	952	875	1142	914	687	927	750	692	784	1052	940	1011	645	842	905	697	976	1182	1161	989	800	905	666	862	714	668	984	597
LG19_9221682_9227982_14	323	983	832	893	739	917	1058	997	997	846	844	813	820	815	999	743	786	710	867	692	625	756	917	856	768	572	494	666	672	884	960	963	735	580	750	654	588	911	918	929	809	684	743	738	742	767	612	758	259
LG19_4880896_4887196_14	260	896	819	787	708	966	976	948	909	874	771	781	867	1016	929	752	756	695	755	645	777	791	941	756	687	526	454	649	706	742	918	1006	733	610	745	636	530	770	909	958	801	650	713	694	728	829	486	697	246
[truncated: 135 more columns]

## Sheet: Figure4d-SharedRegionCounts
library	Chr20_sharedRegion_readCount	Scaffold9707_sharedRegionReadCount
ILEE	10	282
ILEF	1040	15
ILEG	4	817
ILEH	1088	2
ILEI	960	4
ILEJ	1392	0
ILEL	1264	1
ILEM	6	1033
ILEN	18	713
ILEP	2	834
ILEQ	1095	0
ILER	5	755
ILES	6	792
ILET	1316	0
ILEU	4	849
ILEW	1052	0
ILEX	1078	4
ILEY	4	726
ILEZ	1095	0
ILFA	12	613
ILFB	1052	0
ILFC	1100	2
ILFD	1210	0
ILFE	1109	2
ILFF	1029	2
ILFG	763	4
ILFH	418	28
ILFI	0	662
ILFJ	984	2
ILFK	4	730
ILFL	0	816
ILFM	1215	4
ILFN	5	624
ILFP	4	613
ILFQ	874	0
ILFR	984	2
ILFS	768	6
ILFT	1099	0
ILFU	1175	2
ILFW	1275	0
ILFX	959	13
ILFY	1106	6
ILFZ	1011	0
ILGA	1000	2
ILGB	1086	2
ILGC	1131	0
ILGD	712	2
ILGE	995	0
ILGF	218	12
ILGG	34	178
ILGH	1170	2
ILGI	3	722
ILGJ	0	0
ILGK	0	1086
ILGL	2	442
ILGM	1303	4
ILGN	6	647
ILGP	20	844
ILGQ	4	626
ILGR	4	653
ILGS	1362	2
ILGT	10	899
ILGU	1134	6
ILGW	0	0
ILGX	4	340
ILGY	12	489
ILGZ	623	0
ILHA	8	341
ILHB	588	6
ILHC	0	0
ILHD	1407	8
ILHE	2	797
ILHF	737	0
ILHG	1433	6
ILHH	1271	0
ILHI	950	2
ILHJ	948	4
ILHK	1364	2
ILHL	2	725
ILHM	498	2
ILHN	2	891
ILHP	542	4
ILHQ	0	738
ILHR	1065	8
ILHS	1555	2
ILHT	1454	9
ILHW	867	2
ILHX	10	256
ILHY	1212	6
ILHZ	0	400
ILIA	0	740
ILIB	0	227
ILIE	407	0
ILIF	2	160
ILIG	1302	0
ILIH	4	760
ILII	2	859
ILIJ	0	649
ILIL	12	1099
ILIM	1420	0
ILIN	8	825
ILIP	738	2
ILIQ	1055	6
ILIR	2	794
ILIS	6	908
ILIT	1272	0
ILIU	1551	0
ILIW	808	2
ILIX	8	396
ILIY	1215	8
ILIZ	8	768
ILJA	12	332
ILJB	12	329
ILJC	1419	2
ILJD	2	802
ILJE	788	2
ILJF	4	720
ILJG	1213	0
ILJH	789	2
ILJI	6	577
ILJJ	964	1
ILJK	60	689
ILJL	0	621
ILJM	921	0
ILJN	0	567
ILJP	8	449
ILJQ	683	0
ILJR	0	657
ILJS	14	51
ILJT	12	963
ILJU	4	925
ILJW	662	2
ILJX	2	691
ILJY	16	255
ILJZ	14	748
ILKA	1160	6
ILKB	30	418
ILKC	6	895
ILKD	962	6
ILKE	1254	2
ILKF	0	849
ILKG	2	527
ILKH	1174	0
ILKI	794	2
ILKJ	1249	2
ILKK	11	494
ILKL	1230	6
ILKM	1173	2
ILKN	0	593
ILKP	562	8
ILKQ	6	855
ILKR	6	689
ILKS	6	751
ILKT	1364	8
ILKU	29	22
ILKW	8	518
ILKX	1059	0
ILKY	804	7
ILKZ	168	0
ILLA	4	449
ILLB	860	2
ILLC	1063	5
ILLD	1677	0
ILLE	22	1281
ILLF	1298	8
ILLG	916	18
ILLH	949	4
ILLI	1146	9
ILLJ	1403	4
ILLK	1570	2
ILLL	9	1197
ILLM	16	462
ILLN	761	4
ILLP	12	873
ILLQ	1331	8
ILLR	1131	12
ILLS	1459	0
ILLT	10	928
ILLW	1750	4
ILLX	1038	0
ILLY	0	531
ILLZ	6	502
ILMA	192	2
ILMB	2	202

## Sheet: Figure4b-Fst
Start	Stop	Chromosome	Fst_sub	nuc_div_btwn_sub
1	100000	LG01	0.00468384	0.002135
10001	110000	LG01	-0.00582666	0.00228833
20001	120000	LG01	-0.0110269	0.00241833
30001	130000	LG01	-0.0144737	0.00253333
40001	140000	LG01	-0.0144737	0.00253333
50001	150000	LG01	-0.0144737	0.00253333
60001	160000	LG01	-0.0719546	0.00158433
70001	170000	LG01	-0.0561329	0.00343233
80001	180000	LG01	-0.0707715	0.00543533
90001	190000	LG01	-0.0705897	0.00553433
100001	200000	LG01	-0.067229	0.00541433
110001	210000	LG01	-0.0647532	0.005261
120001	220000	LG01	-0.0682511	0.00547
130001	230000	LG01	-0.0713268	0.005851
140001	240000	LG01	-0.0698934	0.005971
150001	250000	LG01	-0.0701523	0.006063
160001	260000	LG01	0.0137272	0.006702
170001	270000	LG01	0.0540008	0.005074
180001	280000	LG01	-0.0216823	0.014282
190001	290000	LG01	-0.0214106	0.014183
200001	300000	LG01	-0.0242724	0.015175
210001	310000	LG01	0.0638592	0.021229
220001	320000	LG01	0.0849034	0.0231597
230001	330000	LG01	0.0817153	0.0251157
240001	340000	LG01	0.0733327	0.0263957
250001	350000	LG01	0.0752791	0.0264837
260001	360000	LG01	0.0539697	0.0272437
270001	370000	LG01	0.0538932	0.0277277
280001	380000	LG01	0.181645	0.0196207
290001	390000	LG01	0.193008	0.0220717
300001	400000	LG01	0.195995	0.0227217
310001	410000	LG01	0.149035	0.0189843
320001	420000	LG01	0.122226	0.0213703
330001	430000	LG01	0.105248	0.0210803
340001	440000	LG01	0.0653602	0.0234903
350001	450000	LG01	0.0190129	0.0292783
360001	460000	LG01	-0.0345019	0.0390462
370001	470000	LG01	-0.0553542	0.0446548
380001	480000	LG01	-0.0909753	0.0462232
390001	490000	LG01	-0.112507	0.0444342
400001	500000	LG01	-0.119831	0.0427922
410001	510000	LG01	-0.12916	0.0404755
420001	520000	LG01	-0.155542	0.0359773
430001	530000	LG01	-0.149263	0.0367859
440001	540000	LG01	-0.142247	0.0332809
450001	550000	LG01	-0.139226	0.0273329
460001	560000	LG01	-0.123501	0.0153301
470001	570000	LG01	-0.093958	0.00922339
480001	580000	LG01	-0.0905578	0.00500356
490001	590000	LG01	-0.0850292	0.00441156
500001	600000	LG01	-0.0829606	0.00452156
510001	610000	LG01	-0.0860517	0.00459156
520001	620000	LG01	-0.0966128	0.00490906
530001	630000	LG01	-0.0834707	0.0033365
540001	640000	LG01	-0.145454	0.00459061
550001	650000	LG01	-0.159685	0.00661961
560001	660000	LG01	-0.14219	0.00839761
570001	670000	LG01	-0.141977	0.00895961
580001	680000	LG01	-0.13618	0.00976811
590001	690000	LG01	-0.133033	0.00995411
600001	700000	LG01	-0.101695	0.0114006
610001	710000	LG01	-0.102534	0.0121266
620001	720000	LG01	-0.119332	0.0137716
630001	730000	LG01	-0.118082	0.0136096
640001	740000	LG01	-0.0935401	0.0130265
650001	750000	LG01	-0.0753959	0.0109975
660001	760000	LG01	-0.072459	0.0090695
670001	770000	LG01	-0.0734292	0.0082415
680001	780000	LG01	-0.065995	0.0081395
690001	790000	LG01	-0.0439729	0.0092595
700001	800000	LG01	-0.0349157	0.008363
710001	810000	LG01	-0.0246493	0.007627
720001	820000	LG01	0.0523104	0.005735
730001	830000	LG01	0.0891834	0.004829
740001	840000	LG01	0.122558	0.003873
750001	850000	LG01	0.123194	0.003853
760001	860000	LG01	0.123194	0.003853
770001	870000	LG01	0.123837	0.003833
780001	880000	LG01	0.183495	0.002674
790001	890000	LG01	0.288649	0.001298
800001	900000	LG01	0.14838	0.000638
810001	910000	LG01	0.163783	0.000578
820001	920000	LG01	0.304762	0.00035
830001	930000	LG01	0	2e-05
840001	940000	LG01	0	0
850001	950000	LG01	0	0
860001	960000	LG01	0	0
870001	970000	LG01	0	0
880001	980000	LG01	0	0
890001	990000	LG01	0	0
900001	1000000	LG01	0	0
910001	1010000	LG01	0.296395	0.004503
920001	1020000	LG01	0.296395	0.004503
930001	1030000	LG01	0.296395	0.004503
940001	1040000	LG01	0.297885	0.005595
950001	1050000	LG01	0.283036	0.006044
960001	1060000	LG01	0.267129	0.006636
970001	1070000	LG01	0.262839	0.006828
980001	1080000	LG01	0.186272	0.008586
990001	1090000	LG01	0.133184	0.0109923
1000001	1100000	LG01	0.091359	0.0138063
1010001	1110000	LG01	0.00549451	0.0103133
1020001	1120000	LG01	-0.0092739	0.0124363
1030001	1130000	LG01	-0.025215	0.0137418
1040001	1140000	LG01	-0.0643387	0.0142138
1050001	1150000	LG01	-0.062804	0.0154183
1060001	1160000	LG01	-0.067164	0.0151023
1070001	1170000	LG01	-0.0794953	0.0169863
1080001	1180000	LG01	-0.0780781	0.0165603
1090001	1190000	LG01	-0.0823889	0.014294
1100001	1200000	LG01	-0.0858196	0.011664
1110001	1210000	LG01	-0.105287	0.01097
1120001	1220000	LG01	-0.108603	0.009745
1130001	1230000	LG01	-0.0980028	0.0086035
1140001	1240000	LG01	-0.0773958	0.0074315
1150001	1250000	LG01	-0.098428	0.006001
1160001	1260000	LG01	-0.105734	0.005889
1170001	1270000	LG01	-0.0809511	0.003813
1180001	1280000	LG01	-0.0770615	0.003149
1190001	1290000	LG01	-0.0773112	0.003501
1200001	1300000	LG01	-0.151198	0.007068
1210001	1310000	LG01	-0.137587	0.00768
1220001	1320000	LG01	-0.0815785	0.007788
1230001	1330000	LG01	-0.0979163	0.0106383
1240001	1340000	LG01	-0.0906578	0.0144683
1250001	1350000	LG01	-0.09113	0.0152273
1260001	1360000	LG01	-0.0551236	0.0186913
1270001	1370000	LG01	-0.0414786	0.0206773
1280001	1380000	LG01	-0.0423091	0.0205393
1290001	1390000	LG01	-0.0409531	0.0200473
1300001	1400000	LG01	0.00111561	0.0180768
1310001	1410000	LG01	0.00103171	0.0195468
1320001	1420000	LG01	-0.018176	0.0186968
1330001	1430000	LG01	0.0111548	0.0168985
1340001	1440000	LG01	0.0336449	0.0126765
1350001	1450000	LG01	0.0451086	0.0128985
1360001	1460000	LG01	0.000758015	0.0112135
1370001	1470000	LG01	-0.0953553	0.016255
1380001	1480000	LG01	-0.116597	0.0205237
1390001	1490000	LG01	-0.123039	0.0225267
1400001	1500000	LG01	-0.140364	0.0251952
1410001	1510000	LG01	-0.108802	0.0296732
1420001	1520000	LG01	-0.0865659	0.0338528
1430001	1530000	LG01	-0.0918047	0.0330248
1440001	1540000	LG01	-0.0918047	0.0330248
1450001	1550000	LG01	-0.0965889	0.0319688
1460001	1560000	LG01	-0.0951125	0.0300258
1470001	1570000	LG01	-0.0601396	0.0231683
1480001	1580000	LG01	-0.00916065	0.0190307
1490001	1590000	LG01	0.0208939	0.0176607
1500001	1600000	LG01	0.088134	0.0140317
1510001	1610000	LG01	0.134515	0.00736967
1520001	1620000	LG01	0.233136	0.003034
1530001	1630000	LG01	0.265558	0.002646
1540001	1640000	LG01	0.265326	0.002686
1550001	1650000	LG01	0.277936	0.00257133
1560001	1660000	LG01	0.277936	0.00257133
1570001	1670000	LG01	0.265686	0.00240133
1580001	1680000	LG01	0.188885	0.00177533
1590001	1690000	LG01	0.133296	0.00119033
1600001	1700000	LG01	0.10441	0.000370333
1610001	1710000	LG01	-0.0767591	0.000156333
1620001	1720000	LG01	-0.0908281	0.000374333
1630001	1730000	LG01	-0.0908281	0.000374333
1640001	1740000	LG01	-0.131605	0.000334333
1650001	1750000	LG01	0.0245869	0.001654
1660001	1760000	LG01	0.0219092	0.00213
1670001	1770000	LG01	0.00598902	0.00400733
1680001	1780000	LG01	0.0232001	0.00724133
1690001	1790000	LG01	-0.0124087	0.0103153
1700001	1800000	LG01	-0.0385513	0.0134193
1710001	1810000	LG01	-0.0446326	0.0154297
1720001	1820000	LG01	-0.0230057	0.0164597
1730001	1830000	LG01	0.107953	0.022695
1740001	1840000	LG01	0.0979923	0.0249203
1750001	1850000	LG01	0.0951195	0.0243623
1760001	1860000	LG01	0.096784	0.0241913
1770001	1870000	LG01	0.104615	0.022441
1780001	1880000	LG01	0.113335	0.019532
1790001	1890000	LG01	0.153479	0.01643
1800001	1900000	LG01	0.215447	0.01353
1810001	1910000	LG01	0.26577	0.0115677
1820001	1920000	LG01	0.267246	0.0104037
1830001	1930000	LG01	-0.0100213	0.00422433
1840001	1940000	LG01	-0.0137875	0.002055
1850001	1950000	LG01	0.00925926	0.00126
1860001	1960000	LG01	0.00666088	0.001151
1870001	1970000	LG01	0.0667808	0.001168
1880001	1980000	LG01	0.0965347	0.000808
1890001	1990000	LG01	0.0813953	0.00086
1900001	2000000	LG01	-0.0108959	0.001652
1910001	2010000	LG01	0.00870406	0.002068
1920001	2020000	LG01	0.0120968	0.001984
1930001	2030000	LG01	-0.0211268	0.002272
1940001	2040000	LG01	-0.0833333	0.00312
1950001	2050000	LG01	-0.0791139	0.00316
1960001	2060000	LG01	-0.0757868	0.003114
1970001	2070000	LG01	-0.0976431	0.00297
1980001	2080000	LG01	-0.0976431	0.00297
1990001	2090000	LG01	-0.0966415	0.002918
2000001	2100000	LG01	-0.0742249	0.00212867
2010001	2110000	LG01	-0.114729	0.00240567
2020001	2120000	LG01	-0.117936	0.00257767
2030001	2130000	LG01	-0.0963479	0.00234567
2040001	2140000	LG01	0.00640455	0.00187367
2050001	2150000	LG01	-0.0031485	0.00190567
2060001	2160000	LG01	-0.0263558	0.001973
2070001	2170000	LG01	-0.0260913	0.001993
2080001	2180000	LG01	-0.0253288	0.002053
2090001	2190000	LG01	-0.0248447	0.002093
2100001	2200000	LG01	-0.0477591	0.00192633
2110001	2210000	LG01	0.00168729	0.00118533
2120001	2220000	LG01	0.0218712	0.00109733
2130001	2230000	LG01	0.0117035	0.00102533
2140001	2240000	LG01	-0.0337079	0.000593333
2150001	2250000	LG01	-0.0230179	0.000521333
2160001	2260000	LG01	-0.0182371	0.000329
2170001	2270000	LG01	0.0471513	0.000509
2180001	2280000	LG01	0.00881057	0.000681
2190001	2290000	LG01	-0.0369674	0.001064
2200001	2300000	LG01	-0.0643351	0.001544
2210001	2310000	LG01	-0.0393046	0.001764
2220001	2320000	LG01	-0.0300037	0.001822
2230001	2330000	LG01	0.0222005	0.002042
2240001	2340000	LG01	0.0451872	0.002154
2250001	2350000	LG01	0.0451872	0.002154
2260001	2360000	LG01	0.0457179	0.002129
2270001	2370000	LG01	0.0199389	0.002073
2280001	2380000	LG01	0.0369825	0.002037
2290001	2390000	LG01	0.0757005	0.001594
2300001	2400000	LG01	0.114183	0.001302
2310001	2410000	LG01	0.0840841	0.001221
2320001	2420000	LG01	0.111675	0.001379
2330001	2430000	LG01	0.170854	0.001791
2340001	2440000	LG01	0.172583	0.001831
2350001	2450000	LG01	0.155388	0.001995
2360001	2460000	LG01	0.149398	0.002075
2370001	2470000	LG01	0.145686	0.002979
2380001	2480000	LG01	0.135107	0.002931
2390001	2490000	LG01	0.0903141	0.004584
2400001	2500000	LG01	0.089519	0.004796
2410001	2510000	LG01	0.0902032	0.004937
2420001	2520000	LG01	0.0829679	0.004789
2430001	2530000	LG01	0.0349611	0.004157
2440001	2540000	LG01	0.0187293	0.004129
2450001	2550000	LG01	0.0210172	0.003965
2460001	2560000	LG01	0.0213402	0.003905
2470001	2570000	LG01	-0.0014597	0.003197
2480001	2580000	LG01	0.00291575	0.003201
2490001	2590000	LG01	-0.00185185	0.0018
2500001	2600000	LG01	0.0292793	0.00148
2510001	2610000	LG01	0.0361111	0.0012
2520001	2620000	LG01	0.0379902	0.001088
2530001	2630000	LG01	0.0394402	0.001048
2540001	2640000	LG01	-0.00375738	0.001242
2550001	2650000	LG01	-0.00547196	0.001462
2560001	2660000	LG01	0.0880088	0.004545
2570001	2670000	LG01	0.0909091	0.005786
2580001	2680000	LG01	0.0444634	0.007017
2590001	2690000	LG01	0.066335	0.007035
2600001	2700000	LG01	0.104761	0.009571
2610001	2710000	LG01	0.0990213	0.009843
2620001	2720000	LG01	0.0984052	0.009803
2630001	2730000	LG01	0.0984052	0.009803
2640001	2740000	LG01	0.107	0.009595
2650001	2750000	LG01	0.0959041	0.01001
2660001	2760000	LG01	0.0703309	0.007223
2670001	2770000	LG01	0.0197167	0.007202
2680001	2780000	LG01	0.0573973	0.006063
2690001	2790000	LG01	0.032453	0.005793
2700001	2800000	LG01	-0.120504	0.003253
2710001	2810000	LG01	-0.122107	0.002981
2720001	2820000	LG01	-0.110932	0.003101
2730001	2830000	LG01	-0.0473851	0.003461
2740001	2840000	LG01	-0.00261267	0.006124
2750001	2850000	LG01	-0.019872	0.007867
2760001	2860000	LG01	-0.000647175	0.008756
2770001	2870000	LG01	0.0299271	0.007496
2780001	2880000	LG01	0.0252937	0.007604
2790001	2890000	LG01	0.0189887	0.007917
2800001	2900000	LG01	0.0210657	0.007801
2810001	2910000	LG01	0.0199075	0.007853
2820001	2920000	LG01	0.0170786	0.008334
2830001	2930000	LG01	-0.0177273	0.008894
2840001	2940000	LG01	-0.0492931	0.006201
2850001	2950000	LG01	0.013259	0.004123
2860001	2960000	LG01	-0.0178204	0.002918
2870001	2970000	LG01	-0.00809419	0.002718
2880001	2980000	LG01	0.00829875	0.00241
2890001	2990000	LG01	0.0209333	0.002293
2900001	3000000	LG01	0.0178193	0.002357
2910001	3010000	LG01	0.0252182	0.003093
2920001	3020000	LG01	0.0213144	0.002815
2930001	3030000	LG01	0.0794769	0.001988
2940001	3040000	LG01	0.0300179	0.002976
2950001	3050000	LG01	-0.0226707	0.002676
2960001	3060000	LG01	0.046759	0.003322
2970001	3070000	LG01	0.0598522	0.003698
2980001	3080000	LG01	0.0591833	0.003706
2990001	3090000	LG01	0.0664767	0.00351
3000001	3100000	LG01	0.0664767	0.00351
3010001	3110000	LG01	0.0783626	0.00285
3020001	3120000	LG01	0.112422	0.002627
3030001	3130000	LG01	0.12425	0.002554
3040001	3140000	LG01	0.267292	0.002559
3050001	3150000	LG01	0.292365	0.003222
3060001	3160000	LG01	0.281832	0.002576
3070001	3170000	LG01	0.246024	0.005303
3080001	3180000	LG01	0.218772	0.006957
3090001	3190000	LG01	0.230365	0.008569
3100001	3200000	LG01	0.232579	0.008711
3110001	3210000	LG01	0.233951	0.008583
3120001	3220000	LG01	0.231971	0.008639
3130001	3230000	LG01	0.260371	0.010992
3140001	3240000	LG01	0.258536	0.009987
3150001	3250000	LG01	0.249342	0.009505
3160001	3260000	LG01	0.261752	0.015083
3170001	3270000	LG01	0.275533	0.01188
3180001	3280000	LG01	0.292536	0.0106107
3190001	3290000	LG01	0.286647	0.00918667
3200001	3300000	LG01	0.307216	0.014307
3210001	3310000	LG01	0.329764	0.017556
3220001	3320000	LG01	0.322116	0.01991
3230001	3330000	LG01	0.293767	0.018509
3240001	3340000	LG01	0.282206	0.019005
3250001	3350000	LG01	0.279492	0.021427
3260001	3360000	LG01	0.28539	0.019085
3270001	3370000	LG01	0.325092	0.023581
3280001	3380000	LG01	0.322376	0.0237988
3290001	3390000	LG01	0.318941	0.0255852
3300001	3400000	LG01	0.312415	0.0225112
3310001	3410000	LG01	0.291643	0.0194582
3320001	3420000	LG01	0.298102	0.0175002
3330001	3430000	LG01	0.324682	0.0167082
3340001	3440000	LG01	0.337656	0.0162202
3350001	3450000	LG01	0.332771	0.0146252
3360001	3460000	LG01	0.336358	0.0113892
3370001	3470000	LG01	0.231987	0.0069465
3380001	3480000	LG01	0.195657	0.00775167
3390001	3490000	LG01	0.133567	0.00779633
3400001	3500000	LG01	0.00859193	0.007992
3410001	3510000	LG01	-0.0355048	0.010515
3420001	3520000	LG01	-0.0604252	0.010051
3430001	3530000	LG01	-0.0668643	0.010459
3440001	3540000	LG01	-0.0636626	0.010608
3450001	3550000	LG01	-0.0670917	0.01098
3460001	3560000	LG01	-0.063075	0.012028
3470001	3570000	LG01	-0.0599189	0.0124947
3480001	3580000	LG01	-0.0599274	0.012949
3490001	3590000	LG01	-0.0673987	0.012112
3500001	3600000	LG01	-0.0518123	0.010493
3510001	3610000	LG01	-0.000929738	0.0125483
3520001	3620000	LG01	0.0235359	0.0150833
3530001	3630000	LG01	0.0310488	0.0172953
3540001	3640000	LG01	0.0566629	0.0218073
3550001	3650000	LG01	0.041091	0.0234033
3560001	3660000	LG01	0.0271987	0.0258223
3570001	3670000	LG01	0.0249919	0.0256083
3580001	3680000	LG01	0.0301927	0.0237143
3590001	3690000	LG01	0.0326287	0.0226283
3600001	3700000	LG01	0.0347564	0.0217993
3610001	3710000	LG01	0.0346199	0.017437
3620001	3720000	LG01	0.0138972	0.015039
3630001	3730000	LG01	-0.00126077	0.0126907
3640001	3740000	LG01	-0.0943827	0.00831367
3650001	3750000	LG01	-0.0956723	0.00533767
3660001	3760000	LG01	-0.122657	0.00229367
3670001	3770000	LG01	-0.144102	0.00290767
3680001	3780000	LG01	-0.142179	0.00308767
3690001	3790000	LG01	-0.138719	0.00299167
3700001	3800000	LG01	-0.135124	0.00653967
3710001	3810000	LG01	-0.0900138	0.0108317
3720001	3820000	LG01	-0.111881	0.0170012
3730001	3830000	LG01	-0.097754	0.0202186
3740001	3840000	LG01	-0.0896079	0.026456
3750001	3850000	LG01	-0.0845946	0.029667
3760001	3860000	LG01	-0.0581452	0.031708
3770001	3870000	LG01	-0.0533479	0.032085
3780001	3880000	LG01	-0.0495983	0.034645
3790001	3890000	LG01	-0.0528951	0.035624
3800001	3900000	LG01	-0.0466437	0.032859
3810001	3910000	LG01	-0.0512013	0.02858
3820001	3920000	LG01	-0.0217283	0.0225614
3830001	3930000	LG01	-0.0283921	0.0199664
3840001	3940000	LG01	-0.0160146	0.014237
3850001	3950000	LG01	-0.00850492	0.01117
3860001	3960000	LG01	-0.112089	0.011357
3870001	3970000	LG01	-0.118142	0.011379
3880001	3980000	LG01	-0.146922	0.009091
3890001	3990000	LG01	-0.145743	0.009224
3900001	4000000	LG01	-0.143622	0.008903
3910001	4010000	LG01	-0.145423	0.009132
3920001	4020000	LG01	-0.135177	0.009765
3930001	4030000	LG01	-0.101466	0.011117
3940001	4040000	LG01	-0.0837009	0.012242
3950001	4050000	LG01	-0.0809329	0.012463
3960001	4060000	LG01	-0.0415854	0.01026
3970001	4070000	LG01	-0.0294372	0.009625
3980001	4080000	LG01	-0.0286135	0.009273
3990001	4090000	LG01	-0.00874624	0.008537
4000001	4100000	LG01	0.00157995	0.009283
4010001	4110000	LG01	0.036	0.01
4020001	4120000	LG01	0.149031	0.013514
4030001	4130000	LG01	0.287507	0.0248985
4040001	4140000	LG01	0.314006	0.0235935
4050001	4150000	LG01	0.31851	0.0232285
4060001	4160000	LG01	0.323983	0.0227805
4070001	4170000	LG01	0.328364	0.0223385
4080001	4180000	LG01	0.31374	0.0241235
4090001	4190000	LG01	0.313708	0.0246275
4100001	4200000	LG01	0.319454	0.0243285
4110001	4210000	LG01	0.315935	0.023604
4120001	4220000	LG01	0.263839	0.020745
4130001	4230000	LG01	0.0441453	0.0075395
4140001	4240000	LG01	0.00729506	0.0075165
4150001	4250000	LG01	0.00703307	0.0077965
4160001	4260000	LG01	0.0030824	0.0080565
4170001	4270000	LG01	0.00829728	0.0079745
4180001	4280000	LG01	-0.0234734	0.0062695
4190001	4290000	LG01	-0.0592476	0.0054095
4200001	4300000	LG01	-0.0775123	0.0049605
4210001	4310000	LG01	-0.0729119	0.004334
4220001	4320000	LG01	0.00716846	0.00279
4230001	4330000	LG01	0.0090703	0.002205
4240001	4340000	LG01	0.025974	0.00154
4250001	4350000	LG01	0.0175557	0.001481
4260001	4360000	LG01	0.0389105	0.001285
4270001	4370000	LG01	0.0355556	0.001125
4280001	4380000	LG01	0.0216216	0.000925
4290001	4390000	LG01	0.0207254	0.000965
4300001	4400000	LG01	-0.0189573	0.000633
4310001	4410000	LG01	0.0410133	0.000829
4320001	4420000	LG01	0.124271	0.002457
4330001	4430000	LG01	0.125291	0.002437
4340001	4440000	LG01	0.129045	0.006623
4350001	4450000	LG01	0.10345	0.008397
4360001	4460000	LG01	0.0695146	0.009504
4370001	4470000	LG01	0.0424474	0.010727
4380001	4480000	LG01	0.0412144	0.012714
4390001	4490000	LG01	0.158603	0.017982
4400001	4500000	LG01	0.178224	0.019036
4410001	4510000	LG01	0.177099	0.018852
4420001	4520000	LG01	0.176243	0.017404
4430001	4530000	LG01	0.163636	0.018696
4440001	4540000	LG01	0.168125	0.014858
4450001	4550000	LG01	0.192549	0.012911
4460001	4560000	LG01	0.219326	0.012201
4470001	4570000	LG01	0.208889	0.01275
4480001	4580000	LG01	0.231546	0.011059
4490001	4590000	LG01	0.0359007	0.006258
4500001	4600000	LG01	-0.0598456	0.00518
4510001	4610000	LG01	-0.0637964	0.006364
4520001	4620000	LG01	-0.0708239	0.007088
4530001	4630000	LG01	-0.0855487	0.005868
4540001	4640000	LG01	-0.0932086	0.005772
4550001	4650000	LG01	-0.094472	0.005843
4560001	4660000	LG01	-0.0953563	0.005642
4570001	4670000	LG01	-0.0818414	0.00391
4580001	4680000	LG01	-0.0705113	0.004283
4590001	4690000	LG01	-0.0742188	0.004096
4600001	4700000	LG01	-0.0749507	0.004056
4610001	4710000	LG01	-0.0724044	0.002928
4620001	4720000	LG01	-0.0721545	0.001968
4630001	4730000	LG01	-0.0721248	0.002052
4640001	4740000	LG01	-0.0555556	0.0018
4650001	4750000	LG01	0.0688983	0.003077
4660001	4760000	LG01	0.103998	0.003577
4670001	4770000	LG01	0.0984036	0.003821
4680001	4780000	LG01	0.0870806	0.00490733
4690001	4790000	LG01	0.233236	0.0117963
4700001	4800000	LG01	0.238311	0.0164043
4710001	4810000	LG01	0.22636	0.0169523
4720001	4820000	LG01	0.225749	0.0174943
4730001	4830000	LG01	0.228588	0.0173383
4740001	4840000	LG01	0.219615	0.0180103
4750001	4850000	LG01	0.20666	0.0176973
4760001	4860000	LG01	0.208262	0.0178973
4770001	4870000	LG01	0.210675	0.0176733
4780001	4880000	LG01	0.182584	0.0193883
4790001	4890000	LG01	0.0335147	0.0171567
4800001	4900000	LG01	-0.0554557	0.0131697
4810001	4910000	LG01	-0.0656945	0.0145539
4820001	4920000	LG01	-0.0761485	0.0139479
4830001	4930000	LG01	-0.0761485	0.0139479
4840001	4940000	LG01	-0.0870908	0.0146584
4850001	4950000	LG01	-0.0912417	0.0143934
4860001	4960000	LG01	-0.113155	0.0150114
4870001	4970000	LG01	-0.113609	0.0149514
4880001	4980000	LG01	-0.135058	0.0114811
4890001	4990000	LG01	-0.138749	0.00648372
4900001	5000000	LG01	-0.128697	0.00579872
4910001	5010000	LG01	-0.115522	0.0037785
4920001	5020000	LG01	-0.0258945	0.00977683
4930001	5030000	LG01	0.0602632	0.0158803
4940001	5040000	LG01	0.120887	0.0220468
4950001	5050000	LG01	0.0986747	0.0261448
4960001	5060000	LG01	0.129452	0.0311298
4970001	5070000	LG01	0.125465	0.0352968
4980001	5080000	LG01	0.103738	0.0389748
4990001	5090000	LG01	0.091042	0.0421948
5000001	5100000	LG01	0.0816078	0.0458718
5010001	5110000	LG01	0.0767873	0.0483348
5020001	5120000	LG01	0.0699757	0.0476475
5030001	5130000	LG01	0.0526292	0.044956
5040001	5140000	LG01	0.0144457	0.041004
5050001	5150000	LG01	0.0106056	0.0386903
5060001	5160000	LG01	-0.0356552	0.0376943
5070001	5170000	LG01	-0.0382733	0.0407857
5080001	5180000	LG01	-0.0191416	0.0410623
5090001	5190000	LG01	-0.0167385	0.0433133
5100001	5200000	LG01	-0.0175611	0.0443593
5110001	5210000	LG01	-0.0182097	0.0427793
5120001	5220000	LG01	-0.0142444	0.0378393
5130001	5230000	LG01	-0.0226591	0.0344673
5140001	5240000	LG01	-0.0123909	0.0318783
5150001	5250000	LG01	-0.00406258	0.029784
5160001	5260000	LG01	0.0164012	0.024673
5170001	5270000	LG01	0.0112182	0.0175013
5180001	5280000	LG01	-0.0142366	0.01358
5190001	5290000	LG01	-0.00518492	0.008229
5200001	5300000	LG01	0.0311846	0.003506
5210001	5310000	LG01	0.0277374	0.003437
5220001	5320000	LG01	0.00250156	0.004797
5230001	5330000	LG01	0.0156211	0.006615
5240001	5340000	LG01	-0.0148122	0.00650367
5250001	5350000	LG01	-0.0637813	0.0107337
5260001	5360000	LG01	-0.0592742	0.0123559
5270001	5370000	LG01	-0.0589039	0.0131693
5280001	5380000	LG01	-0.0569547	0.0133039
5290001	5390000	LG01	-0.0580391	0.0138479
5300001	5400000	LG01	-0.0518648	0.0142239
5310001	5410000	LG01	-0.0523818	0.0134599
5320001	5420000	LG01	-0.058985	0.0120209
5330001	5430000	LG01	-0.0787556	0.0101629
5340001	5440000	LG01	-0.0723486	0.00938128
5350001	5450000	LG01	0.0337354	0.00629572
5360001	5460000	LG01	0.0414493	0.0089145
5370001	5470000	LG01	0.0464521	0.0121738
5380001	5480000	LG01	0.0464171	0.0134038
5390001	5490000	LG01	0.0534079	0.0143955
5400001	5500000	LG01	0.0248148	0.0205858
5410001	5510000	LG01	0.0188555	0.0217178
5420001	5520000	LG01	0.0210416	0.0214258
5430001	5530000	LG01	0.0195621	0.0228758
5440001	5540000	LG01	0.0134076	0.0235812
5450001	5550000	LG01	-0.00649627	0.0235007
5460001	5560000	LG01	-0.0168891	0.0188287
5470001	5570000	LG01	-0.0330136	0.0149433
5480001	5580000	LG01	-0.0383643	0.0143768
5490001	5590000	LG01	-0.0770419	0.0171256
5500001	5600000	LG01	-0.0667018	0.0143433
5510001	5610000	LG01	-0.0411101	0.0156179
5520001	5620000	LG01	-0.0285888	0.0164594
5530001	5630000	LG01	-0.0309909	0.0150761
5540001	5640000	LG01	-0.0249645	0.0142558
5550001	5650000	LG01	-0.0247376	0.0169669
5560001	5660000	LG01	-0.0126178	0.0195006
5570001	5670000	LG01	-0.0101999	0.0192866
5580001	5680000	LG01	-0.0115505	0.0184552
5590001	5690000	LG01	0.0116463	0.0178883
5600001	5700000	LG01	-0.0162656	0.0173577
5610001	5710000	LG01	-0.0329408	0.014946
5620001	5720000	LG01	-0.0480314	0.0143205
5630001	5730000	LG01	-0.048256	0.0142538
5640001	5740000	LG01	-0.0501441	0.0146345
5650001	5750000	LG01	-0.0446319	0.0103513
5660001	5760000	LG01	-0.0815724	0.00779267
5670001	5770000	LG01	-0.0884446	0.00978767
5680001	5780000	LG01	-0.112661	0.0151738
5690001	5790000	LG01	-0.138272	0.0135542
5700001	5800000	LG01	-0.150023	0.0104128
5710001	5810000	LG01	-0.14597	0.0105238
5720001	5820000	LG01	-0.130831	0.0117008
5730001	5830000	LG01	-0.126578	0.0119728
5740001	5840000	LG01	-0.102734	0.0120262
5750001	5850000	LG01	-0.0324864	0.0148832
5760001	5860000	LG01	0.0443497	0.0201242
5770001	5870000	LG01	0.0891947	0.0207692
5780001	5880000	LG01	0.139467	0.01777
5790001	5890000	LG01	0.163344	0.017056
5800001	5900000	LG01	0.163995	0.017468
5810001	5910000	LG01	0.162363	0.017816
5820001	5920000	LG01	0.176314	0.016671
5830001	5930000	LG01	0.177254	0.016451
5840001	5940000	LG01	0.162709	0.016213
5850001	5950000	LG01	0.138776	0.013475
5860001	5960000	LG01	0.0581985	0.008282
5870001	5970000	LG01	-0.0444285	0.005582
5880001	5980000	LG01	-0.0117756	0.003227
5890001	5990000	LG01	0.0317276	0.001723
5900001	6000000	LG01	-0.0191847	0.001251
5910001	6010000	LG01	-0.106605	0.000863
5920001	6020000	LG01	-0.167939	0.000655
5930001	6030000	LG01	-0.153846	0.000663
5940001	6040000	LG01	-0.124197	0.000467
5950001	6050000	LG01	-0.12069	0.000348
5960001	6060000	LG01	-0.152263	0.000972
5970001	6070000	LG01	-0.124973	0.001563
5980001	6080000	LG01	-0.137642	0.0019265
5990001	6090000	LG01	-0.137642	0.0019265
6000001	6100000	LG01	-0.145751	0.0031595
6010001	6110000	LG01	-0.148235	0.0031875
6020001	6120000	LG01	-0.152852	0.0032875
6030001	6130000	LG01	-0.155157	0.0035695
6040001	6140000	LG01	-0.151289	0.0038855
6050001	6150000	LG01	-0.151323	0.0039375
6060001	6160000	LG01	-0.147435	0.0033495
6070001	6170000	LG01	-0.149975	0.0030305
6080001	6180000	LG01	-0.134821	0.00274933
6090001	6190000	LG01	-0.123122	0.00292933
6100001	6200000	LG01	-0.0619792	0.00228033
6110001	6210000	LG01	-0.0321958	0.00258833
6120001	6220000	LG01	-0.0265601	0.00283633
6130001	6230000	LG01	-0.00962181	0.00249433
6140001	6240000	LG01	0.00459067	0.00217833
6150001	6250000	LG01	0.00846528	0.00212633
6160001	6260000	LG01	0.0143441	0.00334633
6170001	6270000	LG01	-0.0375734	0.00425833
6180001	6280000	LG01	-0.0394862	0.004204
6190001	6290000	LG01	-0.0437376	0.004024
6200001	6300000	LG01	-0.0566706	0.003388
6210001	6310000	LG01	-0.0312831	0.003772
6220001	6320000	LG01	-0.0313239	0.003384
6230001	6330000	LG01	-0.00701944	0.003704
6240001	6340000	LG01	0.00404449	0.003956
6250001	6350000	LG01	0.0112305	0.004096
6260001	6360000	LG01	-0.0280971	0.004959
6270001	6370000	LG01	-0.0257408	0.006423
6280001	6380000	LG01	-0.0486722	0.008862
6290001	6390000	LG01	0.0044254	0.011901
6300001	6400000	LG01	0.062962	0.0158958
6310001	6410000	LG01	0.0743396	0.0163865
6320001	6420000	LG01	0.0706396	0.0178205
6330001	6430000	LG01	0.065315	0.0181505
6340001	6440000	LG01	0.0714305	0.0188085
6350001	6450000	LG01	0.0862842	0.0199515
6360001	6460000	LG01	0.103455	0.0187795
6370001	6470000	LG01	0.133948	0.0175105
6380001	6480000	LG01	0.154411	0.0162175
6390001	6490000	LG01	0.153002	0.0137525
6400001	6500000	LG01	0.226671	0.0154527
6410001	6510000	LG01	0.223929	0.014975
6420001	6520000	LG01	0.254367	0.0166793
6430001	6530000	LG01	0.247514	0.0173647
6440001	6540000	LG01	0.24942	0.0169647
6450001	6550000	LG01	0.168877	0.0209897
6460001	6560000	LG01	0.131207	0.0266347
6470001	6570000	LG01	0.0966569	0.0291547
6480001	6580000	LG01	0.0821758	0.0314367
6490001	6590000	LG01	0.104787	0.035405
6500001	6600000	LG01	0.029132	0.03364
6510001	6610000	LG01	0.0197632	0.034711
6520001	6620000	LG01	-0.0217818	0.034616
6530001	6630000	LG01	-0.0230653	0.0349082
6540001	6640000	LG01	-0.0443204	0.0383232
6550001	6650000	LG01	-0.0360276	0.0347835
6560001	6660000	LG01	-0.0434413	0.0282335
6570001	6670000	LG01	-0.0148139	0.0291055
6580001	6680000	LG01	-0.00739033	0.0277615
6590001	6690000	LG01	-0.0631093	0.0240192
6600001	6700000	LG01	-0.0607545	0.0233042
6610001	6710000	LG01	-0.0678803	0.024224
6620001	6720000	LG01	-0.0620447	0.0239773
6630001	6730000	LG01	-0.080064	0.0246698
6640001	6740000	LG01	-0.0859752	0.0255868
6650001	6750000	LG01	-0.0873895	0.0280335
6660001	6760000	LG01	-0.0865013	0.0290535
6670001	6770000	LG01	-0.114479	0.0244105
6680001	6780000	LG01	-0.121159	0.0234608
6690001	6790000	LG01	-0.12124	0.0233298
6700001	6800000	LG01	-0.126974	0.0203598
6710001	6810000	LG01	-0.126544	0.017675
6720001	6820000	LG01	-0.126582	0.0148783
6730001	6830000	LG01	-0.112011	0.0125583
6740001	6840000	LG01	-0.0284561	0.00866833
6750001	6850000	LG01	-0.0338346	0.00709333
6760001	6860000	LG01	-0.0589676	0.00789133
6770001	6870000	LG01	-0.0868802	0.0113873
6780001	6880000	LG01	-0.102178	0.0133705
6790001	6890000	LG01	-0.110191	0.0157015
6800001	6900000	LG01	-0.105196	0.018879
6810001	6910000	LG01	-0.102339	0.0221877
6820001	6920000	LG01	-0.0893341	0.0246267
6830001	6930000	LG01	-0.082002	0.0262677
6840001	6940000	LG01	-0.0853988	0.0295867
6850001	6950000	LG01	-0.0967363	0.0297717
6860001	6960000	LG01	-0.0939575	0.0278637
6870001	6970000	LG01	-0.0863048	0.0242397
6880001	6980000	LG01	-0.0730336	0.0211022
6890001	6990000	LG01	-0.0591161	0.0192362
6900001	7000000	LG01	-0.0522165	0.016272
6910001	7010000	LG01	-0.0666093	0.0154883
6920001	7020000	LG01	-0.113034	0.0182983
6930001	7030000	LG01	-0.129794	0.019061
6940001	7040000	LG01	-0.147209	0.0177605
6950001	7050000	LG01	-0.140226	0.0179175
6960001	7060000	LG01	-0.0995639	0.0210568
6970001	7070000	LG01	-0.106198	0.0239348
6980001	7080000	LG01	-0.106407	0.0246835
6990001	7090000	LG01	-0.108921	0.0247778
7000001	7100000	LG01	-0.110291	0.0243945
7010001	7110000	LG01	-0.101858	0.0217345
7020001	7120000	LG01	-0.0756928	0.0164855
7030001	7130000	LG01	-0.0638273	0.0141658
7040001	7140000	LG01	-0.0457422	0.0126433
7050001	7150000	LG01	-0.0235764	0.0117773
7060001	7160000	LG01	-0.0811169	0.008798
7070001	7170000	LG01	-0.0418927	0.006453
7080001	7180000	LG01	-0.0380197	0.00609333
7090001	7190000	LG01	-0.0232956	0.004865
7100001	7200000	LG01	0.00357898	0.006147
7110001	7210000	LG01	0.0091152	0.006363
7120001	7220000	LG01	0.0172353	0.006653
7130001	7230000	LG01	0.017452	0.006685
7140001	7240000	LG01	0.0234922	0.005477
7150001	7250000	LG01	0.0476856	0.003579
7160001	7260000	LG01	0.0715651	0.003838
7170001	7270000	LG01	0.0837115	0.003305
7180001	7280000	LG01	0.110654	0.002916
7190001	7290000	LG01	0.1099	0.002936
7200001	7300000	LG01	0.117157	0.001599
7210001	7310000	LG01	0.119518	0.001467
7220001	7320000	LG01	0.153771	0.001357
7230001	7330000	LG01	0.179425	0.001241
7240001	7340000	LG01	0.232804	0.001197
7250001	7350000	LG01	0.299595	0.001235
7260001	7360000	LG01	0.334112	0.000856
7270001	7370000	LG01	0.334112	0.000856
7280001	7380000	LG01	0.338235	0.000816
7290001	7390000	LG01	0.346734	0.000796
7300001	7400000	LG01	0.35567	0.000776
7310001	7410000	LG01	0.353933	0.000712
7320001	7420000	LG01	0.205729	0.000768
7330001	7430000	LG01	0.205729	0.000768
7340001	7440000	LG01	0.136364	0.00066
7350001	7450000	LG01	-0.039604	0.000404
7360001	7460000	LG01	-0.043956	0.000364
7370001	7470000	LG01	-0.0356347	0.000449
7380001	7480000	LG01	-0.0632543	0.000801
7390001	7490000	LG01	-0.0602457	0.000841
7400001	7500000	LG01	-0.0971686	0.001036
7410001	7510000	LG01	-0.102564	0.00104
7420001	7520000	LG01	-0.131611	0.001084
7430001	7530000	LG01	-0.149758	0.00345
7440001	7540000	LG01	-0.166232	0.00434733
7450001	7550000	LG01	-0.151454	0.00482433
7460001	7560000	LG01	-0.13022	0.00579533
7470001	7570000	LG01	-0.130629	0.00612933
7480001	7580000	LG01	-0.132587	0.00577733
7490001	7590000	LG01	-0.13068	0.00619833
7500001	7600000	LG01	-0.115013	0.00631233
7510001	7610000	LG01	-0.115283	0.00643633
7520001	7620000	LG01	-0.101135	0.00666433
7530001	7630000	LG01	-0.066702	0.00503733
7540001	7640000	LG01	-0.0240497	0.005156
7550001	7650000	LG01	-0.014603	0.006574
7560001	7660000	LG01	-0.0172843	0.006827
7570001	7670000	LG01	0.0334816	0.007646
7580001	7680000	LG01	0.0840988	0.010234
7590001	7690000	LG01	0.102322	0.010581
7600001	7700000	LG01	0.152791	0.012972
7610001	7710000	LG01	0.288076	0.020564
7620001	7720000	LG01	0.310448	0.021717
7630001	7730000	LG01	0.323605	0.021038
7640001	7740000	LG01	0.342775	0.020054
7650001	7750000	LG01	0.375237	0.018479
7660001	7760000	LG01	0.399345	0.0175003
7670001	7770000	LG01	0.381766	0.0170593
7680001	7780000	LG01	0.403917	0.0145673
7690001	7790000	LG01	0.405413	0.0140153
7700001	7800000	LG01	0.416539	0.0115203
7710001	7810000	LG01	0.232431	0.00378033
7720001	7820000	LG01	-0.101955	0.00386283
7730001	7830000	LG01	-0.111452	0.00380283
7740001	7840000	LG01	-0.131375	0.00368283
7750001	7850000	LG01	-0.14608	0.00372283
7760001	7860000	LG01	-0.131766	0.0045725
7770001	7870000	LG01	-0.105622	0.0050605
7780001	7880000	LG01	-0.0786862	0.0059625
7790001	7890000	LG01	-0.0767815	0.0094185
7800001	7900000	LG01	-0.0830224	0.0095135
7810001	7910000	LG01	-0.0831973	0.0094935
7820001	7920000	LG01	-0.0427435	0.008126
7830001	7930000	LG01	-0.0304418	0.008519
7840001	7940000	LG01	-0.0226541	0.008799
7850001	7950000	LG01	-0.0214071	0.008751
7860001	7960000	LG01	-0.0192837	0.007744
7870001	7970000	LG01	-0.0107344	0.006459
7880001	7980000	LG01	-0.0202649	0.005461
7890001	7990000	LG01	0.0900018	0.001837
7900001	8000000	LG01	0.121987	0.002033
7910001	8010000	LG01	0.101825	0.002429
7920001	8020000	LG01	0.0897936	0.002309
7930001	8030000	LG01	0.0580936	0.002364
7940001	8040000	LG01	0.0202909	0.002727
7950001	8050000	LG01	-0.00145515	0.003207
7960001	8060000	LG01	0.00235118	0.003119
7970001	8070000	LG01	-0.014512	0.003767
7980001	8080000	LG01	-0.0502704	0.005424
7990001	8090000	LG01	-0.0425011	0.005992
8000001	8100000	LG01	-0.0592406	0.005548
8010001	8110000	LG01	-0.0722328	0.005773
8020001	8120000	LG01	-0.0735061	0.005673
8030001	8130000	LG01	-0.0822511	0.005313
8040001	8140000	LG01	-0.0876452	0.004735
8050001	8150000	LG01	-0.0858525	0.004135
8060001	8160000	LG01	-0.0809004	0.004487
8070001	8170000	LG01	-0.0710063	0.004793
8080001	8180000	LG01	-0.0213842	0.004879
8090001	8190000	LG01	-0.0278356	0.004323
8100001	8200000	LG01	-0.0115012	0.006637
8110001	8210000	LG01	-0.00456621	0.008176
8120001	8220000	LG01	0.0169705	0.008996
8130001	8230000	LG01	0.0489988	0.010354
8140001	8240000	LG01	0.0535034	0.011289
8150001	8250000	LG01	0.0522582	0.011137
8160001	8260000	LG01	0.0712121	0.0132
8170001	8270000	LG01	0.0731394	0.013472
8180001	8280000	LG01	0.0768239	0.01293
8190001	8290000	LG01	0.0704102	0.014051
8200001	8300000	LG01	0.0645752	0.01275
8210001	8310000	LG01	0.0732542	0.011294
8220001	8320000	LG01	0.051204	0.012486
8230001	8330000	LG01	0.0175812	0.015964
8240001	8340000	LG01	0.0106499	0.016526
8250001	8350000	LG01	0.0100692	0.016486
8260001	8360000	LG01	-0.0130765	0.014071
8270001	8370000	LG01	-0.0147917	0.012845
8280001	8380000	LG01	-0.0185503	0.011644
8290001	8390000	LG01	-0.0203396	0.010423
8300001	8400000	LG01	-0.00925069	0.01081
8310001	8410000	LG01	0.0175408	0.011288
8320001	8420000	LG01	0.0216205	0.010083
8330001	8430000	LG01	0.109386	0.007085
8340001	8440000	LG01	0.129888	0.010468
8350001	8450000	LG01	0.10984	0.015207
8360001	8460000	LG01	0.0808797	0.018204
8370001	8470000	LG01	0.0910672	0.0229977
8380001	8480000	LG01	0.0960958	0.0275177
8390001	8490000	LG01	0.124032	0.0302047
8400001	8500000	LG01	0.110938	0.0306522
8410001	8510000	LG01	0.0847922	0.0314082
8420001	8520000	LG01	0.0859773	0.0317972
8430001	8530000	LG01	0.0755958	0.0300392
8440001	8540000	LG01	0.0675124	0.0250942
8450001	8550000	LG01	0.0681913	0.0204352
8460001	8560000	LG01	0.0905888	0.0175022
8470001	8570000	LG01	0.0748795	0.0127605
8480001	8580000	LG01	0.0479349	0.0082925
8490001	8590000	LG01	-0.122825	0.0058335
8500001	8600000	LG01	-0.0929487	0.00416
8510001	8610000	LG01	0.0508284	0.002374
8520001	8620000	LG01	0.0894819	0.001274
8530001	8630000	LG01	0.0205371	0.001266
8540001	8640000	LG01	0.0205371	0.001266
8550001	8650000	LG01	0.0264293	0.001236
8560001	8660000	LG01	0.0248227	0.001316
8570001	8670000	LG01	0.312956	0.00721933
8580001	8680000	LG01	0.355697	0.0107713
8590001	8690000	LG01	0.345924	0.0132553
8600001	8700000	LG01	0.298668	0.0155133
8610001	8710000	LG01	0.283147	0.0163213
8620001	8720000	LG01	0.276071	0.0164933
8630001	8730000	LG01	0.278776	0.0163333
8640001	8740000	LG01	0.275764	0.0164633
8650001	8750000	LG01	0.272271	0.0166133
8660001	8760000	LG01	0.274683	0.0164893
8670001	8770000	LG01	0.214681	0.010726
8680001	8780000	LG01	0.0997928	0.007402
8690001	8790000	LG01	-0.000710732	0.00469
8700001	8800000	LG01	-0.0311075	0.002486
8710001	8810000	LG01	-0.174476	0.00432533
8720001	8820000	LG01	-0.199912	0.00452533
8730001	8830000	LG01	-0.206233	0.00536933
8740001	8840000	LG01	-0.208805	0.00523933
8750001	8850000	LG01	-0.217092	0.00503933
8760001	8860000	LG01	-0.212577	0.00509933
8770001	8870000	LG01	-0.208997	0.00541633
8780001	8880000	LG01	-0.217178	0.00543333
8790001	8890000	LG01	-0.222243	0.00701033
8800001	8900000	LG01	-0.223419	0.00717933
8810001	8910000	LG01	-0.213851	0.00438
8820001	8920000	LG01	-0.207845	0.003756
8830001	8930000	LG01	-0.198539	0.003012
8840001	8940000	LG01	-0.20048	0.003332
8850001	8950000	LG01	-0.200951	0.003364
8860001	8960000	LG01	-0.19403	0.00339467
8870001	8970000	LG01	-0.125156	0.00346767
8880001	8980000	LG01	-0.0216437	0.00440467
8890001	8990000	LG01	0.115489	0.00381567
8900001	9000000	LG01	0.142927	0.00411867
8910001	9010000	LG01	0.136223	0.00430667
8920001	9020000	LG01	0.126064	0.00454267
8930001	9030000	LG01	0.138288	0.00450267
8940001	9040000	LG01	0.161765	0.00430667
8950001	9050000	LG01	0.156752	0.00448267
8960001	9060000	LG01	0.150844	0.004424
8970001	9070000	LG01	0.126378	0.00393
8980001	9080000	LG01	0.0623535	0.002844
8990001	9090000	LG01	0.0104167	0.001856
9000001	9100000	LG01	-0.0212661	0.001348
9010001	9110000	LG01	-0.0281385	0.001232
9020001	9120000	LG01	-0.0229701	0.001248
9030001	9130000	LG01	-0.00699301	0.00143
9040001	9140000	LG01	-0.0271041	0.001402
9050001	9150000	LG01	-0.00525624	0.001522
9060001	9160000	LG01	1.11e-16	0.00147
9070001	9170000	LG01	0.00548697	0.001458
9080001	9180000	LG01	0.0185036	0.00165733
9090001	9190000	LG01	-0.0186474	0.00239533
9100001	9200000	LG01	-0.0179733	0.00215133
9110001	9210000	LG01	0.00467097	0.00242633
9120001	9220000	LG01	0.0273475	0.00312033
9130001	9230000	LG01	0.00844296	0.00339533
9140001	9240000	LG01	0.0244224	0.00379433
9150001	9250000	LG01	0.00890425	0.00501633
9160001	9260000	LG01	-0.0222912	0.00634033
9170001	9270000	LG01	-0.0305472	0.00790033
9180001	9280000	LG01	-0.054352	0.00877
9190001	9290000	LG01	-0.0576962	0.008331
9200001	9300000	LG01	-0.0191991	0.009931
9210001	9310000	LG01	-0.014966	0.0098
9220001	9320000	LG01	-0.0244648	0.008938
9230001	9330000	LG01	-0.0250048	0.008665
9240001	9340000	LG01	-0.0296745	0.008582
9250001	9350000	LG01	-0.0349841	0.007108
9260001	9360000	LG01	-0.0108345	0.005784
9270001	9370000	LG01	0.00654511	0.004278
9280001	9380000	LG01	0.0844919	0.003093
9290001	9390000	LG01	0.0805634	0.003881
9300001	9400000	LG01	-0.0421865	0.00427467
9310001	9410000	LG01	-0.0539894	0.00626667
9320001	9420000	LG01	-0.0603905	0.00679467
9330001	9430000	LG01	-0.0640075	0.00678567
9340001	9440000	LG01	-0.024615	0.00878867
9350001	9450000	LG01	-0.0240528	0.00874467
9360001	9460000	LG01	-0.0240528	0.00874467
9370001	9470000	LG01	-0.0497785	0.00993067
9380001	9480000	LG01	-0.06042	0.0111277
9390001	9490000	LG01	-0.0659774	0.0102207
9400001	9500000	LG01	-0.0317642	0.008731
9410001	9510000	LG01	-0.0294915	0.006759
9420001	9520000	LG01	-0.0209311	0.006179
9430001	9530000	LG01	-0.0167115	0.005944
9440001	9540000	LG01	-0.0914084	0.003581
9450001	9550000	LG01	-0.0890592	0.003653
9460001	9560000	LG01	-0.0881909	0.003757
9470001	9570000	LG01	-0.0310322	0.004447
9480001	9580000	LG01	-0.0257235	0.004665
9490001	9590000	LG01	-0.0215054	0.004557
9500001	9600000	LG01	-0.0694348	0.005732
9510001	9610000	LG01	-0.1046	0.009044
9520001	9620000	LG01	-0.100543	0.009568
9530001	9630000	LG01	-0.099856	0.010415
9540001	9640000	LG01	-0.101394	0.010691
9550001	9650000	LG01	-0.101823	0.010587
9560001	9660000	LG01	-0.102261	0.010483
9570001	9670000	LG01	-0.115371	0.008477
9580001	9680000	LG01	-0.113992	0.007521
9590001	9690000	LG01	-0.107689	0.00919933
9600001	9700000	LG01	-0.114248	0.00997833
9610001	9710000	LG01	-0.0595243	0.00803033
9620001	9720000	LG01	0.0245245	0.0111997
9630001	9730000	LG01	0.0660084	0.0157657
9640001	9740000	LG01	0.0525707	0.0181597
9650001	9750000	LG01	0.0516846	0.0210637
9660001	9760000	LG01	0.0739341	0.0220557
9670001	9770000	LG01	0.0730008	0.0222007
9680001	9780000	LG01	0.066251	0.0228827
9690001	9790000	LG01	0.0722242	0.0217563
9700001	9800000	LG01	0.0940313	0.0212553
9710001	9810000	LG01	0.0818014	0.0209613
9720001	9820000	LG01	0.0570265	0.0188217
9730001	9830000	LG01	0.0463587	0.0147977
9740001	9840000	LG01	0.0576018	0.0128237
9750001	9850000	LG01	0.055122	0.0102077
9760001	9860000	LG01	0.00223287	0.00925567
9770001	9870000	LG01	0.00336602	0.00911067
9780001	9880000	LG01	0.0230126	0.00793767
9790001	9890000	LG01	0.0367349	0.00731367
9800001	9900000	LG01	0.018046	0.00535667
9810001	9910000	LG01	0.0643515	0.00405067
9820001	9920000	LG01	0.0703178	0.002465
9830001	9930000	LG01	-0.11834	0.001076
9840001	9940000	LG01	-0.128049	0.000328
9850001	9950000	LG01	0	0.00014
9860001	9960000	LG01	0	0.0001
9870001	9970000	LG01	-0.0135135	0.000444
9880001	9980000	LG01	0.00224215	0.000892
9890001	9990000	LG01	-0.000795071	0.001677
9900001	10000000	LG01	-0.00588668	0.002265
9910001	10010000	LG01	-0.010101	0.00231
9920001	10020000	LG01	-0.010101	0.00231
9930001	10030000	LG01	-0.0148584	0.002378
9940001	10040000	LG01	-0.0143456	0.002463
9950001	10050000	LG01	-0.0271539	0.002627
9960001	10060000	LG01	-0.0629187	0.003931
9970001	10070000	LG01	-0.0748282	0.004027
9980001	10080000	LG01	-0.101937	0.004663
9990001	10090000	LG01	-0.128714	0.007764
10000001	10100000	LG01	-0.135061	0.00849
10010001	10110000	LG01	-0.134596	0.008445
10020001	10120000	LG01	-0.134596	0.008445
10030001	10130000	LG01	-0.132784	0.012022
10040001	10140000	LG01	-0.13107	0.013639
10050001	10150000	LG01	-0.11598	0.014948
10060001	10160000	LG01	-0.103401	0.015709
10070001	10170000	LG01	-0.102396	0.018168
10080001	10180000	LG01	-0.100044	0.017569
10090001	10190000	LG01	-0.0897974	0.015483
10100001	10200000	LG01	-0.0954798	0.016349
10110001	10210000	LG01	-0.094715	0.018297
10120001	10220000	LG01	-0.0955417	0.018662
10130001	10230000	LG01	-0.0869756	0.015169
10140001	10240000	LG01	-0.0817255	0.013631
10150001	10250000	LG01	-0.0860215	0.01302
10160001	10260000	LG01	-0.094249	0.011169
10170001	10270000	LG01	-0.0855742	0.008702
10180001	10280000	LG01	-0.0829175	0.008217
10190001	10290000	LG01	-0.0744018	0.007007
10200001	10300000	LG01	-0.0224233	0.005857
10210001	10310000	LG01	0.00999427	0.004069
10220001	10320000	LG01	0.0266628	0.00465067
10230001	10330000	LG01	0.0335092	0.00537167
10240001	10340000	LG01	0.0193453	0.00609967
10250001	10350000	LG01	0.0195521	0.00586467
10260001	10360000	LG01	0.0201746	0.00565067
10270001	10370000	LG01	0.0717926	0.00752167
10280001	10380000	LG01	0.0693557	0.00818967
10290001	10390000	LG01	0.0747401	0.00759967
10300001	10400000	LG01	0.0814528	0.00680967
10310001	10410000	LG01	0.0818312	0.00719367
10320001	10420000	LG01	0.0848927	0.006573
10330001	10430000	LG01	0.074255	0.006141
10340001	10440000	LG01	0.0879569	0.005389
10350001	10450000	LG01	0.0946762	0.004746
10360001	10460000	LG01	0.0768095	0.005416
10370001	10470000	LG01	-0.0285636	0.003641
10380001	10480000	LG01	-0.0470435	0.003061
10390001	10490000	LG01	-0.0470435	0.003061
10400001	10500000	LG01	-0.0686715	0.002893
10410001	10510000	LG01	-0.0973908	0.002389
10420001	10520000	LG01	-0.119688	0.002267
10430001	10530000	LG01	-0.122376	0.001874
10440001	10540000	LG01	-0.113645	0.001754
10450001	10550000	LG01	-0.114264	0.001762
10460001	10560000	LG01	-0.148062	0.001729
10470001	10570000	LG01	-0.152529	0.0013145
10480001	10580000	LG01	-0.156138	0.0012585
10490001	10590000	LG01	-0.150504	0.0014385
10500001	10600000	LG01	-0.122289	0.0015905
10510001	10610000	LG01	-0.0843373	0.0019505
10520001	10620000	LG01	0.0240667	0.0026385
10530001	10630000	LG01	0.0266737	0.0028305
10540001	10640000	LG01	0.0213656	0.0033465
10550001	10650000	LG01	0.0332017	0.0034185
10560001	10660000	LG01	0.0435986	0.0036125
10570001	10670000	LG01	0.00878824	0.005917
10580001	10680000	LG01	-0.0416938	0.007675
10590001	10690000	LG01	-0.0377358	0.007791
10600001	10700000	LG01	-0.0355337	0.007711
10610001	10710000	LG01	-0.0427085	0.007399
10620001	10720000	LG01	-0.0729839	0.006659
10630001	10730000	LG01	-0.06991	0.006742
10640001	10740000	LG01	-0.0763343	0.006358
10650001	10750000	LG01	-0.0817025	0.006234
10660001	10760000	LG01	-0.0854939	0.005747
10670001	10770000	LG01	-0.104786	0.003601
10680001	10780000	LG01	-0.0131939	0.002678
10690001	10790000	LG01	0.0809895	0.004231
10700001	10800000	LG01	0.0755865	0.004163
10710001	10810000	LG01	0.0800924	0.00432833
10720001	10820000	LG01	0.0773691	0.00419633
10730001	10830000	LG01	0.0800344	0.00387333
10740001	10840000	LG01	0.0732687	0.00398533
10750001	10850000	LG01	0.0397225	0.00523633
10760001	10860000	LG01	-0.00893361	0.00768633
10770001	10870000	LG01	-0.0434568	0.00946533
10780001	10880000	LG01	-0.0869925	0.0120853
10790001	10890000	LG01	-0.1687	0.0150523
10800001	10900000	LG01	-0.170789	0.0177373
10810001	10910000	LG01	-0.173218	0.017604
10820001	10920000	LG01	-0.173035	0.017692
10830001	10930000	LG01	-0.172013	0.017925
10840001	10940000	LG01	-0.172102	0.017753
10850001	10950000	LG01	-0.173394	0.016698
10860001	10960000	LG01	-0.184011	0.014068
10870001	10970000	LG01	-0.184306	0.012349
10880001	10980000	LG01	-0.173589	0.00939
10890001	10990000	LG01	-0.112884	0.005014
10900001	11000000	LG01	-0.0409189	0.002786
10910001	11010000	LG01	-0.0427607	0.002666
10920001	11020000	LG01	-0.0403619	0.002874
10930001	11030000	LG01	-0.0353251	0.002661
10940001	11040000	LG01	-0.0322218	0.002669
10950001	11050000	LG01	-0.0649819	0.002493
10960001	11060000	LG01	-0.0706684	0.002349
10970001	11070000	LG01	-0.0555311	0.002269
10980001	11080000	LG01	-0.0423233	0.002221
10990001	11090000	LG01	-0.0299833	0.001801
11000001	11100000	LG01	-0.0173502	0.001268
11010001	11110000	LG01	-0.0218314	0.001649
11020001	11120000	LG01	-0.0340633	0.002877
11030001	11130000	LG01	-0.0563732	0.004009
11040001	11140000	LG01	-0.061674	0.00454
11050001	11150000	LG01	-0.0803008	0.0065815
11060001	11160000	LG01	-0.0823198	0.0085095
11070001	11170000	LG01	-0.0848759	0.0087245
11080001	11180000	LG01	-0.0890691	0.0086955
11090001	11190000	LG01	-0.086184	0.0094275
11100001	11200000	LG01	-0.0843004	0.0097805
11110001	11210000	LG01	-0.0547173	0.0098415
11120001	11220000	LG01	-0.0542729	0.0083375
11130001	11230000	LG01	-0.0453902	0.0074135
11140001	11240000	LG01	-0.0372761	0.0079005
11150001	11250000	LG01	-0.00584307	0.007188
11160001	11260000	LG01	0.0142779	0.00607
11170001	11270000	LG01	-0.00937532	0.006542
11180001	11280000	LG01	-0.00567786	0.006223
11190001	11290000	LG01	0.000480394	0.005551
11200001	11300000	LG01	0.00275793	0.005318
11210001	11310000	LG01	-0.0463163	0.005556
11220001	11320000	LG01	-0.04829	0.005536
11230001	11330000	LG01	-0.0505088	0.005372
11240001	11340000	LG01	-0.0682213	0.004417
11250001	11350000	LG01	-0.0283056	0.003368
11260001	11360000	LG01	0.416596	0.005905
11270001	11370000	LG01	0.54883	0.005386
11280001	11380000	LG01	0.554917	0.008358
11290001	11390000	LG01	0.469669	0.010836
11300001	11400000	LG01	0.460793	0.01135
11310001	11410000	LG01	0.492454	0.011595
11320001	11420000	LG01	0.492121	0.012375
11330001	11430000	LG01	0.483034	0.013763
11340001	11440000	LG01	0.48804	0.013712
11350001	11450000	LG01	0.471321	0.013808
11360001	11460000	LG01	0.364289	0.011048
11370001	11470000	LG01	0.32815	0.011704
11380001	11480000	LG01	0.248512	0.00896
11390001	11490000	LG01	0.281519	0.006697
11400001	11500000	LG01	0.224582	0.007252
11410001	11510000	LG01	0.139646	0.007371
11420001	11520000	LG01	0.0827081	0.007464
11430001	11530000	LG01	0.00413891	0.006604
11440001	11540000	LG01	-0.0326195	0.008359
11450001	11550000	LG01	-0.041385	0.008135
11460001	11560000	LG01	-0.0485299	0.007528
11470001	11570000	LG01	-0.0749447	0.006636
11480001	11580000	LG01	-0.0955634	0.007611
11490001	11590000	LG01	-0.108398	0.00778
11500001	11600000	LG01	-0.104293	0.006763
11510001	11610000	LG01	0.037602	0.00902433
11520001	11620000	LG01	0.0274928	0.009748
11530001	11630000	LG01	0.0425532	0.011844
11540001	11640000	LG01	0.0768333	0.011141
11550001	11650000	LG01	0.080392	0.011021
11560001	11660000	LG01	0.0740116	0.011863
11570001	11670000	LG01	0.0744743	0.012031
11580001	11680000	LG01	0.0997433	0.010908
11590001	11690000	LG01	0.0714532	0.011588
11600001	11700000	LG01	0.0640014	0.011656
11610001	11710000	LG01	-0.0256361	0.00863367
11620001	11720000	LG01	-0.0175117	0.007081
11630001	11730000	LG01	-0.0814461	0.004813
11640001	11740000	LG01	-0.116811	0.003801
11650001	11750000	LG01	-0.128443	0.004199
11660001	11760000	LG01	-0.158836	0.003597
11670001	11770000	LG01	-0.111459	0.004785
11680001	11780000	LG01	-0.126667	0.005
11690001	11790000	LG01	-0.100234	0.003984
11700001	11800000	LG01	-0.0957643	0.004525
11710001	11810000	LG01	-0.105962	0.005826
11720001	11820000	LG01	-0.124271	0.00817567
11730001	11830000	LG01	-0.139157	0.0118392
11740001	11840000	LG01	-0.150395	0.0133737
11750001	11850000	LG01	-0.17438	0.0165988
11760001	11860000	LG01	-0.171311	0.0177863
11770001	11870000	LG01	-0.184621	0.0180423
11780001	11880000	LG01	-0.174042	0.0187713
11790001	11890000	LG01	-0.16421	0.0199033
11800001	11900000	LG01	-0.164258	0.0213698
11810001	11910000	LG01	-0.159025	0.0209788
11820001	11920000	LG01	-0.157842	0.0194932
11830001	11930000	LG01	-0.147488	0.0159697
11840001	11940000	LG01	-0.139745	0.0143512
11850001	11950000	LG01	-0.0958067	0.010636
11860001	11960000	LG01	-0.089754	0.0092085
11870001	11970000	LG01	-0.0761323	0.0077825
11880001	11980000	LG01	-0.104907	0.0076115
11890001	11990000	LG01	-0.11744	0.0065835
11900001	12000000	LG01	-0.0874515	0.004978
11910001	12010000	LG01	-0.088185	0.004483
11920001	12020000	LG01	-0.0529371	0.004307
11930001	12030000	LG01	-0.0580386	0.004721
11940001	12040000	LG01	-0.070609	0.005665
11950001	12050000	LG01	-0.0560047	0.00676133
11960001	12060000	LG01	-0.063525	0.00930867
11970001	12070000	LG01	-0.0604852	0.0108677
11980001	12080000	LG01	-0.0578607	0.0119943
11990001	12090000	LG01	-0.0429842	0.0127023
12000001	12100000	LG01	-0.037952	0.0133853
12010001	12110000	LG01	-0.039485	0.0127643
12020001	12120000	LG01	-0.0433552	0.0121323
12030001	12130000	LG01	-0.0412924	0.0120603
12040001	12140000	LG01	-0.0309855	0.0116183
12050001	12150000	LG01	-0.032812	0.011317
12060001	12160000	LG01	-0.0186289	0.00894667
12070001	12170000	LG01	-0.00919274	0.00746967
12080001	12180000	LG01	0.0276302	0.005646
12090001	12190000	LG01	-0.00665883	0.005106
12100001	12200000	LG01	-0.0206986	0.003865
12110001	12210000	LG01	-0.0169492	0.004248
12120001	12220000	LG01	-0.0162095	0.004812
12130001	12230000	LG01	-0.0179028	0.00391
12140001	12240000	LG01	-0.0202639	0.004244
12150001	12250000	LG01	-0.022701	0.004317
12160001	12260000	LG01	-0.0203813	0.00507
12170001	12270000	LG01	-0.0229724	0.005717
12180001	12280000	LG01	-0.0136805	0.005799
12190001	12290000	LG01	-0.00537339	0.005459
12200001	12300000	LG01	-0.00286454	0.006051
12210001	12310000	LG01	-0.00514838	0.006863
12220001	12320000	LG01	-0.00448591	0.006539
12230001	12330000	LG01	-0.00448591	0.006539
12240001	12340000	LG01	-0.00236616	0.005635
12250001	12350000	LG01	-0.00237746	0.004767
12260001	12360000	LG01	-0.00415033	0.004337
12270001	12370000	LG01	-0.00712589	0.00421
12280001	12380000	LG01	-0.0130208	0.00384
12290001	12390000	LG01	0	0.004805
12300001	12400000	LG01	0.00885875	0.00609567
12310001	12410000	LG01	0.0146829	0.00490367
12320001	12420000	LG01	0.0136571	0.00483267
12330001	12430000	LG01	0.0135449	0.00487267
12340001	12440000	LG01	0.0135449	0.00487267
12350001	12450000	LG01	0.0132726	0.00497267
12360001	12460000	LG01	0.0240273	0.00615967
12370001	12470000	LG01	0.0249551	0.00705267
12380001	12480000	LG01	0.0184202	0.00803467
12390001	12490000	LG01	0.0123198	0.00795467
12400001	12500000	LG01	0.0060866	0.007229
12410001	12510000	LG01	0.0157384	0.008133
12420001	12520000	LG01	0.0110842	0.008661
12430001	12530000	LG01	0.0116092	0.009303
12440001	12540000	LG01	0.00742301	0.009969
12450001	12550000	LG01	-0.00355992	0.011798
12460001	12560000	LG01	-0.00934964	0.0113373
12470001	12570000	LG01	0.000710711	0.0112563
12480001	12580000	LG01	0.00324344	0.0110993
12490001	12590000	LG01	0.00508153	0.0103643
12500001	12600000	LG01	0.00218383	0.0103793
12510001	12610000	LG01	-0.00341064	0.00977333
12520001	12620000	LG01	0.000509665	0.00915633
12530001	12630000	LG01	0.000299144	0.00891433
12540001	12640000	LG01	0.00695961	0.00900433
12550001	12650000	LG01	0.138245	0.00987133
12560001	12660000	LG01	0.12381	0.01085
12570001	12670000	LG01	0.0378313	0.015155
12580001	12680000	LG01	0.00707179	0.024322
12590001	12690000	LG01	0.00223506	0.024757
12600001	12700000	LG01	0.00379158	0.023561
12610001	12710000	LG01	0.00264562	0.023183
12620001	12720000	LG01	0.00395674	0.023083
12630001	12730000	LG01	0.00260337	0.022791
12640001	12740000	LG01	0.00151275	0.022035
12650001	12750000	LG01	-0.0598508	0.019259
12660001	12760000	LG01	-0.066221	0.017054
12670001	12770000	LG01	-0.0440796	0.010965
12680001	12780000	LG01	-0.028169	0.00142
12690001	12790000	LG01	0.0831075	0.001107
12700001	12800000	LG01	0.0427155	0.001311
12710001	12810000	LG01	0.0103359	0.001935
12720001	12820000	LG01	-0.0158181	0.002023
12730001	12830000	LG01	0	0.002025
12740001	12840000	LG01	0	0.002025
12750001	12850000	LG01	-0.00370886	0.002157
12760001	12860000	LG01	-0.00918671	0.003701
12770001	12870000	LG01	-0.0464769	0.004461
12780001	12880000	LG01	-0.0394595	0.004342
12790001	12890000	LG01	-0.0504549	0.00403
12800001	12900000	LG01	-0.0059886	0.006902
12810001	12910000	LG01	0.0322278	0.008895
12820001	12920000	LG01	0.0222434	0.01049
12830001	12930000	LG01	0.0165299	0.0110103
12840001	12940000	LG01	0.00843994	0.0125593
12850001	12950000	LG01	0.00650976	0.0133133
12860001	12960000	LG01	0.0135625	0.0121413
12870001	12970000	LG01	0.0286065	0.0119553
12880001	12980000	LG01	0.0229729	0.0122753
12890001	12990000	LG01	0.0255144	0.0126203
12900001	13000000	LG01	0.00672851	0.0102053
12910001	13010000	LG01	-0.0362267	0.00787633
12920001	13020000	LG01	-0.0468081	0.00653733
12930001	13030000	LG01	-0.0490844	0.006207
12940001	13040000	LG01	-0.050462	0.00469
12950001	13050000	LG01	-0.0607586	0.003972
12960001	13060000	LG01	-0.0962735	0.004231
12970001	13070000	LG01	-0.0999064	0.003917
12980001	13080000	LG01	-0.0479141	0.004035
12990001	13090000	LG01	-0.045977	0.00377
13000001	13100000	LG01	0.0285367	0.003294
13010001	13110000	LG01	0.246903	0.004601
13020001	13120000	LG01	0.293543	0.004197
13030001	13130000	LG01	0.328971	0.003897
13040001	13140000	LG01	0.341048	0.004105
13050001	13150000	LG01	0.359276	0.004253
13060001	13160000	LG01	0.428965	0.003876
13070001	13170000	LG01	0.308133	0.00582
13080001	13180000	LG01	0.312096	0.005054
13090001	13190000	LG01	0.283901	0.005253
13100001	13200000	LG01	0.202457	0.006892
13110001	13210000	LG01	0.0817888	0.005665
13120001	13220000	LG01	0.0888966	0.005797
13130001	13230000	LG01	0.0877772	0.005757
13140001	13240000	LG01	0.0698254	0.010025
13150001	13250000	LG01	0.0541568	0.012273
13160001	13260000	LG01	0.0184649	0.014839
13170001	13270000	LG01	0.00838607	0.012799
13180001	13280000	LG01	0.0014416	0.013411
13190001	13290000	LG01	-0.012366	0.016389
13200001	13300000	LG01	-0.0227611	0.01567
13210001	13310000	LG01	-0.0257042	0.018259
13220001	13320000	LG01	0.0240917	0.022193
13230001	13330000	LG01	0.0226342	0.022385
13240001	13340000	LG01	0.0097305	0.018293
13250001	13350000	LG01	0.00734757	0.015969
13260001	13360000	LG01	0.0401111	0.013446
13270001	13370000	LG01	0.041811	0.013282
13280001	13380000	LG01	0.0559047	0.013046
13290001	13390000	LG01	0.0968079	0.009889
13300001	13400000	LG01	0.119572	0.008759
13310001	13410000	LG01	0.187402	0.005948
13320001	13420000	LG01	0.0427485	0.002542
13330001	13430000	LG01	0.0752461	0.002844
13340001	13440000	LG01	0.0839695	0.002882
13350001	13450000	LG01	0.0895633	0.002702
13360001	13460000	LG01	0.0790021	0.002405
13370001	13470000	LG01	0.0732177	0.002595
13380001	13480000	LG01	0.0458676	0.002311
13390001	13490000	LG01	0.0552995	0.002387
13400001	13500000	LG01	0.051759	0.002473
13410001	13510000	LG01	0.0618582	0.002759
13420001	13520000	LG01	0.0938328	0.002643
13430001	13530000	LG01	0.128224	0.002688
13440001	13540000	LG01	0.152492	0.002234
13450001	13550000	LG01	0.149446	0.002226
13460001	13560000	LG01	0.134271	0.002418
13470001	13570000	LG01	0.117088	0.002454
13480001	13580000	LG01	0.101371	0.002578
13490001	13590000	LG01	0.0996617	0.002562
13500001	13600000	LG01	0.0956214	0.002733
13510001	13610000	LG01	0.0777096	0.002445
13520001	13620000	LG01	0.0131687	0.002025
13530001	13630000	LG01	-0.116098	0.002228
13540001	13640000	LG01	0.01028	0.003048
13550001	13650000	LG01	0.0186916	0.003638
13560001	13660000	LG01	0.010989	0.004004
13570001	13670000	LG01	0.0202072	0.003926
13580001	13680000	LG01	0.0125209	0.004579
13590001	13690000	LG01	-0.00888535	0.005027
13600001	13700000	LG01	-0.0100905	0.004823
13610001	13710000	LG01	-0.0114516	0.005123
13620001	13720000	LG01	-0.000853606	0.005467
13630001	13730000	LG01	0.0149731	0.005521
13640001	13740000	LG01	-0.0448315	0.004937
13650001	13750000	LG01	-0.0712788	0.00477
13660001	13760000	LG01	-0.0786106	0.004376
13670001	13770000	LG01	-0.0805085	0.004248
13680001	13780000	LG01	-0.0891234	0.003411
13690001	13790000	LG01	-0.0860215	0.003255
13700001	13800000	LG01	-0.0847508	0.003351
13710001	13810000	LG01	-0.0873984	0.002952
13720001	13820000	LG01	-0.113744	0.002532
13730001	13830000	LG01	-0.144515	0.001896
13740001	13840000	LG01	-0.152941	0.0017
13750001	13850000	LG01	-0.141079	0.001205
13760001	13860000	LG01	-0.124542	0.001365
13770001	13870000	LG01	-0.129392	0.001793
13780001	13880000	LG01	-0.162362	0.003252
13790001	13890000	LG01	0.0237325	0.003708
13800001	13900000	LG01	0.0351351	0.0037
13810001	13910000	LG01	0.0503544	0.004091
13820001	13920000	LG01	0.0303575	0.005007
13830001	13930000	LG01	0.0259245	0.005246
13840001	13940000	LG01	0.0247619	0.00525
13850001	13950000	LG01	0.0201568	0.005358
13860001	13960000	LG01	0.00824317	0.005823
13870001	13970000	LG01	0.0196429	0.0056
13880001	13980000	LG01	0.106249	0.004593
13890001	13990000	LG01	-0.0134953	0.003705
13900001	14000000	LG01	-0.0242233	0.003798
13910001	14010000	LG01	-0.0469958	0.003362
13920001	14020000	LG01	-0.0559124	0.002647
13930001	14030000	LG01	-0.0291798	0.002536
13940001	14040000	LG01	0.0518373	0.003048
13950001	14050000	LG01	0.0686922	0.003028
13960001	14060000	LG01	0.134573	0.002259
13970001	14070000	LG01	0.126035	0.002174
13980001	14080000	LG01	0.151058	0.002189
13990001	14090000	LG01	0.139666	0.002253
14000001	14100000	LG01	0.145995	0.00258
14010001	14110000	LG01	0.155703	0.00276167
14020001	14120000	LG01	0.181591	0.00294067
14030001	14130000	LG01	0.181841	0.00267267
14040001	14140000	LG01	0.120556	0.00215667
14050001	14150000	LG01	0.0972433	0.00220067
14060001	14160000	LG01	0.0981351	0.00218067
14070001	14170000	LG01	0.10271	0.00233667
14080001	14180000	LG01	0.0560594	0.00202167
14090001	14190000	LG01	0.0473738	0.00226567
14100001	14200000	LG01	0.0396511	0.00210167
14110001	14210000	LG01	0.0109344	0.002012
14120001	14220000	LG01	-0.0251799	0.001668
14130001	14230000	LG01	0.0124947	0.00234767
14140001	14240000	LG01	-0.00426522	0.00343867
14150001	14250000	LG01	0.020903	0.00398667
14160001	14260000	LG01	0.0440911	0.00461167
14170001	14270000	LG01	0.0461809	0.00435967
14180001	14280000	LG01	0.0438797	0.00422367
14190001	14290000	LG01	0.0462234	0.00398067
14200001	14300000	LG01	0.0619089	0.00387667
14210001	14310000	LG01	0.0650542	0.00399667
14220001	14320000	LG01	0.0669706	0.00424067
14230001	14330000	LG01	0.0641806	0.003781
14240001	14340000	LG01	0.109134	0.00281
14250001	14350000	LG01	0.0442338	0.002954
14260001	14360000	LG01	0.0167264	0.00279
14270001	14370000	LG01	-0.0190301	0.003258
14280001	14380000	LG01	-0.0779167	0.00482567
14290001	14390000	LG01	-0.074707	0.00472067
14300001	14400000	LG01	-0.124167	0.00590067
14310001	14410000	LG01	-0.105281	0.00784567
14320001	14420000	LG01	-0.113564	0.00762567
14330001	14430000	LG01	-0.121218	0.00745767
14340001	14440000	LG01	-0.126808	0.00734967
14350001	14450000	LG01	-0.121933	0.00711867
14360001	14460000	LG01	-0.134972	0.00669767
14370001	14470000	LG01	-0.127417	0.00625767
14380001	14480000	LG01	-0.0985334	0.004682
14390001	14490000	LG01	-0.0505671	0.006671
14400001	14500000	LG01	0.0132849	0.007427
14410001	14510000	LG01	0.034923	0.005326
14420001	14520000	LG01	0.10278	0.005935
14430001	14530000	LG01	0.22685	0.008931
14440001	14540000	LG01	0.230468	0.008947
14450001	14550000	LG01	0.251442	0.00867
14460001	14560000	LG01	0.251442	0.00867
14470001	14570000	LG01	0.246077	0.008794
14480001	14580000	LG01	0.235294	0.00901
14490001	14590000	LG01	0.281892	0.007102
14500001	14600000	LG01	0.381796	0.004966
14510001	14610000	LG01	0.364027	0.005126
14520001	14620000	LG01	0.334463	0.004425
14530001	14630000	LG01	0.0471092	0.001401
14540001	14640000	LG01	0.00478183	0.001673
14550001	14650000	LG01	-0.0278305	0.001581
14560001	14660000	LG01	-0.0285529	0.001541
14570001	14670000	LG01	-0.0148699	0.001345
14580001	14680000	LG01	-0.018992	0.001369
14590001	14690000	LG01	-0.0195228	0.001844
14600001	14700000	LG01	-0.0477693	0.002219
14610001	14710000	LG01	-0.0410697	0.002094
14620001	14720000	LG01	-0.0516772	0.002206
14630001	14730000	LG01	-0.0523939	0.002214
14640001	14740000	LG01	-0.049445	0.001982
14650001	14750000	LG01	-0.0672976	0.001902
14660001	14760000	LG01	-0.0703518	0.00199
14670001	14770000	LG01	-0.0717797	0.002034
14680001	14780000	LG01	-0.0604333	0.001754
14690001	14790000	LG01	-0.088647	0.001286
14700001	14800000	LG01	-0.0387812	0.001083
14710001	14810000	LG01	-0.0383065	0.000992
14720001	14820000	LG01	-0.0355649	0.000956
14730001	14830000	LG01	-0.0135135	0.001036
14740001	14840000	LG01	-0.00806452	0.000992
14750001	14850000	LG01	-0.05547	0.001298
14760001	14860000	LG01	-0.00441501	0.002718
14770001	14870000	LG01	-0.00478469	0.003762
14780001	14880000	LG01	-0.00614439	0.003906
14790001	14890000	LG01	-0.0094834	0.004007
14800001	14900000	LG01	-0.0386578	0.004639
14810001	14910000	LG01	-0.03706	0.004839
14820001	14920000	LG01	0.0289759	0.006028
14830001	14930000	LG01	0.0468979	0.007264
14840001	14940000	LG01	0.0314474	0.007759
14850001	14950000	LG01	0.0414791	0.007329
14860001	14960000	LG01	0.0414332	0.005889
14870001	14970000	LG01	0.0515996	0.004845
14880001	14980000	LG01	0.0417311	0.005176
14890001	14990000	LG01	0.055179	0.005606
14900001	15000000	LG01	0.0904332	0.005094
14910001	15010000	LG01	0.0940443	0.005026
14920001	15020000	LG01	0.0303424	0.003845
14930001	15030000	LG01	-0.0202339	0.002537
14940001	15040000	LG01	-0.00375777	0.00230633
14950001	15050000	LG01	-0.0561972	0.00300133
14960001	15060000	LG01	-0.0587998	0.00329933
14970001	15070000	LG01	-0.0524627	0.00415533
14980001	15080000	LG01	-0.0655353	0.00426233
14990001	15090000	LG01	-0.0825369	0.00383667
15000001	15100000	LG01	0.055541	0.00636167
15010001	15110000	LG01	0.0752285	0.00791367
15020001	15120000	LG01	0.0862506	0.00829367
15030001	15130000	LG01	0.0812827	0.00835767
15040001	15140000	LG01	0.0962522	0.00964133
15050001	15150000	LG01	0.120536	0.00902633
15060001	15160000	LG01	0.1233	0.00894833
15070001	15170000	LG01	0.138624	0.00813233
15080001	15180000	LG01	0.159413	0.00777433
15090001	15190000	LG01	0.157021	0.007689
15100001	15200000	LG01	0.104199	0.005176
15110001	15210000	LG01	0.0768502	0.003869
15120001	15220000	LG01	0.0532517	0.003593
15130001	15230000	LG01	0.0626501	0.003469
15140001	15240000	LG01	0.00645929	0.001961
15150001	15250000	LG01	0.00680638	0.001861
15160001	15260000	LG01	0.0217619	0.001593
15170001	15270000	LG01	0.0240774	0.001689
15180001	15280000	LG01	0.00773908	0.001809
15190001	15290000	LG01	-0.0186549	0.002037
15200001	15300000	LG01	-0.0583554	0.001885
15210001	15310000	LG01	-0.0809019	0.001508
15220001	15320000	LG01	-0.0903427	0.001284
15230001	15330000	LG01	-0.0955056	0.001424
15240001	15340000	LG01	-0.092437	0.001428
15250001	15350000	LG01	-0.0981308	0.001712
15260001	15360000	LG01	-0.101533	0.002088
15270001	15370000	LG01	-0.206239	0.00655067
15280001	15380000	LG01	-0.215091	0.00620667
15290001	15390000	LG01	-0.218203	0.00587067
15300001	15400000	LG01	-0.226235	0.00680267
15310001	15410000	LG01	-0.223878	0.00695467
15320001	15420000	LG01	-0.183749	0.00779867
15330001	15430000	LG01	-0.176365	0.00837467
15340001	15440000	LG01	-0.16989	0.00844667
15350001	15450000	LG01	-0.164981	0.00837067
15360001	15460000	LG01	-0.167656	0.00797467
15370001	15470000	LG01	-0.0594238	0.003332
15380001	15480000	LG01	-0.0653409	0.00352
15390001	15490000	LG01	-0.0294118	0.003808
15400001	15500000	LG01	0.222384	0.004128
15410001	15510000	LG01	0.232642	0.005545
15420001	15520000	LG01	0.0834704	0.008514
15430001	15530000	LG01	0.0591569	0.00941
15440001	15540000	LG01	0.0778611	0.017604
15450001	15550000	LG01	0.0829522	0.023612
15460001	15560000	LG01	0.0831704	0.02557
15470001	15570000	LG01	0.0835697	0.026094
15480001	15580000	LG01	0.0862503	0.027254
15490001	15590000	LG01	0.0887189	0.029539
15500001	15600000	LG01	0.0641478	0.02832
15510001	15610000	LG01	0.0542016	0.026875
15520001	15620000	LG01	0.0899412	0.023482
15530001	15630000	LG01	0.107481	0.022162
15540001	15640000	LG01	0.114911	0.013976
15550001	15650000	LG01	0.12871	0.007816
15560001	15660000	LG01	0.14007	0.00591133
15570001	15670000	LG01	0.138036	0.00549133
15580001	15680000	LG01	0.144573	0.00455133
15590001	15690000	LG01	0.0553492	0.00278233
15600001	15700000	LG01	0.082855	0.00267133
15610001	15710000	LG01	0.0353604	0.00343133
15620001	15720000	LG01	-0.0741516	0.00445933
15630001	15730000	LG01	-0.0718834	0.00471133
15640001	15740000	LG01	-0.0737426	0.00499033
15650001	15750000	LG01	-0.0728277	0.00519033
15660001	15760000	LG01	-0.0705527	0.005301
15670001	15770000	LG01	-0.0695389	0.005292
15680001	15780000	LG01	-0.0820312	0.00512
15690001	15790000	LG01	-0.0675646	0.004529
15700001	15800000	LG01	-0.0734897	0.004563
15710001	15810000	LG01	-0.0628729	0.003743
15720001	15820000	LG01	-0.0146082	0.00251
15730001	15830000	LG01	-0.0518519	0.00225
15740001	15840000	LG01	-0.0873489	0.001847
15750001	15850000	LG01	-0.0986908	0.001655
15760001	15860000	LG01	-0.0949925	0.001551
15770001	15870000	LG01	-0.0930443	0.001476
15780001	15880000	LG01	0.0327635	0.00234
15790001	15890000	LG01	0.161381	0.005833
15800001	15900000	LG01	0.141121	0.006883
15810001	15910000	LG01	0.12791	0.007547
15820001	15920000	LG01	0.1366	0.007428
15830001	15930000	LG01	0.115526	0.007952
15840001	15940000	LG01	0.116174	0.008252
15850001	15950000	LG01	0.115112	0.008276
15860001	15960000	LG01	0.116393	0.00859733
15870001	15970000	LG01	0.115106	0.00864133
15880001	15980000	LG01	0.105375	0.00754133
15890001	15990000	LG01	0.00294454	0.00407533
15900001	16000000	LG01	-0.00751794	0.00292633
15910001	16010000	LG01	-0.00245667	0.00244233
15920001	16020000	LG01	0.00167903	0.00238233
15930001	16030000	LG01	0.0944455	0.00184233
15940001	16040000	LG01	0.0778499	0.00179833
15950001	16050000	LG01	0.0978645	0.00198233
15960001	16060000	LG01	0.0849469	0.001601
15970001	16070000	LG01	0.091201	0.001557
15980001	16080000	LG01	0.091201	0.001557
15990001	16090000	LG01	0.0454223	0.001409
16000001	16100000	LG01	0.0578635	0.001348
16010001	16110000	LG01	0.067029	0.001104
16020001	16120000	LG01	0.0648855	0.001048
16030001	16130000	LG01	0.0384615	0.00078
16040001	16140000	LG01	0.00273224	0.000732
16050001	16150000	LG01	-0.0381184	0.000822
16060001	16160000	LG01	0.0256008	0.001276
16070001	16170000	LG01	0.0151515	0.00176
16080001	16180000	LG01	0.00801282	0.00208
16090001	16190000	LG01	0.0287356	0.00232
16100001	16200000	LG01	0.0393519	0.002304
16110001	16210000	LG01	0.0393519	0.002304
16120001	16220000	LG01	0.0251426	0.00262944
16130001	16230000	LG01	0.0115032	0.00284944
16140001	16240000	LG01	0.0235806	0.00257744
16150001	16250000	LG01	0.0235217	0.00221544
16160001	16260000	LG01	-0.00665506	0.00178644
16170001	16270000	LG01	0.0236164	0.00169844
16180001	16280000	LG01	0.0617095	0.00210844
16190001	16290000	LG01	0.0482781	0.00208744
16200001	16300000	LG01	0.0146652	0.00237144
16210001	16310000	LG01	-0.0685882	0.00360444
16220001	16320000	LG01	-0.0826548	0.003807
16230001	16330000	LG01	-0.0850171	0.003811
16240001	16340000	LG01	-0.054567	0.004215
16250001	16350000	LG01	-0.0539737	0.004706
16260001	16360000	LG01	-0.0643902	0.005125
16270001	16370000	LG01	-0.119737	0.006247
16280001	16380000	LG01	-0.16555	0.007164
16290001	16390000	LG01	-0.169175	0.007109
16300001	16400000	LG01	-0.161488	0.007113
16310001	16410000	LG01	-0.146396	0.00592
16320001	16420000	LG01	-0.143139	0.005412
16330001	16430000	LG01	-0.138019	0.005492
16340001	16440000	LG01	-0.102784	0.006071
16350001	16450000	LG01	-0.0111789	0.007872
16360001	16460000	LG01	0.01276	0.008046
16370001	16470000	LG01	0.079689	0.00686
16380001	16480000	LG01	0.171298	0.005398
16390001	16490000	LG01	0.192434	0.005595
16400001	16500000	LG01	0.205578	0.005247
16410001	16510000	LG01	0.206364	0.005227
16420001	16520000	LG01	0.202571	0.005315
16430001	16530000	LG01	0.219174	0.005031
16440001	16540000	LG01	0.210484	0.004184
16450001	16550000	LG01	0.132256	0.002228
16460001	16560000	LG01	0.0843507	0.001802
16470001	16570000	LG01	0.0473062	0.001522
16480001	16580000	LG01	0.038893	0.001337
16490001	16590000	LG01	-0.0897436	0.001248
16500001	16600000	LG01	-0.0860656	0.001464
16510001	16610000	LG01	-0.0875332	0.001508
16520001	16620000	LG01	-0.0883085	0.001608
16530001	16630000	LG01	-0.0894207	0.001588
16540001	16640000	LG01	-0.101928	0.001452
16550001	16650000	LG01	-0.0820964	0.001819
16560001	16660000	LG01	-0.0598065	0.001895
16570001	16670000	LG01	-0.0591819	0.001915
16580001	16680000	LG01	-0.0575858	0.002107
16590001	16690000	LG01	-0.0602779	0.001847
16600001	16700000	LG01	0.0466982	0.002327
16610001	16710000	LG01	0.0353676	0.002507
16620001	16720000	LG01	0.0434095	0.002319
16630001	16730000	LG01	0.0434095	0.002319
16640001	16740000	LG01	0.0400621	0.002363
16650001	16750000	LG01	0.102296	0.001916
16660001	16760000	LG01	0.0600819	0.002197
16670001	16770000	LG01	0.0665083	0.002105
16680001	16780000	LG01	0.0667678	0.001977
16690001	16790000	LG01	0.0683396	0.001873
16700001	16800000	LG01	-0.0662702	0.001177
16710001	16810000	LG01	-0.0557342	0.000933
16720001	16820000	LG01	-0.0569551	0.000913
16730001	16830000	LG01	-0.0557053	0.001113
16740001	16840000	LG01	-0.0514233	0.001089
16750001	16850000	LG01	-0.0984394	0.000833
16760001	16860000	LG01	0.179389	0.00262
16770001	16870000	LG01	0.238813	0.004112
16780001	16880000	LG01	0.249271	0.004116
16790001	16890000	LG01	0.251912	0.004184
16800001	16900000	LG01	0.287411	0.0052625
16810001	16910000	LG01	0.283587	0.0058765
16820001	16920000	LG01	0.25365	0.0064045
16830001	16930000	LG01	0.250363	0.0065365
16840001	16940000	LG01	0.224144	0.0070245
16850001	16950000	LG01	0.222402	0.0071245
16860001	16960000	LG01	0.219619	0.0048865
16870001	16970000	LG01	0.165316	0.0033945
16880001	16980000	LG01	0.153761	0.0034545
16890001	16990000	LG01	0.144319	0.0034865
16900001	17000000	LG01	0.0185493	0.002408
16910001	17010000	LG01	-0.0609439	0.001794
16920001	17020000	LG01	-0.0531859	0.001266
16930001	17030000	LG01	-0.0659273	0.001082
16940001	17040000	LG01	-0.00810537	0.000658
16950001	17050000	LG01	-0.0274791	0.000558
16960001	17060000	LG01	0.020979	0.000572
16970001	17070000	LG01	0.020979	0.000572
16980001	17080000	LG01	0.0301724	0.000464
16990001	17090000	LG01	0.0703971	0.001108
17000001	17100000	LG01	0.141121	0.002414
17010001	17110000	LG01	0.139962	0.002434
17020001	17120000	LG01	0.127922	0.002538
17030001	17130000	LG01	0.130671	0.002454
17040001	17140000	LG01	0.115771	0.002718
17050001	17150000	LG01	0.125443	0.003295
17060001	17160000	LG01	0.115264	0.003291
17070001	17170000	LG01	0.10723	0.003407
17080001	17180000	LG01	0.0815071	0.004335
17090001	17190000	LG01	0.0608703	0.003899
17100001	17200000	LG01	-0.0313816	0.003484
17110001	17210000	LG01	-0.043036	0.00426
17120001	17220000	LG01	-0.0484069	0.00544
17130001	17230000	LG01	-0.0478671	0.005376
17140001	17240000	LG01	-0.0533799	0.005158
17150001	17250000	LG01	-0.0816416	0.004581
17160001	17260000	LG01	-0.0786944	0.004473
17170001	17270000	LG01	-0.0775763	0.004357
17180001	17280000	LG01	-0.0903297	0.003609
17190001	17290000	LG01	-0.0830051	0.003301
17200001	17300000	LG01	-0.0788382	0.00241
17210001	17310000	LG01	-0.0718711	0.001614
17220001	17320000	LG01	-0.0362694	0.000386
17230001	17330000	LG01	-0.0465116	0.00043
17240001	17340000	LG01	0	0.00032
17250001	17350000	LG01	-0.0377358	0.000424
17260001	17360000	LG01	-0.0377358	0.000424
17270001	17370000	LG01	-0.036036	0.000444
17280001	17380000	LG01	0.046875	0.00064
17290001	17390000	LG01	0.0454545	0.00066
17300001	17400000	LG01	0.0502793	0.000716
17310001	17410000	LG01	0.0384615	0.00078
17320001	17420000	LG01	0.0331492	0.000724
17330001	17430000	LG01	0.0769231	0.00078
17340001	17440000	LG01	0.0171273	0.002569
17350001	17450000	LG01	-0.00971694	0.004734
17360001	17460000	LG01	-0.00708104	0.005084
17370001	17470000	LG01	-0.00521032	0.005246
17380001	17480000	LG01	-0.0173763	0.005026
17390001	17490000	LG01	0.00818371	0.005458
17400001	17500000	LG01	0.00715784	0.005402
17410001	17510000	LG01	0.00191881	0.005559
17420001	17520000	LG01	-0.0249936	0.006535
17430001	17530000	LG01	-0.0615157	0.007662
17440001	17540000	LG01	-0.0760793	0.006169
17450001	17550000	LG01	-0.106706	0.004792
17460001	17560000	LG01	-0.119349	0.004586
17470001	17570000	LG01	-0.129318	0.004516
17480001	17580000	LG01	-0.131336	0.00434
17490001	17590000	LG01	-0.18014	0.004008
17500001	17600000	LG01	-0.179245	0.004028
17510001	17610000	LG01	-0.171857	0.004399
17520001	17620000	LG01	-0.173887	0.00452911
17530001	17630000	LG01	-0.178349	0.00525311
17540001	17640000	LG01	-0.18617	0.00550511
17550001	17650000	LG01	-0.181226	0.00467311
17560001	17660000	LG01	-0.179168	0.00474911
17570001	17670000	LG01	-0.166026	0.00618911
17580001	17680000	LG01	-0.165808	0.00694511
17590001	17690000	LG01	-0.165996	0.00690111
17600001	17700000	LG01	-0.166478	0.00688111
17610001	17710000	LG01	-0.16769	0.00639011
17620001	17720000	LG01	-0.155709	0.005506
17630001	17730000	LG01	-0.116274	0.004197
17640001	17740000	LG01	-0.110689	0.003951
17650001	17750000	LG01	-0.114154	0.004199
17660001	17760000	LG01	-0.127693	0.004657
17670001	17770000	LG01	-0.0965147	0.00373
17680001	17780000	LG01	-0.075902	0.003566
17690001	17790000	LG01	-0.0770223	0.003618
17700001	17800000	LG01	-0.0768543	0.00373
17710001	17810000	LG01	-0.0802046	0.003649
17720001	17820000	LG01	-0.087419	0.003447
17730001	17830000	LG01	-0.0867499	0.002805
17740001	17840000	LG01	-0.0777385	0.002547
17750001	17850000	LG01	-0.0848485	0.002475
17760001	17860000	LG01	0.282407	0.004608
17770001	17870000	LG01	0.317631	0.004267
17780001	17880000	LG01	0.312645	0.004173
17790001	17890000	LG01	0.228285	0.005058
17800001	17900000	LG01	0.2058	0.005494
17810001	17910000	LG01	0.203002	0.007018
17820001	17920000	LG01	0.181598	0.007702
17830001	17930000	LG01	0.181598	0.007702
17840001	17940000	LG01	0.18495	0.007703
17850001	17950000	LG01	0.190161	0.007555
17860001	17960000	LG01	0.0107022	0.005108
17870001	17970000	LG01	-0.0102421	0.005012
17880001	17980000	LG01	0.0146615	0.004638
17890001	17990000	LG01	0.0745342	0.004025
17900001	18000000	LG01	0.0953173	0.003609
17910001	18010000	LG01	0.0195643	0.002249
17920001	18020000	LG01	0.0446796	0.001701
17930001	18030000	LG01	0.0285569	0.001961
17940001	18040000	LG01	0.0418288	0.002056
17950001	18050000	LG01	0.0435606	0.002112
17960001	18060000	LG01	0.0577342	0.001836
17970001	18070000	LG01	0.0686275	0.001836
17980001	18080000	LG01	0.0481172	0.001912
17990001	18090000	LG01	0.00735294	0.001632
18000001	18100000	LG01	-0.00855746	0.001636
18010001	18110000	LG01	-0.00536193	0.001492
18020001	18120000	LG01	-0.010479	0.001336
18030001	18130000	LG01	0.00528169	0.001136
18040001	18140000	LG01	-0.0288809	0.001108
18050001	18150000	LG01	-0.0264228	0.000984
18060001	18160000	LG01	-0.0267857	0.000896
18070001	18170000	LG01	-0.0418848	0.000955
18080001	18180000	LG01	-0.0381594	0.000891
18090001	18190000	LG01	-0.0186263	0.000859
18100001	18200000	LG01	-0.00276625	0.000723
18110001	18210000	LG01	-0.00255428	0.000783
18120001	18220000	LG01	-0.0116959	0.000855
18130001	18230000	LG01	-0.011976	0.000835
18140001	18240000	LG01	-0.0190703	0.000839
18150001	18250000	LG01	-0.019536	0.000819
18160001	18260000	LG01	-0.0190703	0.000839
18170001	18270000	LG01	-0.00961539	0.000624
18180001	18280000	LG01	-0.0245902	0.000488
18190001	18290000	LG01	-0.025	0.0004
18200001	18300000	LG01	-0.025	0.0004
18210001	18310000	LG01	-0.028169	0.000355
18220001	18320000	LG01	-0.0377358	0.000318
18230001	18330000	LG01	-0.0431655	0.000278
18240001	18340000	LG01	-0.152019	0.000280667
18250001	18350000	LG01	-0.152019	0.000280667
18260001	18360000	LG01	-0.163683	0.000260667
18270001	18370000	LG01	-0.151603	0.000228667
18280001	18380000	LG01	-0.151603	0.000228667
18290001	18390000	LG01	-0.151603	0.000228667
18300001	18400000	LG01	-0.116682	0.000365667
18310001	18410000	LG01	-0.137339	0.000310667
18320001	18420000	LG01	-0.118501	0.000275667
18330001	18430000	LG01	-0.0963336	0.000463667
18340001	18440000	LG01	-0.0640732	0.000437
18350001	18450000	LG01	-0.0612691	0.000457
18360001	18460000	LG01	-0.0383944	0.000573
18370001	18470000	LG01	-0.0336907	0.000653
18380001	18480000	LG01	-0.0390516	0.000717
18390001	18490000	LG01	-0.0356789	0.001009
18400001	18500000	LG01	-0.0313901	0.000892
18410001	18510000	LG01	-0.0271318	0.001032
18420001	18520000	LG01	-0.0363636	0.0011
18430001	18530000	LG01	-0.026616	0.001052
18440001	18540000	LG01	-0.0243218	0.001069
18450001	18550000	LG01	-0.0247855	0.001049
18460001	18560000	LG01	-0.0308285	0.001038
18470001	18570000	LG01	-0.0334029	0.000958
18480001	18580000	LG01	-0.0278373	0.000934
18490001	18590000	LG01	-0.0249307	0.000722
18500001	18600000	LG01	-0.0154525	0.000906
18510001	18610000	LG01	-0.00950119	0.000842
18520001	18620000	LG01	-0.00431965	0.000926
18530001	18630000	LG01	-0.00508906	0.000786
18540001	18640000	LG01	-0.0285375	0.000841
18550001	18650000	LG01	-0.0350493	0.000913
18560001	18660000	LG01	-0.047619	0.00084
18570001	18670000	LG01	-0.0454545	0.00088
18580001	18680000	LG01	-0.0383065	0.000992
18590001	18690000	LG01	-0.0422164	0.001137
18600001	18700000	LG01	-0.0557342	0.000933
18610001	18710000	LG01	-0.0513327	0.001013
18620001	18720000	LG01	-0.0511034	0.000861
18630001	18730000	LG01	-0.0511034	0.000861
18640001	18740000	LG01	-0.0323887	0.000741
18650001	18750000	LG01	-0.0300136	0.000733
18660001	18760000	LG01	-0.00539811	0.000741
18670001	18770000	LG01	0.00960384	0.000833
18680001	18780000	LG01	0.00809717	0.000741
18690001	18790000	LG01	0.0140845	0.000568
18700001	18800000	LG01	0.0140845	0.000568
18710001	18810000	LG01	-0.0107335	0.000559
18720001	18820000	LG01	-2.22e-16	0.001135
18730001	18830000	LG01	0.0426288	0.002815
18740001	18840000	LG01	0.0521565	0.002991
18750001	18850000	LG01	0.0510471	0.003056
18760001	18860000	LG01	0.0401506	0.003188
18770001	18870000	LG01	0.0382282	0.003296
18780001	18880000	LG01	0.038937	0.003236
18790001	18890000	LG01	0.0154749	0.003748
18800001	18900000	LG01	-0.023166	0.004662
18810001	18910000	LG01	-0.0188482	0.004775
18820001	18920000	LG01	-0.025731	0.004275
18830001	18930000	LG01	-0.0902256	0.00266
18840001	18940000	LG01	-0.115137	0.002484
18850001	18950000	LG01	-0.121585	0.002599
18860001	18960000	LG01	-0.122785	0.002427
18870001	18970000	LG01	-0.139753	0.002347
18880001	18980000	LG01	-0.139753	0.002347
18890001	18990000	LG01	-0.141215	0.001827
18900001	19000000	LG01	-0.110616	0.001121
18910001	19010000	LG01	-0.155633	0.000861
18920001	19020000	LG01	-0.149068	0.000805
18930001	19030000	LG01	-0.122905	0.000895
18940001	19040000	LG01	-0.134103	0.001039
18950001	19050000	LG01	-0.137618	0.001027
18960001	19060000	LG01	-0.149391	0.001669
18970001	19070000	LG01	-0.148693	0.00204
18980001	19080000	LG01	-0.117518	0.002428
18990001	19090000	LG01	-0.11717	0.002384
19000001	19100000	LG01	-0.109195	0.00232
19010001	19110000	LG01	-0.102151	0.00248
19020001	19120000	LG01	-0.0411283	0.003096
19030001	19130000	LG01	-0.0402393	0.003065
19040001	19140000	LG01	-0.0271116	0.002877
19050001	19150000	LG01	-0.019167	0.002713
19060001	19160000	LG01	0.0217391	0.002116
19070001	19170000	LG01	0.0184645	0.002058
19080001	19180000	LG01	-0.0328522	0.002009
19090001	19190000	LG01	-0.0350706	0.002053
19100001	19200000	LG01	-0.0423529	0.002125
19110001	19210000	LG01	-0.0458015	0.001965
19120001	19220000	LG01	-0.162528	0.001329
19130001	19230000	LG01	-0.182573	0.001205
19140001	19240000	LG01	-0.179428	0.001293
19150001	19250000	LG01	-0.165623	0.001437
19160001	19260000	LG01	-0.161473	0.001412
19170001	19270000	LG01	-0.158599	0.000971
19180001	19280000	LG01	-0.09447	0.000868
19190001	19290000	LG01	-0.092233	0.000824
19200001	19300000	LG01	-0.09375	0.000832
19210001	19310000	LG01	-0.0920578	0.001108
19220001	19320000	LG01	-0.0866426	0.001385
19230001	19330000	LG01	-0.0739779	0.001541
19240001	19340000	LG01	-0.0784314	0.001547
19250001	19350000	LG01	-0.0774032	0.001335
19260001	19360000	LG01	-0.0785805	0.001315
19270001	19370000	LG01	-0.0720585	0.001323
19280001	19380000	LG01	-0.0748237	0.001087
19290001	19390000	LG01	-0.0745065	0.001199
19300001	19400000	LG01	-0.00849257	0.001099
19310001	19410000	LG01	0.017821	0.000823
19320001	19420000	LG01	0.057715	0.000566
19330001	19430000	LG01	-0.0233918	0.00057
19340001	19440000	LG01	0.00974026	0.000616
19350001	19450000	LG01	0.0353261	0.000736
19360001	19460000	LG01	0.00627615	0.000956
19370001	19470000	LG01	-0.0263971	0.001187
19380001	19480000	LG01	-0.038736	0.001635
19390001	19490000	LG01	0.041877	0.001783
19400001	19500000	LG01	0.00813459	0.001803
19410001	19510000	LG01	0.00813459	0.001803
19420001	19520000	LG01	0.100709	0.002211
19430001	19530000	LG01	0.125618	0.002091
19440001	19540000	LG01	0.123445	0.002063
19450001	19550000	LG01	0.120775	0.001943
19460001	19560000	LG01	0.147804	0.001723
19470001	19570000	LG01	0.201102	0.001452
19480001	19580000	LG01	0.322709	0.001004
19490001	19590000	LG01	0.238579	0.000788
19500001	19600000	LG01	0.301242	0.000644
19510001	19610000	LG01	0.292169	0.000664
19520001	19620000	LG01	-0.0341556	0.000527
19530001	19630000	LG01	-0.0258065	0.000775
19540001	19640000	LG01	-0.027972	0.000715
19550001	19650000	LG01	-0.027972	0.000715
19560001	19660000	LG01	-0.0333761	0.000779
19570001	19670000	LG01	-0.0498221	0.000843
19580001	19680000	LG01	-0.0730594	0.001095
19590001	19690000	LG01	-0.0655738	0.001159
19600001	19700000	LG01	-0.0644614	0.001179
19610001	19710000	LG01	-0.0655738	0.001159
19620001	19720000	LG01	-0.0943775	0.000996
19630001	19730000	LG01	-0.133005	0.000812
19640001	19740000	LG01	-0.144279	0.000804
19650001	19750000	LG01	-0.148325	0.000836
19660001	19760000	LG01	-0.15285	0.000772
19670001	19770000	LG01	-0.156542	0.000856
19680001	19780000	LG01	-0.15894	0.000604
19690001	19790000	LG01	-0.200898	0.000594
19700001	19800000	LG01	-0.167775	0.000902
19710001	19810000	LG01	-0.167775	0.000902
19720001	19820000	LG01	-0.105919	0.00107
19730001	19830000	LG01	-0.0987153	0.000986
19740001	19840000	LG01	-0.0863411	0.000942
19750001	19850000	LG01	-0.0805861	0.00091
19760001	19860000	LG01	-0.0353082	0.001114
19770001	19870000	LG01	0.0199871	0.001034
19780001	19880000	LG01	0.0285537	0.001074
19790001	19890000	LG01	0.0466926	0.001028
19800001	19900000	LG01	0.1133	0.000812
19810001	19910000	LG01	0.077723	0.001218
19820001	19920000	LG01	0.0600601	0.00111
19830001	19930000	LG01	0.0611621	0.00109
19840001	19940000	LG01	0.0456316	0.001198
19850001	19950000	LG01	0.0448823	0.001218
19860001	19960000	LG01	0.0244648	0.00109
19870001	19970000	LG01	-0.00127959	0.001042
19880001	19980000	LG01	-0.0110894	0.001022
19890001	19990000	LG01	-0.014772	0.001038
19900001	20000000	LG01	-0.00279525	0.001908
19910001	20010000	LG01	-0.00532623	0.001502
19920001	20020000	LG01	-0.0369164	0.001842
19930001	20030000	LG01	-0.024218	0.001982
19940001	20040000	LG01	-0.0307998	0.002013
19950001	20050000	LG01	-0.025578	0.002033
19960001	20060000	LG01	-0.0296372	0.001957
19970001	20070000	LG01	-0.036036	0.002109
19980001	20080000	LG01	-0.0334949	0.002269
[truncated: 41,608 more rows]
