# Supplementary material for: Newly identified sex chromosomes in the Sphagnum (peat moss) genome alter carbon sequestration and ecosystem dynamics
Source: Nat Plants. 2023 Feb 6;9(2):238–54. doi: 10.1038/s41477-022-01333-5 (PMC9946827; doi:10.1038/s41477-022-01333-5)
Supplement: Source Data Fig. 5 — Genotype and phenotype QTL data. [file 41477_2022_1333_MOESM8_ESM.xlsx]

## Sheet: Figure5cd-GenotypeMatrixForQTL
id	tig00001418|arrow_10005555	tig00001418|arrow_9484317	tig00001418|arrow_9402105	tig00001418|arrow_9365561	tig00001418|arrow_9159667	tig00001418|arrow_9132764	tig00001418|arrow_9061503	tig00001418|arrow_9025863	tig00001418|arrow_8760143	tig00001418|arrow_8703202	tig00001418|arrow_8457780	tig00001418|arrow_8401352	tig00001418|arrow_8353465	tig00001418|arrow_8095103	tig00001418|arrow_8041104	tig00001418|arrow_8009187	tig00001418|arrow_7951263	tig00001418|arrow_7901962	tig00001418|arrow_7839368	tig00001418|arrow_7768099	tig00001418|arrow_7676399	tig00001418|arrow_7667986	tig00001418|arrow_7198854	tig00001418|arrow_7035907	tig00001418|arrow_6883922	tig00001418|arrow_6628739	tig00001418|arrow_6620329	tig00001418|arrow_6591185	tig00001418|arrow_6460091	tig00001418|arrow_5951383	tig00001418|arrow_5851693	tig00001418|arrow_5839691	tig00001418|arrow_5531853	tig00001418|arrow_5337715	tig00001418|arrow_5229922	tig00001418|arrow_5053577	tig00001418|arrow_4870786	tig00001418|arrow_4620349	tig00001418|arrow_4158315	tig00001418|arrow_4106318	tig00001418|arrow_4059195	tig00001418|arrow_4020136	tig00001418|arrow_3973896	tig00001418|arrow_3495369	tig00001418|arrow_3470723	tig00001418|arrow_3376041	tig00001418|arrow_3175990	tig00001418|arrow_3166552	tig00001418|arrow_3138369
	1	1	1	1	1	1	1	1	1	1	1	1	1	1	1	1	1	1	1	1	1	1	1	1	1	1	1	1	1	1	1	1	1	1	1	1	1	1	1	1	1	1	1	1	1	1	1	1	1
	0	2.0587	3.30218	4.91401	6.5096	8.63807	10.0373	12.6432	14.5053	16.0471	17.9058	19.7636	21.6418	23.3037	25.3395	26.6312	28.7053	31.5134	33.811	36.1928	37.934	39.0981	40.4129	42.0656	43.7169	46.2269	47.7687	49.9549	52.1439	54.3305	56.4127	58.5765	60.3686	61.7978	63.2256	64.4922	66.0839	67.9431	69.4837	71.1746	73.0703	74.427	75.9692	78.0432	79.1544	81.902	84.973	86.484	87.6844
ILEF	AA	AA	AA	AA	AA	BB	BB	BB	BB	BB	BB	BB	-	BB	BB	BB	BB	BB	BB	BB	BB	BB	BB	BB	BB	BB	BB	BB	BB	BB	BB	BB	BB	BB	BB	BB	BB	BB	BB	BB	BB	BB	BB	BB	BB	BB	BB	BB	BB
ILEG	BB	BB	BB	BB	BB	BB	BB	BB	BB	BB	BB	BB	BB	BB	BB	BB	BB	BB	BB	BB	BB	BB	BB	BB	BB	BB	BB	BB	BB	BB	AA	AA	AA	AA	AA	AA	AA	AA	AA	AA	AA	AA	BB	BB	BB	BB	BB	-	BB
ILEH	AA	AA	AA	AA	AA	AA	AA	AA	AA	AA	AA	AA	AA	AA	AA	AA	AA	AA	AA	AA	AA	AA	AA	AA	AA	AA	AA	AA	AA	AA	AA	AA	BB	BB	BB	BB	BB	BB	BB	BB	BB	BB	BB	BB	BB	BB	BB	BB	BB
ILEJ	AA	AA	AA	AA	BB	BB	BB	BB	BB	BB	BB	BB	BB	BB	BB	BB	BB	BB	BB	BB	BB	BB	BB	BB	BB	BB	BB	BB	BB	BB	BB	BB	BB	BB	BB	BB	BB	BB	BB	BB	BB	BB	BB	BB	BB	BB	BB	BB	BB
ILEL	AA	BB	BB	BB	BB	BB	BB	BB	BB	BB	BB	BB	BB	BB	BB	BB	BB	AA	AA	AA	AA	AA	AA	AA	AA	AA	AA	AA	AA	AA	AA	AA	AA	AA	AA	AA	AA	AA	AA	AA	AA	AA	AA	AA	AA	AA	BB	BB	BB
ILEM	AA	AA	AA	AA	AA	BB	BB	BB	BB	BB	BB	BB	BB	BB	BB	BB	BB	BB	BB	BB	BB	BB	BB	BB	BB	BB	BB	BB	BB	BB	BB	BB	BB	BB	BB	BB	AA	AA	AA	AA	BB	BB	BB	BB	BB	BB	BB	BB	BB
ILEN	AA	AA	AA	BB	BB	BB	BB	BB	BB	BB	BB	BB	BB	BB	BB	BB	BB	BB	BB	BB	BB	BB	BB	BB	BB	BB	BB	BB	BB	BB	BB	BB	BB	BB	BB	BB	BB	BB	BB	BB	BB	BB	BB	BB	BB	BB	BB	BB	BB
ILEP	BB	BB	BB	BB	BB	BB	BB	BB	BB	BB	BB	BB	BB	BB	BB	BB	BB	BB	BB	BB	AA	AA	AA	AA	AA	AA	AA	AA	AA	AA	AA	AA	AA	AA	AA	AA	AA	AA	AA	AA	AA	AA	AA	AA	AA	AA	BB	BB	BB
ILEQ	BB	BB	BB	BB	BB	-	BB	-	BB	BB	BB	BB	BB	BB	BB	BB	-	BB	BB	AA	AA	AA	AA	AA	AA	AA	AA	AA	AA	AA	AA	AA	AA	AA	AA	AA	AA	AA	AA	AA	AA	AA	AA	AA	AA	AA	AA	AA	AA
ILER	BB	BB	BB	BB	BB	BB	BB	BB	BB	BB	BB	BB	BB	BB	BB	BB	BB	BB	AA	AA	AA	AA	AA	AA	AA	AA	AA	AA	AA	AA	AA	AA	AA	AA	AA	AA	AA	AA	AA	AA	AA	AA	AA	AA	AA	AA	AA	AA	AA
ILES	AA	AA	AA	BB	BB	BB	BB	BB	BB	BB	BB	BB	BB	BB	BB	BB	BB	BB	BB	BB	BB	BB	BB	BB	BB	BB	BB	BB	BB	BB	BB	-	BB	BB	BB	BB	BB	BB	BB	BB	BB	BB	AA	AA	BB	BB	AA	AA	AA
ILET	AA	AA	AA	AA	AA	AA	AA	AA	AA	AA	AA	AA	BB	BB	BB	BB	BB	BB	BB	BB	BB	BB	BB	BB	BB	BB	BB	BB	BB	BB	BB	BB	BB	BB	BB	BB	BB	BB	BB	BB	BB	BB	BB	AA	AA	AA	AA	AA	AA
ILEU	AA	AA	AA	AA	AA	AA	AA	AA	AA	AA	AA	AA	AA	AA	AA	AA	AA	AA	AA	AA	AA	AA	AA	AA	AA	AA	AA	AA	AA	AA	AA	AA	AA	AA	AA	AA	AA	AA	AA	AA	AA	AA	AA	AA	AA	AA	AA	BB	BB
ILEW	AA	AA	AA	AA	AA	AA	AA	AA	AA	AA	AA	AA	AA	AA	AA	AA	AA	AA	AA	AA	AA	AA	AA	AA	AA	AA	AA	AA	AA	BB	BB	BB	BB	BB	BB	BB	BB	BB	BB	BB	BB	BB	BB	BB	BB	BB	BB	BB	BB
ILEX	BB	BB	AA	AA	AA	-	AA	AA	AA	AA	BB	BB	AA	AA	AA	AA	AA	AA	AA	AA	AA	AA	AA	AA	AA	AA	AA	AA	AA	AA	AA	AA	AA	AA	AA	AA	AA	AA	AA	-	BB	BB	BB	BB	BB	BB	BB	BB	BB
ILEY	AA	AA	AA	AA	AA	AA	AA	AA	AA	AA	AA	AA	AA	AA	AA	AA	AA	AA	AA	AA	AA	AA	AA	AA	AA	AA	AA	AA	AA	AA	AA	AA	-	AA	AA	AA	AA	AA	BB	BB	BB	BB	BB	BB	BB	BB	BB	BB	BB
ILEZ	AA	AA	AA	AA	AA	AA	AA	AA	AA	AA	AA	AA	AA	AA	AA	AA	AA	AA	AA	AA	AA	AA	AA	AA	AA	AA	AA	AA	AA	BB	BB	BB	BB	BB	BB	BB	BB	BB	BB	BB	BB	BB	BB	BB	BB	BB	BB	BB	BB
ILFA	BB	BB	BB	BB	BB	BB	BB	BB	BB	BB	BB	BB	BB	BB	BB	BB	BB	-	BB	BB	BB	BB	BB	BB	BB	BB	BB	BB	BB	BB	BB	BB	BB	BB	BB	BB	BB	BB	BB	BB	BB	BB	BB	BB	BB	BB	BB	BB	BB
ILFB	BB	BB	BB	BB	BB	BB	BB	BB	BB	BB	BB	BB	BB	BB	BB	BB	BB	BB	BB	BB	BB	BB	BB	BB	BB	BB	BB	BB	BB	BB	BB	BB	BB	BB	BB	BB	BB	BB	BB	BB	AA	AA	AA	AA	AA	AA	AA	AA	AA
ILFC	AA	AA	AA	AA	AA	AA	AA	AA	AA	BB	BB	BB	BB	BB	BB	BB	BB	BB	BB	BB	BB	BB	BB	BB	BB	BB	BB	BB	BB	BB	BB	BB	BB	BB	BB	BB	BB	BB	BB	BB	BB	BB	BB	BB	BB	BB	BB	BB	BB
ILFD	AA	AA	AA	AA	AA	AA	AA	AA	AA	BB	BB	BB	BB	BB	BB	BB	BB	BB	BB	BB	BB	BB	BB	BB	BB	BB	BB	BB	BB	BB	BB	BB	BB	BB	BB	BB	BB	BB	BB	BB	BB	BB	BB	BB	BB	BB	BB	BB	BB
ILFE	BB	BB	BB	BB	BB	BB	BB	BB	BB	BB	BB	BB	BB	BB	BB	BB	BB	BB	BB	BB	BB	BB	BB	BB	BB	AA	AA	AA	AA	AA	BB	BB	BB	BB	BB	BB	BB	BB	BB	BB	BB	BB	BB	BB	BB	BB	BB	BB	BB
ILFF	BB	BB	BB	BB	BB	BB	BB	BB	BB	BB	BB	BB	BB	BB	BB	BB	BB	BB	BB	BB	BB	BB	BB	BB	BB	BB	BB	BB	BB	BB	AA	AA	AA	AA	AA	AA	AA	AA	-	AA	AA	AA	AA	AA	AA	AA	AA	AA	AA
ILFG	AA	AA	AA	AA	AA	AA	AA	AA	AA	AA	AA	AA	AA	AA	AA	AA	AA	AA	AA	AA	-	AA	AA	AA	AA	AA	AA	AA	AA	AA	AA	AA	-	AA	AA	AA	BB	BB	BB	BB	BB	BB	BB	BB	BB	BB	BB	BB	BB
ILFH	AA	-	AA	AA	AA	AA	-	AA	AA	AA	AA	-	-	AA	-	AA	-	-	AA	AA	BB	AA	AA	-	AA	AA	-	-	-	AA	AA	AA	AA	-	AA	-	AA	AA	-	-	AA	AA	AA	AA	AA	AA	AA	AA	-
ILFI	BB	BB	BB	BB	BB	BB	BB	BB	BB	AA	AA	AA	-	AA	AA	AA	AA	AA	AA	AA	AA	AA	AA	AA	AA	AA	AA	AA	AA	AA	AA	AA	AA	AA	AA	AA	AA	AA	AA	AA	AA	AA	AA	AA	AA	AA	AA	AA	AA
ILFJ	AA	AA	AA	AA	BB	BB	BB	BB	AA	AA	AA	AA	AA	AA	AA	AA	AA	AA	AA	AA	AA	AA	AA	AA	AA	AA	AA	AA	AA	AA	AA	AA	AA	AA	AA	AA	AA	AA	AA	AA	AA	AA	AA	AA	AA	BB	BB	BB	BB
ILFK	AA	AA	AA	AA	AA	AA	AA	-	AA	AA	AA	AA	AA	AA	AA	AA	AA	AA	AA	AA	AA	AA	AA	AA	AA	AA	AA	AA	AA	AA	AA	AA	AA	AA	AA	AA	AA	AA	AA	AA	AA	AA	AA	AA	AA	AA	AA	AA	AA
ILFL	BB	BB	BB	BB	BB	BB	BB	BB	BB	BB	BB	BB	AA	AA	AA	AA	AA	AA	AA	AA	BB	BB	BB	BB	BB	BB	BB	BB	BB	BB	BB	BB	BB	BB	BB	BB	BB	BB	BB	BB	BB	BB	BB	BB	BB	BB	BB	BB	BB
ILFM	AA	AA	AA	AA	AA	BB	BB	BB	BB	BB	BB	BB	BB	BB	BB	BB	BB	BB	BB	BB	BB	BB	BB	BB	BB	BB	BB	AA	AA	AA	AA	AA	AA	AA	AA	AA	AA	AA	AA	AA	AA	AA	AA	AA	AA	AA	AA	AA	AA
ILFN	AA	AA	AA	AA	AA	AA	AA	AA	AA	AA	AA	AA	AA	AA	AA	AA	AA	AA	BB	BB	BB	BB	BB	BB	BB	AA	AA	AA	AA	AA	AA	AA	AA	AA	AA	AA	AA	AA	AA	AA	AA	AA	AA	AA	AA	AA	AA	AA	AA
ILFP	BB	BB	BB	-	BB	BB	BB	-	BB	BB	BB	BB	BB	BB	BB	BB	-	BB	AA	AA	AA	AA	AA	AA	AA	AA	AA	AA	AA	-	AA	AA	-	AA	AA	AA	AA	AA	AA	AA	AA	AA	AA	-	AA	AA	BB	BB	BB
ILFQ	BB	BB	BB	BB	BB	BB	BB	BB	BB	BB	BB	BB	BB	BB	BB	BB	BB	BB	BB	BB	BB	BB	BB	BB	BB	BB	BB	BB	BB	BB	BB	BB	BB	BB	BB	BB	BB	BB	BB	-	BB	BB	BB	BB	BB	AA	AA	AA	AA
ILFR	BB	BB	BB	BB	BB	BB	BB	BB	BB	BB	BB	BB	BB	BB	BB	BB	BB	BB	BB	BB	BB	BB	BB	BB	BB	BB	BB	BB	BB	BB	BB	BB	BB	AA	AA	AA	AA	AA	AA	AA	AA	AA	AA	AA	AA	AA	AA	AA	AA
ILFS	AA	AA	AA	AA	AA	AA	AA	AA	AA	AA	AA	AA	AA	BB	BB	BB	BB	BB	BB	BB	BB	BB	BB	BB	BB	BB	BB	AA	AA	AA	AA	-	AA	AA	BB	BB	BB	BB	BB	BB	BB	BB	-	BB	BB	BB	BB	-	BB
ILFT	-	AA	AA	AA	AA	AA	AA	AA	AA	AA	AA	AA	AA	AA	AA	AA	AA	AA	AA	AA	-	AA	AA	-	AA	AA	AA	AA	AA	AA	AA	AA	AA	AA	AA	AA	AA	AA	AA	AA	AA	AA	AA	AA	AA	AA	AA	AA	AA
ILFU	AA	AA	AA	BB	BB	BB	BB	BB	BB	BB	AA	BB	BB	BB	BB	BB	BB	BB	BB	BB	BB	BB	BB	BB	BB	BB	BB	BB	BB	BB	BB	BB	BB	BB	BB	BB	BB	BB	BB	BB	BB	BB	BB	BB	BB	BB	BB	BB	BB
ILFW	BB	BB	BB	BB	BB	BB	BB	BB	BB	BB	BB	BB	BB	BB	BB	BB	BB	BB	BB	BB	BB	AA	AA	AA	AA	AA	AA	AA	AA	AA	AA	AA	AA	AA	AA	AA	AA	AA	AA	AA	AA	AA	AA	AA	AA	AA	AA	AA	AA
ILFX	AA	AA	AA	AA	AA	AA	AA	AA	AA	AA	AA	AA	AA	AA	AA	AA	AA	AA	AA	BB	BB	BB	BB	BB	BB	BB	BB	BB	BB	BB	BB	BB	BB	BB	BB	BB	BB	BB	BB	BB	BB	BB	BB	BB	BB	BB	BB	BB	BB
ILFY	BB	BB	BB	AA	AA	AA	AA	AA	AA	AA	AA	AA	AA	AA	AA	AA	AA	AA	AA	AA	AA	AA	AA	AA	AA	AA	AA	AA	-	AA	AA	AA	AA	AA	AA	AA	AA	AA	AA	AA	AA	AA	AA	AA	AA	BB	BB	BB	BB
ILFZ	BB	BB	BB	BB	BB	BB	BB	BB	BB	BB	BB	BB	BB	BB	BB	BB	BB	BB	BB	BB	BB	BB	AA	AA	AA	AA	AA	AA	AA	AA	AA	AA	AA	AA	AA	AA	AA	BB	BB	BB	BB	BB	-	BB	BB	BB	BB	BB	BB
ILGA	BB	BB	-	BB	BB	BB	BB	BB	BB	BB	BB	BB	BB	BB	BB	BB	BB	BB	BB	BB	BB	BB	AA	AA	AA	AA	AA	AA	AA	AA	AA	AA	AA	AA	AA	AA	AA	BB	BB	BB	BB	BB	BB	BB	BB	BB	BB	-	BB
ILGB	AA	AA	AA	AA	AA	AA	AA	AA	AA	AA	BB	BB	BB	BB	BB	BB	AA	AA	AA	AA	AA	AA	AA	AA	AA	AA	AA	AA	AA	AA	AA	AA	AA	AA	AA	AA	AA	BB	BB	BB	BB	BB	BB	BB	BB	BB	BB	BB	BB
ILGC	AA	AA	AA	AA	AA	AA	AA	AA	AA	AA	AA	AA	AA	AA	AA	AA	AA	AA	AA	AA	AA	AA	AA	AA	AA	AA	AA	AA	AA	AA	AA	AA	AA	AA	AA	AA	AA	AA	AA	AA	AA	AA	AA	AA	AA	AA	AA	AA	AA
ILGD	AA	AA	AA	AA	AA	AA	AA	AA	-	AA	BB	-	BB	BB	BB	BB	-	-	AA	AA	-	AA	AA	AA	AA	AA	AA	AA	BB	BB	BB	BB	BB	BB	BB	BB	BB	BB	BB	-	BB	-	BB	BB	BB	BB	BB	-	BB
ILGE	AA	AA	AA	AA	AA	AA	AA	AA	AA	AA	AA	AA	AA	AA	AA	AA	AA	AA	AA	AA	AA	AA	AA	AA	AA	AA	-	AA	AA	AA	AA	AA	AA	AA	AA	AA	AA	AA	AA	AA	AA	AA	-	AA	AA	AA	AA	AA	AA
ILGG	-	AA	-	-	AA	-	-	AA	AA	AA	-	-	AA	AA	-	-	-	-	-	-	-	-	-	AA	AA	-	-	-	-	AA	AA	-	-	-	-	-	BB	-	-	BB	BB	BB	BB	BB	BB	BB	-	AA	-
ILGH	AA	AA	BB	BB	BB	BB	BB	AA	AA	AA	AA	AA	AA	AA	AA	AA	AA	AA	AA	AA	AA	AA	AA	AA	AA	AA	AA	AA	AA	AA	AA	AA	AA	AA	AA	AA	AA	AA	AA	AA	AA	AA	AA	AA	AA	AA	AA	AA	AA
ILGI	BB	BB	BB	BB	BB	BB	BB	BB	BB	BB	BB	BB	BB	BB	BB	BB	BB	BB	BB	BB	BB	BB	BB	BB	BB	BB	BB	BB	BB	BB	BB	BB	AA	AA	AA	AA	AA	AA	AA	AA	AA	AA	AA	AA	AA	AA	AA	AA	AA
ILGK	BB	BB	BB	BB	BB	BB	BB	BB	BB	BB	BB	BB	BB	BB	BB	BB	BB	BB	BB	BB	BB	BB	BB	BB	BB	BB	BB	BB	BB	BB	BB	BB	BB	BB	BB	BB	BB	BB	BB	BB	BB	BB	BB	BB	BB	BB	BB	BB	BB
ILGL	-	BB	-	-	BB	BB	BB	BB	BB	BB	BB	BB	BB	BB	-	BB	BB	BB	BB	BB	-	BB	BB	BB	AA	-	AA	AA	AA	AA	AA	AA	AA	AA	AA	AA	AA	AA	AA	AA	AA	AA	-	AA	AA	AA	AA	-	-
ILGM	BB	BB	BB	BB	BB	BB	BB	BB	BB	BB	BB	BB	BB	BB	BB	BB	BB	BB	BB	BB	BB	BB	BB	BB	BB	BB	BB	BB	BB	BB	BB	AA	AA	-	AA	AA	AA	AA	AA	AA	AA	AA	AA	AA	AA	AA	AA	AA	AA
ILGN	BB	BB	AA	BB	BB	BB	BB	BB	BB	BB	BB	BB	AA	BB	BB	BB	BB	BB	BB	BB	-	AA	AA	AA	AA	AA	AA	AA	AA	AA	BB	BB	BB	BB	BB	BB	BB	BB	BB	BB	BB	BB	-	BB	BB	BB	BB	BB	-
ILGP	AA	AA	AA	AA	AA	AA	AA	AA	AA	AA	AA	AA	AA	AA	AA	AA	BB	BB	BB	BB	BB	BB	BB	BB	BB	BB	BB	BB	BB	BB	AA	BB	BB	BB	BB	BB	BB	BB	BB	BB	BB	BB	BB	BB	BB	BB	BB	BB	BB
ILGQ	AA	AA	AA	AA	AA	AA	AA	AA	AA	AA	AA	AA	AA	AA	AA	AA	AA	AA	AA	AA	AA	AA	AA	-	AA	AA	AA	AA	AA	AA	AA	AA	AA	AA	AA	AA	AA	AA	AA	AA	BB	BB	BB	BB	BB	BB	BB	BB	BB
ILGR	AA	BB	BB	BB	BB	BB	BB	BB	BB	BB	BB	-	BB	BB	BB	BB	BB	BB	BB	BB	BB	BB	BB	BB	BB	BB	AA	-	AA	AA	AA	AA	AA	AA	AA	AA	AA	AA	AA	AA	AA	AA	AA	AA	AA	AA	AA	AA	AA
ILGS	BB	BB	BB	BB	BB	BB	BB	BB	BB	BB	BB	BB	BB	BB	BB	BB	BB	BB	BB	BB	BB	BB	BB	BB	AA	AA	AA	AA	AA	AA	AA	AA	AA	AA	AA	AA	AA	AA	AA	AA	AA	AA	AA	AA	AA	AA	AA	BB	BB
ILGT	BB	BB	BB	BB	BB	BB	BB	BB	BB	BB	BB	BB	BB	BB	BB	BB	BB	BB	BB	BB	BB	BB	BB	BB	BB	BB	BB	BB	BB	BB	BB	BB	BB	BB	BB	BB	BB	BB	BB	BB	BB	BB	BB	BB	BB	BB	BB	BB	BB
ILGU	BB	BB	BB	BB	BB	BB	BB	BB	BB	BB	BB	BB	BB	BB	BB	BB	BB	BB	BB	BB	BB	BB	BB	BB	BB	BB	BB	BB	BB	BB	BB	BB	BB	BB	BB	BB	BB	BB	BB	BB	BB	BB	BB	BB	BB	BB	AA	AA	AA
ILGX	-	-	-	BB	BB	-	-	BB	BB	BB	BB	BB	BB	BB	BB	-	BB	-	BB	BB	-	BB	BB	BB	BB	BB	BB	BB	BB	BB	BB	-	-	BB	BB	-	BB	AA	AA	AA	AA	AA	-	AA	AA	AA	AA	AA	AA
ILGY	-	AA	AA	AA	AA	AA	AA	AA	AA	AA	AA	AA	AA	AA	BB	-	BB	BB	BB	-	-	-	BB	AA	AA	AA	AA	AA	AA	AA	AA	BB	BB	-	BB	BB	BB	BB	BB	-	BB	BB	BB	BB	BB	BB	BB	BB	BB
ILGZ	BB	BB	BB	BB	BB	BB	BB	BB	-	-	BB	BB	-	BB	BB	BB	BB	-	BB	BB	-	BB	BB	BB	BB	BB	BB	BB	-	BB	BB	BB	BB	BB	-	BB	BB	BB	BB	BB	BB	-	-	BB	BB	-	BB	-	BB
ILHA	AA	AA	-	AA	AA	AA	-	AA	-	AA	-	AA	AA	AA	AA	AA	-	AA	AA	AA	AA	AA	AA	AA	AA	AA	AA	AA	-	-	AA	AA	AA	AA	-	AA	AA	AA	-	-	AA	-	-	AA	-	AA	AA	-	-
ILHB	BB	BB	BB	-	BB	BB	BB	BB	-	BB	-	BB	-	BB	BB	BB	BB	-	-	BB	-	BB	BB	BB	BB	BB	BB	BB	BB	BB	-	BB	-	BB	BB	BB	BB	BB	-	BB	BB	-	BB	BB	BB	BB	BB	-	BB
ILHD	BB	BB	BB	BB	BB	BB	BB	BB	BB	BB	BB	BB	BB	BB	BB	BB	BB	BB	BB	BB	BB	BB	BB	BB	BB	BB	BB	BB	BB	BB	BB	BB	BB	BB	BB	BB	BB	BB	BB	BB	BB	BB	BB	BB	BB	BB	BB	BB	BB
ILHE	BB	BB	BB	BB	BB	BB	BB	BB	BB	BB	BB	BB	BB	BB	BB	BB	BB	BB	BB	BB	BB	BB	BB	BB	BB	AA	AA	AA	AA	AA	AA	AA	AA	AA	AA	AA	AA	AA	AA	AA	AA	BB	BB	BB	BB	BB	BB	BB	BB
ILHF	AA	AA	AA	AA	AA	AA	AA	AA	AA	AA	AA	-	-	AA	AA	AA	AA	AA	AA	AA	AA	-	AA	AA	AA	AA	AA	AA	AA	AA	AA	AA	-	AA	AA	AA	AA	AA	AA	AA	BB	BB	-	BB	BB	BB	BB	BB	BB
ILHG	AA	AA	AA	AA	AA	AA	AA	AA	AA	BB	BB	BB	BB	BB	BB	BB	BB	BB	BB	BB	BB	BB	BB	BB	BB	BB	BB	BB	BB	BB	BB	BB	BB	BB	BB	BB	BB	BB	BB	BB	BB	BB	BB	BB	BB	BB	BB	BB	BB
ILHH	AA	AA	AA	AA	AA	BB	BB	BB	BB	BB	BB	BB	BB	BB	AA	AA	AA	AA	AA	AA	AA	AA	AA	AA	AA	AA	BB	BB	BB	BB	BB	BB	BB	BB	BB	BB	BB	BB	BB	BB	BB	BB	BB	BB	BB	BB	BB	BB	BB
ILHI	BB	BB	BB	BB	BB	BB	BB	BB	BB	BB	BB	BB	BB	BB	BB	BB	BB	BB	BB	BB	BB	BB	BB	BB	BB	BB	BB	BB	BB	BB	BB	BB	BB	BB	BB	BB	BB	BB	BB	BB	BB	BB	BB	BB	BB	BB	BB	BB	BB
ILHJ	BB	BB	BB	BB	BB	BB	BB	BB	BB	BB	BB	AA	AA	AA	AA	AA	AA	AA	AA	AA	AA	AA	AA	BB	AA	AA	AA	AA	AA	AA	AA	AA	BB	BB	BB	BB	BB	BB	BB	BB	BB	BB	BB	BB	BB	BB	BB	-	BB
ILHK	AA	AA	AA	AA	AA	AA	AA	BB	BB	BB	BB	BB	BB	BB	BB	BB	BB	BB	BB	BB	BB	BB	BB	BB	BB	BB	BB	BB	BB	AA	AA	AA	AA	AA	AA	AA	AA	AA	AA	AA	AA	AA	AA	AA	AA	AA	BB	BB	BB
ILHL	AA	AA	AA	AA	AA	AA	AA	AA	AA	AA	BB	BB	BB	BB	BB	BB	BB	BB	BB	BB	BB	BB	BB	BB	BB	BB	BB	BB	BB	BB	BB	BB	BB	BB	BB	BB	BB	BB	BB	AA	AA	AA	AA	AA	AA	AA	AA	-	BB
ILHM	-	-	-	AA	AA	-	AA	-	-	AA	-	AA	-	AA	AA	-	-	AA	AA	AA	-	-	AA	-	AA	-	AA	-	AA	AA	-	AA	-	-	-	-	-	AA	AA	AA	-	AA	-	-	AA	-	-	-	AA
ILHN	BB	BB	BB	BB	BB	BB	BB	BB	BB	BB	BB	BB	BB	BB	BB	BB	BB	BB	BB	BB	BB	BB	BB	BB	BB	BB	BB	BB	BB	BB	BB	BB	BB	BB	BB	BB	BB	BB	AA	AA	AA	AA	AA	AA	AA	BB	BB	BB	BB
ILHP	BB	-	-	BB	-	BB	-	BB	BB	BB	BB	BB	-	BB	BB	-	-	AA	-	AA	-	AA	-	-	AA	AA	AA	-	AA	AA	-	-	BB	BB	BB	-	-	BB	BB	BB	-	-	-	BB	BB	BB	BB	-	-
ILHQ	AA	AA	AA	AA	AA	AA	AA	AA	AA	AA	AA	AA	AA	AA	AA	AA	AA	AA	AA	BB	BB	BB	BB	BB	AA	AA	AA	AA	BB	BB	BB	BB	AA	AA	AA	AA	AA	AA	AA	AA	AA	AA	AA	AA	AA	AA	AA	AA	AA
ILHR	AA	AA	AA	AA	AA	AA	AA	AA	AA	AA	AA	AA	AA	AA	AA	AA	AA	AA	AA	AA	AA	AA	AA	AA	AA	AA	AA	AA	AA	AA	AA	AA	AA	AA	AA	AA	AA	AA	AA	AA	AA	AA	AA	AA	AA	AA	AA	AA	AA
ILHS	BB	BB	BB	BB	BB	BB	BB	BB	BB	BB	BB	AA	AA	AA	AA	BB	BB	BB	BB	BB	BB	BB	BB	BB	BB	BB	BB	BB	BB	BB	BB	BB	BB	AA	AA	AA	AA	AA	AA	AA	AA	AA	AA	AA	AA	AA	AA	AA	AA
ILHT	AA	AA	AA	AA	AA	AA	AA	AA	AA	AA	AA	AA	AA	BB	BB	BB	BB	BB	BB	BB	BB	BB	BB	BB	BB	BB	BB	BB	BB	BB	BB	BB	BB	BB	BB	BB	BB	BB	BB	BB	BB	BB	BB	BB	BB	BB	BB	BB	BB
ILHW	AA	AA	AA	AA	AA	AA	AA	AA	AA	AA	AA	AA	AA	AA	AA	AA	BB	BB	BB	BB	BB	BB	BB	BB	BB	BB	BB	BB	AA	AA	AA	AA	AA	AA	AA	AA	AA	AA	AA	-	AA	AA	AA	AA	AA	AA	AA	AA	AA
ILHY	BB	BB	BB	BB	BB	BB	BB	BB	BB	BB	BB	BB	BB	BB	BB	BB	BB	AA	AA	AA	AA	AA	AA	AA	AA	AA	AA	AA	BB	BB	BB	BB	BB	BB	BB	BB	BB	BB	BB	BB	BB	BB	BB	BB	BB	BB	BB	AA	AA
ILHZ	BB	BB	-	BB	BB	AA	AA	AA	AA	AA	AA	AA	AA	AA	AA	AA	-	AA	AA	AA	-	AA	AA	AA	AA	AA	AA	-	AA	AA	AA	-	AA	-	AA	AA	AA	AA	-	AA	-	AA	-	AA	AA	AA	AA	-	AA
ILIA	BB	BB	BB	BB	BB	BB	BB	BB	BB	BB	BB	BB	-	AA	AA	BB	BB	BB	BB	BB	BB	BB	BB	BB	BB	BB	BB	AA	AA	AA	AA	AA	AA	AA	AA	AA	AA	AA	AA	AA	AA	AA	AA	AA	AA	AA	AA	AA	BB
ILIG	AA	AA	AA	AA	AA	AA	AA	AA	AA	AA	AA	AA	AA	AA	AA	AA	AA	AA	AA	AA	AA	AA	AA	AA	AA	AA	AA	AA	AA	AA	AA	AA	AA	AA	AA	AA	AA	AA	AA	AA	AA	AA	AA	AA	AA	AA	AA	AA	AA
ILIH	BB	BB	BB	BB	BB	BB	BB	BB	BB	BB	BB	BB	BB	BB	BB	BB	BB	BB	AA	AA	AA	AA	AA	BB	BB	BB	BB	BB	BB	BB	BB	BB	BB	BB	BB	BB	BB	BB	BB	BB	BB	BB	BB	BB	BB	BB	BB	BB	BB
ILII	BB	BB	BB	BB	BB	BB	BB	BB	BB	BB	BB	BB	BB	BB	BB	BB	BB	BB	BB	BB	BB	BB	BB	BB	BB	BB	BB	BB	BB	BB	BB	BB	BB	BB	AA	AA	AA	AA	AA	AA	AA	AA	AA	AA	AA	AA	AA	AA	AA
ILIJ	BB	BB	BB	BB	BB	BB	BB	BB	BB	BB	BB	BB	BB	BB	BB	BB	BB	BB	BB	-	AA	AA	AA	AA	AA	AA	AA	AA	AA	AA	AA	AA	AA	BB	BB	BB	BB	-	BB	BB	BB	BB	BB	BB	BB	BB	BB	BB	BB
ILIL	BB	BB	BB	BB	BB	BB	BB	BB	BB	BB	BB	BB	BB	BB	BB	BB	BB	BB	BB	BB	BB	BB	BB	BB	AA	AA	AA	AA	AA	AA	AA	AA	AA	AA	AA	AA	AA	AA	AA	AA	AA	AA	AA	AA	AA	AA	AA	AA	AA
ILIM	AA	AA	AA	AA	AA	AA	AA	AA	AA	AA	AA	AA	AA	AA	AA	AA	AA	AA	AA	AA	AA	AA	AA	AA	AA	AA	AA	AA	AA	AA	AA	AA	AA	AA	AA	AA	AA	AA	AA	AA	AA	AA	AA	AA	AA	AA	AA	AA	AA
ILIN	BB	BB	BB	BB	BB	BB	BB	BB	BB	BB	BB	BB	BB	BB	BB	BB	BB	BB	BB	BB	BB	BB	BB	BB	BB	AA	AA	AA	AA	AA	AA	AA	AA	AA	AA	AA	AA	AA	AA	AA	AA	AA	AA	AA	AA	AA	AA	AA	AA
ILIP	-	AA	-	AA	AA	-	AA	AA	AA	AA	AA	AA	AA	AA	AA	AA	AA	AA	AA	AA	-	AA	AA	AA	-	AA	AA	AA	AA	AA	AA	-	AA	AA	AA	AA	AA	AA	AA	AA	AA	AA	AA	AA	AA	AA	AA	-	AA
ILIQ	AA	AA	AA	AA	AA	AA	AA	AA	AA	AA	AA	AA	AA	AA	AA	AA	AA	AA	AA	BB	BB	BB	BB	BB	BB	BB	BB	BB	BB	BB	BB	BB	BB	BB	BB	BB	BB	BB	BB	BB	BB	BB	AA	AA	AA	AA	AA	AA	AA
ILIR	-	AA	AA	AA	AA	AA	AA	AA	AA	AA	AA	AA	AA	AA	AA	AA	AA	AA	AA	AA	AA	AA	AA	AA	AA	AA	AA	AA	AA	AA	AA	AA	AA	AA	AA	AA	AA	AA	AA	AA	AA	AA	BB	AA	AA	AA	AA	AA	AA
ILIS	BB	BB	BB	BB	BB	BB	BB	BB	BB	BB	BB	BB	BB	BB	BB	AA	AA	AA	BB	BB	BB	BB	BB	BB	BB	BB	BB	BB	BB	BB	BB	BB	BB	BB	BB	BB	BB	BB	AA	AA	AA	AA	AA	AA	AA	AA	AA	AA	BB
ILIT	BB	BB	BB	BB	BB	BB	BB	BB	BB	BB	BB	BB	BB	BB	BB	BB	BB	BB	BB	BB	BB	BB	BB	BB	BB	BB	BB	BB	AA	AA	AA	AA	AA	AA	AA	AA	AA	AA	AA	AA	AA	AA	AA	AA	AA	AA	AA	AA	AA
ILIU	BB	BB	BB	BB	BB	BB	BB	BB	BB	BB	BB	BB	BB	BB	AA	AA	AA	AA	AA	AA	AA	AA	AA	AA	AA	AA	AA	AA	AA	AA	AA	AA	AA	AA	AA	AA	AA	AA	AA	AA	AA	AA	AA	AA	AA	AA	AA	AA	AA
ILIW	BB	BB	BB	BB	BB	BB	BB	BB	BB	BB	BB	BB	BB	BB	BB	BB	BB	BB	BB	BB	BB	BB	BB	BB	BB	BB	BB	BB	BB	BB	BB	BB	BB	BB	BB	BB	BB	BB	BB	BB	BB	BB	BB	AA	AA	AA	AA	AA	AA
ILIX	AA	AA	AA	-	AA	AA	AA	AA	AA	AA	AA	AA	AA	AA	AA	-	AA	AA	AA	-	-	AA	AA	AA	AA	AA	AA	AA	AA	BB	BB	BB	BB	BB	BB	BB	BB	BB	BB	AA	AA	-	AA	-	AA	AA	AA	AA	AA
ILIY	AA	AA	AA	AA	AA	AA	AA	BB	BB	BB	BB	BB	BB	BB	BB	BB	BB	BB	BB	BB	-	BB	BB	BB	BB	BB	BB	BB	BB	BB	BB	BB	BB	BB	BB	BB	BB	BB	BB	AA	AA	AA	AA	AA	AA	AA	AA	AA	AA
ILIZ	BB	BB	BB	BB	BB	AA	AA	AA	AA	AA	AA	AA	AA	AA	AA	AA	AA	AA	AA	AA	-	AA	AA	AA	AA	AA	AA	AA	BB	BB	BB	BB	AA	AA	AA	AA	AA	AA	AA	AA	AA	AA	AA	AA	AA	AA	AA	AA	AA
ILJA	AA	AA	-	AA	-	AA	-	-	AA	-	-	AA	-	AA	AA	AA	AA	AA	AA	-	AA	AA	-	-	BB	BB	BB	BB	-	BB	-	-	BB	-	AA	-	-	-	AA	AA	AA	AA	-	-	-	-	-	-	-
ILJB	BB	-	-	-	BB	BB	BB	BB	-	BB	-	BB	BB	-	BB	-	-	BB	-	BB	-	BB	BB	BB	BB	BB	-	-	BB	BB	-	BB	BB	BB	BB	BB	BB	BB	BB	BB	BB	BB	BB	-	-	-	-	BB	BB
ILJC	BB	BB	BB	BB	BB	BB	AA	AA	AA	AA	AA	AA	AA	AA	AA	AA	AA	AA	AA	AA	AA	AA	AA	AA	AA	AA	AA	AA	AA	AA	AA	BB	BB	BB	BB	BB	BB	BB	BB	BB	BB	BB	BB	BB	BB	BB	BB	AA	AA
ILJD	BB	BB	BB	BB	BB	BB	BB	BB	BB	BB	BB	BB	BB	BB	BB	BB	BB	BB	BB	AA	AA	AA	AA	AA	AA	AA	AA	AA	AA	AA	AA	AA	AA	AA	AA	AA	AA	AA	AA	AA	AA	AA	AA	AA	AA	AA	AA	AA	AA
ILJE	BB	BB	BB	BB	BB	BB	BB	BB	BB	BB	BB	BB	BB	BB	BB	BB	BB	BB	BB	BB	BB	BB	BB	BB	BB	BB	BB	BB	BB	BB	BB	BB	BB	BB	BB	BB	BB	BB	BB	BB	BB	BB	BB	BB	BB	BB	BB	BB	BB
ILJF	-	AA	AA	AA	AA	AA	AA	AA	AA	AA	AA	AA	AA	AA	AA	AA	AA	AA	AA	BB	BB	BB	BB	BB	BB	BB	BB	BB	BB	BB	BB	BB	BB	BB	BB	BB	BB	BB	BB	BB	BB	BB	BB	BB	BB	BB	BB	BB	BB
ILJG	BB	BB	BB	BB	BB	BB	BB	BB	BB	BB	BB	BB	BB	BB	AA	AA	AA	AA	AA	AA	AA	AA	AA	AA	AA	AA	AA	AA	AA	AA	AA	AA	AA	BB	BB	BB	BB	BB	BB	BB	BB	BB	BB	BB	BB	BB	BB	-	BB
ILJH	BB	BB	BB	BB	BB	BB	-	BB	BB	BB	BB	BB	BB	BB	BB	BB	BB	AA	AA	AA	AA	AA	BB	BB	BB	BB	BB	BB	BB	AA	AA	AA	AA	AA	AA	AA	AA	AA	-	AA	AA	AA	-	AA	AA	AA	AA	AA	AA
ILJI	BB	BB	BB	BB	BB	BB	BB	BB	BB	BB	BB	BB	BB	BB	BB	BB	BB	BB	BB	BB	BB	-	BB	BB	BB	BB	BB	BB	BB	BB	BB	BB	BB	BB	BB	BB	BB	BB	-	BB	BB	-	BB	BB	BB	BB	BB	BB	BB
ILJJ	AA	AA	AA	AA	AA	AA	AA	AA	AA	AA	AA	AA	AA	AA	AA	AA	AA	AA	AA	AA	AA	AA	AA	AA	AA	AA	AA	AA	AA	AA	AA	AA	AA	AA	AA	AA	BB	BB	BB	BB	BB	BB	BB	BB	BB	BB	BB	BB	BB
ILJK	AA	-	AA	AA	AA	AA	AA	BB	BB	BB	BB	BB	BB	BB	BB	BB	AA	AA	AA	AA	AA	AA	AA	AA	AA	AA	AA	AA	AA	AA	AA	AA	AA	AA	AA	AA	AA	AA	AA	AA	AA	BB	BB	BB	AA	BB	BB	BB	BB
ILJL	AA	AA	AA	AA	AA	AA	AA	BB	BB	BB	BB	BB	BB	BB	BB	BB	AA	AA	AA	AA	AA	AA	AA	AA	AA	AA	AA	AA	AA	AA	AA	AA	AA	AA	AA	AA	AA	AA	AA	AA	AA	BB	BB	BB	BB	BB	BB	BB	BB
ILJM	BB	BB	BB	BB	BB	BB	BB	BB	BB	BB	AA	AA	AA	AA	AA	AA	AA	AA	AA	AA	AA	AA	AA	AA	AA	AA	AA	AA	AA	AA	AA	AA	AA	AA	AA	AA	AA	AA	AA	AA	AA	AA	AA	AA	AA	AA	AA	AA	AA
ILJN	AA	AA	AA	AA	AA	AA	AA	AA	BB	BB	BB	BB	BB	BB	BB	BB	BB	BB	BB	BB	BB	BB	BB	-	BB	BB	BB	BB	BB	BB	BB	BB	BB	BB	BB	BB	BB	BB	BB	BB	-	BB	BB	BB	AA	AA	AA	-	AA
ILJP	AA	AA	AA	AA	-	AA	AA	BB	BB	BB	BB	BB	BB	-	AA	AA	-	-	-	AA	AA	AA	AA	AA	AA	AA	AA	AA	AA	-	AA	AA	AA	AA	AA	AA	AA	AA	AA	-	AA	AA	AA	AA	-	AA	AA	-	AA
ILJQ	BB	BB	BB	BB	BB	BB	-	BB	BB	-	-	BB	-	BB	BB	BB	-	-	BB	-	BB	BB	BB	BB	BB	BB	BB	BB	BB	-	BB	BB	BB	BB	BB	BB	BB	-	BB	BB	BB	-	BB	-	BB	BB	BB	BB	BB
ILJR	BB	BB	BB	BB	BB	BB	BB	BB	BB	BB	BB	BB	BB	BB	BB	BB	BB	BB	BB	-	BB	AA	AA	AA	AA	AA	AA	AA	AA	AA	AA	AA	AA	AA	AA	AA	BB	BB	BB	BB	BB	BB	BB	BB	BB	AA	AA	AA	AA
ILJT	BB	BB	BB	BB	BB	BB	BB	BB	BB	BB	BB	BB	BB	BB	BB	BB	BB	BB	BB	BB	BB	BB	BB	BB	-	BB	BB	BB	BB	BB	BB	BB	BB	BB	BB	BB	BB	BB	BB	BB	-	AA	AA	AA	AA	AA	AA	AA	AA
ILJU	BB	BB	BB	BB	BB	BB	BB	BB	AA	AA	AA	AA	AA	AA	AA	AA	AA	AA	AA	AA	AA	AA	AA	AA	AA	AA	AA	AA	AA	AA	AA	AA	AA	AA	AA	AA	AA	AA	AA	AA	AA	AA	AA	AA	AA	AA	AA	AA	AA
ILJW	-	AA	AA	AA	-	AA	AA	-	-	AA	AA	AA	-	AA	AA	AA	AA	AA	AA	AA	-	BB	BB	-	BB	-	BB	BB	BB	BB	BB	BB	BB	BB	-	BB	BB	BB	BB	BB	BB	-	BB	-	BB	BB	BB	-	BB
ILJX	AA	AA	AA	AA	AA	AA	AA	AA	AA	AA	AA	AA	AA	AA	AA	AA	AA	AA	AA	AA	AA	AA	AA	AA	AA	AA	AA	AA	AA	AA	AA	AA	AA	AA	AA	AA	AA	AA	AA	AA	AA	AA	AA	AA	AA	AA	AA	-	AA
ILJZ	AA	AA	AA	AA	AA	AA	AA	AA	AA	AA	AA	AA	AA	AA	AA	AA	AA	AA	AA	AA	AA	AA	BB	BB	BB	BB	BB	AA	AA	AA	AA	AA	AA	AA	AA	AA	AA	AA	AA	AA	AA	AA	AA	AA	AA	AA	AA	AA	AA
ILKA	AA	AA	AA	AA	AA	AA	AA	AA	AA	BB	BB	BB	BB	BB	BB	BB	BB	BB	BB	AA	AA	AA	AA	AA	-	AA	AA	AA	AA	AA	AA	AA	AA	AA	AA	AA	AA	AA	AA	AA	-	AA	AA	AA	AA	AA	AA	AA	AA
ILKB	-	-	BB	BB	BB	BB	BB	-	BB	-	BB	BB	-	BB	BB	BB	BB	-	BB	BB	AA	AA	AA	-	AA	-	AA	-	AA	AA	-	-	AA	-	AA	-	AA	AA	AA	-	AA	-	AA	-	BB	BB	-	-	BB
ILKC	BB	BB	BB	BB	BB	BB	BB	BB	BB	BB	BB	BB	BB	BB	BB	BB	AA	AA	AA	AA	AA	AA	AA	AA	AA	AA	BB	BB	BB	BB	BB	BB	BB	BB	BB	BB	BB	BB	BB	BB	BB	BB	BB	BB	BB	BB	BB	BB	BB
ILKD	AA	AA	BB	BB	BB	BB	BB	BB	BB	BB	BB	BB	BB	BB	BB	BB	BB	BB	BB	BB	BB	BB	BB	BB	BB	BB	BB	BB	BB	BB	BB	BB	BB	BB	BB	BB	BB	BB	BB	BB	BB	BB	BB	BB	BB	BB	BB	BB	BB
ILKE	BB	BB	BB	BB	BB	BB	BB	BB	BB	BB	BB	BB	BB	BB	BB	BB	BB	BB	BB	BB	BB	BB	BB	BB	BB	BB	BB	BB	BB	BB	BB	BB	BB	BB	BB	BB	BB	BB	BB	BB	BB	BB	BB	BB	BB	BB	BB	BB	BB
ILKF	AA	AA	AA	AA	AA	AA	AA	AA	AA	AA	AA	AA	AA	AA	AA	AA	AA	AA	AA	AA	AA	AA	AA	AA	AA	AA	AA	AA	AA	AA	AA	AA	AA	AA	AA	AA	AA	AA	BB	BB	BB	BB	BB	BB	BB	BB	BB	BB	BB
ILKG	BB	BB	BB	BB	BB	BB	BB	BB	BB	BB	BB	BB	BB	BB	BB	BB	BB	-	BB	BB	BB	BB	BB	BB	BB	BB	BB	BB	BB	BB	-	BB	BB	BB	BB	BB	BB	BB	AA	AA	AA	AA	-	AA	AA	AA	BB	BB	BB
ILKH	BB	BB	BB	BB	BB	BB	BB	BB	AA	AA	AA	AA	AA	AA	AA	AA	AA	AA	AA	AA	AA	AA	AA	BB	BB	BB	BB	BB	BB	BB	BB	BB	BB	BB	BB	BB	BB	BB	BB	AA	AA	AA	AA	AA	AA	AA	AA	AA	AA
ILKI	AA	BB	BB	BB	BB	BB	BB	BB	BB	BB	BB	AA	-	BB	BB	BB	-	-	BB	BB	-	BB	BB	BB	BB	BB	BB	BB	BB	BB	BB	BB	BB	BB	AA	AA	AA	AA	AA	AA	AA	AA	BB	AA	AA	AA	AA	AA	AA
ILKJ	BB	BB	BB	BB	BB	BB	BB	BB	BB	BB	BB	BB	BB	BB	BB	BB	BB	BB	BB	BB	BB	BB	BB	BB	BB	BB	BB	BB	BB	BB	BB	BB	BB	BB	BB	AA	AA	AA	AA	AA	AA	AA	AA	AA	AA	AA	AA	AA	AA
ILKK	BB	BB	-	BB	BB	BB	BB	BB	-	-	BB	-	BB	BB	AA	AA	AA	AA	AA	AA	-	AA	AA	AA	AA	AA	AA	AA	AA	AA	AA	BB	BB	BB	BB	BB	BB	BB	BB	BB	BB	BB	BB	BB	-	BB	BB	-	BB
ILKL	-	AA	AA	AA	AA	AA	AA	AA	AA	AA	AA	AA	AA	AA	AA	AA	AA	BB	BB	BB	BB	BB	BB	BB	BB	BB	BB	BB	BB	BB	BB	BB	BB	BB	BB	BB	BB	BB	BB	BB	AA	AA	AA	AA	AA	AA	AA	AA	AA
ILKM	BB	BB	BB	BB	BB	BB	BB	BB	BB	BB	BB	BB	BB	BB	BB	AA	AA	AA	AA	AA	AA	AA	AA	AA	AA	AA	AA	AA	AA	AA	AA	AA	AA	AA	AA	AA	AA	AA	AA	BB	BB	BB	BB	BB	BB	BB	BB	BB	BB
ILKN	AA	AA	AA	AA	AA	AA	AA	AA	AA	AA	AA	AA	AA	AA	AA	AA	AA	AA	AA	AA	AA	AA	AA	AA	AA	AA	AA	AA	AA	AA	AA	AA	AA	-	AA	AA	AA	AA	-	AA	AA	AA	AA	AA	AA	AA	AA	AA	AA
ILKP	-	BB	BB	-	-	-	-	AA	AA	AA	AA	AA	-	AA	AA	AA	AA	BB	BB	-	-	-	BB	-	BB	-	BB	-	BB	BB	-	-	AA	AA	AA	-	-	AA	AA	AA	-	AA	-	AA	-	AA	AA	-	-
ILKQ	BB	BB	BB	BB	AA	AA	AA	AA	AA	AA	AA	BB	BB	BB	BB	BB	BB	BB	BB	BB	BB	BB	BB	BB	BB	BB	BB	BB	AA	AA	AA	AA	AA	AA	AA	AA	AA	AA	AA	AA	AA	AA	AA	AA	AA	AA	AA	AA	AA
ILKR	AA	AA	AA	AA	AA	AA	AA	AA	AA	AA	AA	AA	AA	AA	AA	AA	AA	AA	AA	AA	AA	AA	AA	AA	AA	AA	AA	AA	AA	AA	AA	AA	AA	AA	AA	AA	AA	AA	AA	AA	AA	AA	AA	AA	AA	AA	AA	AA	AA
ILKS	AA	AA	AA	AA	AA	AA	AA	AA	AA	AA	AA	AA	AA	AA	AA	AA	AA	AA	AA	AA	AA	AA	AA	AA	AA	AA	AA	AA	AA	AA	AA	AA	AA	AA	AA	AA	AA	AA	AA	AA	AA	AA	AA	AA	AA	AA	AA	AA	AA
ILKT	AA	BB	BB	BB	BB	BB	BB	BB	BB	BB	BB	BB	BB	BB	BB	BB	BB	BB	BB	BB	BB	BB	BB	BB	BB	BB	BB	BB	BB	AA	AA	AA	AA	AA	AA	AA	AA	AA	AA	AA	AA	AA	AA	AA	AA	AA	BB	BB	BB
ILKW	BB	-	BB	BB	BB	BB	BB	BB	AA	AA	AA	AA	AA	AA	AA	AA	-	AA	AA	AA	AA	AA	AA	AA	-	AA	AA	AA	AA	AA	AA	AA	AA	AA	AA	AA	AA	AA	AA	-	AA	-	-	AA	AA	AA	AA	AA	AA
ILKX	AA	AA	AA	AA	AA	AA	AA	AA	AA	AA	AA	AA	AA	AA	AA	AA	AA	AA	AA	AA	AA	AA	AA	AA	AA	AA	AA	AA	AA	AA	AA	AA	AA	AA	AA	AA	AA	AA	AA	AA	AA	AA	AA	AA	AA	AA	AA	AA	AA
ILKY	AA	AA	AA	AA	AA	AA	AA	AA	AA	AA	AA	AA	AA	AA	AA	AA	AA	AA	AA	AA	AA	AA	AA	AA	AA	AA	AA	-	-	AA	-	-	AA	AA	-	AA	AA	-	AA	AA	AA	AA	AA	-	AA	-	AA	-	AA
ILLA	AA	AA	AA	AA	-	-	AA	AA	AA	AA	-	AA	-	AA	AA	AA	AA	AA	AA	AA	AA	AA	AA	-	AA	AA	AA	BB	BB	BB	BB	AA	AA	AA	-	AA	AA	AA	AA	AA	AA	AA	AA	-	AA	AA	BB	BB	BB
ILLB	AA	AA	AA	AA	BB	BB	BB	AA	AA	-	AA	BB	BB	BB	BB	BB	BB	BB	BB	BB	BB	BB	BB	-	BB	BB	BB	BB	BB	BB	BB	BB	BB	BB	BB	BB	BB	BB	BB	BB	BB	AA	AA	AA	AA	AA	AA	AA	-
ILLC	BB	BB	BB	BB	BB	BB	BB	BB	BB	BB	BB	BB	BB	BB	BB	BB	BB	BB	BB	BB	BB	BB	BB	BB	BB	BB	AA	AA	AA	AA	AA	AA	AA	AA	AA	AA	AA	AA	AA	AA	AA	AA	AA	BB	BB	BB	BB	BB	BB
ILLD	BB	BB	BB	BB	BB	BB	BB	BB	BB	BB	BB	BB	BB	BB	BB	BB	BB	BB	BB	BB	BB	BB	BB	BB	BB	BB	AA	AA	AA	AA	AA	AA	AA	AA	AA	AA	AA	AA	AA	AA	AA	AA	AA	BB	BB	BB	BB	BB	BB
ILLE	BB	BB	BB	BB	BB	BB	BB	BB	BB	BB	BB	BB	BB	BB	BB	BB	BB	BB	BB	BB	BB	BB	BB	BB	BB	BB	BB	BB	BB	BB	BB	BB	BB	BB	BB	BB	BB	BB	BB	BB	BB	BB	BB	BB	BB	BB	BB	BB	BB
ILLF	AA	AA	AA	AA	AA	AA	AA	AA	AA	AA	AA	AA	AA	AA	AA	AA	AA	AA	AA	AA	AA	AA	AA	AA	AA	AA	AA	AA	AA	AA	AA	AA	AA	AA	AA	AA	AA	AA	AA	AA	AA	AA	AA	AA	AA	AA	AA	AA	AA
ILLG	-	AA	AA	AA	AA	AA	AA	AA	AA	AA	AA	AA	AA	AA	AA	AA	AA	AA	AA	AA	AA	AA	AA	AA	AA	AA	AA	AA	AA	BB	BB	BB	BB	BB	BB	BB	BB	-	BB	BB	BB	BB	BB	BB	BB	BB	BB	BB	BB
ILLH	AA	AA	AA	-	AA	AA	AA	AA	AA	AA	-	AA	AA	AA	AA	AA	AA	AA	AA	AA	AA	AA	AA	AA	AA	AA	AA	BB	BB	BB	BB	BB	BB	BB	BB	AA	AA	BB	BB	BB	BB	BB	BB	BB	BB	BB	BB	BB	BB
ILLI	AA	AA	AA	AA	AA	AA	AA	AA	AA	AA	AA	AA	AA	AA	AA	AA	AA	AA	AA	AA	AA	AA	AA	AA	AA	AA	AA	BB	BB	BB	BB	BB	BB	BB	BB	AA	AA	BB	BB	BB	BB	BB	BB	BB	BB	BB	BB	BB	BB
ILLJ	BB	AA	AA	AA	AA	AA	AA	AA	AA	AA	AA	AA	AA	AA	AA	AA	AA	AA	AA	AA	AA	AA	AA	AA	AA	AA	AA	AA	AA	AA	AA	AA	AA	AA	AA	AA	AA	AA	AA	AA	AA	AA	AA	AA	AA	AA	AA	AA	AA
ILLK	AA	AA	AA	AA	AA	AA	AA	BB	BB	BB	BB	BB	BB	BB	BB	BB	BB	BB	BB	BB	BB	BB	BB	BB	BB	AA	AA	AA	AA	AA	BB	BB	BB	BB	BB	BB	BB	BB	BB	BB	BB	BB	BB	BB	BB	BB	BB	BB	BB
ILLL	BB	BB	BB	BB	BB	BB	BB	BB	BB	BB	BB	BB	BB	BB	BB	BB	BB	BB	BB	BB	BB	BB	BB	BB	BB	BB	BB	BB	BB	BB	BB	BB	BB	BB	BB	BB	AA	AA	AA	AA	AA	AA	AA	AA	AA	AA	AA	AA	AA
ILLM	-	AA	AA	-	-	-	AA	-	AA	AA	AA	AA	-	AA	AA	AA	-	-	-	AA	-	AA	AA	AA	AA	BB	-	BB	BB	-	BB	-	BB	BB	BB	-	BB	BB	BB	BB	BB	BB	-	BB	-	AA	AA	AA	-
ILLN	-	BB	BB	BB	BB	-	AA	AA	AA	AA	AA	AA	AA	-	AA	AA	AA	AA	AA	AA	AA	AA	AA	-	AA	AA	AA	AA	AA	AA	AA	AA	AA	-	AA	AA	AA	AA	AA	AA	AA	AA	AA	-	AA	AA	-	AA	-
ILLP	AA	AA	AA	AA	AA	AA	AA	AA	AA	AA	AA	AA	AA	AA	AA	AA	AA	AA	AA	AA	AA	AA	AA	AA	AA	AA	AA	AA	AA	AA	AA	AA	AA	AA	AA	AA	AA	AA	AA	AA	AA	AA	AA	AA	AA	AA	AA	AA	AA
ILLQ	AA	AA	AA	AA	AA	AA	AA	AA	AA	AA	AA	AA	BB	BB	BB	BB	BB	BB	BB	BB	BB	BB	BB	BB	BB	BB	BB	BB	BB	BB	BB	BB	BB	BB	BB	AA	AA	AA	AA	AA	AA	AA	AA	AA	AA	AA	AA	AA	AA
ILLR	BB	BB	BB	BB	BB	BB	BB	BB	BB	BB	BB	BB	BB	BB	BB	BB	BB	BB	BB	BB	BB	BB	BB	AA	AA	AA	AA	AA	AA	AA	AA	AA	AA	AA	AA	AA	AA	AA	AA	AA	AA	AA	AA	AA	AA	AA	AA	AA	AA
ILLS	AA	AA	AA	AA	AA	AA	BB	BB	BB	BB	BB	BB	BB	BB	BB	BB	BB	AA	BB	BB	BB	BB	BB	BB	BB	BB	BB	BB	BB	BB	BB	BB	BB	BB	BB	BB	BB	BB	BB	BB	BB	BB	BB	BB	BB	AA	AA	AA	AA
ILLT	BB	BB	BB	BB	BB	BB	BB	BB	AA	AA	AA	AA	AA	AA	BB	BB	BB	AA	AA	AA	AA	AA	AA	AA	AA	BB	BB	BB	BB	BB	BB	BB	BB	BB	AA	AA	AA	AA	AA	AA	AA	AA	AA	AA	AA	AA	AA	AA	BB
ILLW	AA	AA	AA	AA	AA	AA	BB	BB	BB	BB	BB	BB	BB	BB	BB	BB	BB	AA	BB	BB	BB	BB	BB	BB	BB	BB	BB	BB	BB	BB	BB	BB	BB	BB	BB	BB	BB	BB	BB	BB	BB	BB	BB	BB	BB	AA	AA	AA	AA
ILLX	AA	BB	BB	BB	AA	AA	AA	AA	AA	AA	AA	AA	AA	AA	AA	AA	AA	AA	AA	AA	AA	AA	AA	AA	AA	AA	AA	AA	AA	AA	AA	AA	AA	AA	AA	AA	AA	AA	AA	AA	AA	AA	AA	AA	AA	AA	AA	AA	AA
ILLY	BB	BB	BB	BB	BB	BB	BB	BB	-	BB	-	BB	BB	BB	-	BB	-	BB	BB	-	-	BB	BB	BB	BB	-	BB	BB	-	BB	BB	BB	BB	-	BB	-	BB	BB	BB	BB	BB	BB	BB	BB	BB	BB	BB	BB	BB
ILLZ	AA	AA	AA	AA	AA	AA	BB	BB	BB	-	BB	BB	BB	AA	AA	AA	AA	AA	AA	AA	AA	AA	AA	AA	AA	BB	BB	BB	BB	BB	BB	BB	BB	BB	BB	BB	BB	BB	BB	BB	BB	BB	BB	BB	BB	BB	BB	-	BB
[truncated: 2,935 more columns]

## Sheet: Figure5cd-MarkerPhysicalLoc
tig00000450|arrow_5633290_11_76.92355331	LG11	5633216
tig00000450|arrow_13922512_11_212.3107898	LG11	13922288
tig00000000|arrow_12969357_3_122.4348381	LG03	8775873
tig00000067|arrow_4733880_4_93.64376368	LG04	7292192
tig00000547|arrow_1381876_10_56.02720211	LG10	4903900
tig00000450|arrow_14064503_11_217.4929571	LG11	14064279
tig00001479|arrow_4983560_8_156.5878285	LG08	11623392
tig00000174|arrow_4995541_2_215.5702079	LG02	16074659
tig00001418|arrow_1638321_1_122.7787481	LG01	8685930
tig00000001|arrow_21120989_7_119.0557295	LG07	7580563
tig00000001|arrow_19435070_7_102.7003136	LG07	5894674
tig00000207|arrow_2506252_16_196.2666078	LG16	14391217
tig00003279|arrow_1908178_3_309.4565689	LG03	21840553
tig00000009|arrow_4385385_4_253.940331	LG04	19697091
tig00000041|arrow_4968271_19_73.21753546	LG19	4968220
tig00000242|arrow_3343680_1_211.9222374	LG01	13677870
tig00000001|arrow_5446973_9_184.3269751	LG09	12633925
tig00000174|arrow_338272_2_135.9262607	LG02	11417446
tig00000000|arrow_16525573_3_69.41128318	LG03	5219720
tig00000001|arrow_20252460_7_112.421323	LG07	6712048
tig00000547|arrow_4731041_10_132.4954098	LG10	8253051
tig00000041|arrow_10949938_13_160.0260229	LG13	14707076
tig00000003|arrow_11804112_18_36.39797157	LG18	4067103
tig00000176|arrow_5534350_2_380.7695696	LG02	25960511
tig00000003|arrow_3503556_18_174.2623154	LG18	12367593
tig00000450|arrow_5567173_11_74.38425066	LG11	5567104
tig00000009|arrow_5509389_4_229.9190419	LG04	18573097
tig00000003|arrow_23563115_14_195.7233983	LG14	13131058
tig00000003|arrow_4137062_18_150.2591738	LG18	11734093
tig00000497|arrow_2091750_19_131.8001892	LG19	8919413
tig00001247|arrow_194591_10_1.595367638	LG10	194589
tig00000009|arrow_8299508_4_207.016201	LG04	15782995
tig00000003|arrow_5975793_18_119.2342339	LG18	9895367
tig00000003|arrow_8533382_18_85.76289056	LG18	7337797
tig00000000|arrow_17519335_3_47.24398753	LG03	4225968
tig00000374|arrow_4380381_5_301.6393989	LG05	20289551
tig00001479|arrow_6446359_8_173.2910625	LG08	13086170
tig00000336|arrow_1983812_9_16.20394362	LG09	1983799
tig00000000|arrow_3594450_10_207.268774	LG10	13114344
tig00000497|arrow_5405368_19_173.4971175	LG19	12233040
tig00000000|arrow_566958_10_253.6214777	LG10	16141807
tig00000403|arrow_4564025_14_2.275238454	LG14	253385
tig00000003|arrow_6507847_18_110.4809493	LG18	9363317
tig00000001|arrow_24641162_7_181.7873459	LG07	11100687
tig00002629|arrow_4648511_12_50.98647276	LG12	4648454
tig00000041|arrow_24760476_13_5.248426466	LG13	896588
tig00001418|arrow_2514247_1_102.1931096	LG01	7810017
tig00000176|arrow_2825545_2_417.592113	LG02	28669286
tig00000450|arrow_15686878_11_239.0852547	LG11	15686689
tig00000003|arrow_4033309_18_154.695243	LG18	11837847
tig00000001|arrow_14841581_17_205.6111471	LG17	15914104
tig00002008|arrow_7003594_8_289.7130708	LG08	23532044
tig00000610|arrow_13046465_15_201.4770499	LG15	13809742
tig00000067|arrow_5232111_4_84.37941084	LG04	6793976
tig00000000|arrow_13428255_3_115.4392806	LG03	8316985
tig00000041|arrow_9972293_13_173.6730521	LG13	15684743
tig00001479|arrow_8698945_8_201.2976533	LG08	15338764
tig00000009|arrow_24767513_5_36.49318192	LG05	3178356
tig00001418|arrow_9132764_1_8.638065771	LG01	1191548
tig00000265|arrow_334659_13_226.2841942	LG13	19183952
tig00000001|arrow_8994081_9_132.9905473	LG09	9086845
tig00000547|arrow_2119552_10_71.36419305	LG10	5641587
tig00000041|arrow_18437519_13_76.10745543	LG13	7219535
tig00000009|arrow_1317288_4_300.548353	LG04	22765148
tig00000099|arrow_8695389_2_114.8991027	LG02	8695277
tig00000009|arrow_9712120_4_180.9979127	LG04	14370404
tig00000316|arrow_3804221_17_135.4997956	LG17	10915489
tig00000147|arrow_14373901_6_73.16843835	LG06	7800472
tig00000001|arrow_23433141_7_154.0140883	LG07	9892665
tig00000242|arrow_2445781_1_192.914645	LG01	12779977
tig00000001|arrow_4856356_9_190.4673155	LG09	13224532
tig00000003|arrow_725439_18_205.9761869	LG18	15145658
tig00001418|arrow_3129134_1_89.0760324	LG01	7195134
tig00000001|arrow_24049988_7_166.2881294	LG07	10509508
tig00000176|arrow_5571580_2_379.1868471	LG02	25923281
tig00000041|arrow_12862059_13_139.8719173	LG13	12795020
tig00000000|arrow_3084498_10_224.3952496	LG10	13624286
tig00001418|arrow_666693_1_134.2447885	LG01	9657550
tig00000174|arrow_12050243_2_309.7966033	LG02	23129338
tig00001479|arrow_2573121_8_124.0174009	LG08	9212970
tig00000009|arrow_25607944_5_22.79676943	LG05	2337936
tig00000001|arrow_21928319_7_128.5719326	LG07	8387882
tig00000147|arrow_11826853_6_123.6201411	LG06	10347472
tig00001479|arrow_7549753_8_191.0241345	LG08	14189554
tig00000547|arrow_5734828_10_151.4500829	LG10	9256834
tig00000610|arrow_666073_15_13.09230107	LG15	1429456
tig00000041|arrow_21338562_13_43.74255387	LG13	4318484
tig00000174|arrow_10388330_2_290.4349816	LG02	21467445
tig00000000|arrow_5930282_3_223.8989215	LG03	15814886
tig00000099|arrow_8667116_2_113.8357887	LG02	8667003
tig00000610|arrow_195671_15_10.31479221	LG15	959055
tig00000450|arrow_1615361_11_17.65590126	LG11	1615325
tig00000003|arrow_19911380_14_133.3116668	LG14	9479382
tig00000374|arrow_974820_5_260.7674306	LG05	16884033
tig00000207|arrow_9116356_16_108.2921544	LG16	7781162
tig00000001|arrow_8481899_9_143.4887705	LG09	9599022
tig00000176|arrow_6946356_2_343.4630396	LG02	24548478
tig00000001|arrow_6951093_9_152.3079739	LG09	11129815
tig00003085|arrow_1200429_4_11.36759144	LG04	1200416
tig00000009|arrow_2231601_4_285.4309025	LG04	21850846
tig00000547|arrow_1676178_10_63.42654869	LG10	5198218
tig00000316|arrow_8410393_17_71.25532109	LG17	6309313
tig00000003|arrow_7574840_18_101.0490698	LG18	8296332
tig00000316|arrow_7815980_17_83.54673197	LG17	6903734
tig00000003|arrow_15724015_14_73.22769468	LG14	5292052
tig00000497|arrow_7907303_19_204.2720878	LG19	14734945
tig00002629|arrow_2345432_12_15.28200688	LG12	2345411
tig00001418|arrow_7901962_1_31.51343199	LG01	2422334
tig00000000|arrow_3963951_10_203.1623666	LG10	12744843
tig00001418|arrow_1744657_1_116.6712995	LG01	8579597
tig00001102|arrow_4030450_12_194.2613006	LG12	12545245
tig00000003|arrow_13388907_18_19.06220749	LG18	2482316
tig00001418|arrow_2993713_1_94.34246964	LG01	7330555
tig00000009|arrow_21077367_5_83.00289919	LG05	6868464
tig00000001|arrow_6016194_9_171.6459043	LG09	12064710
tig00000041|arrow_22551261_13_24.24992775	LG13	3105796
tig00000242|arrow_16194577_1_401.434763	LG01	26528705
tig00002124|arrow_6199513_8_75.78475069	LG08	6199433
tig00000316|arrow_6014313_17_120.9045095	LG17	8705413
tig00000403|arrow_2222625_14_21.86187882	LG14	2594758
tig00000001|arrow_10462769_9_107.8778789	LG09	7618164
tig00000242|arrow_3005565_1_203.6335954	LG01	13339752
tig00002124|arrow_5144407_8_55.8854908	LG08	5144342
tig00001479|arrow_2772003_8_129.6372382	LG08	9411851
tig00000242|arrow_1382719_1_174.6695234	LG01	11716930
tig00000067|arrow_1610878_4_138.5366805	LG04	10415146
tig00000003|arrow_8565314_18_84.34340145	LG18	7305865
tig00000009|arrow_21249178_5_79.97648333	LG05	6696655
tig00000009|arrow_2198037_4_286.7865756	LG04	21884410
tig00000450|arrow_14852295_11_223.0009893	LG11	14852060
tig00000207|arrow_11685092_16_65.46961926	LG16	5212454
tig00000147|arrow_12046240_6_117.7063083	LG06	10128104
tig00000067|arrow_9480076_4_28.5213291	LG04	2546050
tig00000174|arrow_11302597_2_297.7198734	LG02	22381703
tig00000176|arrow_6458643_2_357.9309096	LG02	25036183
tig00000001|arrow_6536851_9_162.5691892	LG09	11544056
tig00000450|arrow_379141_11_0	LG11	379134
tig00001102|arrow_727659_12_121.735044	LG12	9242489
tig00001247|arrow_739795_10_12.77401092	LG10	739795
tig00000336|arrow_2650279_9_28.068373	LG09	2650286
tig00000610|arrow_10108753_15_145.6752997	LG15	10872051
tig00000610|arrow_12444581_15_189.2500587	LG15	13207860
tig00000610|arrow_10423196_15_149.4260561	LG15	11186492
tig00000242|arrow_5051443_1_239.6428592	LG01	15385620
tig00000174|arrow_9704927_2_269.7992603	LG02	20784038
tig00000610|arrow_9365376_15_130.3509002	LG15	10128680
tig00001479|arrow_1029752_8_90.60301839	LG08	7669597
tig00000610|arrow_8315113_15_113.2090119	LG15	9078434
tig00000450|arrow_522350_11_4.334614034	LG11	522333
tig00001102|arrow_676764_12_120.5136367	LG12	9191597
tig00001504|arrow_2275003_3_272.3972116	LG03	18782828
tig00000000|arrow_3371418_10_216.7447156	LG10	13337371
tig00000099|arrow_10341533_2_121.6916191	LG02	10341395
tig00000207|arrow_11586588_16_70.07853896	LG16	5310956
tig00000001|arrow_19533026_7_107.7287156	LG07	5992622
tig00000610|arrow_6285075_15_80.87329821	LG15	7048402
tig00000067|arrow_7420297_4_47.85892439	LG04	4605812
tig00000207|arrow_10363782_16_88.76237418	LG16	6533745
tig00000009|arrow_1920165_4_291.0760891	LG04	22162279
tig00002124|arrow_1102726_8_9.669970049	LG08	1102704
tig00000610|arrow_9256534_15_129.1194647	LG15	10019839
tig00000001|arrow_23149317_7_144.6968589	LG07	9608852
tig00000099|arrow_1532516_2_19.091743	LG02	1532501
tig00000207|arrow_9122170_16_106.0750951	LG16	7775347
tig00000009|arrow_1150962_4_302.594297	LG04	22931464
tig00003085|arrow_239124_4_1.405360525	LG04	239122
tig00000610|arrow_2262235_15_38.29323646	LG15	3025603
tig00000174|arrow_797981_2_142.538369	LG02	11877143
tig00000316|arrow_5561182_17_124.0014614	LG17	9158542
tig00000242|arrow_2919252_1_200.9551989	LG01	13253439
tig00001102|arrow_1230141_12_134.8545575	LG12	9744968
tig00000003|arrow_1649146_18_192.5714777	LG18	14221980
tig00000009|arrow_18290739_5_143.9504126	LG05	9655049
tig00000176|arrow_3946641_2_403.883097	LG02	27548205
tig00000041|arrow_14268802_13_119.1584166	LG13	11388235
tig00000450|arrow_6722993_11_97.9682304	LG11	6722923
tig00000450|arrow_3549454_11_39.59599771	LG11	3549417
tig00000003|arrow_12929445_18_22.51876773	LG18	2941776
tig00002124|arrow_3326084_8_34.56225736	LG08	3326034
tig00000174|arrow_4732043_2_212.4690628	LG02	15811165
tig00000176|arrow_4148391_2_399.9039671	LG02	27346459
tig00000001|arrow_28951464_7_243.786434	LG07	15410971
tig00000147|arrow_13343892_6_93.14059536	LG06	8830505
tig00000610|arrow_13013781_15_199.9263843	LG15	13777058
tig00000547|arrow_7365506_10_171.512236	LG10	10887502
tig00001479|arrow_1035326_8_92.18386123	LG08	7675171
tig00000242|arrow_463032_1_152.138079	LG01	10797249
tig00000176|arrow_6614872_2_355.3311156	LG02	24879954
tig00000147|arrow_13701012_6_89.71494167	LG06	8473391
tig00000000|arrow_7159754_3_199.3585162	LG03	14585434
tig00000000|arrow_16844309_3_64.13067566	LG03	4900987
tig00001418|arrow_10005555_1_0	LG01	318769
tig00002124|arrow_5929195_8_72.86025679	LG08	5929121
tig00001418|arrow_8353465_1_21.64175275	LG01	1970836
tig00000547|arrow_7668519_10_179.5485916	LG10	11190516
tig00000001|arrow_3312627_9_224.9522659	LG09	14768236
tig00002606|arrow_3881194_17_6.199875698	LG17	707817
tig00000003|arrow_16314119_14_80.18478782	LG14	5882144
tig00001102|arrow_1452958_12_144.9495592	LG12	9967779
tig00002491|arrow_72528_20_0	LG20	2661333
tig00000009|arrow_14787518_5_210.449879	LG05	13158223
tig00000000|arrow_2874128_10_229.7048804	LG10	13834653
tig00000099|arrow_5051939_2_72.84404657	LG02	5051871
tig00000003|arrow_22773332_14_175.2981664	LG14	12341289
tig00000003|arrow_5845711_18_120.4694656	LG18	10025450
tig00000450|arrow_4186684_11_47.70616056	LG11	4186631
tig00000041|arrow_4774021_19_71.19043592	LG19	4773971
tig00001247|arrow_709658_10_11.54824376	LG10	709659
tig00001504|arrow_1192972_3_286.3563443	LG03	19864862
tig00000147|arrow_18201271_6_27.08258156	LG06	3973120
tig00000009|arrow_19842990_5_117.7594373	LG05	8102823
tig00000000|arrow_5589823_3_234.3110901	LG03	16155342
tig00000242|arrow_18691096_1_439.595083	LG01	29025220
tig00000001|arrow_27566308_7_215.0038262	LG07	14025828
tig00000099|arrow_6809352_2_87.61511438	LG02	6809253
tig00000001|arrow_27804257_7_217.5131704	LG07	14263775
tig00000000|arrow_4531116_10_186.2487789	LG10	12177693
tig00000147|arrow_7712199_6_185.9502837	LG06	14462041
tig00002850|arrow_278925_16_2.236738879	LG16	278918
tig00000041|arrow_7518236_13_203.8391195	LG13	18138818
tig00000000|arrow_3454101_10_214.2958137	LG10	13254689
tig00000003|arrow_16746252_14_90.2923085	LG14	6314272
tig00000610|arrow_867014_15_15.6793882	LG15	1630397
tig00000403|arrow_770019_14_56.49228808	LG14	4047347
tig00000000|arrow_7225582_3_196.3512893	LG03	14519604
tig00000003|arrow_7983984_18_96.12469714	LG18	7887194
tig00000003|arrow_957103_18_201.7928247	LG18	14914006
tig00000316|arrow_6838645_17_106.8164086	LG17	7881099
tig00000374|arrow_1779743_5_269.7670738	LG05	17688952
tig00000147|arrow_8564041_6_171.5157449	LG06	13610221
tig00000547|arrow_7507972_10_174.5866017	LG10	11029971
tig00000067|arrow_1918133_4_135.8178098	LG04	10107894
tig00001418|arrow_1072329_1_128.3258402	LG01	9251916
tig00002629|arrow_2774569_12_22.42676205	LG12	2774541
tig00000009|arrow_9071404_4_190.5280799	LG04	15011112
tig00001247|arrow_844595_10_14.32445229	LG10	844595
tig00000174|arrow_2383750_2_166.4357896	LG02	13462900
tig00000003|arrow_26288105_14_216.5901523	LG14	15856018
tig00000242|arrow_8379174_1_265.7346583	LG01	18713260
tig00000316|arrow_5939337_17_121.9228537	LG17	8780387
tig00000009|arrow_3876344_4_260.3469667	LG04	20206120
tig00000207|arrow_15481694_16_28.28250241	LG16	1415868
tig00000000|arrow_6007546_3_220.8021358	LG03	15737627
tig00000207|arrow_15819070_16_17.09769278	LG16	1078496
tig00000450|arrow_11638095_11_177.8049718	LG11	11637936
tig00000000|arrow_440811_10_258.8742685	LG10	16267954
tig00000001|arrow_5837712_9_179.2486646	LG09	12243189
tig00000003|arrow_13328924_18_20.35149574	LG18	2542299
tig00000242|arrow_1845560_1_182.5084613	LG01	12179757
tig00000000|arrow_8783812_3_172.3875672	LG03	12961383
tig00000001|arrow_29418895_7_247.7021613	LG07	15878397
tig00000000|arrow_14190164_3_106.6793298	LG03	7555090
tig00000207|arrow_12064625_16_57.06879962	LG16	4832926
tig00000207|arrow_3945402_16_172.9474333	LG16	12952066
tig00000374|arrow_661286_5_254.8451735	LG05	16570505
tig00000207|arrow_15667239_16_19.83824425	LG16	1230324
tig00000147|arrow_1651458_6_284.4581045	LG06	20522641
tig00000009|arrow_22802471_5_62.89809761	LG05	5143376
tig00000610|arrow_5723042_15_72.08158038	LG15	6486370
tig00000009|arrow_17067614_5_165.4365745	LG05	10878155
tig00000001|arrow_8258759_9_148.67303	LG09	9822156
tig00000207|arrow_19263279_12_62.23565217	LG12	5765858
tig00001418|arrow_1776115_1_112.1535396	LG01	8548139
tig00000242|arrow_11392847_1_315.8866961	LG01	21726955
tig00000450|arrow_6594548_11_91.39084886	LG11	6594482
tig00000336|arrow_2173440_9_19.38801042	LG09	2173426
tig00002629|arrow_2793217_12_23.72418845	LG12	2793189
tig00000610|arrow_10329871_15_147.8760176	LG15	11093169
tig00000000|arrow_16673188_3_67.54416139	LG03	5072106
tig00000147|arrow_6313563_6_215.8770163	LG06	15860642
tig00000176|arrow_5742277_2_374.7546008	LG02	25752589
tig00000001|arrow_18725315_7_88.12001495	LG07	5184938
tig00000001|arrow_28539800_7_230.3376873	LG07	14999307
tig00001504|arrow_531848_3_292.4949168	LG03	20525988
tig00000547|arrow_3674458_10_101.2490301	LG10	7196481
tig00000174|arrow_7570470_2_248.7546523	LG02	18649556
tig00000000|arrow_939167_10_249.3065833	LG10	15769605
tig00000009|arrow_14879518_5_207.7975218	LG05	13066226
tig00000003|arrow_18145366_14_108.6220261	LG14	7713372
tig00000610|arrow_2860130_15_41.21278079	LG15	3623500
tig00000207|arrow_4792397_16_162.5575296	LG16	12105081
tig00000001|arrow_8420816_9_144.5856261	LG09	9660105
tig00000041|arrow_13346549_13_133.2390417	LG13	12310527
tig00000041|arrow_19643040_13_62.29252628	LG13	6014005
tig00000003|arrow_20939130_14_145.9261024	LG14	10507116
tig00000009|arrow_12685255_5_240.0410636	LG05	15260472
tig00000174|arrow_5474575_2_222.6388885	LG02	16553692
tig00000003|arrow_17630400_14_103.6164483	LG14	7198410
tig00000610|arrow_13343131_15_207.3865113	LG15	14106402
tig00000009|arrow_8066637_4_208.4682322	LG04	16015870
tig00000000|arrow_17073589_3_57.68633854	LG03	4671710
tig00000242|arrow_18997418_1_444.8446538	LG01	29331545
tig00001479|arrow_1713015_8_104.5356455	LG08	8352867
tig00000316|arrow_8532242_17_69.96106896	LG17	6187465
tig00000000|arrow_8243262_3_178.7538049	LG03	13501932
tig00000450|arrow_8454894_11_117.4725721	LG11	8454799
tig00000003|arrow_16629901_14_88.1056139	LG14	6197921
tig00000497|arrow_782894_19_103.3293164	LG19	7610559
tig00000207|arrow_3148283_16_183.7473453	LG16	13749177
tig00000009|arrow_19443106_5_125.0439016	LG05	8502693
tig00000147|arrow_7468179_6_190.5832613	LG06	14706059
tig00000001|arrow_9734452_9_119.3894446	LG09	8346482
tig00000207|arrow_7688231_16_124.6601319	LG16	9209299
tig00000000|arrow_14088935_3_109.5474484	LG03	7656321
tig00000207|arrow_18739681_12_79.03898673	LG12	6289450
tig00000009|arrow_15947632_5_195.7331245	LG05	11998126
tig00000009|arrow_17524397_5_158.9700243	LG05	10421376
tig00000041|arrow_14204239_13_123.0204592	LG13	11452798
tig00000147|arrow_16126504_6_52.02052708	LG06	6047881
tig00000000|arrow_4194813_10_195.2843174	LG10	12513990
tig00000041|arrow_5614236_19_83.92463645	LG19	5614176
tig00001102|arrow_6566679_12_253.7816932	LG12	16151513
tig00000000|arrow_529876_10_255.3826664	LG10	16178889
tig00000242|arrow_8894005_1_277.815997	LG01	19228101
tig00000336|arrow_3819503_9_51.6909445	LG09	3819487
tig00000497|arrow_8073015_19_205.4972308	LG19	14900655
tig00000497|arrow_1921368_19_130.5717409	LG19	8749033
tig00000316|arrow_9455892_9_276.0512985	LG17	5263823
tig00000000|arrow_1877151_10_236.9463547	LG10	14831629
tig00000147|arrow_5868357_6_219.5042759	LG06	16305850
tig00000001|arrow_4232453_9_201.1218142	LG09	13848423
tig00000316|arrow_4959380_17_127.3991951	LG17	9760339
tig00000403|arrow_963335_14_45.24544518	LG14	3854035
tig00001479|arrow_7651316_8_193.5750316	LG08	14291112
tig00000336|arrow_3719321_9_47.67109495	LG09	3719309
tig00000242|arrow_8650406_1_269.7462333	LG01	18984492
tig00001247|arrow_126314_10_0	LG10	126312
tig00000009|arrow_20227720_5_103.8293486	LG05	7718097
tig00000009|arrow_16199981_5_185.7460281	LG05	11745781
tig00001418|arrow_7768099_1_36.19283385	LG01	2556195
tig00000099|arrow_10975008_2_134.6929046	LG02	10974863
tig00000403|arrow_4007668_14_10.21722338	LG14	809735
tig00000001|arrow_14882417_17_204.4298911	LG17	15873264
tig00000547|arrow_7061681_10_166.4498697	LG10	10583680
tig00000207|arrow_19187171_12_67.4872006	LG12	5841965
tig00000242|arrow_19100843_1_448.8554161	LG01	29434964
tig00002008|arrow_257461_8_219.7494862	LG08	16785976
tig00000000|arrow_16194813_3_77.3861276	LG03	5550480
tig00000497|arrow_5217922_19_170.6506238	LG19	12045590
tig00001102|arrow_6057584_12_230.9341985	LG12	14572353
tig00001418|arrow_4106318_1_71.17460801	LG01	6217964
tig00000176|arrow_5991258_2_367.4559451	LG02	25503607
tig00000001|arrow_28633846_7_234.447455	LG07	15093354
tig00000207|arrow_4820525_16_159.7758588	LG16	12076952
tig00000000|arrow_9786239_3_152.3695765	LG03	11958948
tig00000450|arrow_7254940_11_99.7127641	LG11	7254866
tig00000009|arrow_9954817_4_179.960364	LG04	14127708
tig00000001|arrow_30725690_7_275.9341894	LG07	17185170
tig00000450|arrow_5010433_11_62.69312308	LG11	5010367
tig00000207|arrow_1738675_16_205.7571709	LG16	15158793
tig00000147|arrow_3247260_6_264.4891756	LG06	18926881
tig00000003|arrow_10303344_18_49.45799662	LG18	5567853
tig00000450|arrow_9931507_11_146.9988276	LG11	9931364
tig00000336|arrow_5440269_9_77.27367624	LG09	5440240
tig00000547|arrow_4884406_10_136.9178357	LG10	8406418
tig00000003|arrow_9961314_18_59.76208005	LG18	5909878
tig00001479|arrow_9659040_8_216.0197044	LG08	16298842
tig00000067|arrow_5297275_4_81.83746571	LG04	6728812
tig00000176|arrow_1783516_2_433.6150425	LG02	29711291
tig00000242|arrow_6194028_1_253.5993894	LG01	16528191
tig00000610|arrow_5855237_15_78.60886469	LG15	6618565
tig00001479|arrow_6959620_8_183.7387517	LG08	13599426
tig00000207|arrow_16353577_16_3.684417333	LG16	544000
tig00000001|arrow_18991690_7_91.46844379	LG07	5451308
tig00000610|arrow_8042940_15_103.465709	LG15	8806260
tig00000242|arrow_15662409_1_385.5577739	LG01	25996481
tig00000147|arrow_1724894_6_282.4877582	LG06	20449211
tig00000176|arrow_5788760_2_372.4208732	LG02	25706107
tig00000147|arrow_3574285_6_257.0826717	LG06	18599859
tig00000242|arrow_13238531_1_340.1895022	LG01	23572628
tig00000176|arrow_6701332_2_351.4372412	LG02	24793495
tig00000316|arrow_8185554_17_76.88308297	LG17	6534146
tig00000242|arrow_14502217_1_364.7569438	LG01	24836304
tig00001479|arrow_6552534_8_174.4212081	LG08	13192344
tig00000497|arrow_148052_19_94.61381929	LG19	6975720
tig00000000|arrow_8498827_3_175.3347683	LG03	13246366
tig00000001|arrow_23496299_7_155.5786586	LG07	9955823
tig00000374|arrow_3093262_5_277.9251514	LG05	19002457
tig00002008|arrow_3524109_8_262.6270979	LG08	20052597
tig00000547|arrow_2188396_10_77.10784644	LG10	5710432
tig00000287|arrow_581198_7_22.03512811	LG07	1894431
tig00000067|arrow_6168473_4_70.5549	LG04	5857625
tig00000001|arrow_30226843_7_268.2295348	LG07	16686337
tig00000003|arrow_5464081_18_126.677874	LG18	10407081
tig00000147|arrow_4931323_6_244.6447067	LG06	17242859
tig00000003|arrow_22952436_14_181.5256389	LG14	12520390
tig00000003|arrow_26205425_14_212.7372393	LG14	15773338
tig00001504|arrow_1900698_3_280.7655674	LG03	19157129
tig00000001|arrow_8714989_9_136.9766096	LG09	9365937
tig00000176|arrow_7399721_2_327.4777945	LG02	24095124
tig00000174|arrow_1398746_2_148.3121037	LG02	12477905
tig00000336|arrow_5793527_9_78.54823534	LG09	5793498
tig00000497|arrow_4792861_19_159.6963731	LG19	11620536
tig00000374|arrow_676387_5_256.1374479	LG05	16585605
tig00000001|arrow_840288_9_257.3421513	LG09	17240556
tig00001504|arrow_3675030_3_259.2130217	LG03	17382807
tig00000174|arrow_6863354_2_240.119909	LG02	17942453
tig00001102|arrow_5848729_12_225.0400774	LG12	14363501
tig00002606|arrow_2403558_17_17.76985641	LG17	2185452
tig00000610|arrow_14626648_15_228.8567587	LG15	15389916
tig00000610|arrow_2245723_15_36.55130667	LG15	3009089
tig00000009|arrow_7666072_4_215.9342646	LG04	16416427
tig00000147|arrow_12551840_6_107.3509418	LG06	9622520
tig00000147|arrow_15599275_6_60.77769019	LG06	6575094
tig00000000|arrow_7537995_3_189.3412702	LG03	14207193
tig00000242|arrow_1330567_1_173.3458643	LG01	11664778
tig00000242|arrow_4029825_1_226.9773476	LG01	14364015
tig00000000|arrow_15743722_3_88.39673866	LG03	6001566
tig00000003|arrow_16854634_14_93.23441817	LG14	6422651
tig00000287|arrow_251592_7_26.2329539	LG07	2224034
tig00000001|arrow_6822387_9_156.2941406	LG09	11258523
tig00000174|arrow_3997982_2_201.6296601	LG02	15077108
tig00000041|arrow_24135956_13_13.82485391	LG13	1521116
tig00000147|arrow_12025140_6_119.2437394	LG06	10149204
tig00000067|arrow_9304925_4_30.79270304	LG04	2721198
tig00001418|arrow_2403337_1_103.9357952	LG01	7920925
tig00000610|arrow_8156980_15_109.3447926	LG15	8920299
tig00000403|arrow_227436_14_65.15186242	LG14	4589923
tig00000041|arrow_1545974_19_12.38311786	LG19	1545954
tig00000041|arrow_20419676_13_55.06574078	LG13	5237375
tig00001479|arrow_4793187_8_153.3777708	LG08	11433018
tig00000547|arrow_4963579_10_140.903973	LG10	8485590
tig00000041|arrow_2239689_19_29.81047903	LG19	2239650
tig00000009|arrow_24788005_5_34.27695663	LG05	3157864
tig00000547|arrow_1844442_10_68.49578745	LG10	5366481
tig00000316|arrow_2354766_17_158.5013166	LG17	12364926
tig00000207|arrow_17762992_12_101.3209736	LG12	7266144
tig00000099|arrow_6909362_2_90.76001409	LG02	6909266
tig00000242|arrow_3766764_1_222.8302358	LG01	14100954
tig00001418|arrow_3376041_1_81.90198498	LG01	6948233
tig00000207|arrow_1425278_16_211.0815818	LG16	15472183
tig00000099|arrow_10426679_2_124.6770337	LG02	10426539
tig00000547|arrow_478140_10_41.29798939	LG10	4000161
tig00000041|arrow_17032399_13_88.65816173	LG13	8624641
tig00000067|arrow_5893216_4_79.22637873	LG04	6132878
tig00000067|arrow_4901913_4_91.15840953	LG04	7124170
tig00000497|arrow_1187559_19_115.0682847	LG19	8015219
tig00001102|arrow_5503639_12_218.6706009	LG12	14018414
tig00000207|arrow_15994407_16_9.057268471	LG16	903166
tig00000174|arrow_10067649_2_278.0338621	LG02	21146770
tig00001479|arrow_6726843_8_176.3899547	LG08	13366654
tig00000099|arrow_1757708_2_27.84725254	LG02	1757689
tig00000003|arrow_9433489_18_68.17756366	LG18	6437698
tig00000242|arrow_467363_1_155.2112145	LG01	10801580
tig00000497|arrow_3203275_19_140.8967465	LG19	10030951
tig00000003|arrow_21921126_14_168.312101	LG14	11489095
tig00000207|arrow_4457175_16_168.3229541	LG16	12440297
tig00000207|arrow_11922310_16_60.76172862	LG16	4975242
tig00002606|arrow_571574_17_47.03278931	LG17	4017415
tig00000147|arrow_9667395_6_150.6843235	LG06	12506890
tig00000450|arrow_8480428_11_118.6981472	LG11	8480333
tig00000009|arrow_8676078_4_195.594095	LG04	15406432
tig00000610|arrow_978965_15_17.83523131	LG15	1742343
tig00000003|arrow_11679465_18_41.05917866	LG18	4191747
tig00000003|arrow_23036112_14_185.7393574	LG14	12604064
tig00002606|arrow_1152856_17_34.67959889	LG17	3436145
tig00000009|arrow_12735560_5_238.7584558	LG05	15210166
tig00000497|arrow_6177730_19_183.0420359	LG19	13005399
tig00000610|arrow_13237032_15_202.8250009	LG15	14000306
tig00000099|arrow_2219739_2_36.6390233	LG02	2219714
tig00000450|arrow_12027498_11_183.5416689	LG11	12027336
tig00000003|arrow_27911435_14_231.9763144	LG14	17479325
tig00002124|arrow_4690413_8_50.39009249	LG08	4690346
tig00000450|arrow_16372280_11_249.7803555	LG11	16372075
tig00000497|arrow_3303484_19_142.4376277	LG19	10131167
tig00000147|arrow_15251963_6_63.54946956	LG06	6922403
tig00000316|arrow_3870470_17_134.2796853	LG17	10849240
tig00000547|arrow_6087900_10_154.2918443	LG10	9609906
tig00000041|arrow_4175299_19_53.65751097	LG19	4175258
tig00000147|arrow_425993_6_293.1767051	LG06	21748091
tig00000000|arrow_5768172_3_229.0011591	LG03	15976998
tig00000041|arrow_10101758_13_171.9250589	LG13	15555279
tig00000242|arrow_4586025_1_232.2822213	LG01	14920204
tig00000009|arrow_14740086_5_212.086223	LG05	13205653
tig00000001|arrow_2051469_9_242.1261905	LG09	16029386
tig00000147|arrow_6932142_6_205.2615359	LG06	15242069
tig00001504|arrow_2682656_3_266.5236909	LG03	18375177
tig00000001|arrow_19491542_7_104.8791751	LG07	5951143
tig00000000|arrow_4140330_10_196.5554756	LG10	12568472
tig00000000|arrow_5341918_3_239.5791036	LG03	16403243
tig00000003|arrow_28186767_14_237.4583203	LG14	17754659
tig00000001|arrow_22118726_7_131.977643	LG07	8578287
tig00001247|arrow_1214545_10_16.19476472	LG10	1214554
tig00000176|arrow_6762754_2_347.9486233	LG02	24732074
tig00000001|arrow_14723780_17_207.3381341	LG17	16031904
tig00000242|arrow_18315889_1_433.7251441	LG01	28650013
tig00000000|arrow_4482884_10_188.5272822	LG10	12225920
tig00000009|arrow_5311997_4_233.9979721	LG04	18770487
tig00000176|arrow_6179585_2_363.3117646	LG02	25315237
tig00000001|arrow_24305443_7_177.5718145	LG07	10764966
tig00000000|arrow_848689_10_250.5360233	LG10	15860079
tig00000497|arrow_5504928_19_175.1140449	LG19	12332601
tig00001504|arrow_1012841_3_287.8961527	LG03	20044993
tig00002124|arrow_2666036_8_28.70431019	LG08	2665991
tig00000147|arrow_1130595_6_287.9623342	LG06	21043495
tig00000176|arrow_5697509_2_375.9573163	LG02	25797357
tig00000001|arrow_15251581_17_197.0418156	LG17	15504094
tig00000147|arrow_6976730_6_202.3452336	LG06	15197485
tig00000099|arrow_5078526_2_75.31214541	LG02	5078457
tig00000067|arrow_2414524_4_123.299465	LG04	9611507
tig00000099|arrow_766857_2_9.554482844	LG02	766849
tig00002629|arrow_3391017_12_31.03550524	LG12	3390981
tig00000242|arrow_12123211_1_328.9584573	LG01	22457319
tig00000497|arrow_4269758_19_152.9945309	LG19	11097438
tig00000450|arrow_9695790_11_138.3786535	LG11	9695691
tig00000207|arrow_4805329_16_160.872206	LG16	12092148
tig00000450|arrow_9221789_11_130.7774797	LG11	9221701
tig00001418|arrow_5851693_1_56.41270718	LG01	4472603
tig00000287|arrow_2431800_7_0	LG07	43854
tig00001418|arrow_882222_1_129.9372816	LG01	9442025
tig00000001|arrow_8697078_9_138.0770466	LG09	9383846
tig00000000|arrow_16791241_3_65.83644411	LG03	4954055
tig00001102|arrow_7718811_12_238.1710952	LG12	14999393
tig00000067|arrow_9503234_4_27.29775474	LG04	2522892
tig00000242|arrow_1277414_1_171.41628	LG01	11611626
tig00000009|arrow_18988318_5_132.5138112	LG05	8957478
tig00000000|arrow_9386004_3_162.3323139	LG03	12359181
tig00000242|arrow_7531834_1_260.3424015	LG01	17865929
tig00001479|arrow_9206791_8_208.9748706	LG08	15846604
tig00000242|arrow_3182917_1_205.6366635	LG01	13517106
tig00004095|arrow_242605_18_216.3348204	LG18	16211567
tig00000547|arrow_1954453_10_70.27783551	LG10	5476494
tig00000316|arrow_2097673_17_166.5406578	LG17	12622011
tig00001102|arrow_131491_12_112.520324	LG12	8646324
tig00000497|arrow_3653132_19_147.6916	LG19	10480814
tig00000242|arrow_14372226_1_362.8828232	LG01	24706315
tig00000547|arrow_7128117_10_168.6357607	LG10	10650111
tig00000009|arrow_25146850_5_26.37306519	LG05	2799024
tig00000009|arrow_1489816_4_299.0309851	LG04	22592619
tig00000610|arrow_8553006_15_118.8330062	LG15	9316321
tig00000610|arrow_14705122_15_231.3217847	LG15	15468390
tig00002491|arrow_2239787_20_2	LG20	4828550
tig00000450|arrow_2616581_11_32.27448995	LG11	2616558
tig00000403|arrow_4110792_14_6.814463244	LG14	706612
tig00000147|arrow_505427_6_291.9476582	LG06	21668657
tig00000174|arrow_11606727_2_302.9939568	LG02	22685823
tig00001102|arrow_3911908_12_190.7365039	LG12	12426702
tig00000450|arrow_13528133_11_196.4115046	LG11	13527927
tig00000041|arrow_5316747_19_76.17702721	LG19	5316692
tig00000610|arrow_5689227_15_70.08458858	LG15	6452556
tig00000174|arrow_12008925_2_308.57252	LG02	23088020
tig00000336|arrow_1617202_9_11.66277528	LG09	1617189
tig00000009|arrow_24682288_5_38.32312461	LG05	3263580
tig00001418|arrow_3470723_1_79.15439529	LG01	6853551
tig00002606|arrow_1933915_17_21.49465613	LG17	2655095
tig00000176|arrow_7457464_2_326.2586014	LG02	24037383
tig00000147|arrow_12347082_6_111.8685559	LG06	9827277
tig00000001|arrow_28233082_7_221.8877413	LG07	14692597
tig00000041|arrow_21091036_13_47.34548928	LG13	4566016
tig00000009|arrow_16856228_5_173.7776711	LG05	11089536
tig00000242|arrow_12834987_1_339.0183383	LG01	23169091
tig00000001|arrow_9922206_9_118.1671305	LG09	8158730
tig00000001|arrow_21922300_7_127.3473267	LG07	8381863
tig00000207|arrow_7088560_16_130.7404208	LG16	9808965
tig00002629|arrow_3764447_12_35.65680087	LG12	3764405
tig00001102|arrow_5855497_12_226.2920242	LG12	14370267
tig00000003|arrow_23459883_14_191.9376422	LG14	13027827
tig00000001|arrow_8859530_9_134.3256825	LG09	9221394
tig00000000|arrow_6657002_3_209.2580767	LG03	15088177
tig00000000|arrow_18072281_3_30.62328144	LG03	3673026
tig00000176|arrow_2904240_2_414.7192544	LG02	28590591
tig00000041|arrow_15829617_13_107.7346944	LG13	9827405
tig00000009|arrow_11202796_4_157.215285	LG04	12879739
tig00000610|arrow_12300668_15_184.2201993	LG15	13063950
tig00000147|arrow_2185369_6_278.9607035	LG06	19988740
tig00000174|arrow_7310332_2_245.55903	LG02	18389429
tig00001418|arrow_8703202_1_16.04707658	LG01	1621104
tig00000403|arrow_941487_14_47.73619042	LG14	3875883
tig00000547|arrow_6228875_10_157.6963084	LG10	9750880
tig00000041|arrow_22620459_13_23.02678419	LG13	3036599
tig00000001|arrow_13733707_17_218.7879331	LG17	17022032
tig00002629|arrow_1614100_12_9.997237279	LG12	1614089
tig00001504|arrow_2620843_3_268.9738131	LG03	18436990
tig00000099|arrow_7112866_2_96.49681067	LG02	7112766
tig00000001|arrow_11577173_9_89.5916182	LG09	6503775
tig00000001|arrow_3346125_9_223.7002635	LG09	14734736
tig00000207|arrow_488915_16_221.1236937	LG16	16408539
tig00000003|arrow_27674951_14_228.9761859	LG14	17242844
tig00000316|arrow_7885565_17_79.47420449	LG17	6834150
tig00001247|arrow_2664188_10_29.0720438	LG10	2664191
tig00002124|arrow_5387952_8_59.87439513	LG08	5387886
tig00000001|arrow_780629_9_259.2146241	LG09	17300214
tig00000003|arrow_21373335_14_154.1733962	LG14	10941313
tig00000009|arrow_10351976_4_175.2603523	LG04	13730556
tig00000001|arrow_10821495_9_100.8063854	LG09	7259447
tig00000041|arrow_9584910_13_178.8396994	LG13	16072139
tig00001102|arrow_2051437_12_156.1133098	LG12	10566263
tig00000147|arrow_4347860_6_251.8048846	LG06	17826298
tig00000242|arrow_15703626_1_388.0124466	LG01	26037697
tig00000067|arrow_9944012_4_22.02669718	LG04	2082115
tig00000176|arrow_2318763_2_427.0219488	LG02	29176051
tig00000000|arrow_15836412_3_80.76116658	LG03	5908877
tig00000450|arrow_6630006_11_93.42378403	LG11	6629940
tig00000147|arrow_113974_6_294.435809	LG06	22060103
tig00001418|arrow_1686858_1_118.5423242	LG01	8637394
tig00000207|arrow_15891377_16_11.45408902	LG16	1006193
tig00000147|arrow_14821055_6_64.84594915	LG06	7353309
tig00000450|arrow_10206979_11_151.1274151	LG11	10206830
tig00000176|arrow_4918277_2_389.548957	LG02	26576576
tig00000147|arrow_19932313_6_16.07683443	LG06	2242096
tig00000003|arrow_11945183_18_35.07051392	LG18	3926035
tig00000610|arrow_5533916_15_65.24128954	LG15	6297245
tig00000450|arrow_5346921_11_68.18410806	LG11	5346851
tig00000009|arrow_11035231_4_159.9806757	LG04	13047300
tig00000316|arrow_2260518_17_161.2271375	LG17	12459171
tig00000067|arrow_7048611_4_55.61662152	LG04	4977493
tig00000041|arrow_22112232_13_35.073356	LG13	3544825
tig00000147|arrow_13098390_6_97.20697724	LG06	9075993
tig00000547|arrow_4647218_10_125.7873072	LG10	8169229
tig00000176|arrow_244372_2_442.7064854	LG02	31250437
tig00000041|arrow_3528223_19_36.08296933	LG19	3528188
tig00000001|arrow_11298074_9_92.23775541	LG09	6782872
tig00000001|arrow_22783873_7_140.8132529	LG07	9243421
tig00000207|arrow_7479150_16_129.1354543	LG16	9418379
tig00000001|arrow_23343181_7_150.553273	LG07	9802711
tig00000497|arrow_3978862_19_151.6258452	LG19	10806540
tig00000610|arrow_9611574_15_137.3110963	LG15	10374876
tig00000001|arrow_25162324_7_191.0744004	LG07	11621850
tig00000067|arrow_3107765_4_116.0865324	LG04	8918282
tig00000009|arrow_19525037_5_122.7570497	LG05	8420764
tig00000176|arrow_7338663_2_331.2212234	LG02	24156184
tig00000000|arrow_3310729_10_217.9616964	LG10	13398060
tig00000207|arrow_18073910_12_93.1090296	LG12	6955214
tig00000547|arrow_7583687_10_177.0993036	LG10	11105684
tig00000009|arrow_16128765_5_190.1875897	LG05	11816998
tig00000242|arrow_9050973_1_284.7567323	LG01	19385064
tig00000147|arrow_11475407_6_132.8791718	LG06	10698912
tig00000610|arrow_14664968_15_230.0827611	LG15	15428236
tig00000147|arrow_5602051_6_225.8160458	LG06	16572141
tig00000000|arrow_5241771_3_244.0138297	LG03	16503390
tig00000547|arrow_4395296_10_119.2439538	LG10	7917307
tig00000041|arrow_18754530_13_70.34993789	LG13	6902518
tig00000450|arrow_11254708_11_174.8174965	LG11	11254552
tig00001479|arrow_2915861_8_132.4092102	LG08	9555707
tig00000001|arrow_18605838_7_79.00276035	LG07	5065465
tig00000147|arrow_549493_6_290.7211332	LG06	21624591
tig00001102|arrow_2228243_12_160.157338	LG12	10743069
tig00000450|arrow_1719925_11_21.89245951	LG11	1719892
tig00000174|arrow_3151117_2_180.3623232	LG02	14230250
tig00000067|arrow_6398246_4_67.14785253	LG04	5627853
tig00000003|arrow_22862425_14_179.2035704	LG14	12430379
tig00000001|arrow_28845422_7_239.1020134	LG07	15304930
tig00000001|arrow_9153742_9_129.0566419	LG09	8927188
tig00000003|arrow_12572404_18_30.08903915	LG18	3298816
tig00000001|arrow_35111_9_269.9040189	LG09	18045722
tig00000009|arrow_24581869_5_40.77200707	LG05	3363996
tig00000067|arrow_3229210_4_114.6901895	LG04	8796838
tig00001479|arrow_1596669_8_101.137178	LG08	8236526
tig00002629|arrow_3990376_12_36.91076321	LG12	3990333
tig00000041|arrow_21024201_13_50.57599005	LG13	4632853
tig00000009|arrow_21232865_5_81.38486204	LG05	6712968
tig00000099|arrow_2276177_2_40.211389	LG02	2276152
tig00000242|arrow_11997359_1_325.7375144	LG01	22331469
tig00000001|arrow_31916193_7_293.3509951	LG07	18375650
tig00001102|arrow_5633100_12_221.8019333	LG12	14147871
tig00000001|arrow_26578860_7_195.8803397	LG07	13038393
tig00000147|arrow_7839878_6_183.1126962	LG06	14334357
tig00000207|arrow_19052663_12_71.39046992	LG12	5976471
tig00002124|arrow_5708687_8_69.19523512	LG08	5708616
tig00001102|arrow_6868682_12_250.3749309	LG12	15849514
tig00000174|arrow_1445109_2_149.7248451	LG02	12524272
tig00000001|arrow_30677816_7_273.8583978	LG07	17137302
tig00000041|arrow_4443521_19_64.40127988	LG19	4443473
tig00002629|arrow_3435320_12_32.89389973	LG12	3435283
tig00000041|arrow_4043842_19_48.95742723	LG19	4043802
tig00000009|arrow_4762897_4_242.0843744	LG04	19319584
tig00000207|arrow_551228_16_218.6095956	LG16	16346228
tig00000041|arrow_1681170_19_19.92953414	LG19	1681148
tig00000174|arrow_7360410_2_246.6237014	LG02	18439504
tig00000009|arrow_3671768_4_267.4155476	LG04	20410690
tig00000003|arrow_16009756_14_78.22007997	LG14	5577786
tig00000001|arrow_24300077_7_176.2423847	LG07	10759600
tig00000403|arrow_2156186_14_22.9091748	LG14	2661197
tig00000009|arrow_523904_4_315.7158722	LG04	23558522
tig00000041|arrow_4303150_19_57.64495538	LG19	4303104
tig00000450|arrow_13566612_11_199.9658176	LG11	13566403
tig00000003|arrow_19333608_14_128.1499175	LG14	8901612
tig00000000|arrow_17855336_3_38.57351622	LG03	3889968
tig00000041|arrow_23306865_13_18.40792028	LG13	2350199
tig00000000|arrow_17982437_3_33.46374649	LG03	3762868
tig00000009|arrow_24631044_5_39.54627766	LG05	3314822
tig00002606|arrow_3874866_17_7.27776591	LG17	714145
tig00000242|arrow_13730633_1_351.8400626	LG01	24064724
tig00002124|arrow_216757_8_0	LG08	216752
tig00000000|arrow_10126479_3_150.5510503	LG03	11618711
tig00000009|arrow_1584784_4_295.789284	LG04	22497654
tig00000242|arrow_11893116_1_320.476171	LG01	22227224
tig00000374|arrow_4348716_5_300.1342944	LG05	20257884
tig00000450|arrow_6259703_11_87.92212986	LG11	6259644
tig00002008|arrow_851069_8_230.3337967	LG08	17379591
tig00000450|arrow_2230386_11_26.98084208	LG11	2230377
tig00000001|arrow_17417281_7_49.46033245	LG07	3876881
tig00000000|arrow_7559338_3_188.018858	LG03	14185850
tig00000547|arrow_5502565_10_146.4875232	LG10	9024565
tig00000009|arrow_25263903_5_24.82731037	LG05	2681972
tig00000041|arrow_16443688_13_98.71898936	LG13	9213345
tig00000374|arrow_3960915_5_286.8769558	LG05	19870099
tig00003085|arrow_495267_4_4.888455578	LG04	495263
tig00000003|arrow_9075376_18_74.73784162	LG18	6795801
tig00000067|arrow_8112450_4_39.79919731	LG04	3913671
tig00000009|arrow_23636969_5_48.80372154	LG05	4308888
tig00000207|arrow_5895472_16_143.1914924	LG16	11002029
tig00000316|arrow_6678278_17_111.9027845	LG17	8041461
tig00000003|arrow_25965094_14_209.7854559	LG14	15533007
tig00000232|arrow_17017_18_0	LG18	17016
tig00000000|arrow_17765921_3_42.08857328	LG03	3979384
tig00000242|arrow_12242887_1_330.9505322	LG01	22576995
tig00000009|arrow_8878963_4_193.1972075	LG04	15203554
tig00000336|arrow_1658435_9_13.99293889	LG09	1658420
tig00000610|arrow_5362241_15_60.58706654	LG15	6125578
tig00000147|arrow_12379284_6_110.3290833	LG06	9795075
tig00000610|arrow_8350975_15_115.0895994	LG15	9114294
tig00000374|arrow_1942016_5_273.3089156	LG05	17851223
tig00000450|arrow_4405701_11_52.89979797	LG11	4405646
tig00000001|arrow_17884435_7_65.66500446	LG07	4344062
tig00000176|arrow_4541416_2_394.5345884	LG02	26953439
tig00000610|arrow_5831019_15_76.79851979	LG15	6594347
tig00000009|arrow_20605247_5_91.46682902	LG05	7340575
tig00001479|arrow_8728609_8_202.3506624	LG08	15368427
tig00001479|arrow_5486149_8_167.6722897	LG08	12125974
tig00000099|arrow_280223_2_3.806849615	LG02	280222
tig00000207|arrow_17675706_12_105.4103322	LG12	7353429
tig00001504|arrow_2399529_3_270.8333098	LG03	18658303
tig00000009|arrow_25072888_5_29.77888611	LG05	2872985
tig00000207|arrow_1170605_16_212.3803103	LG16	15726852
tig00000610|arrow_9915349_15_141.8939639	LG15	10678648
tig00002124|arrow_419713_8_2.966303284	LG08	419706
tig00001504|arrow_3678649_3_257.7251493	LG03	17379188
tig00000242|arrow_13352572_1_342.6092675	LG01	23686668
tig00000001|arrow_28589228_7_233.1453119	LG07	15048736
tig00000176|arrow_2946547_2_413.5940544	LG02	28548284
tig00000000|arrow_16458272_3_72.10152132	LG03	5287019
tig00000009|arrow_21863936_5_68.58049522	LG05	6081901
tig00000003|arrow_1139367_18_199.2054312	LG18	14731744
tig00000374|arrow_4194018_5_294.8155452	LG05	20103189
tig00000242|arrow_12037775_1_327.0826134	LG01	22371883
tig00000003|arrow_17403502_14_101.0221397	LG14	6971512
tig00000000|arrow_14667274_3_98.30817373	LG03	7077988
tig00000003|arrow_11712228_18_38.59496544	LG18	4158985
tig00000009|arrow_14544429_5_219.609431	LG05	13401304
tig00000041|arrow_6898935_13_216.2824469	LG13	18758101
tig00000610|arrow_13429032_15_210.4188048	LG15	14192304
tig00000009|arrow_17707383_5_153.638662	LG05	10238394
tig00000242|arrow_2557183_1_195.3188067	LG01	12891375
tig00001102|arrow_1952348_12_154.5771001	LG12	10467172
tig00000001|arrow_22802141_7_142.3086002	LG07	9261689
tig00000003|arrow_9045696_18_77.05058179	LG18	6825481
tig00002124|arrow_5375151_8_58.65046992	LG08	5375085
tig00000316|arrow_1307900_17_183.5139208	LG17	13411775
tig00000403|arrow_3644378_14_13.29774056	LG14	1173015
tig00001479|arrow_2737650_8_127.766862	LG08	9377498
tig00001102|arrow_3579243_12_184.8367689	LG12	12094040
tig00000009|arrow_18538839_5_138.8246	LG05	9406953
tig00000041|arrow_11072343_13_154.2010427	LG13	14584673
tig00000497|arrow_1297461_19_118.1687237	LG19	8125133
tig00000001|arrow_3128055_9_232.5623013	LG09	14952800
tig00000001|arrow_6173790_9_168.5151381	LG09	11907117
tig00000497|arrow_6283498_19_186.7643048	LG19	13111166
tig00000000|arrow_14175171_3_107.9063552	LG03	7570082
tig00000000|arrow_9493896_3_158.7352901	LG03	12251292
tig00000316|arrow_1322514_17_182.2897896	LG17	13397161
tig00001247|arrow_1286937_10_19.60402263	LG10	1286945
tig00000001|arrow_3029142_9_235.0761644	LG09	15051710
tig00000041|arrow_24884298_13_0	LG13	772771
tig00003850|arrow_175550_13_246.0619409	LG13	20963040
tig00000000|arrow_6600824_3_210.7996228	LG03	15144354
tig00000147|arrow_17663221_6_40.30333831	LG06	4511144
tig00001504|arrow_1914602_3_279.203709	LG03	19143226
tig00000176|arrow_6308522_2_361.9230656	LG02	25186302
tig00000316|arrow_1986649_17_169.620601	LG17	12733036
tig00000099|arrow_683674_2_8.140326253	LG02	683666
tig00000001|arrow_14542783_17_211.6457168	LG17	16212895
tig00000176|arrow_2648718_2_418.6318588	LG02	28846105
tig00000242|arrow_10074443_1_303.6816194	LG01	20408526
tig00000147|arrow_5536703_6_227.1086356	LG06	16637491
tig00000147|arrow_7673651_6_188.0546533	LG06	14500588
tig00000450|arrow_6657453_11_95.35590279	LG11	6657385
tig00000001|arrow_553002_9_265.7052823	LG09	17527836
tig00000001|arrow_1829640_9_244.6485037	LG09	16251214
tig00000009|arrow_4878529_4_239.6971852	LG04	19203952
tig00000207|arrow_484352_16_222.4036777	LG16	16413102
tig00000497|arrow_1856307_19_127.3802591	LG19	8683973
tig00000099|arrow_10596886_2_129.5656497	LG02	10596745
tig00000174|arrow_3299267_2_185.0774901	LG02	14378398
tig00000147|arrow_3458689_6_259.5315818	LG06	18715454
tig00000147|arrow_2148167_6_280.1839088	LG06	20025941
tig00000001|arrow_19335084_7_100.5154248	LG07	5794691
tig00000009|arrow_3582324_4_268.6320318	LG04	20500132
tig00001504|arrow_3436028_3_261.8183833	LG03	17621808
tig00000001|arrow_14406329_17_216.2736336	LG17	16349348
tig00000099|arrow_2866926_2_48.03139998	LG02	2866885
tig00000610|arrow_670510_15_14.38488729	LG15	1433893
tig00000000|arrow_753422_10_252.0808293	LG10	15955343
tig00000003|arrow_16757201_14_91.72694169	LG14	6325221
tig00000207|arrow_11852159_16_62.62411743	LG16	5045392
tig00000009|arrow_15796225_5_197.3896073	LG05	12149532
tig00000610|arrow_6384385_15_82.22905831	LG15	7147710
tig00000041|arrow_7449368_13_205.2210568	LG13	18207686
tig00000003|arrow_26398547_14_219.3617314	LG14	15966457
tig00000001|arrow_25108852_7_188.4573397	LG07	11568376
tig00000000|arrow_5365981_3_238.0044803	LG03	16379180
tig00000099|arrow_625184_2_6.907181035	LG02	625178
tig00000242|arrow_10514475_1_309.238808	LG01	20848556
tig00000147|arrow_5656532_6_223.8464779	LG06	16517662
tig00000336|arrow_3683813_9_46.45285156	LG09	3683803
tig00000009|arrow_2829507_4_274.4628168	LG04	21252945
tig00002606|arrow_291094_17_51.74233162	LG17	4297852
tig00000001|arrow_17428374_7_52.23803249	LG07	3887974
tig00000316|arrow_3337097_17_145.5103188	LG17	11382604
tig00000174|arrow_2824161_2_173.1069823	LG02	13903301
tig00001102|arrow_4301115_12_203.5578055	LG12	12815899
tig00002124|arrow_5650065_8_67.9761508	LG08	5649994
tig00000003|arrow_751719_18_204.7490744	LG18	15119381
tig00000009|arrow_7838038_4_213.4925018	LG04	16244463
tig00001418|arrow_6883922_1_43.71693261	LG01	3440378
tig00000610|arrow_5092874_15_56.69828039	LG15	5856216
tig00000000|arrow_8129481_3_182.1501717	LG03	13615712
tig00001479|arrow_6292790_8_172.1624461	LG08	12932605
tig00000003|arrow_14922982_18_3.746074575	LG18	948255
tig00000067|arrow_3565366_4_106.1173264	LG04	8460692
tig00000001|arrow_28826881_7_237.8775536	LG07	15286389
tig00000403|arrow_1399243_14_39.87214882	LG14	3418130
tig00000009|arrow_7509805_4_218.9306643	LG04	16572694
tig00000374|arrow_4426443_5_305.1467374	LG05	20335613
tig00000003|arrow_3018631_18_182.4698147	LG18	12852513
tig00000001|arrow_6901644_9_154.5625848	LG09	11179264
tig00000242|arrow_15094411_1_374.5953196	LG01	25428489
tig00000176|arrow_7546003_2_323.4964624	LG02	23948846
tig00000174|arrow_7380806_2_247.6891541	LG02	18459900
tig00001418|arrow_6620329_1_47.76873976	LG01	3703972
tig00000147|arrow_9035725_6_160.7655177	LG06	13138545
tig00000176|arrow_505089_2_440.0978302	LG02	30989720
tig00000001|arrow_6030404_9_170.3735949	LG09	12050501
tig00003085|arrow_1042959_4_8.603270761	LG04	1042946
tig00000041|arrow_3751349_19_38.0710758	LG19	3751314
tig00000207|arrow_11007278_16_80.38476173	LG16	5890261
tig00000041|arrow_19393814_13_65.06141385	LG13	6263230
tig00000009|arrow_20609581_5_90.32803662	LG05	7336241
tig00000242|arrow_19394845_1_454.7548413	LG01	29728963
tig00000207|arrow_12608460_16_49.28847244	LG16	4289095
tig00000547|arrow_598556_10_43.8122733	LG10	4120577
tig00000009|arrow_7970941_4_211.7804517	LG04	16111564
tig00000242|arrow_4976750_1_237.7726655	LG01	15310928
tig00000207|arrow_8292654_16_122.3877568	LG16	8604864
tig00000099|arrow_1950809_2_31.27726358	LG02	1950788
tig00000009|arrow_4700277_4_243.4185687	LG04	19382204
tig00000041|arrow_4133023_19_51.66011034	LG19	4132982
tig00000099|arrow_1879493_2_30.04467487	LG02	1879472
tig00000497|arrow_643955_19_100.3225466	LG19	7471620
tig00000003|arrow_24585065_14_200.3762702	LG14	14152999
tig00000003|arrow_7535153_18_102.2830814	LG18	8336016
tig00000547|arrow_2794614_10_87.1578048	LG10	6316640
tig00000003|arrow_20722933_14_138.7158377	LG14	10290922
tig00000067|arrow_1498254_4_142.1070064	LG04	10527770
tig00000174|arrow_4818252_2_213.6430035	LG02	15897372
tig00000147|arrow_9507144_6_153.4591976	LG06	12667137
tig00000242|arrow_14641398_1_368.4940127	LG01	24975485
tig00000207|arrow_9411452_16_102.6964512	LG16	7486066
tig00000176|arrow_3522660_2_407.940977	LG02	27972177
tig00000099|arrow_2660422_2_42.67207744	LG02	2660390
tig00000001|arrow_24240725_7_173.1781242	LG07	10700248
tig00000147|arrow_11974736_6_120.902751	LG06	10199605
tig00000041|arrow_1529768_19_10.9020047	LG19	1529749
tig00000450|arrow_15173254_11_225.4487097	LG11	15173017
tig00000009|arrow_3862997_4_261.8889259	LG04	20219466
tig00000003|arrow_10132836_18_52.66469874	LG18	5738360
tig00000003|arrow_19573353_14_129.1508704	LG14	9141354
tig00000067|arrow_9568893_4_25.75757517	LG04	2457234
tig00000242|arrow_8951173_1_280.3412267	LG01	19285266
tig00000009|arrow_9166951_4_188.4830004	LG04	14915568
tig00000003|arrow_8412964_18_91.06590538	LG18	7458214
tig00000207|arrow_11559767_16_71.29267801	LG16	5337777
tig00000041|arrow_16870080_13_93.27884804	LG13	8786956
tig00000099|arrow_184119_2_0	LG02	184118
tig00000003|arrow_8808086_18_80.84298594	LG18	7063091
tig00000099|arrow_7015646_2_94.16070437	LG02	7015548
tig00001504|arrow_2006952_3_276.3617877	LG03	19050879
tig00000207|arrow_12141470_16_54.32795813	LG16	4756083
tig00000174|arrow_3251512_2_182.719027	LG02	14330643
tig00003672|arrow_116790_15_8.018473368	LG15	636600
tig00000207|arrow_8728291_16_119.1799712	LG16	8169226
tig00000099|arrow_6131462_2_83.99791722	LG02	6131375
tig00000009|arrow_13861673_5_232.0792212	LG05	14084057
tig00000450|arrow_11233213_11_173.4971918	LG11	11233057
tig00000000|arrow_7988455_3_183.3747069	LG03	13756739
tig00000001|arrow_26766795_7_202.7080104	LG07	13226327
tig00002629|arrow_3269425_12_28.98027459	LG12	3269391
tig00000001|arrow_18673311_7_83.06250684	LG07	5132938
tig00000001|arrow_9635377_9_121.8363039	LG09	8445556
tig00002124|arrow_3437339_8_38.75039034	LG08	3437287
tig00000001|arrow_18698214_7_86.05463907	LG07	5157837
tig00000147|arrow_17788118_6_35.94129554	LG06	4386255
tig00000041|arrow_14122358_13_124.3874454	LG13	11534678
tig00000174|arrow_8782000_2_254.4986179	LG02	19861078
tig00000174|arrow_9468970_2_265.8851772	LG02	20548083
tig00000610|arrow_3059980_15_46.57611828	LG15	3823346
tig00002606|arrow_454397_17_48.10169355	LG17	4134590
tig00000041|arrow_7340780_13_207.9454544	LG13	18316268
tig00000099|arrow_4013269_2_65.35472603	LG02	4013213
tig00000207|arrow_19284265_12_60.82958314	LG12	5744872
tig00002124|arrow_3823469_8_41.82977326	LG08	3823413
tig00000242|arrow_18296026_1_432.5700398	LG01	28630151
tig00000009|arrow_18451146_5_140.5460967	LG05	9494646
tig00000547|arrow_1616951_10_62.01754667	LG10	5138991
tig00000003|arrow_14571667_18_8.556642596	LG18	1299569
tig00000207|arrow_10277741_16_91.96319793	LG16	6619787
tig00000001|arrow_10305033_9_109.5464693	LG09	7775900
tig00000041|arrow_5980822_19_92.185815	LG19	5980760
tig00000009|arrow_19032545_5_130.6562292	LG05	8913252
tig00000001|arrow_16841072_7_38.61118774	LG07	3300729
tig00000009|arrow_3127277_4_272.0205313	LG04	20955177
tig00000174|arrow_3668300_2_192.2168179	LG02	14747425
tig00000009|arrow_27489459_5_4.972166732	LG05	456382
tig00000265|arrow_107250_13_218.5746723	LG13	18956547
tig00000001|arrow_10059044_9_114.5769461	LG09	8021891
tig00000242|arrow_13449551_1_343.6698618	LG01	23783645
tig00000001|arrow_8570866_9_140.8432045	LG09	9510056
tig00000147|arrow_18120465_6_30.31477032	LG06	4053921
tig00000174|arrow_5561226_2_224.0446996	LG02	16640342
tig00000003|arrow_3770546_18_164.6781511	LG18	12100611
tig00000041|arrow_3959259_19_47.73045752	LG19	3959220
tig00000003|arrow_23421445_14_190.2756527	LG14	12989389
tig00000207|arrow_10934333_16_83.46277972	LG16	5963206
tig00000009|arrow_14991694_5_205.6705608	LG05	12954052
tig00000610|arrow_9158261_15_127.8889221	LG15	9921568
tig00000316|arrow_7639256_17_90.10640533	LG17	7080461
tig00002124|arrow_4437336_8_46.13899503	LG08	4437273
tig00001247|arrow_495211_10_9.00106066	LG10	495209
tig00000450|arrow_3553093_11_41.19234821	LG11	3553056
tig00000316|arrow_1634507_17_176.8936818	LG17	13085173
tig00002629|arrow_329216_12_0	LG12	329209
tig00000003|arrow_2779370_18_187.8988341	LG18	13091771
tig00000001|arrow_20444610_7_115.6590929	LG07	6904193
tig00000009|arrow_20313681_5_100.7827516	LG05	7632137
tig00001247|arrow_608558_10_10.32225691	LG10	608558
tig00001418|arrow_1960214_1_109.8882889	LG01	8364041
tig00000316|arrow_3457018_17_142.8556774	LG17	11262686
tig00000106|arrow_1171002_5_315.3679135	LG05	21968852
tig00000001|arrow_23857639_7_162.8896185	LG07	10317162
tig00001504|arrow_1309843_3_285.1333249	LG03	19747994
tig00000450|arrow_9960900_11_148.5403778	LG11	9960757
tig00000147|arrow_13126676_6_95.87782643	LG06	9047708
tig00000041|arrow_22395311_13_32.13272455	LG13	3261745
tig00000067|arrow_10011509_4_20.41463233	LG04	2014620
tig00003279|arrow_515743_3_320.7465456	LG03	23232968
tig00000610|arrow_386475_15_11.54510498	LG15	1149857
tig00000003|arrow_14795106_18_5.923671668	LG18	1076130
tig00000242|arrow_9883856_1_298.3687659	LG01	20217940
tig00002606|arrow_719640_17_43.93140621	LG17	3869351
tig00000170|arrow_1056407_3_3.03214558	LG03	668983
tig00000242|arrow_3534303_1_217.112105	LG01	13868493
tig00000001|arrow_30813053_7_279.0204961	LG07	17272533
tig00000001|arrow_133107_9_267.1399871	LG09	17947722
tig00000450|arrow_5881440_11_82.66262484	LG11	5881356
tig00001418|arrow_9061503_1_10.03731579	LG01	1262806
tig00000001|arrow_18675061_7_84.34850461	LG07	5134688
tig00000041|arrow_6993347_13_214.9371787	LG13	18663691
tig00000610|arrow_13818233_15_218.4076159	LG15	14581500
tig00000009|arrow_638160_4_312.7721019	LG04	23444266
tig00001504|arrow_389465_3_293.6788887	LG03	20668364
tig00000450|arrow_10996981_11_169.2985306	LG11	10996830
tig00000000|arrow_3968845_10_201.9396414	LG10	12739949
tig00000450|arrow_9870898_11_143.7028256	LG11	9870797
tig00000099|arrow_923371_2_12.80218213	LG02	923360
tig00000003|arrow_9911935_18_61.45772395	LG18	5959251
tig00000147|arrow_11457134_6_135.0737506	LG06	10717183
tig00000003|arrow_8728637_18_81.91195972	LG18	7142546
tig00000147|arrow_7103877_6_200.3871862	LG06	15070344
tig00000610|arrow_8449020_15_116.9643603	LG15	9212339
tig00000001|arrow_26674427_7_199.9524238	LG07	13133960
tig00000242|arrow_3467233_1_213.1093985	LG01	13801423
tig00000001|arrow_1303468_9_253.5862161	LG09	16777378
tig00000009|arrow_10629397_4_168.629397	LG04	13453134
tig00000041|arrow_12660531_13_144.5664886	LG13	12996546
tig00000242|arrow_16143199_1_398.1762435	LG01	26477274
tig00001479|arrow_3665370_8_144.8363775	LG08	10305208
tig00000316|arrow_7688122_17_87.75626428	LG17	7031596
tig00000176|arrow_4779785_2_392.364918	LG02	26715068
tig00000003|arrow_7884029_18_97.13086901	LG18	7987146
tig00000001|arrow_13582512_17_222.1950793	LG17	17173226
tig00000041|arrow_10149248_13_168.0067435	LG13	15507786
tig00000001|arrow_22509568_7_137.0725561	LG07	8969123
tig00000001|arrow_16879247_7_41.05871573	LG07	3338904
tig00000176|arrow_6742228_2_349.3854172	LG02	24752599
tig00000003|arrow_18673634_14_118.6848551	LG14	8241628
tig00001102|arrow_3449737_12_179.8516353	LG12	11964537
tig00000099|arrow_4732891_2_69.74304295	LG02	4732828
tig00000001|arrow_24174866_7_169.3628931	LG07	10634390
tig00000147|arrow_8631171_6_169.4267506	LG06	13543093
tig00001418|arrow_8457780_1_17.9057744	LG01	1866523
tig00000001|arrow_28912362_7_242.4347352	LG07	15371869
tig00000001|arrow_28202281_7_220.4482057	LG07	14661795
tig00000009|arrow_2446452_4_279.4046964	LG04	21636001
tig00000041|arrow_24636869_13_7.117825421	LG13	1020195
tig00000009|arrow_21639634_5_70.92990969	LG05	6306203
tig00000001|arrow_4653277_9_191.6915963	LG09	13427609
tig00000001|arrow_1347815_9_252.3582053	LG09	16733030
tig00000147|arrow_9003527_6_162.6665258	LG06	13170743
tig00000001|arrow_21981249_7_130.2740488	LG07	8440812
tig00000067|arrow_1973707_4_134.3719598	LG04	10052321
tig00000547|arrow_3304544_10_95.4922908	LG10	6826567
tig00000336|arrow_4134018_9_56.25227255	LG09	4134002
tig00000207|arrow_9757397_16_98.46686259	LG16	7140125
tig00000316|arrow_6138402_17_119.0398857	LG17	8581325
tig00000001|arrow_10015777_9_116.5436988	LG09	8065159
tig00000000|arrow_12857639_3_123.7468135	LG03	8887590
tig00002124|arrow_1577596_8_14.38742546	LG08	1577568
tig00000067|arrow_7350675_4_50.704659	LG04	4675434
tig00001418|arrow_5229922_1_63.22562065	LG01	5094368
tig00000242|arrow_14970807_1_370.91489	LG01	25304891
tig00000147|arrow_10292038_6_139.9047182	LG06	11882263
tig00000009|arrow_4561089_4_249.3346071	LG04	19521388
tig00000207|arrow_15514264_16_25.92149384	LG16	1383297
tig00000001|arrow_25261682_7_192.6788001	LG07	11721208
tig00001102|arrow_3841396_12_188.5484861	LG12	12356191
tig00000176|arrow_7265193_2_333.31541	LG02	24229649
tig00000610|arrow_8726520_15_120.9157863	LG15	9489833
tig00000174|arrow_3652642_2_190.9906463	LG02	14731767
tig00002629|arrow_1383459_12_8.4526674	LG12	1383450
tig00000242|arrow_3243313_1_207.4499278	LG01	13577503
tig00000610|arrow_12380942_15_185.2776916	LG15	13144223
tig00000000|arrow_7056464_3_200.7873633	LG03	14688721
tig00001247|arrow_405945_10_3.786501754	LG10	405945
tig00000147|arrow_14341447_6_75.30752695	LG06	7832947
tig00000099|arrow_795803_2_10.60634302	LG02	795795
tig00000099|arrow_1689459_2_24.74212287	LG02	1689441
tig00000001|arrow_24268847_7_174.5688352	LG07	10728370
tig00000610|arrow_9525053_15_135.6438628	LG15	10288355
tig00000174|arrow_6950229_2_241.4232928	LG02	18029328
tig00000610|arrow_6834385_15_85.00310273	LG15	7597711
tig00002008|arrow_2162189_8_248.5915186	LG08	18690693
tig00001418|arrow_5053577_1_64.49219592	LG01	5270715
tig00000003|arrow_8132388_18_93.59469413	LG18	7738790
tig00000242|arrow_5774322_1_246.2696592	LG01	16108489
tig00000176|arrow_7648750_2_319.1248187	LG02	23846105
tig00000147|arrow_12437330_6_108.8398065	LG06	9737030
tig00001479|arrow_7052669_8_185.2301936	LG08	13692474
tig00000374|arrow_375031_5_249.0709422	LG05	16284252
tig00001479|arrow_5812746_8_169.2697755	LG08	12452569
tig00000000|arrow_14257038_3_105.1378106	LG03	7488217
tig00000147|arrow_15948860_6_53.64096803	LG06	6225522
tig00000067|arrow_1602735_4_139.9836157	LG04	10423289
tig00001102|arrow_3093245_12_173.7305407	LG12	11608048
tig00000610|arrow_9845672_15_140.123627	LG15	10608971
tig00000003|arrow_27011619_14_223.047708	LG14	16579530
tig00000207|arrow_12645417_16_48.08358828	LG16	4252138
tig00000207|arrow_19089386_12_69.71454821	LG12	5939748
tig00000242|arrow_13571134_1_348.7367926	LG01	23905227
tig00000099|arrow_3390809_2_54.25818915	LG02	3390762
tig00000147|arrow_22084875_6_0	LG06	89569
tig00000041|arrow_3873847_19_43.49768357	LG19	3873808
tig00000610|arrow_11218703_15_162.3283971	LG15	11981993
tig00000242|arrow_10323972_1_308.0082697	LG01	20658053
tig00000242|arrow_1015949_1_166.3614654	LG01	11350165
tig00002008|arrow_1221171_8_241.3475942	LG08	17749689
tig00000000|arrow_3179025_10_220.401073	LG10	13529760
tig00000610|arrow_11469513_15_170.1909269	LG15	12232799
tig00000316|arrow_3708612_17_136.7230224	LG17	11011098
tig00000497|arrow_1868949_19_128.389344	LG19	8696614
tig00000174|arrow_11925592_2_306.6011607	LG02	23004690
tig00000099|arrow_10232626_2_122.759402	LG02	10232495
tig00000000|arrow_5811303_3_227.7718287	LG03	15933864
tig00000242|arrow_8883933_1_276.2657603	LG01	19218029
tig00000497|arrow_3570512_19_143.6603663	LG19	10398195
tig00000001|arrow_6700314_9_157.4305885	LG09	11380593
tig00000001|arrow_16718753_7_35.53481503	LG07	3178376
tig00000207|arrow_18866573_12_74.47833944	LG12	6162558
tig00000547|arrow_4864934_10_135.6936238	LG10	8386944
tig00000000|arrow_16482461_3_70.63911002	LG03	5262832
tig00000450|arrow_10533656_11_164.5877624	LG11	10533509
tig00001479|arrow_1745765_8_106.4043576	LG08	8385615
tig00000041|arrow_5695350_19_85.39570539	LG19	5695289
tig00000003|arrow_21726406_14_163.0508102	LG14	11294376
tig00000001|arrow_13486177_17_223.4329575	LG17	17269559
tig00000009|arrow_11056086_4_158.4408345	LG04	13026445
tig00000041|arrow_19404063_13_63.67682461	LG13	6252981
tig00000374|arrow_2033876_5_276.3853549	LG05	17943083
tig00000001|arrow_23966682_7_164.4302129	LG07	10426203
tig00002008|arrow_328888_8_221.6260576	LG08	16857400
tig00000207|arrow_10000053_16_93.82687174	LG16	6897470
tig00000242|arrow_4590095_1_233.9065154	LG01	14924274
tig00000170|arrow_819364_3_9.429554528	LG03	906016
tig00000003|arrow_22107513_14_170.2722774	LG14	11675482
tig00000176|arrow_6427486_2_359.1557589	LG02	25067339
tig00000610|arrow_4641393_15_50.86174604	LG15	5404735
tig00000003|arrow_23072351_14_187.0668061	LG14	12640303
tig00000147|arrow_13662588_6_90.72098965	LG06	8511812
tig00000001|arrow_26630891_7_197.1484181	LG07	13090424
tig00000041|arrow_24815779_13_3.367524177	LG13	841287
tig00000001|arrow_3268557_9_226.1818265	LG09	14812306
tig00000610|arrow_12780822_15_191.7912372	LG15	13544104
tig00000001|arrow_6282333_9_167.4892874	LG09	11798574
tig00000242|arrow_19650490_1_455.7825069	LG01	29984600
tig00000174|arrow_1845394_2_156.4334912	LG02	12924549
tig00000242|arrow_18539797_1_438.4321729	LG01	28873921
tig00000610|arrow_3143087_15_47.69082571	LG15	3906448
tig00000207|arrow_6778001_16_131.9696858	LG16	10119516
tig00000000|arrow_8952510_3_166.7181569	LG03	12792669
tig00001102|arrow_744925_12_123.1663077	LG12	9259755
tig00000610|arrow_1726356_15_32.10792324	LG15	2489726
tig00002008|arrow_6451702_8_284.661274	LG08	22980160
tig00000174|arrow_2728452_2_170.7291026	LG02	13807595
tig00000009|arrow_743629_4_309.9998689	LG04	23338795
tig00000001|arrow_26807057_7_204.2650838	LG07	13266586
tig00002008|arrow_7177288_8_292.919928	LG08	23705740
tig00000242|arrow_13970999_1_356.2571835	LG01	24305094
tig00000147|arrow_14736379_6_67.50671682	LG06	7437983
tig00000610|arrow_4098898_15_48.99405115	LG15	4862250
tig00000009|arrow_17883633_5_148.5977756	LG05	10062146
tig00000001|arrow_9135053_9_130.5985742	LG09	8945875
tig00000000|arrow_13664888_3_114.3964093	LG03	8080357
tig00000176|arrow_6023656_2_366.3345672	LG02	25471209
tig00000003|arrow_340804_18_209.0769622	LG18	15530289
tig00000242|arrow_1877637_1_184.2393576	LG01	12211833
tig00000176|arrow_7573368_2_321.3128933	LG02	23921479
tig00000001|arrow_28765490_7_235.7442558	LG07	15224997
tig00000610|arrow_9418380_15_132.216551	LG15	10181683
tig00000147|arrow_7352391_6_195.229692	LG06	14821840
tig00000450|arrow_3687463_11_46.0559652	LG11	3687420
tig00000009|arrow_20980590_5_88.8032348	LG05	6965239
tig00001247|arrow_2175146_10_24.45364875	LG10	2175157
tig00002008|arrow_768209_8_228.3139199	LG08	17296732
tig00002008|arrow_7038952_8_291.6036701	LG08	23567402
tig00000106|arrow_1039185_4_305.5264939	LG05	21837037
tig00000000|arrow_12771745_3_127.0524513	LG03	8973483
tig00000001|arrow_3526426_9_221.5950058	LG09	14554442
tig00001102|arrow_1594039_12_146.9633022	LG12	10108862
tig00000000|arrow_7752972_3_186.9511131	LG03	13992221
tig00000547|arrow_7172265_10_170.0157532	LG10	10694259
tig00000207|arrow_11092513_16_76.77902359	LG16	5805023
tig00000001|arrow_28863237_7_240.7274051	LG07	15322744
tig00000099|arrow_3680628_2_59.73710142	LG02	3680574
tig00000003|arrow_22851105_14_177.9659655	LG14	12419060
tig00000403|arrow_813499_14_52.10467633	LG14	4003868
tig00000174|arrow_10376260_2_288.8150505	LG02	21455374
tig00000001|arrow_26726706_7_201.3603628	LG07	13186238
tig00000001|arrow_23772617_7_160.0247663	LG07	10232142
tig00000041|arrow_4532416_19_67.98368464	LG19	4532367
tig00001418|arrow_753860_1_131.1596698	LG01	9570386
tig00000067|arrow_7623948_4_45.29700432	LG04	4402166
tig00000009|arrow_9203701_4_187.2644318	LG04	14878818
tig00001418|arrow_2359553_1_105.1614777	LG01	7964706
tig00000003|arrow_21307878_14_152.6213617	LG14	10875856
tig00000450|arrow_10235477_11_155.0405765	LG11	10235326
tig00000009|arrow_21405973_5_75.77629718	LG05	6539864
tig00001479|arrow_4414392_8_148.2489908	LG08	11054225
tig00000497|arrow_1356950_19_119.3955107	LG19	8184621
tig00000009|arrow_15261891_5_202.1030755	LG05	12683864
tig00000547|arrow_6167869_10_155.6431951	LG10	9689872
tig00000207|arrow_2591345_16_193.8132632	LG16	14306119
tig00000497|arrow_948949_19_105.3119259	LG19	7776612
tig00000001|arrow_30241043_7_269.9028026	LG07	16700536
tig00000174|arrow_1570049_2_151.3623716	LG02	12649209
tig00000174|arrow_5232377_2_218.4639042	LG02	16311496
tig00000207|arrow_672509_16_214.7097446	LG16	16224948
tig00001479|arrow_7708877_8_195.5159995	LG08	14348673
tig00000009|arrow_17308920_5_163.3454252	LG05	10636853
tig00000009|arrow_25902527_5_18.83434954	LG05	2043353
tig00000336|arrow_1281106_9_4.411514205	LG09	1281096
tig00000000|arrow_9025443_3_164.7074376	LG03	12719737
tig00000067|arrow_4414133_4_99.02324113	LG04	7611932
tig00000000|arrow_15154951_3_93.99197285	LG03	6590321
tig00000242|arrow_9354583_1_290.4008318	LG01	19688667
tig00000041|arrow_17994803_13_82.49831	LG13	7662255
tig00003085|arrow_423383_4_3.649863421	LG04	423379
tig00000610|arrow_5483476_15_63.54976962	LG15	6246811
tig00001479|arrow_698831_8_86.37701961	LG08	7338675
tig00000009|arrow_6947283_4_223.927635	LG04	17135220
tig00000099|arrow_2148371_2_34.10289843	LG02	2148346
tig00001102|arrow_3747030_12_186.691928	LG12	12261826
tig00000207|arrow_2971953_16_188.0152911	LG16	13925510
tig00000067|arrow_9816791_4_23.24783624	LG04	2209332
tig00000001|arrow_22170694_7_133.2037798	LG07	8630254
tig00000336|arrow_2532412_9_25.67733506	LG09	2532394
tig00000174|arrow_12145954_2_313.680818	LG02	23225049
tig00000041|arrow_9755261_13_177.6201997	LG13	15901795
tig00000497|arrow_1075712_19_108.4792682	LG19	7903373
tig00001102|arrow_4147838_12_198.6129401	LG12	12662625
tig00000547|arrow_3162921_10_93.07831119	LG10	6684948
tig00002008|arrow_243312_8_218.0585635	LG08	16771827
tig00001479|arrow_950436_8_88.35988734	LG08	7590280
tig00000099|arrow_2188406_2_35.2864923	LG02	2188381
tig00002124|arrow_3395841_8_37.08266863	LG08	3395790
tig00000009|arrow_16895447_5_171.7830772	LG05	11050320
tig00000041|arrow_940802_19_4.678094038	LG19	940786
tig00001479|arrow_1569014_8_99.25090858	LG08	8208872
tig00000009|arrow_12469320_5_243.844671	LG05	15476397
tig00000009|arrow_24550389_5_42.63212381	LG05	3395475
tig00000450|arrow_10084091_11_149.7646334	LG11	10083941
tig00001102|arrow_7631801_12_240.3512769	LG12	15086402
tig00001479|arrow_2544320_8_117.6206259	LG08	9184169
tig00000001|arrow_10096656_9_111.9234429	LG09	7984279
tig00000497|arrow_2273788_19_134.9556769	LG19	9101447
tig00000242|arrow_9936280_1_299.6048433	LG01	20270363
tig00000176|arrow_2255654_2_430.6471814	LG02	29239158
tig00000610|arrow_1445890_15_23.78052652	LG15	2209263
tig00000001|arrow_31885138_7_291.7552972	LG07	18344595
tig00000174|arrow_4233097_2_203.4811716	LG02	15312221
tig00000174|arrow_12198036_2_315.70771	LG02	23277130
tig00000147|arrow_2612561_6_270.4828162	LG06	19561567
tig00000041|arrow_4483208_19_66.26021479	LG19	4483160
tig00000099|arrow_2751853_2_43.95586006	LG02	2751819
tig00000147|arrow_9783831_6_149.0825381	LG06	12390457
tig00000207|arrow_2645537_16_191.4919211	LG16	14251926
tig00000450|arrow_7725119_11_109.3206334	LG11	7725025
tig00000003|arrow_10105101_18_55.76451822	LG18	5766094
tig00000450|arrow_10260644_11_158.100106	LG11	10260493
tig00001102|arrow_2908494_12_171.5472499	LG12	11423298
tig00000403|arrow_785564_14_53.76870698	LG14	4031803
tig00000099|arrow_7773615_2_108.2179481	LG02	7773514
tig00000001|arrow_28816275_7_236.8079681	LG07	15275781
tig00000403|arrow_4520234_14_3.614729478	LG14	297175
tig00000403|arrow_644436_14_59.68541491	LG14	4172927
tig00000147|arrow_4968359_6_243.4171276	LG06	17205824
tig00001102|arrow_2286978_12_161.8194413	LG12	10801804
tig00000003|arrow_12031676_18_33.74561743	LG18	3839546
tig00000001|arrow_17051052_7_43.23952071	LG07	3510663
tig00000009|arrow_21525645_5_72.1909012	LG05	6420193
tig00000041|arrow_15738787_13_111.2076909	LG13	9918235
tig00000099|arrow_7467520_2_104.102632	LG02	7467418
tig00000207|arrow_19571753_12_52.52610049	LG12	5457398
tig00000009|arrow_23612150_5_52.24527895	LG05	4333706
tig00000009|arrow_16465169_5_180.4110257	LG05	11480599
tig00000099|arrow_975114_2_14.35324172	LG02	975101
tig00000000|arrow_1031216_10_246.845376	LG10	15677556
tig00000497|arrow_4836275_19_160.7359492	LG19	11663950
tig00000450|arrow_12505024_11_190.9628055	LG11	12504850
tig00000041|arrow_8043319_13_200.1901672	LG13	17613743
tig00000009|arrow_20122334_5_108.2226603	LG05	7823482
tig00000147|arrow_14641025_6_68.63554189	LG06	7533334
tig00000174|arrow_12091341_2_311.6550666	LG02	23170436
tig00000041|arrow_18691073_13_72.21635502	LG13	6965981
tig00000067|arrow_7691164_4_44.07248533	LG04	4334950
tig00000009|arrow_7997956_4_209.7279711	LG04	16084550
tig00000009|arrow_7468058_4_220.2006578	LG04	16614441
tig00000207|arrow_5060103_16_153.7852047	LG16	11837377
tig00000067|arrow_7327446_4_52.88856763	LG04	4698663
tig00000003|arrow_14093931_18_15.1462359	LG18	1777303
tig00000174|arrow_7030863_2_243.0615818	LG02	18109962
tig00000336|arrow_3986484_9_53.18099267	LG09	3986468
tig00000001|arrow_28337431_7_225.2116693	LG07	14796944
tig00000147|arrow_21215157_6_8.764129558	LG06	959262
tig00000003|arrow_4397824_18_145.3370925	LG18	11473330
tig00000009|arrow_19314702_5_127.8899532	LG05	8631097
tig00000000|arrow_14987112_3_96.3210336	LG03	6758156
tig00000003|arrow_24916939_14_205.0308868	LG14	14484866
tig00000003|arrow_3854996_18_159.3934405	LG18	12016156
tig00000001|arrow_27054949_7_206.9477395	LG07	13514469
tig00000450|arrow_6576115_11_90.37582812	LG11	6576051
tig00000000|arrow_1960520_10_233.5333872	LG10	14748257
tig00000001|arrow_3734486_9_216.7372118	LG09	14346385
tig00000147|arrow_7935711_6_179.1103691	LG06	14238530
tig00000242|arrow_13609981_1_350.2881424	LG01	23944074
tig00000067|arrow_2589384_4_122.0724637	LG04	9436650
tig00000041|arrow_7226425_13_211.252694	LG13	18430613
tig00000403|arrow_732812_14_58.41923231	LG14	4084553
tig00000009|arrow_25021135_5_31.56088149	LG05	2924738
tig00000000|arrow_12732477_3_128.113281	LG03	9012750
tig00000003|arrow_4495504_18_144.0539067	LG18	11375649
tig00000450|arrow_8698355_11_124.6686037	LG11	8698254
tig00000336|arrow_4725230_9_65.06684333	LG09	4725209
tig00000147|arrow_2286458_6_276.4446918	LG06	19887657
tig00002124|arrow_4969073_8_52.54273951	LG08	4969003
tig00000001|arrow_17980340_7_68.73756361	LG07	4439964
tig00000001|arrow_9242475_9_126.2120612	LG09	8838456
tig00000242|arrow_6327549_1_255.0432859	LG01	16661710
tig00000009|arrow_27630871_5_3.366982804	LG05	314973
tig00000450|arrow_6382112_11_89.1502554	LG11	6382053
tig00000147|arrow_9604205_6_152.4300768	LG06	12570076
tig00000009|arrow_16681667_5_176.8324337	LG05	11264101
tig00000610|arrow_4931901_15_53.228446	LG15	5695244
tig00000003|arrow_18114994_14_107.3053162	LG14	7682999
tig00001102|arrow_7855065_12_236.2689164	LG12	14863141
tig00000547|arrow_4338824_10_114.1410128	LG10	7860835
tig00000207|arrow_9210280_16_104.3094785	LG16	7687237
tig00001479|arrow_1482149_8_97.86713613	LG08	8122004
tig00001479|arrow_1185509_8_95.08454172	LG08	7825356
tig00000547|arrow_3339313_10_98.17133958	LG10	6861336
tig00002008|arrow_717931_8_224.3378425	LG08	17246456
tig00000242|arrow_8764207_1_273.2823237	LG01	19098303
tig00002124|arrow_1907384_8_17.79608194	LG08	1907352
tig00000001|arrow_30504973_7_272.8433575	LG07	16964464
tig00000147|arrow_16465886_6_47.3987421	LG06	5708504
tig00000610|arrow_12869049_15_196.4981686	LG15	13632327
tig00000547|arrow_7676556_10_182.6383334	LG10	11198553
tig00003085|arrow_1095928_4_9.825843356	LG04	1095914
tig00000147|arrow_789382_6_288.9878971	LG06	21384710
tig00003850|arrow_936395_13_238.2910593	LG13	20202204
tig00002008|arrow_6877703_8_286.529253	LG08	23406155
tig00000001|arrow_19157731_7_95.46186729	LG07	5617343
tig00000176|arrow_2408749_2_421.7123502	LG02	29086072
tig00000000|arrow_3058846_10_225.9345341	LG10	13649937
tig00000174|arrow_3135345_2_179.1381052	LG02	14214480
tig00000174|arrow_11627850_2_304.2880006	LG02	22706945
tig00000003|arrow_22412763_14_174.1977277	LG14	11980726
tig00001102|arrow_7133753_12_242.9366865	LG12	15584447
tig00000067|arrow_1346771_4_145.368219	LG04	10679250
tig00000147|arrow_12616413_6_105.9411395	LG06	9557946
tig00000041|arrow_5547103_19_82.18596165	LG19	5547042
tig00000003|arrow_26376811_14_218.1365133	LG14	15944721
tig00000003|arrow_116560_18_210.3071848	LG18	15754530
tig00000147|arrow_18170836_6_28.23807739	LG06	4003554
tig00000242|arrow_3332190_1_209.6663204	LG01	13666380
tig00000403|arrow_2673382_14_17.89578678	LG14	2144001
tig00001247|arrow_466271_10_5.924048673	LG10	466270
tig00000450|arrow_4265233_11_50.7640308	LG11	4265179
tig00000450|arrow_5265678_11_65.08559244	LG11	5265608
tig00000003|arrow_3813885_18_162.3883291	LG18	12057270
tig00000001|arrow_17190835_7_45.25940946	LG07	3650441
tig00000147|arrow_8835424_6_164.5600837	LG06	13338845
tig00000009|arrow_2378999_4_280.5705911	LG04	21703453
tig00000207|arrow_11117873_16_75.49686368	LG16	5779664
tig00002629|arrow_4352616_12_42.7810819	LG12	4352561
tig00000610|arrow_7689863_15_93.48780028	LG15	8453185
tig00000041|arrow_8583070_13_189.1030529	LG13	17074008
tig00000242|arrow_18000646_1_425.2708283	LG01	28334775
tig00000009|arrow_20146099_5_106.115068	LG05	7799717
tig00000450|arrow_4805561_11_58.7606598	LG11	4805499
tig00000009|arrow_16198268_5_187.7227691	LG05	11747494
tig00000001|arrow_17421583_7_50.93825206	LG07	3881183
tig00000000|arrow_6682659_3_205.3322177	LG03	15062520
tig00000009|arrow_10906966_4_163.0648249	LG04	13175564
tig00001102|arrow_3987293_12_192.9228875	LG12	12502089
tig00000009|arrow_10384867_4_173.0065626	LG04	13697665
tig00000000|arrow_13709472_3_113.1711112	LG03	8035774
tig00001418|arrow_9402105_1_3.30218054	LG01	922208
tig00000450|arrow_12938144_11_194.7719033	LG11	12937948
tig00000001|arrow_27304087_7_212.8475866	LG07	13763597
tig00000099|arrow_3569493_2_56.46366723	LG02	3569443
tig00003279|arrow_1984943_3_305.8341083	LG03	21763788
tig00000147|arrow_5860835_6_220.999673	LG06	16313366
tig00000403|arrow_1887532_14_26.72974807	LG14	2929848
tig00000265|arrow_578153_13_232.2442482	LG13	19427435
tig00000147|arrow_13954975_6_85.97854157	LG06	8219433
tig00000287|arrow_658943_7_19.43282239	LG07	1816685
tig00000009|arrow_19878028_5_116.7344365	LG05	8067787
tig00000207|arrow_15122793_16_35.93367229	LG16	1774768
tig00000450|arrow_10219862_11_152.8483366	LG11	10219711
tig00000003|arrow_18151315_14_110.2004783	LG14	7719321
tig00000450|arrow_5934286_11_84.51589172	LG11	5934233
tig00000009|arrow_2372321_4_282.284547	LG04	21710131
tig00000001|arrow_27167103_7_210.1444883	LG07	13626621
tig00000450|arrow_9523880_11_136.429137	LG11	9523783
tig00000009|arrow_3747664_4_265.5613885	LG04	20334794
tig00000147|arrow_5878499_6_218.3910563	LG06	16295709
tig00000009|arrow_30376_4_319.9767683	LG04	24052049
tig00000003|arrow_7675636_18_98.42244138	LG18	8195536
tig00000403|arrow_4027789_14_8.5164067	LG14	789615
tig00000001|arrow_3800889_9_210.7530154	LG09	14279983
tig00000003|arrow_18343742_14_114.5905057	LG14	7911740
tig00000336|arrow_2199322_9_23.40386172	LG09	2199306
tig00000176|arrow_6360849_2_360.6966486	LG02	25133976
tig00001418|arrow_2808321_1_97.75565665	LG01	7515944
tig00000403|arrow_4629049_14_0	LG14	188361
tig00000610|arrow_11519512_15_171.5628736	LG15	12282797
tig00000000|arrow_3917723_10_204.8887546	LG10	12791071
tig00000207|arrow_6052134_16_141.2422093	LG16	10845369
tig00000000|arrow_8287338_3_177.1526662	LG03	13457854
tig00000176|arrow_3865473_2_405.9113239	LG02	27629369
tig00000009|arrow_1766702_4_292.8626732	LG04	22315739
tig00000497|arrow_2847881_19_137.3722215	LG19	9675545
tig00000041|arrow_21460670_13_40.11946397	LG13	4196379
tig00000450|arrow_2982724_11_34.79322196	LG11	2982693
tig00003672|arrow_169486_15_6.014250075	LG15	583904
tig00000001|arrow_9591750_9_123.6416736	LG09	8489182
tig00003085|arrow_980347_4_7.067378392	LG04	980336
tig00000316|arrow_7789610_17_85.40608002	LG17	6930102
tig00000009|arrow_23906950_5_45.25277283	LG05	4038908
tig00000041|arrow_3861691_19_41.24749637	LG19	3861652
tig00000003|arrow_27365661_14_224.5972326	LG14	16933567
tig00000009|arrow_26179293_5_15.29520656	LG05	1766591
tig00000242|arrow_369342_1_147.6043281	LG01	10703558
tig00000174|arrow_1058562_2_144.9919427	LG02	12137721
tig00000041|arrow_8924641_13_182.700519	LG13	16732445
tig00000041|arrow_24473083_13_11.82961991	LG13	1183994
tig00000450|arrow_16622040_11_254.0427011	LG11	16621831
tig00003279|arrow_459834_3_322.0448228	LG03	23288879
tig00001479|arrow_5139093_8_158.8159216	LG08	11778923
tig00000265|arrow_328346_13_224.0777985	LG13	19177640
tig00000242|arrow_6424817_1_257.2451277	LG01	16758975
tig00000003|arrow_15548789_14_68.2557532	LG14	5116827
tig00000041|arrow_1574705_19_14.78510576	LG19	1574684
tig00000174|arrow_2769949_2_172.0500137	LG02	13849091
tig00000003|arrow_6238241_18_113.0878689	LG18	9632923
tig00000147|arrow_7893154_6_180.4817531	LG06	14281087
tig00000009|arrow_1074531_4_303.9680254	LG04	23007893
tig00000009|arrow_21987114_5_67.26536538	LG05	5958730
tig00000174|arrow_2492820_2_167.7596834	LG02	13571968
tig00002124|arrow_1505883_8_11.87020613	LG08	1505855
tig00000009|arrow_14667019_5_214.8507917	LG05	13278716
tig00000041|arrow_5828940_19_86.77154944	LG19	5828880
tig00000242|arrow_3636477_1_220.322526	LG01	13970669
tig00002629|arrow_2088204_12_12.76799751	LG12	2088183
tig00000450|arrow_8622002_11_123.3546965	LG11	8621902
tig00001247|arrow_2650120_10_27.96412402	LG10	2650123
tig00000000|arrow_8204988_3_180.9240606	LG03	13540206
tig00002606|arrow_3917728_17_3.59650969	LG17	671283
tig00000176|arrow_6091102_2_364.6074337	LG02	25403720
tig00000176|arrow_7510350_2_324.8780176	LG02	23984498
tig00000099|arrow_1613655_2_22.00258679	LG02	1613639
tig00000176|arrow_4579714_2_393.4769572	LG02	26915136
tig00000242|arrow_4416821_1_230.9905582	LG01	14751001
tig00000316|arrow_6175987_17_117.0113052	LG17	8543740
tig00001247|arrow_3373832_10_35.75472353	LG10	3373830
tig00002008|arrow_6063256_8_279.6665511	LG08	22591718
tig00000207|arrow_12932882_16_39.91824999	LG16	3964676
tig00000000|arrow_4296668_10_194.0162157	LG10	12412136
tig00000547|arrow_2266539_10_80.94243977	LG10	5788570
tig00000041|arrow_18379284_13_77.61946416	LG13	7277769
tig00000009|arrow_14639416_5_216.0791279	LG05	13306317
tig00001102|arrow_1374850_12_137.8096697	LG12	9889675
tig00000242|arrow_5259444_1_244.9743568	LG01	15593621
tig00000610|arrow_14793618_15_235.4773346	LG15	15556883
tig00000147|arrow_21834705_6_3.662869614	LG06	339728
tig00000147|arrow_8125450_6_175.4498393	LG06	14048800
tig00000001|arrow_29830686_7_258.2337224	LG07	16290183
tig00000374|arrow_1788850_5_271.6454384	LG05	17698059
tig00000450|arrow_13858994_11_207.4495507	LG11	13858770
tig00002606|arrow_1284950_17_32.98578334	LG17	3304054
tig00001418|arrow_9365561_1_4.914012925	LG01	958750
tig00000003|arrow_20864004_14_142.2356899	LG14	10431992
tig00000009|arrow_20495005_5_95.60553375	LG05	7450815
tig00000174|arrow_6588200_2_234.8914158	LG02	17667301
tig00001504|arrow_2050725_3_275.1342366	LG03	19007105
tig00000009|arrow_4682542_4_244.9556881	LG04	19399937
tig00000067|arrow_3858502_4_104.8554822	LG04	8167554
tig00000003|arrow_24970048_14_206.5779956	LG14	14537975
tig00000242|arrow_513327_1_158.8685979	LG01	10847544
tig00000207|arrow_18115367_12_91.42047561	LG12	6913757
tig00000001|arrow_28324163_7_224.1901829	LG07	14783677
tig00000009|arrow_19120923_5_129.2752307	LG05	8824874
tig00000003|arrow_3644708_18_170.4617578	LG18	12226446
tig00000009|arrow_16900596_5_169.9225221	LG05	11045171
tig00000003|arrow_28300997_14_239.0581715	LG14	17868889
tig00000000|arrow_14366212_3_102.4514871	LG03	7379045
tig00000242|arrow_19319596_1_452.6019549	LG01	29653714
tig00000403|arrow_4571840_14_1.273998027	LG14	245570
tig00000207|arrow_12839121_16_41.77963744	LG16	4058436
tig00000610|arrow_4988806_15_54.23692396	LG15	5752149
tig00000242|arrow_16341662_1_407.0045228	LG01	26675790
tig00002606|arrow_3392027_17_14.30015397	LG17	1196983
tig00000336|arrow_3384742_9_40.92614812	LG09	3384739
tig00000001|arrow_23409977_7_152.7404544	LG07	9869502
tig00000547|arrow_6489284_10_163.7367775	LG10	10011286
tig00000176|arrow_2260237_2_429.6205839	LG02	29234575
tig00000001|arrow_24694688_7_184.4092291	LG07	11154211
tig00000176|arrow_7046970_2_337.0529746	LG02	24447870
tig00000176|arrow_1364445_2_434.8364663	LG02	30130358
tig00000147|arrow_6443756_6_214.3308876	LG06	15730453
tig00000450|arrow_15615394_11_236.8996962	LG11	15615208
tig00000003|arrow_26490125_14_220.5853523	LG14	16058037
tig00000001|arrow_29707544_7_255.1523942	LG07	16167043
tig00000242|arrow_19003938_1_445.9081111	LG01	29338064
tig00000450|arrow_16212125_11_245.7019074	LG11	16211929
tig00000000|arrow_3015653_10_227.3319443	LG10	13693129
tig00000547|arrow_4473901_10_120.5525552	LG10	7995910
tig00000000|arrow_12171136_3_133.4672302	LG03	9574080
tig00000001|arrow_23720384_7_158.8212812	LG07	10179913
tig00000207|arrow_16070516_16_7.20296196	LG16	827058
tig00000000|arrow_10684538_3_147.4669705	LG03	11060659
tig00000497|arrow_91841_19_93.28611526	LG19	6919509
tig00000009|arrow_10496032_4_170.238508	LG04	13586500
tig00000003|arrow_20956161_14_147.0353528	LG14	10524147
tig00002008|arrow_5307884_8_275.6208947	LG08	21836354
tig00000000|arrow_3089114_10_223.3321902	LG10	13619670
tig00000099|arrow_1722901_2_26.29483703	LG02	1722882
tig00000207|arrow_15868934_16_12.62888858	LG16	1028636
tig00000497|arrow_5078667_19_167.2514635	LG19	11906333
tig00002124|arrow_2171012_8_22.51518156	LG08	2170980
tig00000374|arrow_854202_5_258.105473	LG05	16763416
tig00000403|arrow_507899_14_63.29683985	LG14	4309464
tig00000450|arrow_11483485_11_176.1401415	LG11	11483326
tig00000174|arrow_10947928_2_296.1778425	LG02	22027037
tig00000001|arrow_31796815_7_290.5090538	LG07	18256276
tig00000003|arrow_18753886_14_121.057265	LG14	8321882
tig00000000|arrow_426419_10_260.1664119	LG10	16282346
tig00000000|arrow_1681923_10_241.2692248	LG10	15026853
tig00000009|arrow_15420717_5_198.879261	LG05	12525035
tig00001102|arrow_5888034_12_228.1959371	LG12	14402803
tig00000000|arrow_4028416_10_199.9264004	LG10	12680384
tig00000242|arrow_10698002_1_310.4721573	LG01	21032077
tig00000000|arrow_18185095_3_24.71981483	LG03	3560211
tig00000316|arrow_4939530_17_129.2547446	LG17	9780188
tig00001479|arrow_2669201_8_125.5692767	LG08	9309050
tig00000403|arrow_4340270_14_4.953949125	LG14	477136
tig00002606|arrow_1892627_17_22.80734156	LG17	2696382
tig00002124|arrow_4435612_8_44.59872277	LG08	4435549
tig00000009|arrow_26383673_5_13.2194316	LG05	1562206
tig00003279|arrow_1953578_3_307.5207432	LG03	21795153
tig00000207|arrow_15388688_16_32.27406095	LG16	1508876
tig00000450|arrow_12187684_11_189.0973917	LG11	12187512
tig00000041|arrow_7180144_13_213.7085264	LG13	18476893
tig00000009|arrow_6925863_4_225.1536381	LG04	17156639
tig00000003|arrow_15828123_14_75.43173871	LG14	5396157
tig00000041|arrow_1910825_19_23.00847674	LG19	1910798
tig00000174|arrow_928354_2_143.5847961	LG02	12007513
tig00002606|arrow_625256_17_45.96364727	LG17	3963734
tig00001102|arrow_1126319_12_133.4990374	LG12	9641148
tig00000000|arrow_18334335_3_23.07162654	LG03	3410972
tig00000174|arrow_6549134_2_233.8452441	LG02	17628235
tig00000147|arrow_12877716_6_100.7805548	LG06	9296660
tig00000242|arrow_2663836_1_197.2018017	LG01	12998027
tig00002124|arrow_2584012_8_27.47947713	LG08	2583969
tig00000000|arrow_9681474_3_156.6009013	LG03	12063715
tig00000009|arrow_15971293_5_194.3269236	LG05	11974465
tig00000003|arrow_6122731_18_114.8226455	LG18	9748433
tig00000001|arrow_18112123_7_71.09741158	LG07	4571745
tig00000001|arrow_30944748_7_285.4722596	LG07	17404226
tig00000003|arrow_10034879_18_58.7281809	LG18	5836315
tig00000450|arrow_2269002_11_27.99026975	LG11	2268990
tig00000003|arrow_22183281_14_171.8967143	LG14	11751250
tig00000147|arrow_6526252_6_211.8143605	LG06	15647958
tig00000001|arrow_21732445_7_124.5840684	LG07	8192012
tig00000242|arrow_14280788_1_358.4321803	LG01	24614878
tig00000099|arrow_4864304_2_71.61361651	LG02	4864235
tig00001479|arrow_5407560_8_165.2408305	LG08	12047388
tig00000336|arrow_4853183_9_69.79586836	LG09	4853159
tig00000000|arrow_3489788_10_211.451164	LG10	13219004
tig00000207|arrow_12104615_16_55.54672046	LG16	4792936
tig00000547|arrow_4767090_10_133.7703909	LG10	8289100
tig00000001|arrow_30199406_7_265.1500983	LG07	16658900
tig00000041|arrow_13046235_13_138.0098123	LG13	12610842
tig00000001|arrow_1944619_9_243.2494405	LG09	16136234
tig00000497|arrow_7550856_19_200.6578274	LG19	14378510
tig00000207|arrow_4011540_16_171.6617417	LG16	12885929
tig00000176|arrow_5069004_2_386.0295973	LG02	26425852
tig00002124|arrow_4590030_8_48.98116354	LG08	4589966
tig00000003|arrow_3763730_18_166.4322016	LG18	12107426
tig00000000|arrow_3228978_10_219.1798559	LG10	13479808
tig00000003|arrow_15899253_14_76.983871	LG14	5467287
tig00000067|arrow_3320233_4_111.8332838	LG04	8705819
tig00000450|arrow_16449922_11_251.0115895	LG11	16449715
tig00000001|arrow_3875561_9_208.9020724	LG09	14205310
tig00000450|arrow_868626_11_10.15389215	LG11	868602
tig00000147|arrow_17755163_6_37.94856469	LG06	4419209
tig00000147|arrow_3689044_6_255.8569461	LG06	18485097
tig00000547|arrow_4914496_10_138.1427599	LG10	8436508
tig00000336|arrow_3141281_9_33.80199866	LG09	3141287
tig00000242|arrow_15440768_1_380.1470189	LG01	25774841
tig00000174|arrow_7616470_2_249.7687148	LG02	18695558
tig00000003|arrow_10373668_18_46.3562543	LG18	5497530
tig00000099|arrow_7511978_2_105.1943786	LG02	7511876
tig00002606|arrow_410548_17_49.75039714	LG17	4178399
tig00000067|arrow_5961421_4_76.83805486	LG04	6064675
tig00002629|arrow_620048_12_5.362358365	LG12	620041
tig00000067|arrow_8418500_4_37.2808986	LG04	3607620
tig00000242|arrow_15088628_1_373.3349369	LG01	25422706
tig00000450|arrow_9019565_11_125.8914201	LG11	9019452
tig00000374|arrow_1126900_5_262.3076619	LG05	17036110
tig00000170|arrow_924544_3_7.411197023	LG03	800838
tig00000067|arrow_2053144_4_132.7378422	LG04	9972886
tig00000009|arrow_16183886_5_188.955074	LG05	11761876
tig00000242|arrow_8558586_1_268.5148067	LG01	18892673
tig00000287|arrow_1928768_7_5.358620313	LG07	546884
tig00000009|arrow_20072367_5_110.5798465	LG05	7873448
tig00000003|arrow_1277439_18_198.1982001	LG18	14593679
tig00000003|arrow_2329120_18_190.3711755	LG18	13542017
tig00000242|arrow_3980435_1_225.7452567	LG01	14314627
tig00000001|arrow_3760890_9_213.7198753	LG09	14319982
tig00000207|arrow_207644_16_225.8684267	LG16	16689805
tig00000009|arrow_18385647_5_141.896185	LG05	9560146
tig00000001|arrow_3952918_9_207.049866	LG09	14127953
tig00002124|arrow_2294732_8_25.93848277	LG08	2294698
tig00000242|arrow_10128271_1_305.2298463	LG01	20462354
tig00000207|arrow_11602777_16_68.54864306	LG16	5294768
tig00002008|arrow_3565797_8_265.3930664	LG08	20094283
tig00000336|arrow_3728055_9_49.06229827	LG09	3728042
tig00001504|arrow_3894218_3_251.2926828	LG03	17163620
tig00000147|arrow_20765165_6_12.03014132	LG06	1409250
tig00000001|arrow_2360233_9_240.4758927	LG09	15720617
tig00000000|arrow_5749856_3_230.5501217	LG03	15995312
tig00000003|arrow_23478288_14_193.2561385	LG14	13046232
tig00000147|arrow_15644428_6_58.82460189	LG06	6529943
tig00000147|arrow_19120490_6_21.79329467	LG06	3053913
tig00000001|arrow_1369271_9_251.2999514	LG09	16711574
tig00000242|arrow_16589033_1_412.2270688	LG01	26923158
tig00000009|arrow_20359813_5_98.06328691	LG05	7586006
tig00000374|arrow_470491_5_251.2423572	LG05	16379711
tig00001479|arrow_1284661_8_96.4873486	LG08	7924512
tig00000001|arrow_17573915_7_54.54571824	LG07	4033529
tig00000099|arrow_5067558_2_74.07436576	LG02	5067490
tig00002606|arrow_1066414_17_36.66072121	LG17	3522586
tig00000001|arrow_28487806_7_227.9826304	LG07	14947316
tig00001418|arrow_7676399_1_37.9340263	LG01	2647895
tig00000001|arrow_3074619_9_233.85069	LG09	15006236
tig00000000|arrow_3408856_10_215.5215004	LG10	13299933
tig00000067|arrow_6722254_4_58.5552119	LG04	5303850
tig00000242|arrow_10146885_1_306.4598983	LG01	20480968
tig00000147|arrow_14391876_6_72.03709867	LG06	7782497
tig00000147|arrow_2861816_6_266.8053714	LG06	19312324
tig00000287|arrow_1155111_7_11.83290161	LG07	1320523
tig00000001|arrow_24650760_7_183.3728256	LG07	11110285
tig00000009|arrow_274511_4_316.7959778	LG04	23807912
tig00000336|arrow_3757033_9_50.19729858	LG09	3757017
tig00000242|arrow_16519908_1_409.2060092	LG01	26854033
tig00000242|arrow_13259359_1_341.3615956	LG01	23593456
tig00001479|arrow_1157884_8_94.04006039	LG08	7797729
tig00000009|arrow_20996957_5_87.35600419	LG05	6948872
tig00000041|arrow_2066649_19_25.83648882	LG19	2066617
tig00003279|arrow_2235244_3_301.9001121	LG03	21513488
tig00002124|arrow_5505257_8_65.77603412	LG08	5505188
tig00000497|arrow_6075351_19_180.5259927	LG19	12903020
tig00000003|arrow_12776333_18_25.42035399	LG18	3094888
tig00002008|arrow_4804798_8_272.212471	LG08	21333275
tig00000316|arrow_10056846_17_52.91803364	LG17	4662874
tig00000174|arrow_3873032_2_198.2527149	LG02	14952157
tig00000450|arrow_7334515_11_102.0793056	LG11	7334433
tig00000610|arrow_8682891_15_119.8519996	LG15	9446204
tig00000610|arrow_7225108_15_90.48718232	LG15	7988431
tig00000610|arrow_9441939_15_134.5205941	LG15	10205242
tig00000001|arrow_23218790_7_147.4688394	LG07	9678324
tig00000242|arrow_4652248_1_235.1985254	LG01	14986426
tig00000003|arrow_24817952_14_203.8016711	LG14	14385880
tig00001504|arrow_2675697_3_267.7502482	LG03	18382136
tig00000003|arrow_15560570_14_69.80530045	LG14	5128610
tig00000450|arrow_17028052_11_260.5966233	LG11	17027835
tig00000001|arrow_30838370_7_280.9760769	LG07	17297851
tig00000041|arrow_10895160_13_161.2522659	LG13	14761854
tig00001102|arrow_464070_12_116.2109876	LG12	8978902
tig00000041|arrow_18515673_13_74.8104982	LG13	7141383
tig00000001|arrow_16868295_7_39.83445721	LG07	3327952
tig00000000|arrow_15798076_3_82.47775565	LG03	5947213
tig00000242|arrow_294822_1_144.8186017	LG01	10629039
tig00003085|arrow_1309473_4_15.09222261	LG04	1309462
tig00000003|arrow_27807913_14_230.736123	LG14	17375804
tig00000003|arrow_17360007_14_99.42072627	LG14	6928017
tig00001418|arrow_9159667_1_6.509596601	LG01	1164645
tig00000067|arrow_8453894_4_35.34046363	LG04	3572226
tig00000242|arrow_9513315_1_292.6073391	LG01	19847390
tig00000147|arrow_10024283_6_141.4524826	LG06	12150017
tig00000547|arrow_4996140_10_142.596427	LG10	8518150
tig00000207|arrow_5498182_16_150.9752012	LG16	11399311
tig00000450|arrow_13945884_11_213.9433593	LG11	13945660
tig00000001|arrow_24207681_7_171.98058	LG07	10667204
tig00000041|arrow_17312797_13_85.44983351	LG13	8344254
tig00000207|arrow_11641827_16_67.0106476	LG16	5255718
tig00000316|arrow_9839404_17_60.21105551	LG17	4880315
tig00000450|arrow_10567916_11_166.3162556	LG11	10567769
tig00000336|arrow_3184588_9_35.02559054	LG09	3184594
tig00001418|arrow_2828340_1_96.63942378	LG01	7495925
tig00000374|arrow_4312095_5_299.0965476	LG05	20221265
tig00000610|arrow_8078028_15_106.006338	LG15	8841348
tig00000067|arrow_6477020_4_64.64336415	LG04	5549083
tig00000242|arrow_1620527_1_177.9529259	LG01	11954733
tig00000041|arrow_20422735_13_53.57662381	LG13	5234316
tig00000207|arrow_6685621_16_134.1638544	LG16	10211896
tig00000610|arrow_2587939_15_39.46425065	LG15	3351305
tig00000265|arrow_292905_13_222.3024786	LG13	19142199
tig00000374|arrow_2025459_5_275.3453861	LG05	17934666
tig00000003|arrow_12807467_18_23.87080118	LG18	3063753
tig00000450|arrow_7601781_11_106.827024	LG11	7601691
tig00000009|arrow_14022183_5_227.9929544	LG05	13923551
tig00000336|arrow_4510794_9_62.42104353	LG09	4510772
tig00000147|arrow_14270270_6_77.82391188	LG06	7904122
tig00000174|arrow_12235771_2_316.9362734	LG02	23314865
tig00000003|arrow_10120340_18_54.54039189	LG18	5750855
tig00000000|arrow_7216243_3_197.9794679	LG03	14528943
tig00000242|arrow_3509449_1_215.5138428	LG01	13843639
tig00003279|arrow_1048365_3_313.3704555	LG03	22700350
tig00000003|arrow_6704750_18_107.906647	LG18	9166415
tig00000099|arrow_8804465_2_116.1315388	LG02	8804352
tig00002008|arrow_6091394_8_281.6397783	LG08	22619853
tig00000610|arrow_5742332_15_75.14153432	LG15	6505660
tig00000041|arrow_1642760_19_18.3863293	LG19	1642738
tig00000242|arrow_13516447_1_346.8645448	LG01	23850540
tig00000001|arrow_15288670_17_195.9764715	LG17	15467005
tig00000316|arrow_809752_17_184.7979133	LG17	13909917
tig00000000|arrow_17899759_3_37.18692267	LG03	3845544
tig00000374|arrow_1571626_5_268.2271324	LG05	17480836
tig00000009|arrow_3815580_4_262.956337	LG04	20266880
tig00000001|arrow_24955959_7_186.5936886	LG07	11415477
tig00000174|arrow_10110391_2_280.3627043	LG02	21189511
tig00000067|arrow_8802723_4_32.72847092	LG04	3223395
tig00000001|arrow_23792710_7_161.2237516	LG07	10252235
tig00000001|arrow_14519749_17_212.8697881	LG17	16235929
tig00000147|arrow_17860164_6_34.76617411	LG06	4314209
tig00000000|arrow_15898746_3_79.24269776	LG03	5846543
tig00000374|arrow_4178188_5_292.8442905	LG05	20087361
tig00000003|arrow_15685154_14_71.35128721	LG14	5253192
tig00000450|arrow_16740903_11_256.5959979	LG11	16740693
tig00000207|arrow_1611584_16_208.9997766	LG16	15285882
tig00000207|arrow_10620822_16_85.60459424	LG16	6276715
tig00000242|arrow_8254205_1_263.2056929	LG01	18588293
tig00000403|arrow_532297_14_62.07860651	LG14	4285066
tig00000265|arrow_137353_13_219.5823051	LG13	18986648
tig00000242|arrow_1945282_1_186.3748579	LG01	12279475
tig00000001|arrow_15694475_17_192.5108904	LG17	15061191
tig00001102|arrow_6110989_12_234.0347033	LG12	14625758
tig00002008|arrow_5968596_8_276.8374583	LG08	22497062
tig00000610|arrow_14155972_15_222.1508869	LG15	14919239
tig00000547|arrow_3843163_10_103.3182262	LG10	7365185
tig00000336|arrow_3133116_9_32.5776986	LG09	3133123
tig00002606|arrow_3309086_17_15.32684466	LG17	1279924
tig00002008|arrow_3541557_8_263.8527597	LG08	20070045
tig00000001|arrow_30430826_7_271.3604826	LG07	16890318
tig00000067|arrow_3391116_4_110.1138645	LG04	8634938
tig00000000|arrow_282337_10_263.3300646	LG10	16426429
tig00001102|arrow_5199513_12_211.5634424	LG12	13714288
tig00000174|arrow_2044543_2_159.7215752	LG02	13123695
tig00000001|arrow_6675332_9_159.8360065	LG09	11405574
tig00000287|arrow_1624879_7_8.137058774	LG07	850766
tig00002629|arrow_2609376_12_19.58873267	LG12	2609350
tig00000316|arrow_2692991_17_152.1841355	LG17	12026707
tig00000176|arrow_425354_2_441.1330413	LG02	31069455
tig00000003|arrow_21881819_14_167.0198069	LG14	11449789
tig00000041|arrow_4416995_19_63.17803859	LG19	4416948
tig00000041|arrow_8083478_13_197.6807122	LG13	17573589
tig00002008|arrow_1195940_8_240.1210476	LG08	17724457
tig00001247|arrow_2008085_10_22.19613891	LG10	2008095
tig00000001|arrow_20498119_7_117.1970389	LG07	6957702
tig00001479|arrow_2820238_8_131.1827797	LG08	9460085
tig00001102|arrow_1304049_12_136.7908498	LG12	9818876
tig00000547|arrow_4316450_10_112.5958677	LG10	7838461
tig00000041|arrow_21302606_13_45.60680358	LG13	4354449
tig00000106|arrow_446855_5_308.4763166	LG05	21244714
tig00000009|arrow_7622523_4_217.0472889	LG04	16459977
tig00001102|arrow_4120874_12_197.0027685	LG12	12635662
tig00000207|arrow_17883435_12_97.38946263	LG12	7145688
tig00000003|arrow_6030253_18_117.2047399	LG18	9840909
tig00000147|arrow_5043095_6_240.2174382	LG06	17131088
tig00000000|arrow_8536912_3_173.7927766	LG03	13208281
tig00000067|arrow_6649097_4_59.85098147	LG04	5377007
tig00001479|arrow_3591294_8_141.987612	LG08	10231133
tig00000041|arrow_17897335_13_83.97390426	LG13	7759723
tig00000316|arrow_9342292_17_62.97679932	LG17	5377422
tig00000000|arrow_17673280_3_43.83689129	LG03	4072021
tig00000000|arrow_8903047_3_168.2572193	LG03	12842131
tig00000147|arrow_11466027_6_133.9346567	LG06	10708292
tig00000497|arrow_8105599_19_207.0131475	LG19	14933238
tig00000174|arrow_382415_2_137.1527272	LG02	11461588
tig00000497|arrow_678727_19_101.3511189	LG19	7506391
tig00000000|arrow_13040249_3_121.159522	LG03	8704981
tig00000147|arrow_18665495_6_24.24417001	LG06	3508901
tig00000176|arrow_6632147_2_353.9512668	LG02	24862679
tig00000003|arrow_21433671_14_155.7260502	LG14	11001649
tig00000041|arrow_13285379_13_135.8252815	LG13	12371694
tig00000207|arrow_15849573_16_14.7045432	LG16	1047996
tig00000242|arrow_8985825_1_282.2189699	LG01	19319918
tig00000000|arrow_5330250_3_240.6134213	LG03	16414911
tig00000242|arrow_11965240_1_324.4032135	LG01	22299348
tig00000450|arrow_9102765_11_129.5530702	LG11	9102682
tig00000041|arrow_3779239_19_39.38397983	LG19	3779204
tig00000450|arrow_15245167_11_226.7701106	LG11	15244925
tig00001102|arrow_6286469_12_255.0131681	LG12	16431719
tig00000336|arrow_2123650_9_18.08316773	LG09	2123636
tig00002606|arrow_3994955_17_2.122329804	LG17	594055
tig00000174|arrow_9398619_2_263.4511306	LG02	20477734
tig00000041|arrow_5938437_19_90.05465676	LG19	5938375
tig00000242|arrow_9873419_1_296.9952389	LG01	20207501
tig00000336|arrow_4605092_9_63.96265895	LG09	4605072
tig00000497|arrow_6987376_19_194.8424949	LG19	13815035
tig00000242|arrow_18160714_1_428.3805603	LG01	28494840
tig00000041|arrow_2582355_19_30.85560397	LG19	2582314
tig00000176|arrow_7347617_2_329.9957067	LG02	24147228
tig00000009|arrow_8635241_4_196.8224637	LG04	15447268
tig00000170|arrow_233083_3_11.63172947	LG03	1492290
tig00000000|arrow_6978716_3_202.7068326	LG03	14766466
tig00001479|arrow_9294893_8_210.1962889	LG08	15934701
tig00000099|arrow_9323848_2_120.6182223	LG02	9323726
tig00000099|arrow_7392826_2_101.9019398	LG02	7392725
tig00000450|arrow_4297346_11_51.83199728	LG11	4297292
tig00000099|arrow_2237614_2_37.64656305	LG02	2237589
tig00000147|arrow_3381424_6_260.7548336	LG06	18792718
tig00000000|arrow_6469042_3_214.2046921	LG03	15276137
tig00003850|arrow_245542_13_245.0024319	LG13	20893050
tig00000000|arrow_17365927_3_49.23052193	LG03	4379373
tig00000170|arrow_1172395_3_0	LG03	552995
tig00000176|arrow_6980750_2_340.6912474	LG02	24514084
tig00000041|arrow_15631585_13_112.8473708	LG13	10025457
tig00000176|arrow_6489443_2_356.7067853	LG02	25005385
tig00000170|arrow_1020854_3_4.299100819	LG03	704530
tig00000001|arrow_4501280_9_193.753501	LG09	13579604
tig00002629|arrow_4525160_12_48.6854894	LG12	4525105
tig00003085|arrow_1286443_4_13.87303861	LG04	1286431
tig00000450|arrow_1464020_11_14.06391107	LG11	1463993
tig00000450|arrow_15485119_11_231.709795	LG11	15484942
tig00000003|arrow_7634362_18_99.71230071	LG18	8236810
tig00001102|arrow_2899889_12_170.2796489	LG12	11414695
tig00002008|arrow_4300086_8_266.616013	LG08	20828565
tig00000174|arrow_9885791_2_272.1993035	LG02	20964911
tig00000009|arrow_18241319_5_144.9581434	LG05	9704469
tig00001479|arrow_9007179_8_204.4320184	LG08	15646995
tig00000003|arrow_3833683_18_160.839527	LG18	12037473
tig00000147|arrow_11669691_6_126.2249641	LG06	10504633
tig00000450|arrow_1812596_11_23.89969903	LG11	1812555
tig00001418|arrow_6591185_1_49.95492985	LG01	3733116
tig00000242|arrow_4061837_1_228.5134724	LG01	14396027
tig00000207|arrow_4261777_16_170.3379503	LG16	12635696
tig00000041|arrow_22025300_13_36.29755709	LG13	3631757
tig00000147|arrow_4868035_6_245.9632369	LG06	17306146
tig00001479|arrow_7216490_8_186.4200701	LG08	13856296
tig00000003|arrow_16428235_14_82.49384754	LG14	5996258
tig00001102|arrow_4769441_12_207.2369695	LG12	13284225
tig00000009|arrow_13713693_5_234.2464898	LG05	14232034
tig00000147|arrow_11634884_6_128.831022	LG06	10539439
tig00000547|arrow_916172_10_50.97449143	LG10	4438189
tig00000147|arrow_12121752_6_116.3439941	LG06	10052598
tig00000099|arrow_7216188_2_98.76138184	LG02	7216087
tig00000000|arrow_11486943_3_139.1500377	LG03	10258262
tig00000000|arrow_12820852_3_125.4005765	LG03	8924377
tig00000207|arrow_7582780_16_127.5342591	LG16	9314749
tig00000147|arrow_9112799_6_159.0439929	LG06	13061474
tig00000450|arrow_15104064_11_224.224225	LG11	15103826
tig00000041|arrow_24540120_13_9.966964394	LG13	1116958
tig00000041|arrow_1108722_19_7.362914503	LG19	1108706
tig00000003|arrow_12747414_18_26.81642768	LG18	3123809
tig00000497|arrow_4954671_19_162.8722508	LG19	11782341
tig00001479|arrow_7442838_8_189.7499748	LG08	14082642
tig00000207|arrow_18056123_12_95.14266901	LG12	6973001
tig00001479|arrow_6856342_8_180.429542	LG08	13496153
tig00000009|arrow_5897551_4_228.4301033	LG04	18184942
tig00000003|arrow_12067427_18_31.89498642	LG18	3803798
tig00000170|arrow_189211_3_12.9186411	LG03	1536160
tig00000001|arrow_30223682_7_267.008444	LG07	16683176
tig00002606|arrow_1588566_17_28.23129573	LG17	3000440
tig00000000|arrow_15793513_3_83.84180774	LG03	5951776
tig00001418|arrow_4158315_1_69.48369319	LG01	6165971
tig00000003|arrow_18036971_14_104.9406314	LG14	7604978
tig00000001|arrow_21818868_7_125.8071421	LG07	8278434
tig00000174|arrow_10194918_2_283.2750967	LG02	21274036
tig00000001|arrow_16622389_7_32.35369176	LG07	3082016
tig00000287|arrow_165471_7_27.34216408	LG07	2310155
tig00000001|arrow_22285962_7_135.2291977	LG07	8745519
tig00000450|arrow_5272192_11_66.54264655	LG11	5272122
tig00000001|arrow_24617827_7_180.3455819	LG07	11077353
tig00000547|arrow_649651_10_45.04111333	LG10	4171670
tig00001102|arrow_1053165_12_129.7787382	LG12	9567994
tig00001504|arrow_3934082_3_248.9027074	LG03	17123757
tig00001418|arrow_9484317_1_2.05869626	LG01	839999
tig00000450|arrow_5533008_11_69.95255609	LG11	5532937
tig00000000|arrow_15768257_3_87.13279534	LG03	5977031
tig00002629|arrow_4520234_12_47.12446136	LG12	4520179
tig00000000|arrow_16863504_3_62.51701961	LG03	4881790
tig00000336|arrow_3421598_9_42.15136742	LG09	3421595
tig00001247|arrow_1279719_10_18.06104247	LG10	1279727
tig00000000|arrow_14604954_3_100.046024	LG03	7140307
tig00000174|arrow_6669306_2_237.6213799	LG02	17748405
tig00001102|arrow_5390724_12_216.3553892	LG12	13905498
tig00000316|arrow_669874_17_187.0916917	LG17	14049790
tig00000147|arrow_2354872_6_274.901535	LG06	19819242
tig00000001|arrow_29456270_7_251.9776199	LG07	15915772
tig00002124|arrow_5449128_8_62.5409146	LG08	5449061
tig00000001|arrow_5267230_9_188.2832305	LG09	12813665
tig00000547|arrow_5639265_10_150.3331776	LG10	9161272
tig00000003|arrow_11683205_18_40.00712857	LG18	4188008
tig00000009|arrow_2662181_4_275.6852044	LG04	21420272
tig00000003|arrow_3708621_18_169.099856	LG18	12162533
tig00000003|arrow_21564364_14_159.3721673	LG14	11132341
tig00000547|arrow_1345226_10_53.11792663	LG10	4867250
tig00000174|arrow_2251313_2_164.574473	LG02	13330463
tig00000316|arrow_6983364_17_101.2666994	LG17	7736382
tig00000009|arrow_659844_4_311.5430476	LG04	23422582
tig00000106|arrow_1232264_5_316.6599108	LG05	22030115
tig00000000|arrow_11348803_3_143.5155221	LG03	10396399
tig00001504|arrow_3614761_3_260.512834	LG03	17443076
tig00000067|arrow_4430835_4_97.53453248	LG04	7595230
tig00000147|arrow_5369044_6_230.6438523	LG06	16805141
tig00000403|arrow_1830773_14_29.07862821	LG14	2986607
tig00000147|arrow_8102092_6_176.9614823	LG06	14072151
tig00000000|arrow_14423785_3_101.1467219	LG03	7321473
tig00000287|arrow_474310_7_23.96579901	LG07	2001319
tig00000336|arrow_3319978_9_39.24298716	LG09	3319980
tig00000316|arrow_3078840_17_149.8068765	LG17	11640859
tig00001479|arrow_4631847_8_149.6288502	LG08	11271679
tig00000176|arrow_5827084_2_371.146666	LG02	25667781
tig00000009|arrow_23551572_5_54.14677657	LG05	4394282
tig00000207|arrow_16306090_16_5.665823782	LG16	591487
tig00000242|arrow_4760120_1_236.4853801	LG01	15094304
tig00000242|arrow_9169128_1_287.5405474	LG01	19503217
tig00000003|arrow_4848872_18_137.580958	LG18	11022280
tig00000316|arrow_2616513_17_154.4610499	LG17	12103185
tig00000242|arrow_15518423_1_382.6468926	LG01	25852495
tig00000147|arrow_1332656_6_286.4227855	LG06	20841439
tig00000610|arrow_10724458_15_154.0748164	LG15	11487750
tig00000147|arrow_14016952_6_81.67849375	LG06	8157436
tig00000207|arrow_13129883_16_38.86392689	LG16	3767675
tig00000610|arrow_12803319_15_194.1895456	LG15	13566600
tig00000450|arrow_9100344_11_128.3363207	LG11	9100261
tig00000207|arrow_18705084_12_80.64462116	LG12	6324049
tig00000497|arrow_1160268_19_112.2168787	LG19	7987928
tig00000610|arrow_7850317_15_94.75240437	LG15	8613639
tig00000207|arrow_15842804_16_15.76862934	LG16	1054763
tig00000316|arrow_8942132_17_66.93640101	LG17	5777577
tig00000001|arrow_4087931_9_204.2354531	LG09	13992942
tig00000001|arrow_6415513_9_165.7662882	LG09	11665394
tig00000000|arrow_392483_10_261.462814	LG10	16316281
tig00000003|arrow_21850639_14_164.4761413	LG14	11418609
tig00000003|arrow_23299014_14_188.6107129	LG14	12866961
tig00000001|arrow_600929_9_264.2928644	LG09	17479909
tig00000041|arrow_10146790_13_169.0689362	LG13	15510244
tig00000009|arrow_6555200_4_226.3793962	LG04	17527300
tig00000147|arrow_21035938_6_10.32151293	LG06	1138476
tig00002606|arrow_1401958_17_31.25270661	LG17	3187047
tig00000147|arrow_15554373_6_62.00645169	LG06	6619989
tig00000450|arrow_741115_11_8.283750204	LG11	741096
tig00000003|arrow_21239464_14_150.8819325	LG14	10807445
tig00000003|arrow_4250172_18_148.8927746	LG18	11620983
tig00000610|arrow_12259237_15_182.990257	LG15	13022518
tig00000450|arrow_7992463_11_115.6103466	LG11	7992366
tig00000003|arrow_5536219_18_123.9285005	LG18	10334943
tig00000041|arrow_23055604_13_21.80390364	LG13	2601455
tig00000610|arrow_7956097_15_98.02343482	LG15	8719418
tig00000242|arrow_6560521_1_258.7922003	LG01	16894680
tig00002629|arrow_3176686_12_27.6292956	LG12	3176655
tig00000316|arrow_9877863_17_57.69632631	LG17	4841855
tig00000242|arrow_18058760_1_426.5036209	LG01	28392888
tig00000009|arrow_16610378_5_178.8879617	LG05	11335390
tig00000316|arrow_6958434_17_102.6117901	LG17	7761311
tig00000497|arrow_569156_19_98.5819341	LG19	7396820
tig00000001|arrow_29597320_7_253.31976	LG07	16056820
tig00000000|arrow_3563446_10_208.9987488	LG10	13145347
tig00000242|arrow_8871470_1_274.9460296	LG01	19205566
tig00000009|arrow_10639493_4_167.5422667	LG04	13443038
tig00000610|arrow_7916113_15_95.98338866	LG15	8679434
tig00001479|arrow_4779022_8_151.0077216	LG08	11418853
tig00002008|arrow_3213645_8_259.4504967	LG08	19742137
tig00001418|arrow_1745973_1_114.8030275	LG01	8578281
tig00001418|arrow_3138369_1_87.68442372	LG01	7185899
tig00002008|arrow_2793667_8_256.351227	LG08	19322165
tig00001102|arrow_4923887_12_210.332501	LG12	13438666
tig00000207|arrow_17851645_12_99.13169753	LG12	7177477
tig00002008|arrow_922496_8_234.5509938	LG08	17451015
tig00000176|arrow_4968369_2_387.228213	LG02	26526485
tig00000003|arrow_6570725_18_109.2481104	LG18	9300439
tig00000242|arrow_8402310_1_267.3303727	LG01	18736396
tig00000003|arrow_26173865_14_211.6621185	LG14	15741779
tig00000000|arrow_17913727_3_35.00317833	LG03	3831576
tig00000001|arrow_22608063_7_139.1020671	LG07	9067615
tig00000041|arrow_13524497_13_131.8400141	LG13	12132576
tig00000000|arrow_11980111_3_135.914237	LG03	9765104
tig00001418|arrow_7951263_1_28.70526499	LG01	2373033
tig00000207|arrow_2603979_16_192.5886552	LG16	14293484
tig00000450|arrow_3575527_11_44.74600219	LG11	3575491
tig00000174|arrow_5764822_2_225.3643707	LG02	16843934
tig00000001|arrow_21385080_7_122.1357098	LG07	7844656
tig00000450|arrow_4539826_11_56.57375961	LG11	4539766
tig00000099|arrow_8450859_2_111.4427578	LG02	8450751
tig00000242|arrow_15742196_1_390.2960574	LG01	26076267
tig00001418|arrow_3175990_1_84.97296975	LG01	7148279
tig00002629|arrow_504902_12_1.954311189	LG12	504895
tig00000242|arrow_18837205_1_440.8451753	LG01	29171327
tig00000242|arrow_690573_1_160.7969456	LG01	11024789
tig00000450|arrow_6625481_11_92.40685662	LG11	6625415
tig00003672|arrow_315656_15_1.085892973	LG15	437736
tig00000316|arrow_7844519_17_82.15005843	LG17	6875195
tig00001418|arrow_3096287_1_91.32425837	LG01	7227981
tig00000041|arrow_16498724_13_97.65691758	LG13	9158309
tig00000450|arrow_475970_11_2.488794393	LG11	475959
tig00000450|arrow_11710521_11_181.5188163	LG11	11710361
tig00000041|arrow_19712347_13_60.34479212	LG13	5944699
tig00000001|arrow_28974624_7_245.1384055	LG07	15434131
tig00000001|arrow_2993308_9_236.6169068	LG09	15087544
tig00000001|arrow_18644411_7_81.55561292	LG07	5104038
tig00000041|arrow_4226212_19_54.88127614	LG19	4226169
tig00000003|arrow_1390204_18_196.9651185	LG18	14480913
tig00000497|arrow_1768871_19_125.1869637	LG19	8596538
tig00000009|arrow_2273071_4_283.7513119	LG04	21809377
tig00000207|arrow_3504295_16_181.438847	LG16	13393167
tig00000009|arrow_8450861_4_201.9374337	LG04	15631647
tig00000207|arrow_18632929_12_82.78564838	LG12	6396203
tig00000287|arrow_767714_7_14.72447475	LG07	1707916
tig00000174|arrow_10206501_2_284.5640187	LG02	21285618
tig00000336|arrow_3446349_9_43.37472774	LG09	3446346
tig00000041|arrow_15890107_13_106.6631911	LG13	9766915
tig00000374|arrow_4704246_5_306.2949957	LG05	20613409
tig00001102|arrow_880510_12_125.3538564	LG12	9395339
tig00000009|arrow_22768495_5_64.70084324	LG05	5177354
tig00000547|arrow_2155462_10_72.99591705	LG10	5677497
tig00000041|arrow_22264677_13_33.84886019	LG13	3392378
tig00000099|arrow_3345574_2_51.70761442	LG02	3345529
tig00000316|arrow_1374167_17_181.064816	LG17	13345509
tig00000041|arrow_14737204_13_117.0787319	LG13	10919836
tig00000242|arrow_16189992_1_399.7258263	LG01	26524067
tig00000009|arrow_17946321_5_147.3725171	LG05	9999459
tig00000450|arrow_15506186_11_232.9354946	LG11	15506003
tig00000001|arrow_5286188_9_187.057945	LG09	12794707
tig00000176|arrow_2392277_2_423.9616595	LG02	29102543
tig00000001|arrow_8415482_9_145.964278	LG09	9665437
tig00000174|arrow_10659220_2_293.3351248	LG02	21738331
tig00000147|arrow_4259467_6_253.9937778	LG06	17914690
tig00000009|arrow_1992397_4_289.3593743	LG04	22090046
tig00000207|arrow_17518531_12_109.4902408	LG12	7510603
tig00003850|arrow_1075502_13_234.6925064	LG13	20063099
tig00000001|arrow_8183604_9_150.0508561	LG09	9897311
tig00001504|arrow_2100173_3_273.7544254	LG03	18957657
tig00000610|arrow_11092234_15_159.396852	LG15	11855525
tig00000610|arrow_5608507_15_67.44703612	LG15	6371835
tig00000174|arrow_9364932_2_261.9833792	LG02	20444048
tig00000003|arrow_26229394_14_213.8123556	LG14	15797307
tig00000450|arrow_10327138_11_161.3758349	LG11	10326986
tig00000450|arrow_9041447_11_127.1144196	LG11	9041333
tig00002008|arrow_6058862_8_278.5726689	LG08	22587326
tig00000610|arrow_10791723_15_155.6903541	LG15	11555015
tig00000000|arrow_6090348_3_218.4592389	LG03	15654828
tig00000001|arrow_30809064_7_277.79289	LG07	17268544
tig00000176|arrow_2333456_2_425.4689332	LG02	29161358
tig00000207|arrow_4645089_16_166.6560878	LG16	12252387
tig00000001|arrow_30870115_7_282.3643795	LG07	17329594
tig00000000|arrow_11159285_3_145.3235443	LG03	10585915
tig00000610|arrow_11398267_15_165.7584275	LG15	12161555
[truncated: 984 more rows]

## Sheet: Figure5bcd-PhenotypeData
genotype	id	pH4.5	pH8.5	Control (pH 6.5)	resp_lopH	resp_hipH	resp_HiLopH
MNSA5	ILEE	0.142142	1.12531	0.583664	-0.441521	0.541651	0.983172
P13A2	ILHK	-0.17706	1.39018	0.92562	-1.10268	0.464557	1.56724
P14B2	ILHL	0.199457	0.995156	0.908024	-0.708567	0.0871317	0.795699
P14B3	ILHM	-0.0236454	0.952405	1.32225	-1.3459	-0.36985	0.97605
P14C1	ILHN	0.311425	1.00457	1.54294	-1.23152	-0.538375	0.693143
P14C3	ILHP	0.329537	0.993379	1.34999	-1.02045	-0.356611	0.663842
P14C4	ILHQ	0.0918885	0.946844	1.45879	-1.3669	-0.511945	0.854955
P14D4	ILHR	-0.390409	0.580093	0.552809	-0.943218	0.0272837	0.970502
P15B2	ILHS	-0.90601	1.32781	1.11476	-2.02077	0.21305	2.23382
P15B3	ILHT	0.287803	1.10346	0.849701	-0.561898	0.253759	0.815657
P15C1	ILHW	0.149336	0.552556	0.169776	-0.0204402	0.382779	0.40322
P15C5	ILHY	-0.0788969	1.2078	1.29628	-1.37517	-0.0884787	1.2867
P16A2	ILHZ	-0.0302763	1.14436	0.535937	-0.566214	0.608425	1.17464
P16B1	ILIA	0.00808553	1.13167	1.05819	-1.05011	0.0734759	1.12358
P16B2	ILIB	-0.47822	0.845222	1.60254	-2.08076	-0.757316	1.32344
P16B3	ILIE	-0.0976432	0.213996	1.4186	-1.51624	-1.2046	0.311639
P16B5	ILIF	0.415458	1.42969	1.31938	-0.90392	0.110308	1.01423
P16B6	ILIG	-0.132541	0.0960226	0.968675	-1.10122	-0.872652	0.228564
P16C1	ILIH	-0.213685	0.445	0.821579	-1.03526	-0.376579	0.658685
P16C2	ILII	-0.550245	1.0265	0.685717	-1.23596	0.340785	1.57675
P16C3	ILIJ	-1.0293	1.13448	1.37435	-2.40365	-0.239871	2.16377
P17A5	ILIM	0.176893	1.10636	0.509214	-0.332321	0.597151	0.929472
P17B3	ILIN	-0.120049	0.758072	0.690559	-0.810607	0.0675132	0.87812
P17B5	ILIQ	-0.401074	0.932136	0.250696	-0.65177	0.68144	1.33321
P17B6	ILIR	0.0684511	1.084	1.0295	-0.961047	0.054505	1.01555
P17C1	ILIS	-0.0287683	0.949398	0.256857	-0.285626	0.692541	0.978166
P17C2	ILIT	-0.0633706	1.02332	1.0864	-1.14977	-0.0630831	1.08669
P17C3	ILIU	NA	1.16868	0.227581	NA	0.941098	NA
P17C4	ILIW	-0.0217221	0.93676	1.05956	-1.08128	-0.122799	0.958483
P17C5	ILIX	-0.605398	0.326919	0.787043	-1.39244	-0.460124	0.932316
P17D2	ILIY	-0.178611	0.162391	0.585503	-0.764115	-0.423113	0.341002
P18A3	ILIZ	-0.0567272	0.903785	0.636027	-0.692754	0.267758	0.960512
P18A4	ILJA	-0.0704407	0.66854	0.591398	-0.661838	0.0771425	0.738981
P18A5	ILJB	-0.0636105	1.03206	0.99511	-1.05872	0.0369505	1.09567
P18B1	ILJC	-0.438539	1.02354	0.957662	-1.3962	0.0658807	1.46208
P18B4	ILJD	-0.318771	1.06132	1.40391	-1.72268	-0.342586	1.3801
P18B5	ILJE	0.173028	1.05286	0.824587	-0.651558	0.228269	0.879827
P19B4	ILJK	0.0645615	1.08771	1.469	-1.40444	-0.381291	1.02315
P19C1	ILJM	-0.160736	1.11622	0.727476	-0.888213	0.388744	1.27696
P19C4	ILJP	0.345008	1.45835	1.47346	-1.12845	-0.0151053	1.11335
P19D2	ILJQ	-0.348996	0.83748	1.08607	-1.43506	-0.248587	1.18648
P19D5	ILJS	-0.0873446	0.892174	0.729635	-0.81698	0.162539	0.979519
P20A2	ILJU	-0.45088	0.488714	1.17702	-1.6279	-0.688309	0.939594
P20A3	ILJW	0.0252619	0.424344	0.933239	-0.907977	-0.508895	0.399082
P20A4	ILJX	-0.47371	0.397327	1.12476	-1.59847	-0.727436	0.871038
P20A5	ILJY	-0.159196	0.0832347	1.35144	-1.51063	-1.2682	0.242431
P20B1	ILJZ	0.257835	0.140209	0.165772	0.0920631	-0.0255629	-0.117626
P20B2	ILKA	0.0281722	0.371746	0.838194	-0.810022	-0.466448	0.343574
P20B3	ILKB	0.236404	0.152407	0.651721	-0.415317	-0.499314	-0.0839971
P20B5	ILKC	0.125388	0.0858036	0.491567	-0.366179	-0.405763	-0.0395841
P20C2	ILKD	-0.974565	-0.744542	0.601165	-1.57573	-1.34571	0.230023
P20C3	ILKE	0.0845318	0.377333	0.595289	-0.510757	-0.217956	0.292801
P20D2	ILKG	-0.599992	-0.18091	0.794363	-1.39435	-0.975273	0.419082
P20D5	ILKH	-0.0321438	0.00807184	0.793996	-0.82614	-0.785924	0.0402157
P21A2	ILKI	0.109269	0.0625509	1.01657	-0.907304	-0.954022	-0.0467185
P21A3	ILKJ	-0.00643159	-0.349483	0.690821	-0.697252	-1.0403	-0.343051
P21B1	ILKK	-0.184519	-0.191582	0.354028	-0.538548	-0.545611	-0.0070631
P21B5	ILKM	0.115874	-0.515976	0.565548	-0.449674	-1.08152	-0.63185
P21D4	ILKN	-0.235279	-0.496541	1.32358	-1.55886	-1.82012	-0.261262
P21D5	ILKP	-0.839497	0.330204	1.30105	-2.14055	-0.970846	1.1697
P22A2	ILKQ	0.0216625	0.894583	0.712402	-0.690739	0.182181	0.872921
P22A4	ILKS	0.225226	0.752472	0.460686	-0.23546	0.291786	0.527246
P22B1	ILKT	0.257872	0.867866	0.567287	-0.309416	0.300578	0.609994
P22C1	ILKX	-0.0275945	0.16852	0.758654	-0.786248	-0.590133	0.196115
P22C5	ILKZ	-0.590779	-0.103744	0.265287	-0.856066	-0.369031	0.487035
P22C6	ILLA	-0.0789651	0.732209	0.961343	-1.04031	-0.229134	0.811174
P22D3	ILLB	0.191286	0.871144	0.87253	-0.681244	-0.00138636	0.679858
P22D4	ILLC	-0.198226	1.01754	0.0873664	-0.285593	0.930176	1.21577
P22D5	ILLD	0.0912359	1.04089	0.875808	-0.784572	0.165086	0.949658
P24A1	ILLH	0.420995	1.09078	1.53963	-1.11864	-0.448856	0.669781
P24A2	ILLI	0.122446	1.12682	0.998211	-0.875765	0.128612	1.00438
P24A4	ILLJ	0.119234	0.921399	0.971028	-0.851794	-0.0496288	0.802165
P24B1	ILLK	-0.275279	0.904791	0.296039	-0.571318	0.608752	1.18007
P24B3	ILLL	-0.373184	-0.680841	0.545363	-0.918547	-1.2262	-0.307657
P24B6	ILLM	0.131119	0.889467	0.436133	-0.305014	0.453334	0.758348
P24C1	ILLN	-0.404324	0.683886	1.06461	-1.46894	-0.380728	1.08821
P24C6	ILLP	-0.372081	0.663904	0.599451	-0.971532	0.0644535	1.03599
P24D4	ILLQ	-0.42368	-0.0313877	0.920518	-1.3442	-0.951906	0.392292
P24D5	ILLR	-0.14836	0.183294	0.672485	-0.820845	-0.48919	0.331654
P25A1	ILLS	-0.0134552	0.841886	-0.596357	0.582902	1.43824	0.855341
P25A3	ILLT	0.2192	0.878333	0.467194	-0.247994	0.411139	0.659133
P25A4	ILLW	0.215504	0.73191	0.313041	-0.0975372	0.418869	0.516406
P25B4	ILLX	NA	0.947656	0.735641	NA	0.212015	NA
P25C3	ILLY	0.436778	1.39616	0.742559	-0.30578	0.653601	0.959382
P25C4	ILLZ	0.100983	1.29694	0.757975	-0.656992	0.538961	1.19595
P25D2	ILMA	0.175125	1.29008	0.728264	-0.55314	0.561814	1.11495
P25D4	ILMB	0.34143	1.26446	0.757985	-0.416555	0.506477	0.923032
P2A2	ILEF	-0.0727693	-0.400685	NA	NA	NA	-0.327916
P2A4	ILEG	-0.0152063	0.0388239	1.48322	-1.49843	-1.4444	0.0540302
P2A5	ILEH	0.306089	-0.218561	0.218078	0.0880119	-0.436639	-0.524651
P2A6	ILEI	0.376901	-0.0460247	NA	NA	NA	-0.422926
P2B1	ILEJ	0.0416571	-0.660304	-0.15032	0.191977	-0.509984	-0.701961
P2B2	ILEL	-0.088686	-0.0522321	0.45336	-0.542046	-0.505592	0.0364539
P2B4	ILEM	-0.140665	-0.0512638	0.390884	-0.531549	-0.442148	0.0894015
P2B5	ILEN	-0.139975	0.0175231	0.402801	-0.542777	-0.385278	0.157499
P2C1	ILEP	0.108099	-0.351777	1.42931	-1.32121	-1.78109	-0.459876
P2C4	ILEQ	0.14587	-0.283104	0.916343	-0.770473	-1.19945	-0.428974
P2C5	ILER	-0.277149	-0.028285	1.65809	-1.93524	-1.68637	0.248864
P2C6	ILES	-0.400586	0.0257836	1.08253	-1.48312	-1.05675	0.42637
P2D2	ILET	-0.235702	-0.395122	0.999238	-1.23494	-1.39436	-0.159419
P2D4	ILEU	0.114539	0.283305	1.21104	-1.0965	-0.927736	0.168766
P3A1	ILEW	0.196939	-0.216361	1.21789	-1.02095	-1.43425	-0.4133
P3A2	ILEX	0.228784	NA	0.972682	-0.743898	NA	NA
P3A3	ILEY	-0.160004	0.139054	0.933692	-1.0937	-0.794639	0.299058
P3A4	ILEZ	0.226059	0.438885	1.09366	-0.867603	-0.654776	0.212826
P3B1	ILFB	-0.157348	0.195732	0.593996	-0.751344	-0.398264	0.35308
P3B4	ILFD	-0.167765	-0.419557	0.90718	-1.07494	-1.32674	-0.251792
P3B5	ILFE	-0.296165	-0.115966	0.891949	-1.18811	-1.00791	0.180199
P3C1	ILFF	-0.0776987	-0.757745	0.95529	-1.03299	-1.71303	-0.680046
P3C2	ILFG	0.11584	0.10948	1.18313	-1.06729	-1.07365	-0.00635986
P3C6	ILFI	0.259261	0.246416	0.792048	-0.532786	-0.545632	-0.0128452
P3D1	ILFJ	0.163261	0.187885	1.15652	-0.993263	-0.96864	0.0246231
P3D3	ILFK	-0.0252612	0.405683	1.37749	-1.40275	-0.971807	0.430944
P4A2	ILFM	0.254997	-0.093548	1.08527	-0.830275	-1.17882	-0.348545
P4A3	ILFN	0.351518	-0.190109	0.863554	-0.512035	-1.05366	-0.541628
P4A5	ILFP	-0.0964029	0.281487	0.938627	-1.03503	-0.657139	0.37789
P4B1	ILFQ	0.187508	0.162765	1.43853	-1.25102	-1.27576	-0.0247431
P4B2	ILFR	-0.0757759	-0.726917	1.40801	-1.48379	-2.13493	-0.651141
P4B4	ILFS	0.118382	-0.0881765	1.39983	-1.28144	-1.488	-0.206559
P4B6	ILFT	0.408426	0.153318	0.911469	-0.503043	-0.758151	-0.255108
P4C1	ILFU	-0.349112	-0.0304309	0.807485	-1.1566	-0.837916	0.318682
P4C2	ILFW	0.317368	0.103973	1.17492	-0.857549	-1.07094	-0.213396
P4C5	ILFX	-0.0507493	0.349753	1.68743	-1.73818	-1.33768	0.400503
P4C6	ILFY	0.160826	0.469021	1.31157	-1.15074	-0.842546	0.308195
P4D1	ILFZ	0.01299	0.136507	1.47568	-1.46269	-1.33918	0.123517
P4D2	ILGA	-0.712169	-1.23953	1.26752	-1.97969	-2.50705	-0.527361
P4D5	ILGB	-0.247883	-0.319756	0.982654	-1.23054	-1.30241	-0.0718729
P6A2	ILGC	0.0743317	0.0221905	1.66738	-1.59305	-1.64519	-0.0521412
P6B1	ILGD	0.0934502	-0.147746	0.944085	-0.850635	-1.09183	-0.241197
P6B2	ILGE	-0.873329	NA	1.21721	-2.09054	NA	NA
P7A3	ILGL	-5.23e-05	0.139386	0.955158	-0.955211	-0.815772	0.139438
P7A4	ILGM	-0.246191	0.222732	1.217	-1.46319	-0.99427	0.468923
P7A5	ILGN	-0.398162	0.000385711	0.575409	-0.973571	-0.575024	0.398548
P7B1	ILGP	-0.52515	0.27346	0.79864	-1.32379	-0.52518	0.79861
P7B4	ILGQ	0.129589	-0.273324	1.25081	-1.12122	-1.52413	-0.402914
P7B5	ILGR	0.106847	-1.0953	1.26672	-1.15987	-3.56417
P7C1	ILGS	-0.619598	-0.564078	1.25064	-1.87024	-1.81472	0.0555202
P7C4	ILGT	0.172051	0.151373	1.07212	-0.900064	-0.920742	-0.0206776
P8A1	ILGW	0.221161	0.106913	1.11134	-0.890175	-1.00442	-0.114248
P8A2	ILGX	-0.0618178	-0.127054	0.792442	-0.854259	-0.919496	-0.065236
P8A3	ILGY	-0.585638	-0.304206	0.274957	-0.860596	-0.579163	0.281433
P8B2	ILGZ	-0.302919	-0.273489	1.30235	-1.60526	-1.57584	0.0294293
P8B4	ILHA	0.226427	0.42386	1.14877	-0.922346	-0.724913	0.197433
P8C2	ILHC	-0.255051	0.276203	0.81974	-1.07479	-0.543537	0.531254
P8C3	ILHD	-0.413869	0.323702	1.08491	-1.49878	-0.761213	0.737571
P8C4	ILHE	-1.29321	NA	1.07582	-2.36902	NA	NA
P8C6	ILHF	0.0422518	0.956753	-0.117714	0.159965	1.07447	0.914502
P8D3	ILHG	0.335943	0.831525	1.08268	-0.746742	-0.25116	0.495582
P8D4	ILHH	-0.333038	0.949164	0.189955	-0.522994	0.759209	1.2822
P8D5	ILHI	-0.162501	0.179934	0.246973	-0.409474	-0.0670392	0.342435
