# Supplementary material for: Newly identified sex chromosomes in the Sphagnum (peat moss) genome alter carbon sequestration and ecosystem dynamics
Source: Nat Plants. 2023 Feb 6;9(2):238–54. doi: 10.1038/s41477-022-01333-5 (PMC9946827; doi:10.1038/s41477-022-01333-5)
Supplement: Source Data Extended Data Fig. 1 — Genomic and phylogenetic data. [file 41477_2022_1333_MOESM9_ESM.xlsx]

## Sheet: ExtFig1a-Indels
Chr	Start	End	indelCount
LG01	0	99999	85
LG01	100000	199999	48
LG01	200000	299999	150
LG01	300000	399999	173
LG01	400000	499999	250
LG01	500000	599999	144
LG01	600000	699999	280
LG01	700000	799999	263
LG01	800000	899999	191
LG01	900000	999999	238
LG01	1000000	1099999	251
LG01	1100000	1199999	232
LG01	1200000	1299999	169
LG01	1300000	1399999	126
LG01	1400000	1499999	145
LG01	1500000	1599999	192
LG01	1600000	1699999	206
LG01	1700000	1799999	58
LG01	1800000	1899999	218
LG01	1900000	1999999	237
LG01	2000000	2099999	183
LG01	2100000	2199999	164
LG01	2200000	2299999	243
LG01	2300000	2399999	269
LG01	2400000	2499999	168
LG01	2500000	2599999	171
LG01	2600000	2699999	208
LG01	2700000	2799999	200
LG01	2800000	2899999	105
LG01	2900000	2999999	104
LG01	3000000	3099999	137
LG01	3100000	3199999	223
LG01	3200000	3299999	170
LG01	3300000	3399999	198
LG01	3400000	3499999	224
LG01	3500000	3599999	183
LG01	3600000	3699999	340
LG01	3700000	3799999	239
LG01	3800000	3899999	208
LG01	3900000	3999999	120
LG01	4000000	4099999	73
LG01	4100000	4199999	159
LG01	4200000	4299999	200
LG01	4300000	4399999	196
LG01	4400000	4499999	272
LG01	4500000	4599999	253
LG01	4600000	4699999	110
LG01	4700000	4799999	233
LG01	4800000	4899999	106
LG01	4900000	4999999	160
LG01	5000000	5099999	233
LG01	5100000	5199999	468
LG01	5200000	5299999	239
LG01	5300000	5399999	235
LG01	5400000	5499999	218
LG01	5500000	5599999	88
LG01	5600000	5699999	157
LG01	5700000	5799999	203
LG01	5800000	5899999	142
LG01	5900000	5999999	340
LG01	6000000	6099999	263
LG01	6100000	6199999	273
LG01	6200000	6299999	194
LG01	6300000	6399999	189
LG01	6400000	6499999	230
LG01	6500000	6599999	222
LG01	6600000	6699999	119
LG01	6700000	6799999	111
LG01	6800000	6899999	292
LG01	6900000	6999999	204
LG01	7000000	7099999	200
LG01	7100000	7199999	241
LG01	7200000	7299999	220
LG01	7300000	7399999	234
LG01	7400000	7499999	219
LG01	7500000	7599999	208
LG01	7600000	7699999	141
LG01	7700000	7799999	251
LG01	7800000	7899999	208
LG01	7900000	7999999	195
LG01	8000000	8099999	221
LG01	8100000	8199999	194
LG01	8200000	8299999	247
LG01	8300000	8399999	172
LG01	8400000	8499999	149
LG01	8500000	8599999	244
LG01	8600000	8699999	260
LG01	8700000	8799999	178
LG01	8800000	8899999	221
LG01	8900000	8999999	223
LG01	9000000	9099999	138
LG01	9100000	9199999	222
LG01	9200000	9299999	178
LG01	9300000	9399999	218
LG01	9400000	9499999	374
LG01	9500000	9599999	429
LG01	9600000	9699999	334
LG01	9700000	9799999	246
LG01	9800000	9899999	205
LG01	9900000	9999999	284
LG01	10000000	10099999	324
LG01	10100000	10199999	244
LG01	10200000	10299999	159
LG01	10300000	10399999	88
LG01	10400000	10499999	103
LG01	10500000	10599999	315
LG01	10600000	10699999	266
LG01	10700000	10799999	295
LG01	10800000	10899999	234
LG01	10900000	10999999	176
LG01	11000000	11099999	189
LG01	11100000	11199999	308
LG01	11200000	11299999	213
LG01	11300000	11399999	267
LG01	11400000	11499999	183
LG01	11500000	11599999	302
LG01	11600000	11699999	260
LG01	11700000	11799999	120
LG01	11800000	11899999	268
LG01	11900000	11999999	236
LG01	12000000	12099999	214
LG01	12100000	12199999	254
LG01	12200000	12299999	269
LG01	12300000	12399999	179
LG01	12400000	12499999	308
LG01	12500000	12599999	135
LG01	12600000	12699999	134
LG01	12700000	12799999	229
LG01	12800000	12899999	247
LG01	12900000	12999999	267
LG01	13000000	13099999	211
LG01	13100000	13199999	107
LG01	13200000	13299999	215
LG01	13300000	13399999	243
LG01	13400000	13499999	248
LG01	13500000	13599999	268
LG01	13600000	13699999	229
LG01	13700000	13799999	240
LG01	13800000	13899999	218
LG01	13900000	13999999	285
LG01	14000000	14099999	260
LG01	14100000	14199999	283
LG01	14200000	14299999	215
LG01	14300000	14399999	276
LG01	14400000	14499999	234
LG01	14500000	14599999	308
LG01	14600000	14699999	227
LG01	14700000	14799999	226
LG01	14800000	14899999	328
LG01	14900000	14999999	318
LG01	15000000	15099999	367
LG01	15100000	15199999	307
LG01	15200000	15299999	304
LG01	15300000	15399999	360
LG01	15400000	15499999	349
LG01	15500000	15599999	401
LG01	15600000	15699999	285
LG01	15700000	15799999	306
LG01	15800000	15899999	195
LG01	15900000	15999999	244
LG01	16000000	16099999	231
LG01	16100000	16199999	378
LG01	16200000	16299999	369
LG01	16300000	16399999	238
LG01	16400000	16499999	211
LG01	16500000	16599999	217
LG01	16600000	16699999	318
LG01	16700000	16799999	242
LG01	16800000	16899999	344
LG01	16900000	16999999	255
LG01	17000000	17099999	162
LG01	17100000	17199999	165
LG01	17200000	17299999	97
LG01	17300000	17399999	26
LG01	17400000	17499999	115
LG01	17500000	17599999	41
LG01	17600000	17699999	89
LG01	17700000	17799999	222
LG01	17800000	17899999	269
LG01	17900000	17999999	70
LG01	18000000	18099999	151
LG01	18100000	18199999	191
LG01	18200000	18299999	160
LG01	18300000	18399999	168
LG01	18400000	18499999	114
LG01	18500000	18599999	243
LG01	18600000	18699999	235
LG01	18700000	18799999	249
LG01	18800000	18899999	227
LG01	18900000	18999999	213
LG01	19000000	19099999	312
LG01	19100000	19199999	275
LG01	19200000	19299999	283
LG01	19300000	19399999	185
LG01	19400000	19499999	304
LG01	19500000	19599999	178
LG01	19600000	19699999	174
LG01	19700000	19799999	247
LG01	19800000	19899999	198
LG01	19900000	19999999	121
LG01	20000000	20099999	263
LG01	20100000	20199999	325
LG01	20200000	20299999	403
LG01	20300000	20399999	337
LG01	20400000	20499999	309
LG01	20500000	20599999	287
LG01	20600000	20699999	292
LG01	20700000	20799999	268
LG01	20800000	20899999	256
LG01	20900000	20999999	212
LG01	21000000	21099999	329
LG01	21100000	21199999	268
LG01	21200000	21299999	257
LG01	21300000	21399999	108
LG01	21400000	21499999	278
LG01	21500000	21599999	279
LG01	21600000	21699999	237
LG01	21700000	21799999	258
LG01	21800000	21899999	226
LG01	21900000	21999999	287
LG01	22000000	22099999	182
LG01	22100000	22199999	297
LG01	22200000	22299999	371
LG01	22300000	22399999	266
LG01	22400000	22499999	358
LG01	22500000	22599999	435
LG01	22600000	22699999	310
LG01	22700000	22799999	388
LG01	22800000	22899999	325
LG01	22900000	22999999	197
LG01	23000000	23099999	212
LG01	23100000	23199999	233
LG01	23200000	23299999	181
LG01	23300000	23399999	243
LG01	23400000	23499999	108
LG01	23500000	23599999	256
LG01	23600000	23699999	303
LG01	23700000	23799999	273
LG01	23800000	23899999	282
LG01	23900000	23999999	254
LG01	24000000	24099999	274
LG01	24100000	24199999	187
LG01	24200000	24299999	277
LG01	24300000	24399999	174
LG01	24400000	24499999	161
LG01	24500000	24599999	385
LG01	24600000	24699999	271
LG01	24700000	24799999	233
LG01	24800000	24899999	277
LG01	24900000	24999999	229
LG01	25000000	25099999	216
LG01	25100000	25199999	223
LG01	25200000	25299999	232
LG01	25300000	25399999	268
LG01	25400000	25499999	191
LG01	25500000	25599999	207
LG01	25600000	25699999	286
LG01	25700000	25799999	213
LG01	25800000	25899999	147
LG01	25900000	25999999	260
LG01	26000000	26099999	197
LG01	26100000	26199999	221
LG01	26200000	26299999	208
LG01	26300000	26399999	246
LG01	26400000	26499999	167
LG01	26500000	26599999	202
LG01	26600000	26699999	194
LG01	26700000	26799999	196
LG01	26800000	26899999	221
LG01	26900000	26999999	218
LG01	27000000	27099999	195
LG01	27100000	27199999	200
LG01	27200000	27299999	241
LG01	27300000	27399999	232
LG01	27400000	27499999	219
LG01	27500000	27599999	52
LG01	27600000	27699999	214
LG01	27700000	27799999	118
LG01	27800000	27899999	185
LG01	27900000	27999999	183
LG01	28000000	28099999	166
LG01	28100000	28199999	152
LG01	28200000	28299999	258
LG01	28300000	28399999	259
LG01	28400000	28499999	260
LG01	28500000	28599999	250
LG01	28600000	28699999	285
LG01	28700000	28799999	268
LG01	28800000	28899999	106
LG01	28900000	28999999	240
LG01	29000000	29099999	122
LG01	29100000	29199999	281
LG01	29200000	29299999	313
LG01	29300000	29399999	319
LG01	29400000	29499999	260
LG01	29500000	29599999	209
LG01	29600000	29699999	261
LG01	29700000	29799999	292
LG01	29800000	29899999	269
LG01	29900000	29999999	152
LG01	30000000	30099999	167
LG01	30100000	30199999	29
LG02	0	99999	201
LG02	100000	199999	268
LG02	200000	299999	338
LG02	300000	399999	440
LG02	400000	499999	217
LG02	500000	599999	199
LG02	600000	699999	310
LG02	700000	799999	166
LG02	800000	899999	312
LG02	900000	999999	167
LG02	1000000	1099999	283
LG02	1100000	1199999	180
LG02	1200000	1299999	185
LG02	1300000	1399999	295
LG02	1400000	1499999	168
LG02	1500000	1599999	256
LG02	1600000	1699999	326
LG02	1700000	1799999	321
LG02	1800000	1899999	258
LG02	1900000	1999999	329
LG02	2000000	2099999	146
LG02	2100000	2199999	204
LG02	2200000	2299999	258
LG02	2300000	2399999	171
LG02	2400000	2499999	110
LG02	2500000	2599999	132
LG02	2600000	2699999	222
LG02	2700000	2799999	330
LG02	2800000	2899999	258
LG02	2900000	2999999	116
LG02	3000000	3099999	171
LG02	3100000	3199999	247
LG02	3200000	3299999	247
LG02	3300000	3399999	233
LG02	3400000	3499999	205
LG02	3500000	3599999	286
LG02	3600000	3699999	271
LG02	3700000	3799999	205
LG02	3800000	3899999	217
LG02	3900000	3999999	163
LG02	4000000	4099999	191
LG02	4100000	4199999	229
LG02	4200000	4299999	129
LG02	4300000	4399999	125
LG02	4400000	4499999	246
LG02	4500000	4599999	104
LG02	4600000	4699999	196
LG02	4700000	4799999	251
LG02	4800000	4899999	275
LG02	4900000	4999999	125
LG02	5000000	5099999	217
LG02	5100000	5199999	224
LG02	5200000	5299999	152
LG02	5300000	5399999	215
LG02	5400000	5499999	166
LG02	5500000	5599999	284
LG02	5600000	5699999	176
LG02	5700000	5799999	324
LG02	5800000	5899999	167
LG02	5900000	5999999	172
LG02	6000000	6099999	198
LG02	6100000	6199999	209
LG02	6200000	6299999	120
LG02	6300000	6399999	172
LG02	6400000	6499999	199
LG02	6500000	6599999	172
LG02	6600000	6699999	202
LG02	6700000	6799999	329
LG02	6800000	6899999	257
LG02	6900000	6999999	195
LG02	7000000	7099999	229
LG02	7100000	7199999	224
LG02	7200000	7299999	207
LG02	7300000	7399999	200
LG02	7400000	7499999	187
LG02	7500000	7599999	238
LG02	7600000	7699999	199
LG02	7700000	7799999	218
LG02	7800000	7899999	181
LG02	7900000	7999999	217
LG02	8000000	8099999	82
LG02	8100000	8199999	142
LG02	8200000	8299999	203
LG02	8300000	8399999	220
LG02	8400000	8499999	149
LG02	8500000	8599999	277
LG02	8600000	8699999	225
LG02	8700000	8799999	157
LG02	8800000	8899999	258
LG02	8900000	8999999	183
LG02	9000000	9099999	209
LG02	9100000	9199999	128
LG02	9200000	9299999	201
LG02	9300000	9399999	214
LG02	9400000	9499999	310
LG02	9500000	9599999	90
LG02	9600000	9699999	94
LG02	9700000	9799999	192
LG02	9800000	9899999	99
LG02	9900000	9999999	96
LG02	10000000	10099999	163
LG02	10100000	10199999	185
LG02	10200000	10299999	184
LG02	10300000	10399999	308
LG02	10400000	10499999	239
LG02	10500000	10599999	249
LG02	10600000	10699999	218
LG02	10700000	10799999	287
LG02	10800000	10899999	156
LG02	10900000	10999999	136
LG02	11000000	11099999	77
LG02	11100000	11199999	18
LG02	11200000	11299999	38
LG02	11300000	11399999	76
LG02	11400000	11499999	233
LG02	11500000	11599999	385
LG02	11600000	11699999	131
LG02	11700000	11799999	151
LG02	11800000	11899999	211
LG02	11900000	11999999	193
LG02	12000000	12099999	219
LG02	12100000	12199999	175
LG02	12200000	12299999	188
LG02	12300000	12399999	211
LG02	12400000	12499999	526
LG02	12500000	12599999	275
LG02	12600000	12699999	186
LG02	12700000	12799999	254
LG02	12800000	12899999	201
LG02	12900000	12999999	207
LG02	13000000	13099999	278
LG02	13100000	13199999	223
LG02	13200000	13299999	204
LG02	13300000	13399999	229
LG02	13400000	13499999	229
LG02	13500000	13599999	205
LG02	13600000	13699999	204
LG02	13700000	13799999	273
LG02	13800000	13899999	241
LG02	13900000	13999999	240
LG02	14000000	14099999	185
LG02	14100000	14199999	177
LG02	14200000	14299999	281
LG02	14300000	14399999	219
LG02	14400000	14499999	376
LG02	14500000	14599999	284
LG02	14600000	14699999	250
LG02	14700000	14799999	307
LG02	14800000	14899999	261
LG02	14900000	14999999	291
LG02	15000000	15099999	281
LG02	15100000	15199999	220
LG02	15200000	15299999	106
LG02	15300000	15399999	163
LG02	15400000	15499999	234
LG02	15500000	15599999	219
LG02	15600000	15699999	206
LG02	15700000	15799999	255
LG02	15800000	15899999	279
LG02	15900000	15999999	241
LG02	16000000	16099999	178
LG02	16100000	16199999	246
LG02	16200000	16299999	196
LG02	16300000	16399999	214
LG02	16400000	16499999	225
LG02	16500000	16599999	282
LG02	16600000	16699999	220
LG02	16700000	16799999	214
LG02	16800000	16899999	224
LG02	16900000	16999999	285
LG02	17000000	17099999	177
LG02	17100000	17199999	220
LG02	17200000	17299999	155
LG02	17300000	17399999	204
LG02	17400000	17499999	208
LG02	17500000	17599999	171
LG02	17600000	17699999	254
LG02	17700000	17799999	145
LG02	17800000	17899999	177
LG02	17900000	17999999	250
LG02	18000000	18099999	203
LG02	18100000	18199999	355
LG02	18200000	18299999	214
LG02	18300000	18399999	245
LG02	18400000	18499999	146
LG02	18500000	18599999	254
LG02	18600000	18699999	213
LG02	18700000	18799999	220
LG02	18800000	18899999	270
LG02	18900000	18999999	75
LG02	19000000	19099999	57
LG02	19100000	19199999	75
LG02	19200000	19299999	70
LG02	19300000	19399999	90
LG02	19400000	19499999	52
LG02	19500000	19599999	71
LG02	19600000	19699999	77
LG02	19700000	19799999	246
LG02	19800000	19899999	206
LG02	19900000	19999999	349
LG02	20000000	20099999	249
LG02	20100000	20199999	193
LG02	20200000	20299999	205
LG02	20300000	20399999	118
LG02	20400000	20499999	193
LG02	20500000	20599999	218
LG02	20600000	20699999	193
LG02	20700000	20799999	295
LG02	20800000	20899999	175
LG02	20900000	20999999	180
LG02	21000000	21099999	248
LG02	21100000	21199999	268
LG02	21200000	21299999	356
LG02	21300000	21399999	325
LG02	21400000	21499999	224
LG02	21500000	21599999	342
LG02	21600000	21699999	182
LG02	21700000	21799999	220
LG02	21800000	21899999	116
LG02	21900000	21999999	182
LG02	22000000	22099999	234
LG02	22100000	22199999	218
LG02	22200000	22299999	180
LG02	22300000	22399999	350
LG02	22400000	22499999	261
LG02	22500000	22599999	253
LG02	22600000	22699999	241
LG02	22700000	22799999	214
LG02	22800000	22899999	113
LG02	22900000	22999999	308
LG02	23000000	23099999	307
LG02	23100000	23199999	213
LG02	23200000	23299999	292
LG02	23300000	23399999	216
LG02	23400000	23499999	119
LG02	23500000	23599999	220
LG02	23600000	23699999	204
LG02	23700000	23799999	297
LG02	23800000	23899999	304
LG02	23900000	23999999	287
LG02	24000000	24099999	271
LG02	24100000	24199999	210
LG02	24200000	24299999	227
LG02	24300000	24399999	186
LG02	24400000	24499999	352
LG02	24500000	24599999	287
LG02	24600000	24699999	381
LG02	24700000	24799999	286
LG02	24800000	24899999	278
LG02	24900000	24999999	218
LG02	25000000	25099999	173
LG02	25100000	25199999	252
LG02	25200000	25299999	272
LG02	25300000	25399999	191
LG02	25400000	25499999	179
LG02	25500000	25599999	299
LG02	25600000	25699999	299
LG02	25700000	25799999	355
LG02	25800000	25899999	302
LG02	25900000	25999999	292
LG02	26000000	26099999	345
LG02	26100000	26199999	264
LG02	26200000	26299999	225
LG02	26300000	26399999	240
LG02	26400000	26499999	195
LG02	26500000	26599999	329
LG02	26600000	26699999	284
LG02	26700000	26799999	383
LG02	26800000	26899999	220
LG02	26900000	26999999	344
LG02	27000000	27099999	271
LG02	27100000	27199999	162
LG02	27200000	27299999	80
LG02	27300000	27399999	331
LG02	27400000	27499999	242
LG02	27500000	27599999	314
LG02	27600000	27699999	218
LG02	27700000	27799999	214
LG02	27800000	27899999	207
LG02	27900000	27999999	214
LG02	28000000	28099999	241
LG02	28100000	28199999	171
LG02	28200000	28299999	148
LG02	28300000	28399999	112
LG02	28400000	28499999	179
LG02	28500000	28599999	144
LG02	28600000	28699999	213
LG02	28700000	28799999	227
LG02	28800000	28899999	207
LG02	28900000	28999999	298
LG02	29000000	29099999	255
LG02	29100000	29199999	261
LG02	29200000	29299999	243
LG02	29300000	29399999	197
LG02	29400000	29499999	56
LG02	29500000	29599999	101
LG02	29600000	29699999	230
LG02	29700000	29799999	155
LG02	29800000	29899999	100
LG02	29900000	29999999	100
LG02	30000000	30099999	169
LG02	30100000	30199999	188
LG02	30200000	30299999	275
LG02	30300000	30399999	269
LG02	30400000	30499999	212
LG02	30500000	30599999	318
LG02	30600000	30699999	128
LG02	30700000	30799999	239
LG02	30800000	30899999	155
LG02	30900000	30999999	139
LG02	31000000	31099999	196
LG02	31100000	31199999	110
LG02	31200000	31299999	226
LG02	31300000	31399999	245
LG02	31400000	31499999	24
LG03	0	99999	89
LG03	100000	199999	78
LG03	200000	299999	107
LG03	300000	399999	206
LG03	400000	499999	244
LG03	500000	599999	300
LG03	600000	699999	243
LG03	700000	799999	300
LG03	800000	899999	224
LG03	900000	999999	207
LG03	1000000	1099999	290
LG03	1100000	1199999	26
LG03	1200000	1299999	13
LG03	1300000	1399999	114
LG03	1400000	1499999	285
LG03	1500000	1599999	290
LG03	1600000	1699999	102
LG03	1700000	1799999	19
LG03	1800000	1899999	75
LG03	1900000	1999999	52
LG03	2000000	2099999	11
LG03	2100000	2199999	35
LG03	2200000	2299999	23
LG03	2300000	2399999	39
LG03	2400000	2499999	142
LG03	2500000	2599999	193
LG03	2600000	2699999	136
LG03	2700000	2799999	175
LG03	2800000	2899999	232
LG03	2900000	2999999	167
LG03	3000000	3099999	148
LG03	3100000	3199999	249
LG03	3200000	3299999	292
LG03	3300000	3399999	243
LG03	3400000	3499999	267
LG03	3500000	3599999	208
LG03	3600000	3699999	338
LG03	3700000	3799999	238
LG03	3800000	3899999	280
LG03	3900000	3999999	297
LG03	4000000	4099999	269
LG03	4100000	4199999	226
LG03	4200000	4299999	198
LG03	4300000	4399999	317
LG03	4400000	4499999	374
LG03	4500000	4599999	337
LG03	4600000	4699999	348
LG03	4700000	4799999	277
LG03	4800000	4899999	315
LG03	4900000	4999999	210
LG03	5000000	5099999	163
LG03	5100000	5199999	254
LG03	5200000	5299999	290
LG03	5300000	5399999	216
LG03	5400000	5499999	226
LG03	5500000	5599999	144
LG03	5600000	5699999	191
LG03	5700000	5799999	104
LG03	5800000	5899999	174
LG03	5900000	5999999	239
LG03	6000000	6099999	206
LG03	6100000	6199999	184
LG03	6200000	6299999	262
LG03	6300000	6399999	180
LG03	6400000	6499999	187
LG03	6500000	6599999	283
LG03	6600000	6699999	163
LG03	6700000	6799999	191
LG03	6800000	6899999	243
LG03	6900000	6999999	78
LG03	7000000	7099999	217
LG03	7100000	7199999	317
LG03	7200000	7299999	151
LG03	7300000	7399999	267
LG03	7400000	7499999	198
LG03	7500000	7599999	247
LG03	7600000	7699999	220
LG03	7700000	7799999	273
LG03	7800000	7899999	219
LG03	7900000	7999999	200
LG03	8000000	8099999	164
LG03	8100000	8199999	53
LG03	8200000	8299999	253
LG03	8300000	8399999	182
LG03	8400000	8499999	124
LG03	8500000	8599999	227
LG03	8600000	8699999	272
LG03	8700000	8799999	213
LG03	8800000	8899999	162
LG03	8900000	8999999	312
LG03	9000000	9099999	299
LG03	9100000	9199999	190
LG03	9200000	9299999	156
LG03	9300000	9399999	160
LG03	9400000	9499999	149
LG03	9500000	9599999	203
LG03	9600000	9699999	191
LG03	9700000	9799999	309
LG03	9800000	9899999	192
LG03	9900000	9999999	314
LG03	10000000	10099999	241
LG03	10100000	10199999	159
LG03	10200000	10299999	275
LG03	10300000	10399999	202
LG03	10400000	10499999	217
LG03	10500000	10599999	156
LG03	10600000	10699999	144
LG03	10700000	10799999	169
LG03	10800000	10899999	102
LG03	10900000	10999999	110
LG03	11000000	11099999	100
LG03	11100000	11199999	113
LG03	11200000	11299999	100
LG03	11300000	11399999	233
LG03	11400000	11499999	143
LG03	11500000	11599999	216
LG03	11600000	11699999	208
LG03	11700000	11799999	75
LG03	11800000	11899999	311
LG03	11900000	11999999	227
LG03	12000000	12099999	250
LG03	12100000	12199999	244
LG03	12200000	12299999	244
LG03	12300000	12399999	159
LG03	12400000	12499999	74
LG03	12500000	12599999	125
LG03	12600000	12699999	216
LG03	12700000	12799999	356
LG03	12800000	12899999	335
LG03	12900000	12999999	217
LG03	13000000	13099999	216
LG03	13100000	13199999	193
LG03	13200000	13299999	307
LG03	13300000	13399999	306
LG03	13400000	13499999	260
LG03	13500000	13599999	233
LG03	13600000	13699999	259
LG03	13700000	13799999	149
LG03	13800000	13899999	134
LG03	13900000	13999999	199
LG03	14000000	14099999	230
LG03	14100000	14199999	256
LG03	14200000	14299999	316
LG03	14300000	14399999	210
LG03	14400000	14499999	277
LG03	14500000	14599999	365
LG03	14600000	14699999	157
LG03	14700000	14799999	250
LG03	14800000	14899999	191
LG03	14900000	14999999	231
LG03	15000000	15099999	150
LG03	15100000	15199999	256
LG03	15200000	15299999	339
LG03	15300000	15399999	66
LG03	15400000	15499999	137
LG03	15500000	15599999	211
LG03	15600000	15699999	235
LG03	15700000	15799999	303
LG03	15800000	15899999	235
LG03	15900000	15999999	305
LG03	16000000	16099999	240
LG03	16100000	16199999	207
LG03	16200000	16299999	236
LG03	16300000	16399999	286
LG03	16400000	16499999	245
LG03	16500000	16599999	280
LG03	16600000	16699999	154
LG03	16700000	16799999	192
LG03	16800000	16899999	192
LG03	16900000	16999999	191
LG03	17000000	17099999	161
LG03	17100000	17199999	318
LG03	17200000	17299999	287
LG03	17300000	17399999	234
LG03	17400000	17499999	347
LG03	17500000	17599999	210
LG03	17600000	17699999	229
LG03	17700000	17799999	145
LG03	17800000	17899999	206
LG03	17900000	17999999	138
LG03	18000000	18099999	272
LG03	18100000	18199999	150
LG03	18200000	18299999	231
LG03	18300000	18399999	170
LG03	18400000	18499999	117
LG03	18500000	18599999	203
LG03	18600000	18699999	96
LG03	18700000	18799999	287
LG03	18800000	18899999	257
LG03	18900000	18999999	266
LG03	19000000	19099999	380
LG03	19100000	19199999	317
LG03	19200000	19299999	223
LG03	19300000	19399999	265
LG03	19400000	19499999	252
LG03	19500000	19599999	333
LG03	19600000	19699999	414
LG03	19700000	19799999	284
LG03	19800000	19899999	287
LG03	19900000	19999999	152
LG03	20000000	20099999	252
LG03	20100000	20199999	277
LG03	20200000	20299999	88
LG03	20300000	20399999	183
LG03	20400000	20499999	207
LG03	20500000	20599999	428
LG03	20600000	20699999	379
LG03	20700000	20799999	191
LG03	20800000	20899999	203
LG03	20900000	20999999	133
LG03	21000000	21099999	48
LG03	21100000	21199999	163
LG03	21200000	21299999	138
LG03	21300000	21399999	335
LG03	21400000	21499999	323
LG03	21500000	21599999	302
LG03	21600000	21699999	132
LG03	21700000	21799999	149
LG03	21800000	21899999	226
LG03	21900000	21999999	255
LG03	22000000	22099999	137
LG03	22100000	22199999	66
LG03	22200000	22299999	115
LG03	22300000	22399999	111
LG03	22400000	22499999	207
LG03	22500000	22599999	228
LG03	22600000	22699999	258
LG03	22700000	22799999	378
LG03	22800000	22899999	257
LG03	22900000	22999999	376
LG03	23000000	23099999	169
LG03	23100000	23199999	110
LG03	23200000	23299999	158
LG03	23300000	23399999	96
LG03	23400000	23499999	52
LG03	23500000	23599999	33
LG03	23600000	23699999	91
LG03	23700000	23799999	25
LG04	0	99999	38
LG04	100000	199999	120
LG04	200000	299999	196
LG04	300000	399999	152
LG04	400000	499999	197
LG04	500000	599999	192
LG04	600000	699999	212
LG04	700000	799999	299
LG04	800000	899999	204
LG04	900000	999999	281
LG04	1000000	1099999	231
LG04	1100000	1199999	91
LG04	1200000	1299999	246
LG04	1300000	1399999	166
LG04	1400000	1499999	155
LG04	1500000	1599999	171
LG04	1600000	1699999	22
LG04	1700000	1799999	136
LG04	1800000	1899999	60
LG04	1900000	1999999	227
LG04	2000000	2099999	173
LG04	2100000	2199999	163
LG04	2200000	2299999	235
LG04	2300000	2399999	80
LG04	2400000	2499999	185
LG04	2500000	2599999	241
LG04	2600000	2699999	210
LG04	2700000	2799999	68
LG04	2800000	2899999	295
LG04	2900000	2999999	268
LG04	3000000	3099999	93
LG04	3100000	3199999	162
LG04	3200000	3299999	217
LG04	3300000	3399999	154
LG04	3400000	3499999	72
LG04	3500000	3599999	317
LG04	3600000	3699999	237
LG04	3700000	3799999	235
LG04	3800000	3899999	291
LG04	3900000	3999999	294
LG04	4000000	4099999	271
LG04	4100000	4199999	127
LG04	4200000	4299999	152
LG04	4300000	4399999	218
LG04	4400000	4499999	190
LG04	4500000	4599999	351
LG04	4600000	4699999	280
LG04	4700000	4799999	316
LG04	4800000	4899999	164
LG04	4900000	4999999	399
LG04	5000000	5099999	214
LG04	5100000	5199999	177
LG04	5200000	5299999	137
LG04	5300000	5399999	179
LG04	5400000	5499999	308
LG04	5500000	5599999	239
LG04	5600000	5699999	337
LG04	5700000	5799999	324
LG04	5800000	5899999	332
LG04	5900000	5999999	281
LG04	6000000	6099999	356
LG04	6100000	6199999	265
LG04	6200000	6299999	166
LG04	6300000	6399999	97
LG04	6400000	6499999	152
LG04	6500000	6599999	278
LG04	6600000	6699999	238
LG04	6700000	6799999	304
LG04	6800000	6899999	265
LG04	6900000	6999999	384
LG04	7000000	7099999	328
LG04	7100000	7199999	290
LG04	7200000	7299999	202
LG04	7300000	7399999	226
LG04	7400000	7499999	136
LG04	7500000	7599999	219
LG04	7600000	7699999	190
LG04	7700000	7799999	225
LG04	7800000	7899999	219
LG04	7900000	7999999	179
LG04	8000000	8099999	237
LG04	8100000	8199999	224
LG04	8200000	8299999	208
LG04	8300000	8399999	96
LG04	8400000	8499999	193
LG04	8500000	8599999	178
LG04	8600000	8699999	230
LG04	8700000	8799999	363
LG04	8800000	8899999	232
LG04	8900000	8999999	182
LG04	9000000	9099999	247
LG04	9100000	9199999	251
LG04	9200000	9299999	305
LG04	9300000	9399999	211
LG04	9400000	9499999	368
LG04	9500000	9599999	227
LG04	9600000	9699999	288
LG04	9700000	9799999	254
LG04	9800000	9899999	200
LG04	9900000	9999999	203
LG04	10000000	10099999	317
LG04	10100000	10199999	268
LG04	10200000	10299999	188
LG04	10300000	10399999	95
LG04	10400000	10499999	182
LG04	10500000	10599999	224
LG04	10600000	10699999	225
LG04	10700000	10799999	99
LG04	10800000	10899999	89
LG04	10900000	10999999	90
LG04	11000000	11099999	147
LG04	11100000	11199999	84
LG04	11200000	11299999	122
LG04	11300000	11399999	157
LG04	11400000	11499999	138
LG04	11500000	11599999	134
LG04	11600000	11699999	133
LG04	11700000	11799999	101
LG04	11800000	11899999	127
LG04	11900000	11999999	147
LG04	12000000	12099999	114
LG04	12100000	12199999	117
LG04	12200000	12299999	93
LG04	12300000	12399999	169
LG04	12400000	12499999	43
LG04	12500000	12599999	171
LG04	12600000	12699999	208
LG04	12700000	12799999	234
LG04	12800000	12899999	412
LG04	12900000	12999999	257
LG04	13000000	13099999	249
LG04	13100000	13199999	186
LG04	13200000	13299999	247
LG04	13300000	13399999	209
LG04	13400000	13499999	242
LG04	13500000	13599999	203
LG04	13600000	13699999	188
LG04	13700000	13799999	160
LG04	13800000	13899999	390
LG04	13900000	13999999	237
LG04	14000000	14099999	150
LG04	14100000	14199999	123
LG04	14200000	14299999	74
LG04	14300000	14399999	241
LG04	14400000	14499999	141
LG04	14500000	14599999	106
LG04	14600000	14699999	257
LG04	14700000	14799999	252
LG04	14800000	14899999	239
LG04	14900000	14999999	247
LG04	15000000	15099999	214
LG04	15100000	15199999	190
LG04	15200000	15299999	162
LG04	15300000	15399999	222
LG04	15400000	15499999	329
LG04	15500000	15599999	236
LG04	15600000	15699999	273
LG04	15700000	15799999	258
LG04	15800000	15899999	164
LG04	15900000	15999999	201
LG04	16000000	16099999	224
LG04	16100000	16199999	254
LG04	16200000	16299999	161
LG04	16300000	16399999	188
LG04	16400000	16499999	289
LG04	16500000	16599999	219
LG04	16600000	16699999	215
LG04	16700000	16799999	150
LG04	16800000	16899999	64
LG04	16900000	16999999	180
LG04	17000000	17099999	147
LG04	17100000	17199999	206
LG04	17200000	17299999	236
LG04	17300000	17399999	181
LG04	17400000	17499999	73
LG04	17500000	17599999	86
LG04	17600000	17699999	113
LG04	17700000	17799999	128
LG04	17800000	17899999	116
LG04	17900000	17999999	142
LG04	18000000	18099999	297
LG04	18100000	18199999	256
LG04	18200000	18299999	319
LG04	18300000	18399999	310
LG04	18400000	18499999	150
LG04	18500000	18599999	221
LG04	18600000	18699999	226
LG04	18700000	18799999	370
LG04	18800000	18899999	326
LG04	18900000	18999999	285
LG04	19000000	19099999	164
LG04	19100000	19199999	239
LG04	19200000	19299999	308
LG04	19300000	19399999	149
LG04	19400000	19499999	305
LG04	19500000	19599999	351
LG04	19600000	19699999	202
LG04	19700000	19799999	196
LG04	19800000	19899999	180
LG04	19900000	19999999	215
LG04	20000000	20099999	116
LG04	20100000	20199999	142
LG04	20200000	20299999	296
LG04	20300000	20399999	259
LG04	20400000	20499999	287
LG04	20500000	20599999	306
LG04	20600000	20699999	196
LG04	20700000	20799999	134
LG04	20800000	20899999	137
LG04	20900000	20999999	210
LG04	21000000	21099999	289
LG04	21100000	21199999	138
LG04	21200000	21299999	268
LG04	21300000	21399999	195
LG04	21400000	21499999	191
LG04	21500000	21599999	241
LG04	21600000	21699999	95
LG04	21700000	21799999	157
LG04	21800000	21899999	225
LG04	21900000	21999999	196
LG04	22000000	22099999	265
LG04	22100000	22199999	159
LG04	22200000	22299999	173
LG04	22300000	22399999	246
LG04	22400000	22499999	249
LG04	22500000	22599999	317
LG04	22600000	22699999	161
LG04	22700000	22799999	210
LG04	22800000	22899999	247
LG04	22900000	22999999	328
LG04	23000000	23099999	348
LG04	23100000	23199999	248
LG04	23200000	23299999	188
LG04	23300000	23399999	296
LG04	23400000	23499999	263
LG04	23500000	23599999	226
LG04	23600000	23699999	263
LG04	23700000	23799999	499
LG04	23800000	23899999	145
LG04	23900000	23999999	186
LG04	24000000	24099999	149
LG05	0	99999	99
LG05	100000	199999	84
LG05	200000	299999	180
LG05	300000	399999	226
LG05	400000	499999	274
LG05	500000	599999	154
LG05	600000	699999	306
LG05	700000	799999	173
LG05	800000	899999	209
LG05	900000	999999	149
LG05	1000000	1099999	297
LG05	1100000	1199999	205
LG05	1200000	1299999	146
LG05	1300000	1399999	391
LG05	1400000	1499999	265
LG05	1500000	1599999	257
LG05	1600000	1699999	213
LG05	1700000	1799999	194
LG05	1800000	1899999	243
LG05	1900000	1999999	194
LG05	2000000	2099999	256
LG05	2100000	2199999	238
LG05	2200000	2299999	208
LG05	2300000	2399999	231
LG05	2400000	2499999	316
LG05	2500000	2599999	516
LG05	2600000	2699999	261
LG05	2700000	2799999	364
LG05	2800000	2899999	369
LG05	2900000	2999999	234
LG05	3000000	3099999	51
LG05	3100000	3199999	246
LG05	3200000	3299999	243
LG05	3300000	3399999	325
LG05	3400000	3499999	238
LG05	3500000	3599999	110
LG05	3600000	3699999	179
LG05	3700000	3799999	176
LG05	3800000	3899999	109
LG05	3900000	3999999	165
LG05	4000000	4099999	207
LG05	4100000	4199999	118
LG05	4200000	4299999	164
LG05	4300000	4399999	264
LG05	4400000	4499999	179
LG05	4500000	4599999	331
LG05	4600000	4699999	229
LG05	4700000	4799999	175
LG05	4800000	4899999	162
LG05	4900000	4999999	186
LG05	5000000	5099999	258
LG05	5100000	5199999	401
LG05	5200000	5299999	305
LG05	5300000	5399999	322
LG05	5400000	5499999	284
LG05	5500000	5599999	196
LG05	5600000	5699999	167
LG05	5700000	5799999	142
LG05	5800000	5899999	287
LG05	5900000	5999999	275
LG05	6000000	6099999	246
LG05	6100000	6199999	230
LG05	6200000	6299999	199
LG05	6300000	6399999	151
LG05	6400000	6499999	244
LG05	6500000	6599999	256
LG05	6600000	6699999	226
LG05	6700000	6799999	261
LG05	6800000	6899999	248
LG05	6900000	6999999	239
LG05	7000000	7099999	147
LG05	7100000	7199999	164
LG05	7200000	7299999	140
LG05	7300000	7399999	201
LG05	7400000	7499999	238
LG05	7500000	7599999	317
LG05	7600000	7699999	255
LG05	7700000	7799999	167
LG05	7800000	7899999	261
LG05	7900000	7999999	242
LG05	8000000	8099999	271
LG05	8100000	8199999	231
LG05	8200000	8299999	205
LG05	8300000	8399999	209
LG05	8400000	8499999	274
LG05	8500000	8599999	197
LG05	8600000	8699999	253
LG05	8700000	8799999	217
LG05	8800000	8899999	229
LG05	8900000	8999999	204
LG05	9000000	9099999	126
LG05	9100000	9199999	236
LG05	9200000	9299999	258
LG05	9300000	9399999	196
LG05	9400000	9499999	345
LG05	9500000	9599999	225
LG05	9600000	9699999	175
LG05	9700000	9799999	231
LG05	9800000	9899999	239
LG05	9900000	9999999	214
LG05	10000000	10099999	211
LG05	10100000	10199999	254
LG05	10200000	10299999	237
LG05	10300000	10399999	198
LG05	10400000	10499999	278
LG05	10500000	10599999	289
LG05	10600000	10699999	305
LG05	10700000	10799999	200
LG05	10800000	10899999	199
LG05	10900000	10999999	235
LG05	11000000	11099999	303
LG05	11100000	11199999	253
LG05	11200000	11299999	211
LG05	11300000	11399999	236
LG05	11400000	11499999	194
LG05	11500000	11599999	140
LG05	11600000	11699999	241
LG05	11700000	11799999	281
LG05	11800000	11899999	284
LG05	11900000	11999999	215
LG05	12000000	12099999	170
LG05	12100000	12199999	175
LG05	12200000	12299999	60
LG05	12300000	12399999	128
LG05	12400000	12499999	182
LG05	12500000	12599999	214
LG05	12600000	12699999	251
LG05	12700000	12799999	281
LG05	12800000	12899999	237
LG05	12900000	12999999	245
LG05	13000000	13099999	218
LG05	13100000	13199999	278
LG05	13200000	13299999	213
LG05	13300000	13399999	231
LG05	13400000	13499999	212
LG05	13500000	13599999	326
LG05	13600000	13699999	211
LG05	13700000	13799999	182
LG05	13800000	13899999	239
LG05	13900000	13999999	291
LG05	14000000	14099999	268
LG05	14100000	14199999	254
LG05	14200000	14299999	278
LG05	14300000	14399999	122
LG05	14400000	14499999	57
LG05	14500000	14599999	109
LG05	14600000	14699999	224
LG05	14700000	14799999	196
LG05	14800000	14899999	146
LG05	14900000	14999999	279
LG05	15000000	15099999	250
LG05	15100000	15199999	144
LG05	15200000	15299999	196
LG05	15300000	15399999	211
LG05	15400000	15499999	234
LG05	15500000	15599999	273
LG05	15600000	15699999	211
LG05	15700000	15799999	270
LG05	15800000	15899999	206
LG05	15900000	15999999	169
LG05	16000000	16099999	159
LG05	16100000	16199999	143
LG05	16200000	16299999	181
LG05	16300000	16399999	125
LG05	16400000	16499999	226
LG05	16500000	16599999	277
LG05	16600000	16699999	299
LG05	16700000	16799999	89
LG05	16800000	16899999	225
LG05	16900000	16999999	113
LG05	17000000	17099999	334
LG05	17100000	17199999	234
LG05	17200000	17299999	218
LG05	17300000	17399999	206
LG05	17400000	17499999	281
LG05	17500000	17599999	148
LG05	17600000	17699999	267
LG05	17700000	17799999	236
LG05	17800000	17899999	194
LG05	17900000	17999999	191
LG05	18000000	18099999	108
LG05	18100000	18199999	162
LG05	18200000	18299999	118
LG05	18300000	18399999	119
LG05	18400000	18499999	47
LG05	18500000	18599999	129
LG05	18600000	18699999	254
LG05	18700000	18799999	110
LG05	18800000	18899999	182
LG05	18900000	18999999	170
LG05	19000000	19099999	228
LG05	19100000	19199999	177
LG05	19200000	19299999	162
LG05	19300000	19399999	149
LG05	19400000	19499999	161
LG05	19500000	19599999	315
LG05	19600000	19699999	183
LG05	19700000	19799999	216
LG05	19800000	19899999	219
LG05	19900000	19999999	306
LG05	20000000	20099999	233
LG05	20100000	20199999	249
LG05	20200000	20299999	350
LG05	20300000	20399999	177
LG05	20400000	20499999	212
LG05	20500000	20599999	281
LG05	20600000	20699999	291
LG05	20700000	20799999	135
LG05	20800000	20899999	128
LG05	20900000	20999999	259
LG05	21000000	21099999	137
LG05	21100000	21199999	237
LG05	21200000	21299999	231
LG05	21300000	21399999	209
LG05	21400000	21499999	178
LG05	21500000	21599999	80
LG05	21600000	21699999	308
LG05	21700000	21799999	51
LG05	21800000	21899999	77
LG05	21900000	21999999	217
LG05	22000000	22099999	232
LG05	22100000	22199999	95
LG05	22200000	22299999	78
LG05	22300000	22399999	42
LG06	0	99999	58
LG06	100000	199999	182
LG06	200000	299999	132
LG06	300000	399999	357
LG06	400000	499999	229
LG06	500000	599999	130
LG06	600000	699999	67
LG06	700000	799999	170
LG06	800000	899999	325
LG06	900000	999999	134
LG06	1000000	1099999	216
LG06	1100000	1199999	328
LG06	1200000	1299999	383
LG06	1300000	1399999	145
LG06	1400000	1499999	115
LG06	1500000	1599999	303
LG06	1600000	1699999	488
LG06	1700000	1799999	355
LG06	1800000	1899999	262
LG06	1900000	1999999	226
LG06	2000000	2099999	227
LG06	2100000	2199999	202
LG06	2200000	2299999	234
LG06	2300000	2399999	179
LG06	2400000	2499999	254
LG06	2500000	2599999	48
LG06	2600000	2699999	206
LG06	2700000	2799999	92
LG06	2800000	2899999	162
LG06	2900000	2999999	266
LG06	3000000	3099999	353
LG06	3100000	3199999	214
LG06	3200000	3299999	298
LG06	3300000	3399999	255
LG06	3400000	3499999	164
LG06	3500000	3599999	397
LG06	3600000	3699999	36
LG06	3700000	3799999	202
LG06	3800000	3899999	261
LG06	3900000	3999999	339
LG06	4000000	4099999	275
LG06	4100000	4199999	192
LG06	4200000	4299999	280
LG06	4300000	4399999	282
LG06	4400000	4499999	312
LG06	4500000	4599999	201
LG06	4600000	4699999	117
LG06	4700000	4799999	179
LG06	4800000	4899999	171
LG06	4900000	4999999	144
LG06	5000000	5099999	161
LG06	5100000	5199999	287
LG06	5200000	5299999	93
LG06	5300000	5399999	156
LG06	5400000	5499999	174
LG06	5500000	5599999	249
LG06	5600000	5699999	282
LG06	5700000	5799999	136
LG06	5800000	5899999	253
LG06	5900000	5999999	391
LG06	6000000	6099999	346
LG06	6100000	6199999	319
LG06	6200000	6299999	291
LG06	6300000	6399999	267
LG06	6400000	6499999	183
LG06	6500000	6599999	297
LG06	6600000	6699999	294
LG06	6700000	6799999	181
LG06	6800000	6899999	173
LG06	6900000	6999999	298
LG06	7000000	7099999	149
LG06	7100000	7199999	109
LG06	7200000	7299999	137
LG06	7300000	7399999	175
LG06	7400000	7499999	196
LG06	7500000	7599999	263
LG06	7600000	7699999	159
LG06	7700000	7799999	182
LG06	7800000	7899999	300
LG06	7900000	7999999	228
LG06	8000000	8099999	180
LG06	8100000	8199999	255
LG06	8200000	8299999	240
LG06	8300000	8399999	137
LG06	8400000	8499999	215
LG06	8500000	8599999	228
LG06	8600000	8699999	132
LG06	8700000	8799999	219
LG06	8800000	8899999	124
LG06	8900000	8999999	206
LG06	9000000	9099999	211
LG06	9100000	9199999	61
LG06	9200000	9299999	165
LG06	9300000	9399999	207
LG06	9400000	9499999	216
LG06	9500000	9599999	248
LG06	9600000	9699999	228
LG06	9700000	9799999	246
LG06	9800000	9899999	222
LG06	9900000	9999999	331
LG06	10000000	10099999	247
LG06	10100000	10199999	379
LG06	10200000	10299999	188
LG06	10300000	10399999	141
LG06	10400000	10499999	266
LG06	10500000	10599999	229
LG06	10600000	10699999	274
LG06	10700000	10799999	228
LG06	10800000	10899999	208
LG06	10900000	10999999	222
LG06	11000000	11099999	156
LG06	11100000	11199999	91
LG06	11200000	11299999	129
LG06	11300000	11399999	159
LG06	11400000	11499999	105
LG06	11500000	11599999	145
LG06	11600000	11699999	128
LG06	11700000	11799999	180
LG06	11800000	11899999	285
LG06	11900000	11999999	185
LG06	12000000	12099999	143
LG06	12100000	12199999	214
LG06	12200000	12299999	323
LG06	12300000	12399999	221
LG06	12400000	12499999	145
LG06	12500000	12599999	146
LG06	12600000	12699999	239
LG06	12700000	12799999	264
LG06	12800000	12899999	117
LG06	12900000	12999999	205
LG06	13000000	13099999	174
LG06	13100000	13199999	222
LG06	13200000	13299999	169
LG06	13300000	13399999	266
LG06	13400000	13499999	256
LG06	13500000	13599999	239
LG06	13600000	13699999	293
LG06	13700000	13799999	207
LG06	13800000	13899999	174
LG06	13900000	13999999	236
LG06	14000000	14099999	347
LG06	14100000	14199999	177
LG06	14200000	14299999	207
LG06	14300000	14399999	197
LG06	14400000	14499999	239
LG06	14500000	14599999	197
LG06	14600000	14699999	231
LG06	14700000	14799999	297
LG06	14800000	14899999	275
LG06	14900000	14999999	216
LG06	15000000	15099999	182
LG06	15100000	15199999	215
LG06	15200000	15299999	174
LG06	15300000	15399999	174
LG06	15400000	15499999	177
LG06	15500000	15599999	179
LG06	15600000	15699999	197
LG06	15700000	15799999	165
LG06	15800000	15899999	274
LG06	15900000	15999999	219
LG06	16000000	16099999	228
LG06	16100000	16199999	236
LG06	16200000	16299999	118
LG06	16300000	16399999	300
LG06	16400000	16499999	278
LG06	16500000	16599999	297
LG06	16600000	16699999	309
LG06	16700000	16799999	195
LG06	16800000	16899999	234
LG06	16900000	16999999	249
LG06	17000000	17099999	225
LG06	17100000	17199999	288
LG06	17200000	17299999	190
LG06	17300000	17399999	212
LG06	17400000	17499999	200
LG06	17500000	17599999	163
LG06	17600000	17699999	166
LG06	17700000	17799999	284
LG06	17800000	17899999	251
LG06	17900000	17999999	201
LG06	18000000	18099999	318
LG06	18100000	18199999	297
LG06	18200000	18299999	421
LG06	18300000	18399999	326
LG06	18400000	18499999	183
LG06	18500000	18599999	236
LG06	18600000	18699999	151
LG06	18700000	18799999	258
LG06	18800000	18899999	254
LG06	18900000	18999999	159
LG06	19000000	19099999	224
LG06	19100000	19199999	250
LG06	19200000	19299999	256
LG06	19300000	19399999	284
LG06	19400000	19499999	257
LG06	19500000	19599999	162
LG06	19600000	19699999	280
LG06	19700000	19799999	327
LG06	19800000	19899999	353
LG06	19900000	19999999	334
LG06	20000000	20099999	144
LG06	20100000	20199999	206
LG06	20200000	20299999	137
LG06	20300000	20399999	144
LG06	20400000	20499999	354
LG06	20500000	20599999	176
LG06	20600000	20699999	289
LG06	20700000	20799999	318
LG06	20800000	20899999	421
LG06	20900000	20999999	258
LG06	21000000	21099999	176
LG06	21100000	21199999	199
LG06	21200000	21299999	181
LG06	21300000	21399999	215
LG06	21400000	21499999	206
LG06	21500000	21599999	277
LG06	21600000	21699999	212
LG06	21700000	21799999	95
LG06	21800000	21899999	265
LG06	21900000	21999999	128
LG06	22000000	22099999	205
LG06	22100000	22199999	55
LG07	0	99999	216
LG07	100000	199999	293
LG07	200000	299999	134
LG07	300000	399999	257
LG07	400000	499999	189
LG07	500000	599999	247
LG07	600000	699999	287
LG07	700000	799999	190
LG07	800000	899999	276
LG07	900000	999999	331
LG07	1000000	1099999	178
LG07	1100000	1199999	172
LG07	1200000	1299999	232
LG07	1300000	1399999	256
LG07	1400000	1499999	96
LG07	1500000	1599999	190
LG07	1600000	1699999	236
LG07	1700000	1799999	262
LG07	1800000	1899999	362
LG07	1900000	1999999	289
LG07	2000000	2099999	383
LG07	2100000	2199999	304
LG07	2200000	2299999	389
LG07	2300000	2399999	497
LG07	2400000	2499999	60
LG07	2500000	2599999	288
LG07	2600000	2699999	95
LG07	2700000	2799999	71
LG07	2800000	2899999	72
LG07	2900000	2999999	470
LG07	3000000	3099999	214
LG07	3100000	3199999	298
LG07	3200000	3299999	206
LG07	3300000	3399999	216
LG07	3400000	3499999	215
LG07	3500000	3599999	257
LG07	3600000	3699999	235
LG07	3700000	3799999	218
LG07	3800000	3899999	270
LG07	3900000	3999999	252
LG07	4000000	4099999	242
LG07	4100000	4199999	237
LG07	4200000	4299999	202
LG07	4300000	4399999	178
LG07	4400000	4499999	296
LG07	4500000	4599999	205
LG07	4600000	4699999	195
LG07	4700000	4799999	203
LG07	4800000	4899999	281
LG07	4900000	4999999	222
LG07	5000000	5099999	249
LG07	5100000	5199999	287
LG07	5200000	5299999	222
LG07	5300000	5399999	205
LG07	5400000	5499999	185
LG07	5500000	5599999	193
LG07	5600000	5699999	190
LG07	5700000	5799999	168
LG07	5800000	5899999	244
LG07	5900000	5999999	236
LG07	6000000	6099999	328
LG07	6100000	6199999	159
LG07	6200000	6299999	219
LG07	6300000	6399999	99
LG07	6400000	6499999	132
LG07	6500000	6599999	257
LG07	6600000	6699999	203
LG07	6700000	6799999	271
LG07	6800000	6899999	219
LG07	6900000	6999999	212
LG07	7000000	7099999	136
LG07	7100000	7199999	250
LG07	7200000	7299999	308
LG07	7300000	7399999	248
LG07	7400000	7499999	273
LG07	7500000	7599999	176
LG07	7600000	7699999	257
LG07	7700000	7799999	127
LG07	7800000	7899999	197
LG07	7900000	7999999	292
LG07	8000000	8099999	169
LG07	8100000	8199999	187
LG07	8200000	8299999	185
LG07	8300000	8399999	287
LG07	8400000	8499999	187
LG07	8500000	8599999	167
LG07	8600000	8699999	230
LG07	8700000	8799999	188
LG07	8800000	8899999	199
LG07	8900000	8999999	243
LG07	9000000	9099999	308
LG07	9100000	9199999	205
LG07	9200000	9299999	246
LG07	9300000	9399999	213
LG07	9400000	9499999	129
LG07	9500000	9599999	259
LG07	9600000	9699999	286
LG07	9700000	9799999	318
LG07	9800000	9899999	305
LG07	9900000	9999999	230
LG07	10000000	10099999	303
LG07	10100000	10199999	257
LG07	10200000	10299999	301
LG07	10300000	10399999	317
LG07	10400000	10499999	291
LG07	10500000	10599999	199
LG07	10600000	10699999	333
LG07	10700000	10799999	517
LG07	10800000	10899999	232
LG07	10900000	10999999	209
LG07	11000000	11099999	258
LG07	11100000	11199999	237
LG07	11200000	11299999	288
LG07	11300000	11399999	344
LG07	11400000	11499999	176
LG07	11500000	11599999	392
LG07	11600000	11699999	266
LG07	11700000	11799999	398
LG07	11800000	11899999	243
LG07	11900000	11999999	221
LG07	12000000	12099999	172
LG07	12100000	12199999	136
LG07	12200000	12299999	124
LG07	12300000	12399999	159
LG07	12400000	12499999	156
LG07	12500000	12599999	204
LG07	12600000	12699999	238
LG07	12700000	12799999	295
LG07	12800000	12899999	252
LG07	12900000	12999999	289
LG07	13000000	13099999	216
LG07	13100000	13199999	336
LG07	13200000	13299999	473
LG07	13300000	13399999	389
LG07	13400000	13499999	260
LG07	13500000	13599999	313
LG07	13600000	13699999	279
LG07	13700000	13799999	303
LG07	13800000	13899999	451
LG07	13900000	13999999	354
LG07	14000000	14099999	252
LG07	14100000	14199999	288
LG07	14200000	14299999	393
LG07	14300000	14399999	254
LG07	14400000	14499999	239
LG07	14500000	14599999	229
LG07	14600000	14699999	330
LG07	14700000	14799999	298
LG07	14800000	14899999	319
LG07	14900000	14999999	340
LG07	15000000	15099999	277
LG07	15100000	15199999	224
LG07	15200000	15299999	176
LG07	15300000	15399999	351
LG07	15400000	15499999	292
LG07	15500000	15599999	104
LG07	15600000	15699999	162
LG07	15700000	15799999	199
LG07	15800000	15899999	225
LG07	15900000	15999999	235
LG07	16000000	16099999	70
LG07	16100000	16199999	251
LG07	16200000	16299999	240
LG07	16300000	16399999	209
LG07	16400000	16499999	197
LG07	16500000	16599999	126
LG07	16600000	16699999	190
LG07	16700000	16799999	182
LG07	16800000	16899999	230
LG07	16900000	16999999	294
LG07	17000000	17099999	97
LG07	17100000	17199999	266
LG07	17200000	17299999	255
LG07	17300000	17399999	246
LG07	17400000	17499999	144
LG07	17500000	17599999	158
LG07	17600000	17699999	196
LG07	17700000	17799999	170
LG07	17800000	17899999	218
LG07	17900000	17999999	323
LG07	18000000	18099999	201
LG07	18100000	18199999	97
LG07	18200000	18299999	221
LG07	18300000	18399999	137
LG07	18400000	18499999	259
LG07	18500000	18599999	91
LG07	18600000	18699999	25
LG08	0	99999	138
LG08	100000	199999	150
LG08	200000	299999	218
LG08	300000	399999	207
LG08	400000	499999	311
LG08	500000	599999	210
LG08	600000	699999	153
LG08	700000	799999	178
LG08	800000	899999	159
LG08	900000	999999	174
LG08	1000000	1099999	261
LG08	1100000	1199999	309
LG08	1200000	1299999	150
LG08	1300000	1399999	179
LG08	1400000	1499999	148
LG08	1500000	1599999	312
LG08	1600000	1699999	148
LG08	1700000	1799999	208
LG08	1800000	1899999	247
LG08	1900000	1999999	220
LG08	2000000	2099999	251
LG08	2100000	2199999	195
LG08	2200000	2299999	249
LG08	2300000	2399999	244
LG08	2400000	2499999	316
LG08	2500000	2599999	309
LG08	2600000	2699999	251
LG08	2700000	2799999	224
LG08	2800000	2899999	278
LG08	2900000	2999999	144
LG08	3000000	3099999	233
LG08	3100000	3199999	239
LG08	3200000	3299999	180
LG08	3300000	3399999	286
LG08	3400000	3499999	305
LG08	3500000	3599999	177
LG08	3600000	3699999	98
LG08	3700000	3799999	204
LG08	3800000	3899999	165
LG08	3900000	3999999	143
LG08	4000000	4099999	200
LG08	4100000	4199999	191
LG08	4200000	4299999	262
LG08	4300000	4399999	352
LG08	4400000	4499999	256
LG08	4500000	4599999	256
LG08	4600000	4699999	237
LG08	4700000	4799999	167
LG08	4800000	4899999	140
LG08	4900000	4999999	266
LG08	5000000	5099999	202
LG08	5100000	5199999	196
LG08	5200000	5299999	264
LG08	5300000	5399999	268
LG08	5400000	5499999	212
LG08	5500000	5599999	328
LG08	5600000	5699999	271
LG08	5700000	5799999	170
LG08	5800000	5899999	285
LG08	5900000	5999999	292
LG08	6000000	6099999	261
LG08	6100000	6199999	226
LG08	6200000	6299999	263
LG08	6300000	6399999	244
LG08	6400000	6499999	98
LG08	6500000	6599999	164
LG08	6600000	6699999	108
LG08	6700000	6799999	177
LG08	6800000	6899999	232
LG08	6900000	6999999	256
LG08	7000000	7099999	237
LG08	7100000	7199999	231
LG08	7200000	7299999	260
LG08	7300000	7399999	230
LG08	7400000	7499999	221
LG08	7500000	7599999	269
LG08	7600000	7699999	245
LG08	7700000	7799999	176
LG08	7800000	7899999	244
LG08	7900000	7999999	248
LG08	8000000	8099999	118
LG08	8100000	8199999	175
LG08	8200000	8299999	206
LG08	8300000	8399999	153
LG08	8400000	8499999	139
LG08	8500000	8599999	195
LG08	8600000	8699999	138
LG08	8700000	8799999	298
LG08	8800000	8899999	162
LG08	8900000	8999999	180
LG08	9000000	9099999	220
LG08	9100000	9199999	209
LG08	9200000	9299999	190
LG08	9300000	9399999	201
LG08	9400000	9499999	231
LG08	9500000	9599999	327
LG08	9600000	9699999	205
LG08	9700000	9799999	176
LG08	9800000	9899999	124
LG08	9900000	9999999	224
LG08	10000000	10099999	186
LG08	10100000	10199999	231
LG08	10200000	10299999	231
LG08	10300000	10399999	226
LG08	10400000	10499999	200
LG08	10500000	10599999	175
LG08	10600000	10699999	71
LG08	10700000	10799999	48
LG08	10800000	10899999	155
LG08	10900000	10999999	178
LG08	11000000	11099999	216
LG08	11100000	11199999	115
LG08	11200000	11299999	223
LG08	11300000	11399999	205
LG08	11400000	11499999	208
LG08	11500000	11599999	137
LG08	11600000	11699999	258
LG08	11700000	11799999	163
LG08	11800000	11899999	294
LG08	11900000	11999999	92
LG08	12000000	12099999	253
LG08	12100000	12199999	345
LG08	12200000	12299999	109
LG08	12300000	12399999	170
LG08	12400000	12499999	155
LG08	12500000	12599999	230
LG08	12600000	12699999	243
LG08	12700000	12799999	246
LG08	12800000	12899999	175
LG08	12900000	12999999	290
LG08	13000000	13099999	216
LG08	13100000	13199999	371
LG08	13200000	13299999	329
LG08	13300000	13399999	288
LG08	13400000	13499999	251
LG08	13500000	13599999	323
LG08	13600000	13699999	149
LG08	13700000	13799999	183
LG08	13800000	13899999	281
LG08	13900000	13999999	190
LG08	14000000	14099999	191
LG08	14100000	14199999	267
LG08	14200000	14299999	275
LG08	14300000	14399999	232
LG08	14400000	14499999	295
LG08	14500000	14599999	186
LG08	14600000	14699999	103
LG08	14700000	14799999	146
LG08	14800000	14899999	192
LG08	14900000	14999999	236
LG08	15000000	15099999	231
LG08	15100000	15199999	206
LG08	15200000	15299999	196
LG08	15300000	15399999	248
LG08	15400000	15499999	162
LG08	15500000	15599999	132
LG08	15600000	15699999	187
LG08	15700000	15799999	202
LG08	15800000	15899999	239
LG08	15900000	15999999	153
LG08	16000000	16099999	168
LG08	16100000	16199999	184
LG08	16200000	16299999	223
LG08	16300000	16399999	83
LG08	16400000	16499999	29
LG08	16500000	16599999	31
LG08	16600000	16699999	146
LG08	16700000	16799999	333
LG08	16800000	16899999	303
LG08	16900000	16999999	92
LG08	17000000	17099999	135
LG08	17100000	17199999	354
LG08	17200000	17299999	216
LG08	17300000	17399999	237
LG08	17400000	17499999	287
LG08	17500000	17599999	242
LG08	17600000	17699999	213
LG08	17700000	17799999	276
LG08	17800000	17899999	294
LG08	17900000	17999999	198
LG08	18000000	18099999	216
LG08	18100000	18199999	192
LG08	18200000	18299999	219
LG08	18300000	18399999	108
LG08	18400000	18499999	167
LG08	18500000	18599999	163
LG08	18600000	18699999	203
LG08	18700000	18799999	183
LG08	18800000	18899999	146
LG08	18900000	18999999	108
LG08	19000000	19099999	237
LG08	19100000	19199999	237
LG08	19200000	19299999	359
LG08	19300000	19399999	190
LG08	19400000	19499999	315
LG08	19500000	19599999	237
LG08	19600000	19699999	236
LG08	19700000	19799999	236
LG08	19800000	19899999	148
LG08	19900000	19999999	218
LG08	20000000	20099999	296
LG08	20100000	20199999	203
LG08	20200000	20299999	138
LG08	20300000	20399999	203
LG08	20400000	20499999	125
LG08	20500000	20599999	110
LG08	20600000	20699999	116
LG08	20700000	20799999	191
LG08	20800000	20899999	271
LG08	20900000	20999999	228
LG08	21000000	21099999	169
LG08	21100000	21199999	282
LG08	21200000	21299999	268
LG08	21300000	21399999	307
LG08	21400000	21499999	293
LG08	21500000	21599999	192
LG08	21600000	21699999	212
LG08	21700000	21799999	128
LG08	21800000	21899999	188
LG08	21900000	21999999	145
LG08	22000000	22099999	175
LG08	22100000	22199999	211
LG08	22200000	22299999	122
LG08	22300000	22399999	79
LG08	22400000	22499999	176
LG08	22500000	22599999	316
LG08	22600000	22699999	261
LG08	22700000	22799999	226
LG08	22800000	22899999	223
LG08	22900000	22999999	259
LG08	23000000	23099999	222
LG08	23100000	23199999	128
LG08	23200000	23299999	253
LG08	23300000	23399999	291
LG08	23400000	23499999	263
LG08	23500000	23599999	350
LG08	23600000	23699999	151
LG08	23700000	23799999	186
LG09	0	99999	62
LG09	100000	199999	10
LG09	200000	299999	160
LG09	300000	399999	197
LG09	400000	499999	269
LG09	500000	599999	56
LG09	600000	699999	91
LG09	700000	799999	93
LG09	800000	899999	221
LG09	900000	999999	256
LG09	1000000	1099999	210
LG09	1100000	1199999	192
LG09	1200000	1299999	306
LG09	1300000	1399999	289
LG09	1400000	1499999	193
LG09	1500000	1599999	221
LG09	1600000	1699999	368
LG09	1700000	1799999	160
LG09	1800000	1899999	141
LG09	1900000	1999999	181
LG09	2000000	2099999	163
LG09	2100000	2199999	275
LG09	2200000	2299999	167
LG09	2300000	2399999	147
LG09	2400000	2499999	151
LG09	2500000	2599999	352
LG09	2600000	2699999	244
LG09	2700000	2799999	99
LG09	2800000	2899999	205
LG09	2900000	2999999	183
LG09	3000000	3099999	239
LG09	3100000	3199999	281
[truncated: 1,946 more rows]

## Sheet: ExtFig1a-SNPs
Chr	Start	End	snpCount
LG01	0	99999	1261
LG01	100000	199999	611
LG01	200000	299999	840
LG01	300000	399999	1383
LG01	400000	499999	1690
LG01	500000	599999	2165
LG01	600000	699999	2869
LG01	700000	799999	1093
LG01	800000	899999	1874
LG01	900000	999999	1144
LG01	1000000	1099999	723
LG01	1100000	1199999	1128
LG01	1200000	1299999	1074
LG01	1300000	1399999	1639
LG01	1400000	1499999	1707
LG01	1500000	1599999	927
LG01	1600000	1699999	2502
LG01	1700000	1799999	980
LG01	1800000	1899999	1007
LG01	1900000	1999999	643
LG01	2000000	2099999	556
LG01	2100000	2199999	1561
LG01	2200000	2299999	811
LG01	2300000	2399999	589
LG01	2400000	2499999	603
LG01	2500000	2599999	707
LG01	2600000	2699999	745
LG01	2700000	2799999	1327
LG01	2800000	2899999	1353
LG01	2900000	2999999	557
LG01	3000000	3099999	701
LG01	3100000	3199999	1441
LG01	3200000	3299999	1632
LG01	3300000	3399999	951
LG01	3400000	3499999	2787
LG01	3500000	3599999	2978
LG01	3600000	3699999	1196
LG01	3700000	3799999	869
LG01	3800000	3899999	2016
LG01	3900000	3999999	773
LG01	4000000	4099999	643
LG01	4100000	4199999	1352
LG01	4200000	4299999	1570
LG01	4300000	4399999	1508
LG01	4400000	4499999	1476
LG01	4500000	4599999	1690
LG01	4600000	4699999	1219
LG01	4700000	4799999	860
LG01	4800000	4899999	605
LG01	4900000	4999999	982
LG01	5000000	5099999	1085
LG01	5100000	5199999	5139
LG01	5200000	5299999	2000
LG01	5300000	5399999	1967
LG01	5400000	5499999	911
LG01	5500000	5599999	1316
LG01	5600000	5699999	1827
LG01	5700000	5799999	1993
LG01	5800000	5899999	1722
LG01	5900000	5999999	3722
LG01	6000000	6099999	3356
LG01	6100000	6199999	2472
LG01	6200000	6299999	647
LG01	6300000	6399999	2473
LG01	6400000	6499999	2881
LG01	6500000	6599999	1435
LG01	6600000	6699999	917
LG01	6700000	6799999	1088
LG01	6800000	6899999	1336
LG01	6900000	6999999	1443
LG01	7000000	7099999	2441
LG01	7100000	7199999	1003
LG01	7200000	7299999	667
LG01	7300000	7399999	922
LG01	7400000	7499999	838
LG01	7500000	7599999	1425
LG01	7600000	7699999	787
LG01	7700000	7799999	663
LG01	7800000	7899999	1087
LG01	7900000	7999999	657
LG01	8000000	8099999	986
LG01	8100000	8199999	3690
LG01	8200000	8299999	888
LG01	8300000	8399999	1218
LG01	8400000	8499999	1249
LG01	8500000	8599999	821
LG01	8600000	8699999	544
LG01	8700000	8799999	1025
LG01	8800000	8899999	803
LG01	8900000	8999999	2805
LG01	9000000	9099999	2037
LG01	9100000	9199999	854
LG01	9200000	9299999	954
LG01	9300000	9399999	2149
LG01	9400000	9499999	2587
LG01	9500000	9599999	2806
LG01	9600000	9699999	1942
LG01	9700000	9799999	2174
LG01	9800000	9899999	1009
LG01	9900000	9999999	1496
LG01	10000000	10099999	799
LG01	10100000	10199999	2441
LG01	10200000	10299999	1899
LG01	10300000	10399999	1600
LG01	10400000	10499999	1643
LG01	10500000	10599999	1186
LG01	10600000	10699999	896
LG01	10700000	10799999	748
LG01	10800000	10899999	658
LG01	10900000	10999999	2519
LG01	11000000	11099999	598
LG01	11100000	11199999	1637
LG01	11200000	11299999	646
LG01	11300000	11399999	841
LG01	11400000	11499999	1317
LG01	11500000	11599999	856
LG01	11600000	11699999	848
LG01	11700000	11799999	772
LG01	11800000	11899999	2235
LG01	11900000	11999999	702
LG01	12000000	12099999	565
LG01	12100000	12199999	797
LG01	12200000	12299999	1135
LG01	12300000	12399999	2092
LG01	12400000	12499999	2298
LG01	12500000	12599999	1516
LG01	12600000	12699999	786
LG01	12700000	12799999	1326
LG01	12800000	12899999	1034
LG01	12900000	12999999	1069
LG01	13000000	13099999	1627
LG01	13100000	13199999	1234
LG01	13200000	13299999	641
LG01	13300000	13399999	894
LG01	13400000	13499999	1526
LG01	13500000	13599999	763
LG01	13600000	13699999	1352
LG01	13700000	13799999	1398
LG01	13800000	13899999	1407
LG01	13900000	13999999	1464
LG01	14000000	14099999	951
LG01	14100000	14199999	2512
LG01	14200000	14299999	2035
LG01	14300000	14399999	670
LG01	14400000	14499999	1151
LG01	14500000	14599999	1137
LG01	14600000	14699999	1062
LG01	14700000	14799999	1566
LG01	14800000	14899999	3527
LG01	14900000	14999999	1963
LG01	15000000	15099999	1255
LG01	15100000	15199999	1790
LG01	15200000	15299999	1151
LG01	15300000	15399999	1028
LG01	15400000	15499999	1474
LG01	15500000	15599999	2028
LG01	15600000	15699999	2309
LG01	15700000	15799999	1482
LG01	15800000	15899999	2791
LG01	15900000	15999999	2855
LG01	16000000	16099999	2287
LG01	16100000	16199999	1850
LG01	16200000	16299999	1624
LG01	16300000	16399999	1298
LG01	16400000	16499999	1699
LG01	16500000	16599999	2132
LG01	16600000	16699999	1908
LG01	16700000	16799999	2312
LG01	16800000	16899999	2435
LG01	16900000	16999999	1498
LG01	17000000	17099999	1462
LG01	17100000	17199999	913
LG01	17200000	17299999	1084
LG01	17300000	17399999	809
LG01	17400000	17499999	898
LG01	17500000	17599999	728
LG01	17600000	17699999	758
LG01	17700000	17799999	790
LG01	17800000	17899999	817
LG01	17900000	17999999	1279
LG01	18000000	18099999	780
LG01	18100000	18199999	1072
LG01	18200000	18299999	914
LG01	18300000	18399999	1008
LG01	18400000	18499999	745
LG01	18500000	18599999	1335
LG01	18600000	18699999	633
LG01	18700000	18799999	539
LG01	18800000	18899999	1169
LG01	18900000	18999999	1414
LG01	19000000	19099999	955
LG01	19100000	19199999	814
LG01	19200000	19299999	504
LG01	19300000	19399999	891
LG01	19400000	19499999	824
LG01	19500000	19599999	1153
LG01	19600000	19699999	660
LG01	19700000	19799999	1080
LG01	19800000	19899999	988
LG01	19900000	19999999	712
LG01	20000000	20099999	2586
LG01	20100000	20199999	1579
LG01	20200000	20299999	1325
LG01	20300000	20399999	1133
LG01	20400000	20499999	838
LG01	20500000	20599999	1748
LG01	20600000	20699999	2887
LG01	20700000	20799999	1688
LG01	20800000	20899999	1824
LG01	20900000	20999999	1661
LG01	21000000	21099999	1061
LG01	21100000	21199999	1061
LG01	21200000	21299999	1796
LG01	21300000	21399999	1411
LG01	21400000	21499999	2095
LG01	21500000	21599999	1358
LG01	21600000	21699999	1166
LG01	21700000	21799999	1490
LG01	21800000	21899999	1261
LG01	21900000	21999999	3456
LG01	22000000	22099999	1665
LG01	22100000	22199999	1809
LG01	22200000	22299999	1493
LG01	22300000	22399999	1009
LG01	22400000	22499999	1493
LG01	22500000	22599999	1887
LG01	22600000	22699999	2183
LG01	22700000	22799999	2716
LG01	22800000	22899999	2608
LG01	22900000	22999999	3147
LG01	23000000	23099999	1307
LG01	23100000	23199999	790
LG01	23200000	23299999	1899
LG01	23300000	23399999	1171
LG01	23400000	23499999	1310
LG01	23500000	23599999	1299
LG01	23600000	23699999	1155
LG01	23700000	23799999	808
LG01	23800000	23899999	910
LG01	23900000	23999999	898
LG01	24000000	24099999	1168
LG01	24100000	24199999	1263
LG01	24200000	24299999	1338
LG01	24300000	24399999	1197
LG01	24400000	24499999	1840
LG01	24500000	24599999	3727
LG01	24600000	24699999	1219
LG01	24700000	24799999	694
LG01	24800000	24899999	860
LG01	24900000	24999999	1069
LG01	25000000	25099999	2028
LG01	25100000	25199999	1990
LG01	25200000	25299999	1101
LG01	25300000	25399999	1877
LG01	25400000	25499999	908
LG01	25500000	25599999	1070
LG01	25600000	25699999	998
LG01	25700000	25799999	823
LG01	25800000	25899999	1409
LG01	25900000	25999999	1023
LG01	26000000	26099999	672
LG01	26100000	26199999	1095
LG01	26200000	26299999	1648
LG01	26300000	26399999	928
LG01	26400000	26499999	614
LG01	26500000	26599999	1392
LG01	26600000	26699999	813
LG01	26700000	26799999	1578
LG01	26800000	26899999	1516
LG01	26900000	26999999	2444
LG01	27000000	27099999	1976
LG01	27100000	27199999	642
LG01	27200000	27299999	1188
LG01	27300000	27399999	1216
LG01	27400000	27499999	2501
LG01	27500000	27599999	818
LG01	27600000	27699999	3251
LG01	27700000	27799999	1236
LG01	27800000	27899999	2081
LG01	27900000	27999999	2232
LG01	28000000	28099999	1229
LG01	28100000	28199999	1148
LG01	28200000	28299999	741
LG01	28300000	28399999	1460
LG01	28400000	28499999	1163
LG01	28500000	28599999	954
LG01	28600000	28699999	600
LG01	28700000	28799999	988
LG01	28800000	28899999	975
LG01	28900000	28999999	943
LG01	29000000	29099999	776
LG01	29100000	29199999	794
LG01	29200000	29299999	1667
LG01	29300000	29399999	1460
LG01	29400000	29499999	609
LG01	29500000	29599999	1611
LG01	29600000	29699999	1392
LG01	29700000	29799999	3886
LG01	29800000	29899999	3286
LG01	29900000	29999999	1470
LG01	30000000	30099999	2312
LG01	30100000	30199999	437
LG02	0	99999	2305
LG02	100000	199999	1457
LG02	200000	299999	1183
LG02	300000	399999	2981
LG02	400000	499999	1959
LG02	500000	599999	4451
LG02	600000	699999	1296
LG02	700000	799999	623
LG02	800000	899999	1188
LG02	900000	999999	1364
LG02	1000000	1099999	1705
LG02	1100000	1199999	1527
LG02	1200000	1299999	1163
LG02	1300000	1399999	2944
LG02	1400000	1499999	588
LG02	1500000	1599999	1591
LG02	1600000	1699999	1591
LG02	1700000	1799999	1433
LG02	1800000	1899999	1092
LG02	1900000	1999999	1361
LG02	2000000	2099999	716
LG02	2100000	2199999	1382
LG02	2200000	2299999	785
LG02	2300000	2399999	824
LG02	2400000	2499999	977
LG02	2500000	2599999	1110
LG02	2600000	2699999	963
LG02	2700000	2799999	1139
LG02	2800000	2899999	1735
LG02	2900000	2999999	1187
LG02	3000000	3099999	1317
LG02	3100000	3199999	654
LG02	3200000	3299999	1158
LG02	3300000	3399999	660
LG02	3400000	3499999	1350
LG02	3500000	3599999	1199
LG02	3600000	3699999	683
LG02	3700000	3799999	1402
LG02	3800000	3899999	907
LG02	3900000	3999999	1947
LG02	4000000	4099999	727
LG02	4100000	4199999	2127
LG02	4200000	4299999	936
LG02	4300000	4399999	1232
LG02	4400000	4499999	1400
LG02	4500000	4599999	1238
LG02	4600000	4699999	975
LG02	4700000	4799999	618
LG02	4800000	4899999	931
LG02	4900000	4999999	493
LG02	5000000	5099999	713
LG02	5100000	5199999	1788
LG02	5200000	5299999	885
LG02	5300000	5399999	1730
LG02	5400000	5499999	984
LG02	5500000	5599999	613
LG02	5600000	5699999	1236
LG02	5700000	5799999	1403
LG02	5800000	5899999	816
LG02	5900000	5999999	1448
LG02	6000000	6099999	1087
LG02	6100000	6199999	724
LG02	6200000	6299999	1422
LG02	6300000	6399999	2293
LG02	6400000	6499999	816
LG02	6500000	6599999	1879
LG02	6600000	6699999	964
LG02	6700000	6799999	2414
LG02	6800000	6899999	1187
LG02	6900000	6999999	1090
LG02	7000000	7099999	1507
LG02	7100000	7199999	808
LG02	7200000	7299999	839
LG02	7300000	7399999	2768
LG02	7400000	7499999	601
LG02	7500000	7599999	1271
LG02	7600000	7699999	1275
LG02	7700000	7799999	1349
LG02	7800000	7899999	1455
LG02	7900000	7999999	927
LG02	8000000	8099999	474
LG02	8100000	8199999	761
LG02	8200000	8299999	1785
LG02	8300000	8399999	1197
LG02	8400000	8499999	905
LG02	8500000	8599999	1320
LG02	8600000	8699999	1695
LG02	8700000	8799999	774
LG02	8800000	8899999	2001
LG02	8900000	8999999	713
LG02	9000000	9099999	1328
LG02	9100000	9199999	1205
LG02	9200000	9299999	1093
LG02	9300000	9399999	649
LG02	9400000	9499999	939
LG02	9500000	9599999	539
LG02	9600000	9699999	1032
LG02	9700000	9799999	1790
LG02	9800000	9899999	1329
LG02	9900000	9999999	446
LG02	10000000	10099999	2225
LG02	10100000	10199999	757
LG02	10200000	10299999	1790
LG02	10300000	10399999	2664
LG02	10400000	10499999	843
LG02	10500000	10599999	943
LG02	10600000	10699999	2270
LG02	10700000	10799999	835
LG02	10800000	10899999	640
LG02	10900000	10999999	1110
LG02	11000000	11099999	599
LG02	11100000	11199999	500
LG02	11200000	11299999	1644
LG02	11300000	11399999	714
LG02	11400000	11499999	792
LG02	11500000	11599999	668
LG02	11600000	11699999	938
LG02	11700000	11799999	773
LG02	11800000	11899999	1525
LG02	11900000	11999999	1436
LG02	12000000	12099999	947
LG02	12100000	12199999	833
LG02	12200000	12299999	655
LG02	12300000	12399999	1806
LG02	12400000	12499999	4698
LG02	12500000	12599999	796
LG02	12600000	12699999	583
LG02	12700000	12799999	1705
LG02	12800000	12899999	1057
LG02	12900000	12999999	588
LG02	13000000	13099999	1076
LG02	13100000	13199999	957
LG02	13200000	13299999	822
LG02	13300000	13399999	1655
LG02	13400000	13499999	939
LG02	13500000	13599999	1496
LG02	13600000	13699999	917
LG02	13700000	13799999	1381
LG02	13800000	13899999	558
LG02	13900000	13999999	671
LG02	14000000	14099999	870
LG02	14100000	14199999	857
LG02	14200000	14299999	633
LG02	14300000	14399999	1045
LG02	14400000	14499999	1146
LG02	14500000	14599999	1428
LG02	14600000	14699999	1830
LG02	14700000	14799999	1955
LG02	14800000	14899999	1196
LG02	14900000	14999999	802
LG02	15000000	15099999	1703
LG02	15100000	15199999	693
LG02	15200000	15299999	589
LG02	15300000	15399999	1388
LG02	15400000	15499999	666
LG02	15500000	15599999	1016
LG02	15600000	15699999	992
LG02	15700000	15799999	1212
LG02	15800000	15899999	1332
LG02	15900000	15999999	950
LG02	16000000	16099999	2012
LG02	16100000	16199999	1314
LG02	16200000	16299999	971
LG02	16300000	16399999	1344
LG02	16400000	16499999	977
LG02	16500000	16599999	1999
LG02	16600000	16699999	1366
LG02	16700000	16799999	929
LG02	16800000	16899999	761
LG02	16900000	16999999	973
LG02	17000000	17099999	1200
LG02	17100000	17199999	2083
LG02	17200000	17299999	1175
LG02	17300000	17399999	1479
LG02	17400000	17499999	1748
LG02	17500000	17599999	1550
LG02	17600000	17699999	1144
LG02	17700000	17799999	848
LG02	17800000	17899999	1616
LG02	17900000	17999999	923
LG02	18000000	18099999	664
LG02	18100000	18199999	2154
LG02	18200000	18299999	521
LG02	18300000	18399999	1437
LG02	18400000	18499999	668
LG02	18500000	18599999	1609
LG02	18600000	18699999	748
LG02	18700000	18799999	902
LG02	18800000	18899999	1013
LG02	18900000	18999999	807
LG02	19000000	19099999	999
LG02	19100000	19199999	1136
LG02	19200000	19299999	1105
LG02	19300000	19399999	1123
LG02	19400000	19499999	643
LG02	19500000	19599999	857
LG02	19600000	19699999	946
LG02	19700000	19799999	1685
LG02	19800000	19899999	823
LG02	19900000	19999999	1488
LG02	20000000	20099999	1073
LG02	20100000	20199999	762
LG02	20200000	20299999	1088
LG02	20300000	20399999	942
LG02	20400000	20499999	637
LG02	20500000	20599999	1119
LG02	20600000	20699999	695
LG02	20700000	20799999	1479
LG02	20800000	20899999	1598
LG02	20900000	20999999	659
LG02	21000000	21099999	841
LG02	21100000	21199999	968
LG02	21200000	21299999	1431
LG02	21300000	21399999	940
LG02	21400000	21499999	1352
LG02	21500000	21599999	2211
LG02	21600000	21699999	1195
LG02	21700000	21799999	952
LG02	21800000	21899999	1586
LG02	21900000	21999999	707
LG02	22000000	22099999	778
LG02	22100000	22199999	768
LG02	22200000	22299999	686
LG02	22300000	22399999	3404
LG02	22400000	22499999	1041
LG02	22500000	22599999	1505
LG02	22600000	22699999	664
LG02	22700000	22799999	1788
LG02	22800000	22899999	1242
LG02	22900000	22999999	4704
LG02	23000000	23099999	1325
LG02	23100000	23199999	881
LG02	23200000	23299999	789
LG02	23300000	23399999	509
LG02	23400000	23499999	655
LG02	23500000	23599999	2495
LG02	23600000	23699999	1897
LG02	23700000	23799999	2066
LG02	23800000	23899999	1479
LG02	23900000	23999999	1256
LG02	24000000	24099999	862
LG02	24100000	24199999	663
LG02	24200000	24299999	664
LG02	24300000	24399999	849
LG02	24400000	24499999	773
LG02	24500000	24599999	796
LG02	24600000	24699999	1471
LG02	24700000	24799999	1188
LG02	24800000	24899999	1324
LG02	24900000	24999999	614
LG02	25000000	25099999	801
LG02	25100000	25199999	714
LG02	25200000	25299999	739
LG02	25300000	25399999	962
LG02	25400000	25499999	543
LG02	25500000	25599999	1016
LG02	25600000	25699999	962
LG02	25700000	25799999	2492
LG02	25800000	25899999	1318
LG02	25900000	25999999	1305
LG02	26000000	26099999	4167
LG02	26100000	26199999	2527
LG02	26200000	26299999	1165
LG02	26300000	26399999	1093
LG02	26400000	26499999	1032
LG02	26500000	26599999	1385
LG02	26600000	26699999	1282
LG02	26700000	26799999	4063
LG02	26800000	26899999	1588
LG02	26900000	26999999	2308
LG02	27000000	27099999	913
LG02	27100000	27199999	939
LG02	27200000	27299999	769
LG02	27300000	27399999	704
LG02	27400000	27499999	1464
LG02	27500000	27599999	1002
LG02	27600000	27699999	1105
LG02	27700000	27799999	2669
LG02	27800000	27899999	2278
LG02	27900000	27999999	2851
LG02	28000000	28099999	607
LG02	28100000	28199999	576
LG02	28200000	28299999	581
LG02	28300000	28399999	1903
LG02	28400000	28499999	1244
LG02	28500000	28599999	774
LG02	28600000	28699999	741
LG02	28700000	28799999	1489
LG02	28800000	28899999	1331
LG02	28900000	28999999	2177
LG02	29000000	29099999	985
LG02	29100000	29199999	681
LG02	29200000	29299999	755
LG02	29300000	29399999	2018
LG02	29400000	29499999	704
LG02	29500000	29599999	575
LG02	29600000	29699999	957
LG02	29700000	29799999	896
LG02	29800000	29899999	1586
LG02	29900000	29999999	1376
LG02	30000000	30099999	1711
LG02	30100000	30199999	1265
LG02	30200000	30299999	1122
LG02	30300000	30399999	1575
LG02	30400000	30499999	2644
LG02	30500000	30599999	1433
LG02	30600000	30699999	982
LG02	30700000	30799999	2382
LG02	30800000	30899999	1507
LG02	30900000	30999999	844
LG02	31000000	31099999	1048
LG02	31100000	31199999	676
LG02	31200000	31299999	2348
LG02	31300000	31399999	689
LG02	31400000	31499999	221
LG03	0	99999	1600
LG03	100000	199999	857
LG03	200000	299999	845
LG03	300000	399999	1709
LG03	400000	499999	3188
LG03	500000	599999	1319
LG03	600000	699999	1079
LG03	700000	799999	1729
LG03	800000	899999	1940
LG03	900000	999999	1832
LG03	1000000	1099999	2689
LG03	1100000	1199999	313
LG03	1200000	1299999	300
LG03	1300000	1399999	1712
LG03	1400000	1499999	1757
LG03	1500000	1599999	1602
LG03	1600000	1699999	1240
LG03	1700000	1799999	343
LG03	1800000	1899999	887
LG03	1900000	1999999	784
LG03	2000000	2099999	255
LG03	2100000	2199999	473
LG03	2200000	2299999	368
LG03	2300000	2399999	1011
LG03	2400000	2499999	655
LG03	2500000	2599999	2322
LG03	2600000	2699999	1495
LG03	2700000	2799999	1427
LG03	2800000	2899999	2316
LG03	2900000	2999999	2842
LG03	3000000	3099999	1855
LG03	3100000	3199999	1631
LG03	3200000	3299999	925
LG03	3300000	3399999	2672
LG03	3400000	3499999	1124
LG03	3500000	3599999	666
LG03	3600000	3699999	1176
LG03	3700000	3799999	828
LG03	3800000	3899999	1217
LG03	3900000	3999999	900
LG03	4000000	4099999	1012
LG03	4100000	4199999	1002
LG03	4200000	4299999	1760
LG03	4300000	4399999	1872
LG03	4400000	4499999	2060
LG03	4500000	4599999	2002
LG03	4600000	4699999	1298
LG03	4700000	4799999	2235
LG03	4800000	4899999	1132
LG03	4900000	4999999	863
LG03	5000000	5099999	462
LG03	5100000	5199999	2398
LG03	5200000	5299999	782
LG03	5300000	5399999	700
LG03	5400000	5499999	793
LG03	5500000	5599999	920
LG03	5600000	5699999	675
LG03	5700000	5799999	784
LG03	5800000	5899999	718
LG03	5900000	5999999	735
LG03	6000000	6099999	1072
LG03	6100000	6199999	1894
LG03	6200000	6299999	519
LG03	6300000	6399999	1935
LG03	6400000	6499999	1080
LG03	6500000	6599999	1224
LG03	6600000	6699999	613
LG03	6700000	6799999	882
LG03	6800000	6899999	808
LG03	6900000	6999999	1211
LG03	7000000	7099999	854
LG03	7100000	7199999	1543
LG03	7200000	7299999	624
LG03	7300000	7399999	1375
LG03	7400000	7499999	876
LG03	7500000	7599999	1401
LG03	7600000	7699999	1703
LG03	7700000	7799999	3248
LG03	7800000	7899999	1804
LG03	7900000	7999999	1760
LG03	8000000	8099999	765
LG03	8100000	8199999	592
LG03	8200000	8299999	877
LG03	8300000	8399999	1005
LG03	8400000	8499999	882
LG03	8500000	8599999	657
LG03	8600000	8699999	1871
LG03	8700000	8799999	1220
LG03	8800000	8899999	1791
LG03	8900000	8999999	857
LG03	9000000	9099999	2580
LG03	9100000	9199999	730
LG03	9200000	9299999	873
LG03	9300000	9399999	951
LG03	9400000	9499999	940
LG03	9500000	9599999	1488
LG03	9600000	9699999	918
LG03	9700000	9799999	801
LG03	9800000	9899999	2055
LG03	9900000	9999999	1457
LG03	10000000	10099999	3218
LG03	10100000	10199999	1492
LG03	10200000	10299999	1026
LG03	10300000	10399999	577
LG03	10400000	10499999	918
LG03	10500000	10599999	1702
LG03	10600000	10699999	1175
LG03	10700000	10799999	1504
LG03	10800000	10899999	1207
LG03	10900000	10999999	723
LG03	11000000	11099999	551
LG03	11100000	11199999	1825
LG03	11200000	11299999	2271
LG03	11300000	11399999	956
LG03	11400000	11499999	486
LG03	11500000	11599999	1335
LG03	11600000	11699999	1084
LG03	11700000	11799999	961
LG03	11800000	11899999	1318
LG03	11900000	11999999	2749
LG03	12000000	12099999	791
LG03	12100000	12199999	2293
LG03	12200000	12299999	2030
LG03	12300000	12399999	1090
LG03	12400000	12499999	1209
LG03	12500000	12599999	964
LG03	12600000	12699999	982
LG03	12700000	12799999	1552
LG03	12800000	12899999	1507
LG03	12900000	12999999	1356
LG03	13000000	13099999	1276
LG03	13100000	13199999	1494
LG03	13200000	13299999	930
LG03	13300000	13399999	1220
LG03	13400000	13499999	1199
LG03	13500000	13599999	851
LG03	13600000	13699999	2145
LG03	13700000	13799999	1414
LG03	13800000	13899999	1281
LG03	13900000	13999999	1783
LG03	14000000	14099999	2776
LG03	14100000	14199999	956
LG03	14200000	14299999	1751
LG03	14300000	14399999	1212
LG03	14400000	14499999	810
LG03	14500000	14599999	1094
LG03	14600000	14699999	621
LG03	14700000	14799999	770
LG03	14800000	14899999	1379
LG03	14900000	14999999	1100
LG03	15000000	15099999	626
LG03	15100000	15199999	1454
LG03	15200000	15299999	1427
LG03	15300000	15399999	1911
LG03	15400000	15499999	1059
LG03	15500000	15599999	1098
LG03	15600000	15699999	763
LG03	15700000	15799999	948
LG03	15800000	15899999	1025
LG03	15900000	15999999	744
LG03	16000000	16099999	1190
LG03	16100000	16199999	835
LG03	16200000	16299999	632
LG03	16300000	16399999	1354
LG03	16400000	16499999	681
LG03	16500000	16599999	1841
LG03	16600000	16699999	649
LG03	16700000	16799999	1718
LG03	16800000	16899999	2101
LG03	16900000	16999999	2121
LG03	17000000	17099999	2041
LG03	17100000	17199999	1254
LG03	17200000	17299999	1329
LG03	17300000	17399999	575
LG03	17400000	17499999	2613
LG03	17500000	17599999	1079
LG03	17600000	17699999	2223
LG03	17700000	17799999	473
LG03	17800000	17899999	1709
LG03	17900000	17999999	748
LG03	18000000	18099999	1351
LG03	18100000	18199999	675
LG03	18200000	18299999	1078
LG03	18300000	18399999	486
LG03	18400000	18499999	523
LG03	18500000	18599999	1358
LG03	18600000	18699999	2555
LG03	18700000	18799999	1001
LG03	18800000	18899999	2853
LG03	18900000	18999999	1352
LG03	19000000	19099999	1175
LG03	19100000	19199999	874
LG03	19200000	19299999	1170
LG03	19300000	19399999	1951
LG03	19400000	19499999	1399
LG03	19500000	19599999	3061
LG03	19600000	19699999	3378
LG03	19700000	19799999	1320
LG03	19800000	19899999	1350
LG03	19900000	19999999	1470
LG03	20000000	20099999	1418
LG03	20100000	20199999	734
LG03	20200000	20299999	2150
LG03	20300000	20399999	1133
LG03	20400000	20499999	1211
LG03	20500000	20599999	2264
LG03	20600000	20699999	2163
LG03	20700000	20799999	1111
LG03	20800000	20899999	2214
LG03	20900000	20999999	1907
LG03	21000000	21099999	553
LG03	21100000	21199999	2163
LG03	21200000	21299999	1436
LG03	21300000	21399999	1273
LG03	21400000	21499999	859
LG03	21500000	21599999	1407
LG03	21600000	21699999	961
LG03	21700000	21799999	540
LG03	21800000	21899999	1191
LG03	21900000	21999999	855
LG03	22000000	22099999	2840
LG03	22100000	22199999	822
LG03	22200000	22299999	1386
LG03	22300000	22399999	1290
LG03	22400000	22499999	1845
LG03	22500000	22599999	2889
LG03	22600000	22699999	2476
LG03	22700000	22799999	949
LG03	22800000	22899999	1337
LG03	22900000	22999999	1787
LG03	23000000	23099999	834
LG03	23100000	23199999	1690
LG03	23200000	23299999	949
LG03	23300000	23399999	1141
LG03	23400000	23499999	1053
LG03	23500000	23599999	1097
LG03	23600000	23699999	2252
LG03	23700000	23799999	450
LG04	0	99999	1222
LG04	100000	199999	1540
LG04	200000	299999	870
LG04	300000	399999	439
LG04	400000	499999	726
LG04	500000	599999	711
LG04	600000	699999	866
LG04	700000	799999	2091
LG04	800000	899999	2047
LG04	900000	999999	1601
LG04	1000000	1099999	1403
LG04	1100000	1199999	489
LG04	1200000	1299999	1212
LG04	1300000	1399999	693
LG04	1400000	1499999	2019
LG04	1500000	1599999	2402
LG04	1600000	1699999	606
LG04	1700000	1799999	1974
LG04	1800000	1899999	783
LG04	1900000	1999999	982
LG04	2000000	2099999	625
LG04	2100000	2199999	997
LG04	2200000	2299999	1118
LG04	2300000	2399999	1615
LG04	2400000	2499999	642
LG04	2500000	2599999	1677
LG04	2600000	2699999	1505
LG04	2700000	2799999	403
LG04	2800000	2899999	2228
LG04	2900000	2999999	4920
LG04	3000000	3099999	1686
LG04	3100000	3199999	1478
LG04	3200000	3299999	1193
LG04	3300000	3399999	1326
LG04	3400000	3499999	954
LG04	3500000	3599999	1451
LG04	3600000	3699999	827
LG04	3700000	3799999	1290
LG04	3800000	3899999	748
LG04	3900000	3999999	618
LG04	4000000	4099999	1731
LG04	4100000	4199999	1062
LG04	4200000	4299999	607
LG04	4300000	4399999	1252
LG04	4400000	4499999	1191
LG04	4500000	4599999	2182
LG04	4600000	4699999	1011
LG04	4700000	4799999	529
LG04	4800000	4899999	2013
LG04	4900000	4999999	2874
LG04	5000000	5099999	2650
LG04	5100000	5199999	1177
LG04	5200000	5299999	849
LG04	5300000	5399999	889
LG04	5400000	5499999	919
LG04	5500000	5599999	1672
LG04	5600000	5699999	1636
LG04	5700000	5799999	1035
LG04	5800000	5899999	1550
LG04	5900000	5999999	1288
LG04	6000000	6099999	1192
LG04	6100000	6199999	2368
LG04	6200000	6299999	1819
LG04	6300000	6399999	1651
LG04	6400000	6499999	2884
LG04	6500000	6599999	2023
LG04	6600000	6699999	2448
LG04	6700000	6799999	1362
LG04	6800000	6899999	1191
LG04	6900000	6999999	942
LG04	7000000	7099999	973
LG04	7100000	7199999	1116
LG04	7200000	7299999	1091
LG04	7300000	7399999	885
LG04	7400000	7499999	939
LG04	7500000	7599999	1184
LG04	7600000	7699999	1189
LG04	7700000	7799999	1595
LG04	7800000	7899999	789
LG04	7900000	7999999	1053
LG04	8000000	8099999	2050
LG04	8100000	8199999	1686
LG04	8200000	8299999	1085
LG04	8300000	8399999	645
LG04	8400000	8499999	915
LG04	8500000	8599999	937
LG04	8600000	8699999	613
LG04	8700000	8799999	1012
LG04	8800000	8899999	755
LG04	8900000	8999999	566
LG04	9000000	9099999	817
LG04	9100000	9199999	832
LG04	9200000	9299999	865
LG04	9300000	9399999	825
LG04	9400000	9499999	2257
LG04	9500000	9599999	819
LG04	9600000	9699999	838
LG04	9700000	9799999	861
LG04	9800000	9899999	1263
LG04	9900000	9999999	1155
LG04	10000000	10099999	1143
LG04	10100000	10199999	700
LG04	10200000	10299999	1239
LG04	10300000	10399999	945
LG04	10400000	10499999	681
LG04	10500000	10599999	739
LG04	10600000	10699999	1233
LG04	10700000	10799999	593
LG04	10800000	10899999	787
LG04	10900000	10999999	1140
LG04	11000000	11099999	1992
LG04	11100000	11199999	1131
LG04	11200000	11299999	3158
LG04	11300000	11399999	1121
LG04	11400000	11499999	1029
LG04	11500000	11599999	539
LG04	11600000	11699999	867
LG04	11700000	11799999	447
LG04	11800000	11899999	684
LG04	11900000	11999999	542
LG04	12000000	12099999	509
LG04	12100000	12199999	1919
LG04	12200000	12299999	1697
LG04	12300000	12399999	1186
LG04	12400000	12499999	769
LG04	12500000	12599999	1873
LG04	12600000	12699999	862
LG04	12700000	12799999	1121
LG04	12800000	12899999	1395
LG04	12900000	12999999	3372
LG04	13000000	13099999	1484
LG04	13100000	13199999	1355
LG04	13200000	13299999	657
LG04	13300000	13399999	1797
LG04	13400000	13499999	983
LG04	13500000	13599999	1021
LG04	13600000	13699999	505
LG04	13700000	13799999	917
LG04	13800000	13899999	1027
LG04	13900000	13999999	1562
LG04	14000000	14099999	2179
LG04	14100000	14199999	1741
LG04	14200000	14299999	424
LG04	14300000	14399999	901
LG04	14400000	14499999	722
LG04	14500000	14599999	1446
LG04	14600000	14699999	1162
LG04	14700000	14799999	1353
LG04	14800000	14899999	1202
LG04	14900000	14999999	696
LG04	15000000	15099999	853
LG04	15100000	15199999	1665
LG04	15200000	15299999	2579
LG04	15300000	15399999	1207
LG04	15400000	15499999	799
LG04	15500000	15599999	2878
LG04	15600000	15699999	1147
LG04	15700000	15799999	710
LG04	15800000	15899999	1446
LG04	15900000	15999999	1109
LG04	16000000	16099999	835
LG04	16100000	16199999	1102
LG04	16200000	16299999	713
LG04	16300000	16399999	943
LG04	16400000	16499999	1036
LG04	16500000	16599999	1120
LG04	16600000	16699999	1062
LG04	16700000	16799999	2102
LG04	16800000	16899999	767
LG04	16900000	16999999	1131
LG04	17000000	17099999	769
LG04	17100000	17199999	1301
LG04	17200000	17299999	1898
LG04	17300000	17399999	651
LG04	17400000	17499999	931
LG04	17500000	17599999	769
LG04	17600000	17699999	694
LG04	17700000	17799999	661
LG04	17800000	17899999	964
LG04	17900000	17999999	593
LG04	18000000	18099999	1420
LG04	18100000	18199999	1495
LG04	18200000	18299999	2341
LG04	18300000	18399999	1769
LG04	18400000	18499999	3574
LG04	18500000	18599999	575
LG04	18600000	18699999	850
LG04	18700000	18799999	1240
LG04	18800000	18899999	900
LG04	18900000	18999999	1796
LG04	19000000	19099999	2808
LG04	19100000	19199999	1764
LG04	19200000	19299999	3056
LG04	19300000	19399999	661
LG04	19400000	19499999	2738
LG04	19500000	19599999	1815
LG04	19600000	19699999	1035
LG04	19700000	19799999	917
LG04	19800000	19899999	1033
LG04	19900000	19999999	1608
LG04	20000000	20099999	651
LG04	20100000	20199999	1204
LG04	20200000	20299999	1413
LG04	20300000	20399999	817
LG04	20400000	20499999	2225
LG04	20500000	20599999	692
LG04	20600000	20699999	658
LG04	20700000	20799999	1558
LG04	20800000	20899999	1367
LG04	20900000	20999999	1167
LG04	21000000	21099999	1865
LG04	21100000	21199999	796
LG04	21200000	21299999	2642
LG04	21300000	21399999	1153
LG04	21400000	21499999	1272
LG04	21500000	21599999	807
LG04	21600000	21699999	702
LG04	21700000	21799999	559
LG04	21800000	21899999	750
LG04	21900000	21999999	1403
LG04	22000000	22099999	1633
LG04	22100000	22199999	637
LG04	22200000	22299999	1136
LG04	22300000	22399999	1766
LG04	22400000	22499999	939
LG04	22500000	22599999	901
LG04	22600000	22699999	497
LG04	22700000	22799999	1107
LG04	22800000	22899999	794
LG04	22900000	22999999	923
LG04	23000000	23099999	2565
LG04	23100000	23199999	690
LG04	23200000	23299999	1558
LG04	23300000	23399999	1089
LG04	23400000	23499999	1467
LG04	23500000	23599999	920
LG04	23600000	23699999	1886
LG04	23700000	23799999	5796
LG04	23800000	23899999	1128
LG04	23900000	23999999	3358
LG04	24000000	24099999	1005
LG05	0	99999	1730
LG05	100000	199999	1309
LG05	200000	299999	900
LG05	300000	399999	1403
LG05	400000	499999	1617
LG05	500000	599999	1231
LG05	600000	699999	571
LG05	700000	799999	568
LG05	800000	899999	1271
LG05	900000	999999	1178
LG05	1000000	1099999	1650
LG05	1100000	1199999	1189
LG05	1200000	1299999	837
LG05	1300000	1399999	3843
LG05	1400000	1499999	1786
LG05	1500000	1599999	941
LG05	1600000	1699999	1282
LG05	1700000	1799999	782
LG05	1800000	1899999	1030
LG05	1900000	1999999	1126
LG05	2000000	2099999	1343
LG05	2100000	2199999	1192
LG05	2200000	2299999	1388
LG05	2300000	2399999	1386
LG05	2400000	2499999	3102
LG05	2500000	2599999	5664
LG05	2600000	2699999	3227
LG05	2700000	2799999	2120
LG05	2800000	2899999	994
LG05	2900000	2999999	1998
LG05	3000000	3099999	927
LG05	3100000	3199999	669
LG05	3200000	3299999	1190
LG05	3300000	3399999	2227
LG05	3400000	3499999	2373
LG05	3500000	3599999	372
LG05	3600000	3699999	674
LG05	3700000	3799999	2090
LG05	3800000	3899999	1483
LG05	3900000	3999999	762
LG05	4000000	4099999	1101
LG05	4100000	4199999	932
LG05	4200000	4299999	1290
LG05	4300000	4399999	821
LG05	4400000	4499999	1136
LG05	4500000	4599999	2115
LG05	4600000	4699999	997
LG05	4700000	4799999	651
LG05	4800000	4899999	970
LG05	4900000	4999999	719
LG05	5000000	5099999	2524
LG05	5100000	5199999	2356
LG05	5200000	5299999	1936
LG05	5300000	5399999	1786
LG05	5400000	5499999	1411
LG05	5500000	5599999	976
LG05	5600000	5699999	626
LG05	5700000	5799999	1341
LG05	5800000	5899999	1504
LG05	5900000	5999999	2212
LG05	6000000	6099999	1526
LG05	6100000	6199999	661
LG05	6200000	6299999	901
LG05	6300000	6399999	809
LG05	6400000	6499999	1814
LG05	6500000	6599999	1503
LG05	6600000	6699999	916
LG05	6700000	6799999	1123
LG05	6800000	6899999	717
LG05	6900000	6999999	1229
LG05	7000000	7099999	740
LG05	7100000	7199999	1812
LG05	7200000	7299999	1187
LG05	7300000	7399999	565
LG05	7400000	7499999	662
LG05	7500000	7599999	2264
LG05	7600000	7699999	1383
LG05	7700000	7799999	586
LG05	7800000	7899999	648
LG05	7900000	7999999	934
LG05	8000000	8099999	834
LG05	8100000	8199999	1177
LG05	8200000	8299999	1664
LG05	8300000	8399999	1506
LG05	8400000	8499999	777
LG05	8500000	8599999	579
LG05	8600000	8699999	1889
LG05	8700000	8799999	1924
LG05	8800000	8899999	962
LG05	8900000	8999999	666
LG05	9000000	9099999	1032
LG05	9100000	9199999	1462
LG05	9200000	9299999	593
LG05	9300000	9399999	1479
LG05	9400000	9499999	2476
LG05	9500000	9599999	1622
LG05	9600000	9699999	2060
LG05	9700000	9799999	849
LG05	9800000	9899999	1470
LG05	9900000	9999999	1096
LG05	10000000	10099999	783
LG05	10100000	10199999	1063
LG05	10200000	10299999	738
LG05	10300000	10399999	1017
LG05	10400000	10499999	2281
LG05	10500000	10599999	1292
LG05	10600000	10699999	916
LG05	10700000	10799999	2088
LG05	10800000	10899999	2205
LG05	10900000	10999999	849
LG05	11000000	11099999	1078
LG05	11100000	11199999	1148
LG05	11200000	11299999	822
LG05	11300000	11399999	1296
LG05	11400000	11499999	1049
LG05	11500000	11599999	599
LG05	11600000	11699999	1078
LG05	11700000	11799999	754
LG05	11800000	11899999	1218
LG05	11900000	11999999	708
LG05	12000000	12099999	757
LG05	12100000	12199999	651
LG05	12200000	12299999	2291
LG05	12300000	12399999	2759
LG05	12400000	12499999	919
LG05	12500000	12599999	582
LG05	12600000	12699999	1340
LG05	12700000	12799999	1415
LG05	12800000	12899999	1165
LG05	12900000	12999999	760
LG05	13000000	13099999	1301
LG05	13100000	13199999	1245
LG05	13200000	13299999	908
LG05	13300000	13399999	1200
LG05	13400000	13499999	913
LG05	13500000	13599999	856
LG05	13600000	13699999	1427
LG05	13700000	13799999	817
LG05	13800000	13899999	831
LG05	13900000	13999999	1358
LG05	14000000	14099999	664
LG05	14100000	14199999	853
LG05	14200000	14299999	1749
LG05	14300000	14399999	1577
LG05	14400000	14499999	338
LG05	14500000	14599999	554
LG05	14600000	14699999	2267
LG05	14700000	14799999	2240
LG05	14800000	14899999	2054
LG05	14900000	14999999	752
LG05	15000000	15099999	1044
LG05	15100000	15199999	782
LG05	15200000	15299999	719
LG05	15300000	15399999	560
LG05	15400000	15499999	2854
LG05	15500000	15599999	1650
LG05	15600000	15699999	1837
LG05	15700000	15799999	1079
LG05	15800000	15899999	958
LG05	15900000	15999999	1093
LG05	16000000	16099999	716
LG05	16100000	16199999	1740
LG05	16200000	16299999	619
LG05	16300000	16399999	483
LG05	16400000	16499999	1118
LG05	16500000	16599999	764
LG05	16600000	16699999	1062
LG05	16700000	16799999	251
LG05	16800000	16899999	582
LG05	16900000	16999999	1540
LG05	17000000	17099999	1170
LG05	17100000	17199999	1972
LG05	17200000	17299999	820
LG05	17300000	17399999	3326
LG05	17400000	17499999	2325
LG05	17500000	17599999	1016
LG05	17600000	17699999	980
LG05	17700000	17799999	1028
LG05	17800000	17899999	847
LG05	17900000	17999999	958
LG05	18000000	18099999	1063
LG05	18100000	18199999	2081
LG05	18200000	18299999	808
LG05	18300000	18399999	1118
LG05	18400000	18499999	1060
LG05	18500000	18599999	500
LG05	18600000	18699999	736
LG05	18700000	18799999	2556
LG05	18800000	18899999	1386
LG05	18900000	18999999	846
LG05	19000000	19099999	1086
LG05	19100000	19199999	825
LG05	19200000	19299999	1486
LG05	19300000	19399999	1246
LG05	19400000	19499999	587
LG05	19500000	19599999	1234
LG05	19600000	19699999	1542
LG05	19700000	19799999	1323
LG05	19800000	19899999	654
LG05	19900000	19999999	1455
LG05	20000000	20099999	670
LG05	20100000	20199999	825
LG05	20200000	20299999	1436
LG05	20300000	20399999	1426
LG05	20400000	20499999	1142
LG05	20500000	20599999	1853
LG05	20600000	20699999	961
LG05	20700000	20799999	1082
LG05	20800000	20899999	1204
LG05	20900000	20999999	1103
LG05	21000000	21099999	2875
LG05	21100000	21199999	2227
LG05	21200000	21299999	1512
LG05	21300000	21399999	1152
LG05	21400000	21499999	1199
LG05	21500000	21599999	1475
LG05	21600000	21699999	2987
LG05	21700000	21799999	881
LG05	21800000	21899999	1075
LG05	21900000	21999999	706
LG05	22000000	22099999	1541
LG05	22100000	22199999	1262
LG05	22200000	22299999	1587
LG05	22300000	22399999	549
LG06	0	99999	745
LG06	100000	199999	760
LG06	200000	299999	662
LG06	300000	399999	1506
LG06	400000	499999	2053
LG06	500000	599999	1178
LG06	600000	699999	314
LG06	700000	799999	2657
LG06	800000	899999	4448
LG06	900000	999999	1652
LG06	1000000	1099999	1024
LG06	1100000	1199999	1547
LG06	1200000	1299999	3869
LG06	1300000	1399999	1124
LG06	1400000	1499999	1127
LG06	1500000	1599999	3924
LG06	1600000	1699999	1770
LG06	1700000	1799999	2182
LG06	1800000	1899999	1204
LG06	1900000	1999999	1226
LG06	2000000	2099999	2399
LG06	2100000	2199999	1516
LG06	2200000	2299999	860
LG06	2300000	2399999	2361
LG06	2400000	2499999	3149
LG06	2500000	2599999	794
LG06	2600000	2699999	777
LG06	2700000	2799999	957
LG06	2800000	2899999	1559
LG06	2900000	2999999	2455
LG06	3000000	3099999	2769
LG06	3100000	3199999	1502
LG06	3200000	3299999	3108
LG06	3300000	3399999	1891
LG06	3400000	3499999	1792
LG06	3500000	3599999	2067
LG06	3600000	3699999	753
LG06	3700000	3799999	3126
LG06	3800000	3899999	2440
LG06	3900000	3999999	2366
LG06	4000000	4099999	1571
LG06	4100000	4199999	2787
LG06	4200000	4299999	928
LG06	4300000	4399999	697
LG06	4400000	4499999	894
LG06	4500000	4599999	1195
LG06	4600000	4699999	360
LG06	4700000	4799999	1045
LG06	4800000	4899999	1391
LG06	4900000	4999999	964
LG06	5000000	5099999	1774
LG06	5100000	5199999	1217
LG06	5200000	5299999	481
LG06	5300000	5399999	805
LG06	5400000	5499999	725
LG06	5500000	5599999	794
LG06	5600000	5699999	2147
LG06	5700000	5799999	798
LG06	5800000	5899999	1725
LG06	5900000	5999999	2401
LG06	6000000	6099999	885
LG06	6100000	6199999	3845
LG06	6200000	6299999	1207
LG06	6300000	6399999	1445
LG06	6400000	6499999	580
LG06	6500000	6599999	1399
LG06	6600000	6699999	1497
LG06	6700000	6799999	912
LG06	6800000	6899999	1213
LG06	6900000	6999999	744
LG06	7000000	7099999	1086
LG06	7100000	7199999	1967
LG06	7200000	7299999	850
LG06	7300000	7399999	1272
LG06	7400000	7499999	1821
LG06	7500000	7599999	562
LG06	7600000	7699999	689
LG06	7700000	7799999	836
LG06	7800000	7899999	653
LG06	7900000	7999999	1116
LG06	8000000	8099999	472
LG06	8100000	8199999	798
LG06	8200000	8299999	869
LG06	8300000	8399999	1041
LG06	8400000	8499999	791
LG06	8500000	8599999	1475
LG06	8600000	8699999	953
LG06	8700000	8799999	1268
LG06	8800000	8899999	1722
LG06	8900000	8999999	690
LG06	9000000	9099999	673
LG06	9100000	9199999	898
LG06	9200000	9299999	602
LG06	9300000	9399999	560
LG06	9400000	9499999	1335
LG06	9500000	9599999	2063
LG06	9600000	9699999	1295
LG06	9700000	9799999	712
LG06	9800000	9899999	1008
LG06	9900000	9999999	921
LG06	10000000	10099999	1106
LG06	10100000	10199999	670
LG06	10200000	10299999	653
LG06	10300000	10399999	506
LG06	10400000	10499999	1072
LG06	10500000	10599999	871
LG06	10600000	10699999	1113
LG06	10700000	10799999	642
LG06	10800000	10899999	1139
LG06	10900000	10999999	1042
LG06	11000000	11099999	1017
LG06	11100000	11199999	918
LG06	11200000	11299999	1299
LG06	11300000	11399999	976
LG06	11400000	11499999	1353
LG06	11500000	11599999	2029
LG06	11600000	11699999	1916
LG06	11700000	11799999	1044
LG06	11800000	11899999	1761
LG06	11900000	11999999	2271
LG06	12000000	12099999	1110
LG06	12100000	12199999	558
LG06	12200000	12299999	1014
LG06	12300000	12399999	759
LG06	12400000	12499999	525
LG06	12500000	12599999	440
LG06	12600000	12699999	1372
LG06	12700000	12799999	957
LG06	12800000	12899999	1096
LG06	12900000	12999999	701
LG06	13000000	13099999	788
LG06	13100000	13199999	968
LG06	13200000	13299999	979
LG06	13300000	13399999	1029
LG06	13400000	13499999	618
LG06	13500000	13599999	1112
LG06	13600000	13699999	2216
LG06	13700000	13799999	2135
LG06	13800000	13899999	867
LG06	13900000	13999999	1215
LG06	14000000	14099999	493
LG06	14100000	14199999	653
LG06	14200000	14299999	812
LG06	14300000	14399999	609
LG06	14400000	14499999	744
LG06	14500000	14599999	738
LG06	14600000	14699999	1938
LG06	14700000	14799999	1885
LG06	14800000	14899999	1809
LG06	14900000	14999999	877
LG06	15000000	15099999	523
LG06	15100000	15199999	1279
LG06	15200000	15299999	441
LG06	15300000	15399999	1581
LG06	15400000	15499999	1450
LG06	15500000	15599999	677
LG06	15600000	15699999	656
LG06	15700000	15799999	962
LG06	15800000	15899999	1538
LG06	15900000	15999999	2752
LG06	16000000	16099999	1759
LG06	16100000	16199999	2431
LG06	16200000	16299999	685
LG06	16300000	16399999	809
LG06	16400000	16499999	1992
LG06	16500000	16599999	687
LG06	16600000	16699999	685
LG06	16700000	16799999	899
LG06	16800000	16899999	922
LG06	16900000	16999999	1769
LG06	17000000	17099999	2454
LG06	17100000	17199999	2507
LG06	17200000	17299999	1341
LG06	17300000	17399999	613
LG06	17400000	17499999	973
LG06	17500000	17599999	927
LG06	17600000	17699999	1599
LG06	17700000	17799999	1323
LG06	17800000	17899999	1175
LG06	17900000	17999999	1316
LG06	18000000	18099999	2747
LG06	18100000	18199999	1178
LG06	18200000	18299999	4134
LG06	18300000	18399999	2974
LG06	18400000	18499999	2043
LG06	18500000	18599999	1359
LG06	18600000	18699999	676
LG06	18700000	18799999	923
LG06	18800000	18899999	886
LG06	18900000	18999999	1058
LG06	19000000	19099999	1678
LG06	19100000	19199999	1566
LG06	19200000	19299999	2265
LG06	19300000	19399999	1181
LG06	19400000	19499999	1750
LG06	19500000	19599999	584
LG06	19600000	19699999	877
LG06	19700000	19799999	2317
LG06	19800000	19899999	1834
LG06	19900000	19999999	2352
LG06	20000000	20099999	2219
LG06	20100000	20199999	678
LG06	20200000	20299999	1653
LG06	20300000	20399999	974
LG06	20400000	20499999	1497
LG06	20500000	20599999	790
LG06	20600000	20699999	2637
LG06	20700000	20799999	4310
LG06	20800000	20899999	3153
LG06	20900000	20999999	2006
LG06	21000000	21099999	1298
LG06	21100000	21199999	2592
LG06	21200000	21299999	1896
LG06	21300000	21399999	1769
LG06	21400000	21499999	1986
LG06	21500000	21599999	1570
LG06	21600000	21699999	1761
LG06	21700000	21799999	1082
LG06	21800000	21899999	2321
LG06	21900000	21999999	1328
LG06	22000000	22099999	1635
LG06	22100000	22199999	762
LG07	0	99999	2033
LG07	100000	199999	3443
LG07	200000	299999	2816
LG07	300000	399999	2354
LG07	400000	499999	2602
LG07	500000	599999	2308
LG07	600000	699999	947
LG07	700000	799999	1335
LG07	800000	899999	1259
LG07	900000	999999	2083
LG07	1000000	1099999	775
LG07	1100000	1199999	1130
LG07	1200000	1299999	1429
LG07	1300000	1399999	1541
LG07	1400000	1499999	2158
LG07	1500000	1599999	1739
LG07	1600000	1699999	877
LG07	1700000	1799999	2067
LG07	1800000	1899999	1272
LG07	1900000	1999999	852
LG07	2000000	2099999	2439
LG07	2100000	2199999	2010
LG07	2200000	2299999	2881
LG07	2300000	2399999	1481
LG07	2400000	2499999	227
LG07	2500000	2599999	2537
LG07	2600000	2699999	1484
LG07	2700000	2799999	1567
LG07	2800000	2899999	1506
LG07	2900000	2999999	1334
LG07	3000000	3099999	1954
LG07	3100000	3199999	732
LG07	3200000	3299999	1369
LG07	3300000	3399999	1484
LG07	3400000	3499999	1441
LG07	3500000	3599999	976
LG07	3600000	3699999	600
LG07	3700000	3799999	1604
LG07	3800000	3899999	803
LG07	3900000	3999999	1559
LG07	4000000	4099999	884
LG07	4100000	4199999	800
LG07	4200000	4299999	731
LG07	4300000	4399999	1925
LG07	4400000	4499999	1100
LG07	4500000	4599999	609
LG07	4600000	4699999	1109
LG07	4700000	4799999	756
LG07	4800000	4899999	1539
LG07	4900000	4999999	971
LG07	5000000	5099999	734
LG07	5100000	5199999	963
LG07	5200000	5299999	1342
LG07	5300000	5399999	1128
LG07	5400000	5499999	925
LG07	5500000	5599999	1030
LG07	5600000	5699999	627
LG07	5700000	5799999	989
LG07	5800000	5899999	1059
LG07	5900000	5999999	688
LG07	6000000	6099999	2745
LG07	6100000	6199999	2171
LG07	6200000	6299999	2001
LG07	6300000	6399999	1735
LG07	6400000	6499999	1552
LG07	6500000	6599999	2232
LG07	6600000	6699999	785
LG07	6700000	6799999	956
LG07	6800000	6899999	1111
LG07	6900000	6999999	1132
LG07	7000000	7099999	1986
LG07	7100000	7199999	2094
LG07	7200000	7299999	2287
LG07	7300000	7399999	2592
LG07	7400000	7499999	2356
LG07	7500000	7599999	665
LG07	7600000	7699999	1201
LG07	7700000	7799999	675
LG07	7800000	7899999	718
LG07	7900000	7999999	1346
LG07	8000000	8099999	2100
LG07	8100000	8199999	680
LG07	8200000	8299999	899
LG07	8300000	8399999	1406
LG07	8400000	8499999	637
LG07	8500000	8599999	1259
LG07	8600000	8699999	1474
LG07	8700000	8799999	1201
LG07	8800000	8899999	1601
LG07	8900000	8999999	722
LG07	9000000	9099999	1429
LG07	9100000	9199999	1126
LG07	9200000	9299999	912
LG07	9300000	9399999	836
LG07	9400000	9499999	1436
LG07	9500000	9599999	954
LG07	9600000	9699999	1492
LG07	9700000	9799999	1178
LG07	9800000	9899999	1275
LG07	9900000	9999999	1226
LG07	10000000	10099999	2289
LG07	10100000	10199999	1051
LG07	10200000	10299999	1355
LG07	10300000	10399999	2207
LG07	10400000	10499999	1059
LG07	10500000	10599999	1125
LG07	10600000	10699999	1504
LG07	10700000	10799999	1134
LG07	10800000	10899999	951
LG07	10900000	10999999	1823
LG07	11000000	11099999	950
LG07	11100000	11199999	1164
LG07	11200000	11299999	1178
LG07	11300000	11399999	1034
LG07	11400000	11499999	1461
LG07	11500000	11599999	1401
LG07	11600000	11699999	1227
LG07	11700000	11799999	3293
LG07	11800000	11899999	1647
LG07	11900000	11999999	1481
LG07	12000000	12099999	2124
LG07	12100000	12199999	2534
LG07	12200000	12299999	1704
LG07	12300000	12399999	1543
LG07	12400000	12499999	1163
LG07	12500000	12599999	1255
LG07	12600000	12699999	1809
LG07	12700000	12799999	2145
LG07	12800000	12899999	1570
LG07	12900000	12999999	2807
LG07	13000000	13099999	1995
LG07	13100000	13199999	1653
LG07	13200000	13299999	1137
LG07	13300000	13399999	986
LG07	13400000	13499999	2674
LG07	13500000	13599999	1086
LG07	13600000	13699999	715
LG07	13700000	13799999	3203
LG07	13800000	13899999	6625
LG07	13900000	13999999	3370
LG07	14000000	14099999	1712
LG07	14100000	14199999	2159
LG07	14200000	14299999	1259
LG07	14300000	14399999	1056
LG07	14400000	14499999	2561
LG07	14500000	14599999	3506
LG07	14600000	14699999	1497
LG07	14700000	14799999	1091
LG07	14800000	14899999	2245
LG07	14900000	14999999	796
LG07	15000000	15099999	1210
LG07	15100000	15199999	891
LG07	15200000	15299999	518
LG07	15300000	15399999	988
LG07	15400000	15499999	1910
LG07	15500000	15599999	560
LG07	15600000	15699999	1251
LG07	15700000	15799999	1988
LG07	15800000	15899999	698
LG07	15900000	15999999	851
LG07	16000000	16099999	663
LG07	16100000	16199999	980
LG07	16200000	16299999	763
LG07	16300000	16399999	844
LG07	16400000	16499999	730
LG07	16500000	16599999	772
LG07	16600000	16699999	598
LG07	16700000	16799999	767
LG07	16800000	16899999	1573
LG07	16900000	16999999	957
LG07	17000000	17099999	1258
LG07	17100000	17199999	1165
LG07	17200000	17299999	983
LG07	17300000	17399999	739
LG07	17400000	17499999	431
LG07	17500000	17599999	656
LG07	17600000	17699999	1072
LG07	17700000	17799999	1795
LG07	17800000	17899999	1042
LG07	17900000	17999999	2755
LG07	18000000	18099999	1432
LG07	18100000	18199999	749
LG07	18200000	18299999	1015
LG07	18300000	18399999	1148
LG07	18400000	18499999	1752
LG07	18500000	18599999	1310
LG07	18600000	18699999	355
LG08	0	99999	1975
LG08	100000	199999	2088
LG08	200000	299999	1054
LG08	300000	399999	1138
LG08	400000	499999	1015
LG08	500000	599999	1833
LG08	600000	699999	1071
LG08	700000	799999	1810
LG08	800000	899999	467
LG08	900000	999999	1637
LG08	1000000	1099999	690
LG08	1100000	1199999	1495
LG08	1200000	1299999	1952
LG08	1300000	1399999	1108
LG08	1400000	1499999	425
LG08	1500000	1599999	871
LG08	1600000	1699999	664
LG08	1700000	1799999	798
LG08	1800000	1899999	881
LG08	1900000	1999999	1041
LG08	2000000	2099999	1756
LG08	2100000	2199999	1008
LG08	2200000	2299999	651
LG08	2300000	2399999	1866
LG08	2400000	2499999	2339
LG08	2500000	2599999	884
LG08	2600000	2699999	775
LG08	2700000	2799999	933
LG08	2800000	2899999	694
LG08	2900000	2999999	2999
LG08	3000000	3099999	645
LG08	3100000	3199999	1409
LG08	3200000	3299999	602
LG08	3300000	3399999	1333
LG08	3400000	3499999	1203
LG08	3500000	3599999	1896
LG08	3600000	3699999	975
LG08	3700000	3799999	767
LG08	3800000	3899999	574
LG08	3900000	3999999	1346
LG08	4000000	4099999	3901
LG08	4100000	4199999	2345
LG08	4200000	4299999	1956
LG08	4300000	4399999	1918
LG08	4400000	4499999	1651
LG08	4500000	4599999	639
LG08	4600000	4699999	862
LG08	4700000	4799999	1033
LG08	4800000	4899999	803
LG08	4900000	4999999	1305
LG08	5000000	5099999	575
LG08	5100000	5199999	1255
LG08	5200000	5299999	2250
LG08	5300000	5399999	1928
LG08	5400000	5499999	884
LG08	5500000	5599999	2462
LG08	5600000	5699999	1327
LG08	5700000	5799999	623
LG08	5800000	5899999	2250
LG08	5900000	5999999	1199
LG08	6000000	6099999	1246
LG08	6100000	6199999	1830
LG08	6200000	6299999	922
LG08	6300000	6399999	746
LG08	6400000	6499999	1500
LG08	6500000	6599999	2535
LG08	6600000	6699999	1900
LG08	6700000	6799999	3271
LG08	6800000	6899999	2967
LG08	6900000	6999999	1102
LG08	7000000	7099999	2053
LG08	7100000	7199999	948
LG08	7200000	7299999	824
LG08	7300000	7399999	1123
LG08	7400000	7499999	664
LG08	7500000	7599999	3352
LG08	7600000	7699999	657
LG08	7700000	7799999	1682
LG08	7800000	7899999	806
LG08	7900000	7999999	937
LG08	8000000	8099999	552
LG08	8100000	8199999	546
LG08	8200000	8299999	721
LG08	8300000	8399999	455
LG08	8400000	8499999	597
LG08	8500000	8599999	1101
LG08	8600000	8699999	1759
LG08	8700000	8799999	1197
LG08	8800000	8899999	986
LG08	8900000	8999999	1372
LG08	9000000	9099999	2189
LG08	9100000	9199999	937
LG08	9200000	9299999	891
LG08	9300000	9399999	781
LG08	9400000	9499999	1010
LG08	9500000	9599999	1250
LG08	9600000	9699999	1523
LG08	9700000	9799999	837
LG08	9800000	9899999	1924
LG08	9900000	9999999	1030
LG08	10000000	10099999	1028
LG08	10100000	10199999	556
LG08	10200000	10299999	1223
LG08	10300000	10399999	1099
LG08	10400000	10499999	1660
LG08	10500000	10599999	1578
LG08	10600000	10699999	807
LG08	10700000	10799999	659
LG08	10800000	10899999	1577
LG08	10900000	10999999	737
LG08	11000000	11099999	724
LG08	11100000	11199999	1306
LG08	11200000	11299999	786
LG08	11300000	11399999	1993
LG08	11400000	11499999	853
LG08	11500000	11599999	478
LG08	11600000	11699999	948
LG08	11700000	11799999	1920
LG08	11800000	11899999	1002
LG08	11900000	11999999	624
LG08	12000000	12099999	745
LG08	12100000	12199999	1979
LG08	12200000	12299999	1212
LG08	12300000	12399999	677
LG08	12400000	12499999	486
LG08	12500000	12599999	1229
LG08	12600000	12699999	4268
LG08	12700000	12799999	2227
LG08	12800000	12899999	1669
LG08	12900000	12999999	1085
LG08	13000000	13099999	1448
LG08	13100000	13199999	2177
LG08	13200000	13299999	962
LG08	13300000	13399999	781
LG08	13400000	13499999	970
LG08	13500000	13599999	1145
LG08	13600000	13699999	1259
LG08	13700000	13799999	1290
LG08	13800000	13899999	724
LG08	13900000	13999999	1580
LG08	14000000	14099999	1371
LG08	14100000	14199999	1708
LG08	14200000	14299999	1002
LG08	14300000	14399999	617
LG08	14400000	14499999	1318
LG08	14500000	14599999	1244
LG08	14600000	14699999	889
LG08	14700000	14799999	1195
LG08	14800000	14899999	1689
LG08	14900000	14999999	1406
LG08	15000000	15099999	1503
LG08	15100000	15199999	1465
LG08	15200000	15299999	1103
LG08	15300000	15399999	1305
LG08	15400000	15499999	1339
LG08	15500000	15599999	1004
LG08	15600000	15699999	533
LG08	15700000	15799999	1313
LG08	15800000	15899999	1334
LG08	15900000	15999999	1521
LG08	16000000	16099999	958
LG08	16100000	16199999	741
LG08	16200000	16299999	1742
LG08	16300000	16399999	929
LG08	16400000	16499999	637
LG08	16500000	16599999	180
LG08	16600000	16699999	781
LG08	16700000	16799999	673
LG08	16800000	16899999	2092
LG08	16900000	16999999	1322
LG08	17000000	17099999	932
LG08	17100000	17199999	2328
LG08	17200000	17299999	1400
LG08	17300000	17399999	899
LG08	17400000	17499999	993
LG08	17500000	17599999	1782
LG08	17600000	17699999	937
LG08	17700000	17799999	1965
LG08	17800000	17899999	1573
LG08	17900000	17999999	791
LG08	18000000	18099999	2248
LG08	18100000	18199999	1938
LG08	18200000	18299999	2528
LG08	18300000	18399999	1490
LG08	18400000	18499999	2405
LG08	18500000	18599999	1957
LG08	18600000	18699999	1021
LG08	18700000	18799999	501
LG08	18800000	18899999	2053
LG08	18900000	18999999	1193
LG08	19000000	19099999	1096
LG08	19100000	19199999	2798
LG08	19200000	19299999	1466
LG08	19300000	19399999	617
LG08	19400000	19499999	1781
LG08	19500000	19599999	2081
LG08	19600000	19699999	2453
LG08	19700000	19799999	1726
LG08	19800000	19899999	1033
LG08	19900000	19999999	1501
LG08	20000000	20099999	585
LG08	20100000	20199999	1455
LG08	20200000	20299999	2076
LG08	20300000	20399999	1195
LG08	20400000	20499999	880
LG08	20500000	20599999	892
LG08	20600000	20699999	464
LG08	20700000	20799999	1513
LG08	20800000	20899999	898
LG08	20900000	20999999	2284
LG08	21000000	21099999	1725
LG08	21100000	21199999	940
LG08	21200000	21299999	2571
LG08	21300000	21399999	1911
LG08	21400000	21499999	3386
LG08	21500000	21599999	1540
LG08	21600000	21699999	1276
LG08	21700000	21799999	1695
LG08	21800000	21899999	1364
LG08	21900000	21999999	1089
LG08	22000000	22099999	2010
LG08	22100000	22199999	1051
LG08	22200000	22299999	977
LG08	22300000	22399999	1971
LG08	22400000	22499999	2063
LG08	22500000	22599999	632
LG08	22600000	22699999	1508
LG08	22700000	22799999	2796
LG08	22800000	22899999	810
LG08	22900000	22999999	2568
LG08	23000000	23099999	1689
LG08	23100000	23199999	2455
LG08	23200000	23299999	1753
LG08	23300000	23399999	2214
LG08	23400000	23499999	745
LG08	23500000	23599999	881
LG08	23600000	23699999	1077
LG08	23700000	23799999	1514
LG09	0	99999	1210
LG09	100000	199999	202
LG09	200000	299999	1409
LG09	300000	399999	1374
LG09	400000	499999	3890
LG09	500000	599999	891
LG09	600000	699999	1368
LG09	700000	799999	1213
LG09	800000	899999	2049
LG09	900000	999999	1020
LG09	1000000	1099999	2294
LG09	1100000	1199999	1095
LG09	1200000	1299999	1441
LG09	1300000	1399999	781
LG09	1400000	1499999	1117
LG09	1500000	1599999	1303
LG09	1600000	1699999	907
LG09	1700000	1799999	782
LG09	1800000	1899999	910
LG09	1900000	1999999	1151
LG09	2000000	2099999	1056
LG09	2100000	2199999	763
LG09	2200000	2299999	594
LG09	2300000	2399999	1950
LG09	2400000	2499999	933
LG09	2500000	2599999	2720
LG09	2600000	2699999	1014
LG09	2700000	2799999	573
LG09	2800000	2899999	532
LG09	2900000	2999999	1561
LG09	3000000	3099999	2255
LG09	3100000	3199999	1074
[truncated: 1,947 more rows]

## Sheet: ExtFig2b-MDS
LIB	section	species	C1_45.21	C2_21.6	C3_5.99	qi_max	k3	niche	pH_preference	waterTable_preference
BPHCH	Sphagnum	affine	-0.0702381	0.0113229	0.0443203	0.84972	1	hummock	mid	mid
IPWF	Sphagnum	affine	-0.088276	-0.0044281	0.0534271	0.99998	1	hummock	mid	mid
IPZJ	Sphagnum	affine	-0.104424	-0.0033758	0.0854733	0.99998	1	hummock	mid	mid
BPHAT	Cuspidata	angustifolium	0.0485155	0.124525	-0.0217021	0.99998	3	hollow	mid	mid
BPHBT	Cuspidata	angustifolium	0.0358052	0.0831985	-0.0032679	0.99998	3	hollow	mid	mid
BPHBZ	Cuspidata	angustifolium	0.0361848	0.104015	-0.0187219	0.99998	3	hollow	mid	mid
IQQW	Sphagnum	austinii	-0.0514842	-0.003506	-0.0432726	0.628658	1	hummock	low	mid
BPHAP	Acutifolia	capillifolium	0.066348	-0.055335	0.0101548	0.99998	2	hummock	low	high
BPHBA	Acutifolia	capillifolium	0.0644931	-0.0504137	0.0111148	0.99998	2	hummock	low	high
BPHBG	Acutifolia	capillifolium	0.0687835	-0.060307	0.00964532	0.99998	2	hummock	low	high
BPHBP	Acutifolia	capillifolium	0.064314	-0.0519977	0.0114855	0.99998	2	hummock	low	high
BPHCA	Rigida	compactum	0.00925864	0.0135456	0.0117447	0.632698	3	None	mid	mid
BPHCN	Subsecunda	cribrosum	0.025611	0.0151871	0.0211795	0.68443	3	hollow	high	low
BPHAS	Cuspidata	fallax	0.0198789	0.0397846	0.00269444	0.99998	3	hollow	high	low
BPHAW	Cuspidata	fallax	0.0384035	0.0879467	-0.0036426	0.99998	3	hollow	high	low
BPHAZ	Cuspidata	fallax	0.0428944	0.104713	-0.0113723	0.99998	3	hollow	high	low
BPHBC	Cuspidata	fallax	0.043319	0.0992712	-0.0054436	0.99998	3	hollow	high	low
BPHBO	Cuspidata	fallax	0.0412367	0.0930217	-0.0046446	0.99998	3	hollow	high	low
BPHAX	Acutifolia	fimbriatum	0.0222509	-0.0049711	0.00556562	0.694112	2	hummock	mid	mid
BPHBW	Acutifolia	fuscum	0.0573831	-0.0452115	0.0120544	0.99998	2	hummock	low	high
BPHBX	Acutifolia	fuscum	0.0588352	-0.0473577	0.0137139	0.99998	2	hummock	low	high
BPHBY	Acutifolia	fuscum	0.0570232	-0.0450041	0.0129699	0.99998	2	hummock	low	high
BPHAO	Sphagnum	magellanicum	-0.191969	-0.0250603	-0.0165914	0.99998	1	hummock	low	mid
BPHAU	Sphagnum	palustre	-0.18168	-0.0197508	-0.046778	0.99998	1	hummock	mid	mid
BPHCO	Sphagnum	palustre	-0.186627	-0.0215729	-0.0213165	0.99998	1	hummock	mid	mid
BPHBS	Sphagnum	papillosum	-0.180232	-0.0255251	-0.0481264	0.99998	1	hummock	mid	mid
IQQT	Sphagnum	perichaetiale	-0.0465019	0.00079009	-0.0431729	0.611831	1	hummock	mid	mid
IQQU	Sphagnum	portoricense	-0.0864732	-0.0009286	0.0740627	0.99998	1	hollow	high	low
BPHAY	Acutifolia	rubellum	0.0676316	-0.0609121	-0.0171327	0.99998	2	hollow	low	mid
BPHBB	Acutifolia	rubellum	0.0814191	-0.0754266	-0.0280914	0.99998	2	hollow	low	mid
BPHBH	Acutifolia	rubellum	0.081967	-0.0748484	-0.0282828	0.99998	2	hollow	low	mid
BPHBN	Acutifolia	rubellum	0.0771797	-0.0674845	-0.0245452	0.99998	2	hollow	low	mid
BPHBU	Acutifolia	rubellum	0.0631479	-0.0533549	-0.0138442	0.99998	2	hollow	low	mid
BPHCB	Acutifolia	squarrosum	0.00873466	0.00821953	0.0106414	0.470545	2	hummock	high	mid
BPHCG	Rigida	strictum	0.00728618	0.0112304	0.0097014	0.61639	3	None	mid	mid

## Sheet: ExtFig1c-SNPphylogenyNewick
(Sphagnum_divinum_AGHCS:0.0180784382	(((((((Sphagnum_centrale_BPHAO:0.0027783793	Sphagnum_palustre_BPHCO:0.0025342898)100:0.0112393950	(Sphagnum_affine_BPHCH:0.0210495040	Sphagnum_affine_IPZJ:0.0035066983)100:0.0228924104)100:0.0437084455	Sphagnum_portoricense_IQQU:0.0591547515)100:0.0152908705	Sphagnum_affine_IPWF:0.0381353920)100:0.0374497771	Sphagnum_palustre_BPHAU:0.0023260131)100:0.0811965794	(((((((Sphagnum_capillifolium_BPHAP:0.0137007115	(Sphagnum_capillifolium_BPHBA:0.0186541858	(Sphagnum_capillifolium_BPHBG:0.0177818966	Sphagnum_capillifolium_BPHBP:0.0162053704)100:0.0082634511)97:0.0076357252)100:0.0949028769	(Sphagnum_rubellum_BPHAY:0.0346806845	(((Sphagnum_rubellum_BPHBB:0.0000001709	Sphagnum_rubellum_BPHBH:0.0000004547)46:0.0000003552	Sphagnum_rubellum_BPHBN:0.0000015383)100:0.0467823280	Sphagnum_rubellum_BPHBU:0.0321209839)100:0.0200285151)100:0.0688420410)100:0.0385770735	((Sphagnum_fuscum_BPHBW:0.0136404220	Sphagnum_fuscum_BPHBY:0.0130520541)89:0.0065481110	Sphagnum_fuscum_BPHBX:0.0082212093)100:0.0967381117)100:0.0821355051	(Sphagnum_fimbriatum_BPHAX:0.0810912187	Sphagnum_cribrosum_BPHCN:0.2795903677)100:0.0556051013)100:0.0978845780	Sphagnum_squarrosum_BPHCB:0.1566534169)100:0.0271481909	((Sphagnum_flexuosum_BPHAS:0.0613260959	Sphagnum_angustifolium_ZCGA:0.0698940071)100:0.0488659576	((Sphagnum_fallax_BPHAW:0.0213108677	(Sphagnum_fallax_BPHBC:0.0000000842	Sphagnum_fallax_BPHBO:0.0000000842)100:0.0248114024)100:0.0127456894	Sphagnum_fallax_BPHBT:0.0169235353)100:0.0661237814)100:0.1942509472)100:0.0250394091	(Sphagnum_compactum_BPHCA:0.0364118703	Sphagnum_strictum_BPHCG:0.0284435914)100:0.1017661514)100:0.1318750286)100:0.0807105623	Sphagnum_perichaetiale_IQQT:0.0718078185)100:0.1439866801	Sphagnum_divinum_IQQW:0.0093955322);
