# Supplementary material for: Newly identified sex chromosomes in the Sphagnum (peat moss) genome alter carbon sequestration and ecosystem dynamics
Source: Nat Plants. 2023 Feb 6;9(2):238–54. doi: 10.1038/s41477-022-01333-5 (PMC9946827; doi:10.1038/s41477-022-01333-5)
Supplement: Source Data Extended Data Fig. 2 — Phylogeny and introgression data. [file 41477_2022_1333_MOESM10_ESM.xlsx]

## Sheet: ExtFig2a-Fbranch
branch_descendants	Outgroup	Sperichaetiale	Sdivinum	Saffine	Sportoricense	Sangustifolium	Sflexuosum	Sfallax	Scompactum	Sstrictum	Ssquarrosum	Scribrosum	Sfimbriatum	Sfuscum	Scapillifolium	Srubellum
Sperichaetiale,Sdivinum,Saffine,Sportoricense	nan	nan	nan	nan	nan	nan	nan	nan	nan	nan	nan	nan	nan	nan	nan	nan
Sangustifolium,Sflexuosum,Sfallax,Scompactum,Sstrictum,Ssquarrosum,Scribrosum,Sfimbriatum,Sfuscum,Scapillifolium,Srubellum	nan	nan	nan	nan	nan	nan	nan	nan	nan	nan	nan	nan	nan	nan	nan	nan
Sperichaetiale,Sdivinum	nan	nan	nan	nan	nan	0	0	0	0	0	0	0	0	0	0	0
Saffine,Sportoricense	nan	nan	nan	nan	nan	0.0364117	0.0397043	0.0403334	0.0659315	0.0464108	0.0599222	0.233734	0.0429363	0.0326318	0.0322242	0.0363047
Sangustifolium,Sflexuosum,Sfallax	nan	0	0	0	0	nan	nan	nan	nan	nan	nan	nan	nan	nan	nan	nan
Scompactum,Sstrictum,Ssquarrosum,Scribrosum,Sfimbriatum,Sfuscum,Scapillifolium,Srubellum	nan	0	0	0	0	nan	nan	nan	nan	nan	nan	nan	nan	nan	nan	nan
Sperichaetiale	nan	nan	nan	0.173502	0.126875	0.122485	0.0775467	0.0870189	0.124313	0.0989241	0.0874267	0.228756	0.0808092	0.0748028	0.0739971	0.0788997
Sdivinum	nan	nan	nan	0	0	0	0	0	0	0	0	0	0	0	0	0
Saffine	nan	0	0	nan	nan	0.0550943	0	0.00831555	0	0	0	0	0.00737847	0.00658378	0	0
Sportoricense	nan	0	0.0116043	nan	nan	0	0	0	0	0	0	0	0	0	0	0
Sangustifolium	nan	0	0	0	0	nan	nan	nan	0.0085472	0.00817495	0.00753805	0	0.00547055	0	0	0
Sflexuosum,Sfallax	nan	0	0	0	0	nan	nan	nan	0	0	0	0	0	0	0	0
Scompactum,Sstrictum	nan	0.0221973	0.014776	0.0387135	0.0297723	0.0211437	0	0	nan	nan	nan	nan	nan	nan	nan	nan
Ssquarrosum,Scribrosum,Sfimbriatum,Sfuscum,Scapillifolium,Srubellum	nan	0	0	0	0	0	0	0	nan	nan	nan	nan	nan	nan	nan	nan
Sflexuosum	nan	0	0	0	0	0.161188	nan	nan	0	0	0	0	0	0	0	0
Sfallax	nan	0.0155904	0.011972	0.0106945	0	0	nan	nan	0.0231117	0.0245132	0	0	0.0115778	0.0187045	0.0184877	0.0183221
Scompactum	nan	0	0	0	0	0	0	0	nan	nan	0	0	0	0	0	0
Sstrictum	nan	0.00813498	0.0121772	0.0110468	0	0	0	0	nan	nan	0	0	0	0	0	0
Ssquarrosum	nan	0	0	0	0	0.0763553	0	0	0	0	nan	nan	nan	nan	nan	nan
Scribrosum,Sfimbriatum,Sfuscum,Scapillifolium,Srubellum	nan	0	0	0	0	0	0	0	0	0	nan	nan	nan	nan	nan	nan
Scribrosum	nan	0	0	0	0	0	0	0	0	0	0	nan	nan	nan	nan	nan
Sfimbriatum,Sfuscum,Scapillifolium,Srubellum	nan	0.26863	0.349811	0.252271	0.201775	0.0287383	0.171265	0.204942	0.195908	0.220454	0.173551	nan	nan	nan	nan	nan
Sfimbriatum	nan	0	0	0	0	0.0633451	0	0	0	0	0.0248027	0.0482641	nan	nan	nan	nan
Sfuscum,Scapillifolium,Srubellum	nan	0.0256824	0.0298716	0.0155084	0.0147858	0	0	0.0145754	0	0	0	0	nan	nan	nan	nan
Sfuscum	nan	0.0085773	0.00975135	0.0146625	0.00578615	0.0418228	0.00459995	0.0059908	0.00700345	0.0095266	0.0098647	0	0.0246661	nan	nan	nan
Scapillifolium,Srubellum	nan	0	0	0	0	0	0	0	0	0	0	0	0	nan	nan	nan
Scapillifolium	nan	0.00938379	0.0129555	0	0	0.015756	0	0	0	0.0128264	0.0135985	0	0.0113746	0.0205771	nan	nan
Srubellum	nan	0	0	0	0	0	0	0	0	0	0	0	0	0	nan	nan

## Sheet: ExtFig2b-Dmin
P1	P2	P3	Dstatistic	Z-score	p-value	p-adjust	f4-ratio	BBAA	ABBA	BABA	subgenus-P1	subgenus-P2	subgenus-P3
Saffine	Sangustifolium	Scapillifolium	0.0141524	1.9452	0.0517511	0.0764505	0.0150307	6675.13	9183.88	8927.56	Sphagnum	Cuspidata	Acutifolia
Sangustifolium	Saffine	Scompactum	0.00356718	0.445122	0.656232	0.694385	0.0045225	4169.5	7244.33	7192.83	Cuspidata	Sphagnum	Rigida
Scribrosum	Sangustifolium	Saffine	0.108774	7.48051	7.4e-14	2.9e-13	0.109772	3882.92	2855.83	2295.5	Subsecunda	Cuspidata	Sphagnum
Sangustifolium	Sdivinum	Saffine	0.138746	20.3769	0	0	0.188927	5530.5	10618.3	8030.83	Cuspidata	Sphagnum	Sphagnum
Sangustifolium	Sfallax	Saffine	0.122337	11.1913	0	0	0.0497833	13832	3112.21	2433.74	Cuspidata	Cuspidata	Sphagnum
Saffine	Sangustifolium	Sfimbriatum	0.0329907	4.18545	2.85e-05	6.62e-05	0.0365594	5458.08	8846.83	8281.75	Sphagnum	Cuspidata	Acutifolia
Sflexuosum	Sangustifolium	Saffine	0.0202513	1.48838	0.136651	0.177646	0.00725851	14892.3	2510.58	2410.92	Cuspidata	Cuspidata	Sphagnum
Saffine	Sangustifolium	Sfuscum	0.0163693	2.11295	0.0346052	0.0531938	0.0179637	6127.81	9146.22	8851.61	Sphagnum	Cuspidata	Acutifolia
Sperichaetiale	Saffine	Sangustifolium	0.00342387	0.384217	0.700817	0.732353	0.00213596	10643.6	5470.58	5433.25	Sphagnum	Sphagnum	Cuspidata
Sportoricense	Saffine	Sangustifolium	0.202923	16.588	0	0	0.0550943	14758.5	3038.83	2013.58	Sphagnum	Sphagnum	Cuspidata
Saffine	Sangustifolium	Srubellum	0.0129051	1.71358	0.086606	0.120507	0.0137546	6891.87	9163.78	8930.27	Sphagnum	Cuspidata	Acutifolia
Saffine	Sangustifolium	Ssquarrosum	0.0432842	5.6742	1.39e-08	4.24e-08	0.0530918	5067.83	8708.25	7985.67	Sphagnum	Cuspidata	Acutifolia
Sangustifolium	Saffine	Sstrictum	0.0296992	3.95852	7.54e-05	0.000168	0.0373882	4456	8186.67	7714.42	Cuspidata	Sphagnum	Rigida
Scapillifolium	Scompactum	Saffine	0.0244257	2.81157	0.00492996	0.00893803	0.0272471	8557.19	6418.36	6112.29	Acutifolia	Rigida	Sphagnum
Saffine	Scribrosum	Scapillifolium	0.14281	12.6907	0	0	0.176641	2038.69	5089.15	3817.23	Sphagnum	Subsecunda	Acutifolia
Scapillifolium	Sdivinum	Saffine	0.0482318	6.80895	9.83e-12	3.47e-11	0.068151	6922.85	9261.81	8409.49	Acutifolia	Sphagnum	Sphagnum
Saffine	Sfallax	Scapillifolium	0.0366764	5.69686	1.22e-08	3.75e-08	0.0371524	7436.32	10361.5	9628.32	Sphagnum	Cuspidata	Acutifolia
Sfimbriatum	Scapillifolium	Saffine	0.0234801	2.44299	0.0145661	0.0243661	0.0206058	13032.1	5528.26	5274.61	Acutifolia	Acutifolia	Sphagnum
Saffine	Sflexuosum	Scapillifolium	0.0182279	2.55478	0.0106256	0.0183131	0.0184168	7385.19	10107	9745.12	Sphagnum	Cuspidata	Acutifolia
Scapillifolium	Sfuscum	Saffine	0.022671	2.22075	0.026368	0.0420963	0.0124522	16170.8	3503.8	3348.45	Acutifolia	Acutifolia	Sphagnum
Saffine	Sperichaetiale	Scapillifolium	0.00255322	0.34013	0.733759	0.760502	0.00172459	9389.58	6607.08	6573.43	Sphagnum	Sphagnum	Acutifolia
Sportoricense	Saffine	Scapillifolium	0.0171208	1.69185	0.0906741	0.124267	0.00546478	13429.4	3207.23	3099.26	Sphagnum	Sphagnum	Acutifolia
Srubellum	Scapillifolium	Saffine	0.0102071	1.03315	0.301535	0.349996	0.0047592	16899.2	2967.35	2907.39	Acutifolia	Acutifolia	Sphagnum
Ssquarrosum	Scapillifolium	Saffine	0.0128732	1.70119	0.0889065	0.122956	0.0146447	10101.7	7265.42	7080.74	Acutifolia	Acutifolia	Sphagnum
Scapillifolium	Sstrictum	Saffine	0.0585951	7.8105	5.7e-15	2.38e-14	0.0642388	9291.15	7217.35	6418.37	Acutifolia	Rigida	Sphagnum
Scribrosum	Saffine	Scompactum	0.00765682	0.613552	0.539511	0.591512	0.00986111	1901.58	3503.92	3450.67	Subsecunda	Sphagnum	Rigida
Scompactum	Sdivinum	Saffine	0.0107289	1.45601	0.145389	0.188467	0.0157223	5745.75	8093.92	7922.08	Rigida	Sphagnum	Sphagnum
Saffine	Sfallax	Scompactum	0.00899137	1.23278	0.217659	0.264799	0.0103919	5698.48	8042.27	7898.94	Sphagnum	Cuspidata	Rigida
Sfimbriatum	Scompactum	Saffine	0.0433571	4.81756	1.45e-06	3.81e-06	0.0471085	8274.58	6304.83	5780.83	Acutifolia	Rigida	Sphagnum
Sflexuosum	Saffine	Scompactum	0.0102504	1.30081	0.193325	0.239681	0.0116429	5609.67	7983.17	7821.17	Cuspidata	Sphagnum	Rigida
Sfuscum	Scompactum	Saffine	0.0126285	1.33284	0.182586	0.228299	0.0141023	8448.72	6253.39	6097.42	Acutifolia	Rigida	Sphagnum
Sperichaetiale	Saffine	Scompactum	0.0205937	2.58575	0.00971663	0.0168101	0.0171014	8053	5856.17	5619.83	Sphagnum	Sphagnum	Rigida
Sportoricense	Saffine	Scompactum	0.0123371	1.11058	0.266747	0.31443	0.00493018	11673.8	2793.33	2725.25	Sphagnum	Sphagnum	Rigida
Srubellum	Scompactum	Saffine	0.0269869	3.02619	0.00247653	0.00471473	0.0303186	8515.38	6481.82	6141.17	Acutifolia	Rigida	Sphagnum
Ssquarrosum	Scompactum	Saffine	0.0447703	5.10073	3.38e-07	9.21e-07	0.0472888	7620.75	6304.67	5764.33	Acutifolia	Rigida	Sphagnum
Scompactum	Sstrictum	Saffine	0.0402228	2.54261	0.0110029	0.0188918	0.0110468	12315.2	1556	1435.67	Rigida	Rigida	Sphagnum
Scribrosum	Sdivinum	Saffine	0.0927676	11.053	0	0	0.186241	850.75	6904.33	5732.08	Subsecunda	Sphagnum	Sphagnum
Scribrosum	Saffine	Sfallax	0.0114558	1.06933	0.284922	0.332409	0.0149495	2566.55	4154.02	4059.92	Subsecunda	Sphagnum	Cuspidata
Saffine	Scribrosum	Sfimbriatum	0.205072	17.5647	0	0	0.237619	1934.5	5289.92	3489.5	Sphagnum	Subsecunda	Acutifolia
Saffine	Scribrosum	Sflexuosum	0.0122699	1.01589	0.309682	0.358538	0.0147978	2615.42	4107.83	4008.25	Sphagnum	Subsecunda	Cuspidata
Saffine	Scribrosum	Sfuscum	0.14044	13.2793	0	0	0.171653	2012.78	5089.61	3836.08	Sphagnum	Subsecunda	Acutifolia
Scribrosum	Sperichaetiale	Saffine	0.289583	30.0738	0	0	0.423192	1655.42	5833	3213.33	Subsecunda	Sphagnum	Sphagnum
Sportoricense	Saffine	Scribrosum	0.0350473	1.86131	0.0627004	0.0905672	0.00766583	6613.5	1085.33	1011.83	Sphagnum	Sphagnum	Subsecunda
Saffine	Scribrosum	Srubellum	0.137075	11.817	0	0	0.175241	2044.85	5078.29	3853.91	Sphagnum	Subsecunda	Acutifolia
Saffine	Scribrosum	Ssquarrosum	0.0662854	5.10457	3.32e-07	9.1e-07	0.0826667	2188.33	4350	3809.17	Sphagnum	Subsecunda	Acutifolia
Scribrosum	Saffine	Sstrictum	0.0555149	4.57864	4.68e-06	1.18e-05	0.0690795	2076.17	4023.67	3600.42	Subsecunda	Sphagnum	Rigida
Sdivinum	Saffine	Sfallax	0.115661	16.2524	0	0	0.0887683	11371.9	8320.3	6595.16	Sphagnum	Sphagnum	Cuspidata
Sfimbriatum	Sdivinum	Saffine	0.0578955	8.81886	1.19e-18	5.53e-18	0.0830166	6393.88	9379.12	8352.54	Acutifolia	Sphagnum	Sphagnum
Sdivinum	Saffine	Sflexuosum	0.120517	15.8741	0	0	0.0852949	11389.3	8182.67	6422.5	Sphagnum	Sphagnum	Cuspidata
Sfuscum	Sdivinum	Saffine	0.0403278	5.65937	1.52e-08	4.61e-08	0.0574483	6874.78	9104.11	8398.28	Acutifolia	Sphagnum	Sphagnum
Saffine	Sdivinum	Sperichaetiale	0.167583	23.1834	0	0	0.200957	4021.46	8445.96	6021.46	Sphagnum	Sphagnum	Sphagnum
Saffine	Sportoricense	Sdivinum	0.0229743	2.19952	0.0278412	0.0441385	0.0116043	12431.2	3196.67	3053.08	Sphagnum	Sphagnum	Sphagnum
Srubellum	Sdivinum	Saffine	0.0515644	7.48059	7.4e-14	2.9e-13	0.0728053	6843.42	9371.87	8452.76	Acutifolia	Sphagnum	Sphagnum
Ssquarrosum	Sdivinum	Saffine	0.0583481	8.55869	1.14e-17	5.09e-17	0.081078	6301.92	9265	8243.42	Acutifolia	Sphagnum	Sphagnum
Sstrictum	Sdivinum	Saffine	0.00290662	0.401117	0.688334	0.723307	0.00412028	6568.33	8252.25	8204.42	Rigida	Sphagnum	Sphagnum
Saffine	Sfallax	Sfimbriatum	0.0389187	5.82199	5.81e-09	1.8e-08	0.0385768	7269.62	9834.73	9097.9	Sphagnum	Cuspidata	Acutifolia
Sflexuosum	Sfallax	Saffine	0.0204328	2.14405	0.0320289	0.0497377	0.0106945	14513.2	3954.69	3796.32	Cuspidata	Cuspidata	Sphagnum
Saffine	Sfallax	Sfuscum	0.0338411	4.83221	1.35e-06	3.57e-06	0.0341204	7258.5	10262.6	9590.76	Sphagnum	Cuspidata	Acutifolia
Sperichaetiale	Saffine	Sfallax	0.00474077	0.57128	0.56781	0.616596	0.00349204	11498.3	6500.85	6439.5	Sphagnum	Sphagnum	Cuspidata
Sportoricense	Saffine	Sfallax	0.0238602	2.19354	0.0282686	0.0445547	0.00831555	15567	3170.33	3022.57	Sphagnum	Sphagnum	Cuspidata
Saffine	Sfallax	Srubellum	0.0357062	5.30417	1.13e-07	3.21e-07	0.0377055	7483.74	10329.3	9617.08	Sphagnum	Cuspidata	Acutifolia
Saffine	Sfallax	Ssquarrosum	0.0413698	5.88033	4.09e-09	1.29e-08	0.046173	6874.15	9624.18	8859.51	Sphagnum	Cuspidata	Acutifolia
Sfallax	Saffine	Sstrictum	0.0120291	1.73879	0.0820712	0.115254	0.0141629	5977.75	8947.75	8735.04	Cuspidata	Sphagnum	Rigida
Saffine	Sflexuosum	Sfimbriatum	0.0275682	3.64444	0.000267972	0.000567104	0.0271725	7135.92	9643	9125.58	Sphagnum	Cuspidata	Acutifolia
Sfimbriatum	Sfuscum	Saffine	0.0373278	3.90538	9.41e-05	0.000207	0.0319506	13047.1	5476.89	5082.72	Acutifolia	Acutifolia	Sphagnum
Sperichaetiale	Saffine	Sfimbriatum	0.0226636	2.82913	0.00466745	0.00852887	0.0149535	9426.67	6465.83	6179.25	Sphagnum	Sphagnum	Acutifolia
Sportoricense	Saffine	Sfimbriatum	0.0236387	2.27569	0.0228645	0.0367609	0.00737847	13199.8	3067.33	2925.67	Sphagnum	Sphagnum	Acutifolia
Sfimbriatum	Srubellum	Saffine	0.0176276	1.99469	0.0460769	0.0689638	0.0155084	13002.5	5553.8	5361.39	Acutifolia	Acutifolia	Sphagnum
Sfimbriatum	Ssquarrosum	Saffine	0.00387487	0.527542	0.597817	0.644566	0.00425772	10082.3	6757.5	6705.33	Acutifolia	Acutifolia	Sphagnum
Sfimbriatum	Sstrictum	Saffine	0.0762568	9.36733	0	0	0.0817104	8959.58	7061.5	6060.83	Acutifolia	Rigida	Sphagnum
Saffine	Sflexuosum	Sfuscum	0.0148673	1.98782	0.0468313	0.0698631	0.014918	7203.28	10001.3	9708.25	Sphagnum	Cuspidata	Acutifolia
Sperichaetiale	Saffine	Sflexuosum	0.0143693	1.64966	0.0990121	0.134079	0.00966742	11561.5	6421	6239.08	Sphagnum	Sphagnum	Cuspidata
Sportoricense	Saffine	Sflexuosum	0.0180557	1.57392	0.115505	0.153669	0.00575837	15601.8	3070.58	2961.67	Sphagnum	Sphagnum	Cuspidata
Saffine	Sflexuosum	Srubellum	0.0182988	2.48436	0.0129786	0.0220346	0.0192545	7411.8	10077.7	9715.5	Sphagnum	Cuspidata	Acutifolia
Saffine	Sflexuosum	Ssquarrosum	0.0328311	4.66128	3.14e-06	7.98e-06	0.0364395	6714.5	9462.58	8861	Sphagnum	Cuspidata	Acutifolia
Sflexuosum	Saffine	Sstrictum	0.0332935	4.51207	6.42e-06	1.58e-05	0.0381188	5950.17	9072.83	8488.17	Cuspidata	Sphagnum	Rigida
Saffine	Sperichaetiale	Sfuscum	0.0011693	0.161961	0.871337	0.882981	0.000789063	9221.86	6564.28	6548.94	Sphagnum	Sphagnum	Acutifolia
Sportoricense	Saffine	Sfuscum	0.0208721	2.04606	0.0407508	0.0613961	0.00658378	13245.3	3184.64	3054.42	Sphagnum	Sphagnum	Acutifolia
Srubellum	Sfuscum	Saffine	0.0306059	2.93227	0.00336491	0.00624912	0.0168727	16107.8	3573.5	3361.25	Acutifolia	Acutifolia	Sphagnum
Ssquarrosum	Sfuscum	Saffine	0.0241007	3.03113	0.00243638	0.00465779	0.0271901	10006.4	7243.22	6902.31	Acutifolia	Acutifolia	Sphagnum
Sfuscum	Sstrictum	Saffine	0.0483786	6.04934	1.45e-09	4.75e-09	0.0530597	9203.28	7048.86	6398.31	Acutifolia	Rigida	Sphagnum
Sportoricense	Saffine	Sperichaetiale	0.000246002	0.0242034	0.98069	0.98285	0.000124766	10337.5	3049.5	3048	Sphagnum	Sphagnum	Sphagnum
Sperichaetiale	Saffine	Srubellum	0.00296572	0.418337	0.675701	0.711742	0.00209002	9481.89	6601.69	6562.64	Sphagnum	Sphagnum	Acutifolia
Sperichaetiale	Saffine	Ssquarrosum	0.0276211	3.37066	0.000749873	0.00151641	0.0204457	9317.92	6346.42	6005.25	Sphagnum	Sphagnum	Acutifolia
Sperichaetiale	Saffine	Sstrictum	0.00375585	0.459626	0.645785	0.686524	0.00323995	8359.42	6336.08	6288.67	Sphagnum	Sphagnum	Rigida
Sportoricense	Saffine	Srubellum	0.0174529	1.59398	0.110941	0.14803	0.00575722	13474.2	3176.46	3067.49	Sphagnum	Sphagnum	Acutifolia
Sportoricense	Saffine	Ssquarrosum	0.00663326	0.561675	0.574338	0.620722	0.00234579	13279.9	2946.58	2907.75	Sphagnum	Sphagnum	Acutifolia
Sportoricense	Saffine	Sstrictum	0.0163643	1.7148	0.0863827	0.120507	0.00681474	12502.9	3144.25	3043	Sphagnum	Sphagnum	Rigida
Ssquarrosum	Srubellum	Saffine	0.00855537	1.19292	0.232901	0.280344	0.00981862	10013.7	7289.92	7166.24	Acutifolia	Acutifolia	Sphagnum
Srubellum	Sstrictum	Saffine	0.0625522	8.22974	1.88e-16	8.23e-16	0.068879	9232.07	7316.57	6455.13	Acutifolia	Rigida	Sphagnum
Ssquarrosum	Sstrictum	Saffine	0.0750491	8.94	4.34e-19	2.06e-18	0.0788249	8312.42	7075.17	6087.33	Acutifolia	Rigida	Sphagnum
Scapillifolium	Scompactum	Sangustifolium	0.0598485	6.17706	6.53e-10	2.17e-09	0.0487528	7848	5798.92	5144	Acutifolia	Rigida	Cuspidata
Scribrosum	Scapillifolium	Sangustifolium	0.0451836	3.26258	0.00110402	0.00219358	0.0373866	3483.29	2279.46	2082.38	Subsecunda	Acutifolia	Cuspidata
Sdivinum	Sangustifolium	Scapillifolium	0.119102	18.904	0	0	0.127079	6501.4	11510.9	9060.73	Sphagnum	Cuspidata	Acutifolia
Sangustifolium	Sfallax	Scapillifolium	0.158749	14.0625	0	0	0.0561209	11420.6	3443.72	2500.14	Cuspidata	Cuspidata	Acutifolia
Scapillifolium	Sfimbriatum	Sangustifolium	0.106391	9.91321	0	0	0.0633451	11558.8	4807.71	3883.08	Acutifolia	Acutifolia	Cuspidata
Sflexuosum	Sangustifolium	Scapillifolium	0.00965782	0.722458	0.470013	0.522875	0.00299173	12524.5	2631	2580.67	Cuspidata	Cuspidata	Acutifolia
Scapillifolium	Sfuscum	Sangustifolium	0.0961702	7.28543	3.21e-13	1.23e-12	0.0342264	14287.4	2953.81	2435.51	Acutifolia	Acutifolia	Cuspidata
Sperichaetiale	Sangustifolium	Scapillifolium	0.00509899	0.674169	0.500204	0.553754	0.00544921	6433.12	8968.83	8877.83	Sphagnum	Cuspidata	Acutifolia
Sportoricense	Sangustifolium	Scapillifolium	0.0614312	9.11187	1.08e-19	5.17e-19	0.0649882	6519.54	10044.5	8881.83	Sphagnum	Cuspidata	Acutifolia
Srubellum	Scapillifolium	Sangustifolium	0.0502263	4.61257	3.98e-06	1.01e-05	0.015756	15178.9	2541.42	2298.34	Acutifolia	Acutifolia	Cuspidata
Scapillifolium	Ssquarrosum	Sangustifolium	0.0933987	11.0507	0	0	0.0763553	8907.04	6720.92	5572.71	Acutifolia	Acutifolia	Cuspidata
Scapillifolium	Sstrictum	Sangustifolium	0.0635356	6.94634	3.75e-12	1.34e-11	0.0507541	8783.42	6403.79	5638.67	Acutifolia	Rigida	Cuspidata
Scribrosum	Scompactum	Sangustifolium	0.0415678	3.06144	0.00220273	0.00424679	0.0422875	2115.5	2524.5	2323	Subsecunda	Rigida	Cuspidata
Sdivinum	Sangustifolium	Scompactum	0.14973	21.4044	0	0	0.181985	4146.5	9738.5	7202	Sphagnum	Cuspidata	Rigida
Sangustifolium	Sfallax	Scompactum	0.113056	9.53826	0	0	0.0509989	9496.38	2858.79	2278.04	Cuspidata	Cuspidata	Rigida
Scompactum	Sfimbriatum	Sangustifolium	0.0201316	1.9688	0.0489756	0.072586	0.0164371	7203.5	5156	4952.5	Rigida	Acutifolia	Cuspidata
Sflexuosum	Sangustifolium	Scompactum	0.0425601	2.70545	0.00682126	0.0121237	0.0170944	10505.5	2419	2221.5	Cuspidata	Cuspidata	Rigida
Sfuscum	Scompactum	Sangustifolium	0.018592	1.93448	0.0530544	0.0781222	0.0152378	7717.75	5403.33	5206.08	Acutifolia	Rigida	Cuspidata
Sperichaetiale	Sangustifolium	Scompactum	0.00729723	0.918322	0.35845	0.408759	0.00923145	4120.5	7212.5	7108	Sphagnum	Cuspidata	Rigida
Sportoricense	Sangustifolium	Scompactum	0.0332673	4.29886	1.72e-05	4.14e-05	0.0425496	3925	7827	7323	Sphagnum	Cuspidata	Rigida
Srubellum	Scompactum	Sangustifolium	0.0760013	7.89332	2.94e-15	1.24e-14	0.0618582	7825.37	5969.58	5126.28	Acutifolia	Rigida	Cuspidata
Scompactum	Ssquarrosum	Sangustifolium	0.0303822	3.06773	0.00215691	0.00417615	0.0247839	6625	5324.5	5010.5	Rigida	Acutifolia	Cuspidata
Sstrictum	Scompactum	Sangustifolium	0.0114416	0.573342	0.566413	0.61655	0.00215416	10332.5	1215.5	1188	Rigida	Rigida	Cuspidata
Sdivinum	Scribrosum	Sangustifolium	0.282021	29.2831	0	0	0.381614	1105.25	7401.75	4145.25	Sphagnum	Subsecunda	Cuspidata
Sfallax	Sangustifolium	Scribrosum	0.000718188	0.0328925	0.97376	0.978059	0.000246908	4188.5	957.958	956.583	Cuspidata	Cuspidata	Subsecunda
Scribrosum	Sfimbriatum	Sangustifolium	0.0928413	5.84152	5.17e-09	1.61e-08	0.0772595	3276.5	2339.5	1942	Subsecunda	Acutifolia	Cuspidata
Sflexuosum	Sangustifolium	Scribrosum	0.0342205	1.34771	0.177753	0.223419	0.0104222	4351	884	825.5	Cuspidata	Cuspidata	Subsecunda
Scribrosum	Sfuscum	Sangustifolium	0.0752749	5.13064	2.89e-07	8.02e-07	0.063523	3353.25	2383.75	2050	Subsecunda	Acutifolia	Cuspidata
Sperichaetiale	Scribrosum	Sangustifolium	0.188393	17.4613	0	0	0.229669	1731.5	4863.5	3321.5	Sphagnum	Subsecunda	Cuspidata
Scribrosum	Sangustifolium	Sportoricense	0.0266004	1.72399	0.0847093	0.118593	0.0224175	4025	2634	2497.5	Subsecunda	Cuspidata	Sphagnum
Scribrosum	Srubellum	Sangustifolium	0.0343457	2.45005	0.0142837	0.0239819	0.0287383	3538.49	2281.39	2129.88	Subsecunda	Acutifolia	Cuspidata
Scribrosum	Sangustifolium	Ssquarrosum	0.0428067	2.93642	0.00332023	0.00619141	0.0469469	2290.5	2734.5	2510	Subsecunda	Cuspidata	Acutifolia
Scribrosum	Sstrictum	Sangustifolium	0.0436287	3.14851	0.00164106	0.00321846	0.0457148	2280.5	2864.5	2625	Subsecunda	Rigida	Cuspidata
Sangustifolium	Sfallax	Sdivinum	0.151054	12.9296	0	0	0.0519698	16308.4	3235.06	2385.98	Cuspidata	Cuspidata	Sphagnum
Sdivinum	Sangustifolium	Sfimbriatum	0.150621	22.9209	0	0	0.164854	5344	11247.8	8303	Sphagnum	Cuspidata	Acutifolia
Sangustifolium	Sflexuosum	Sdivinum	0.00324182	0.228478	0.819275	0.835807	0.00098262	17342.8	2475.75	2459.75	Cuspidata	Cuspidata	Sphagnum
Sdivinum	Sangustifolium	Sfuscum	0.119433	20.2999	0	0	0.131442	5923.25	11439.3	8998.33	Sphagnum	Cuspidata	Acutifolia
Sdivinum	Sperichaetiale	Sangustifolium	0.294316	30.0409	0	0	0.122485	12441.5	5374	2930	Sphagnum	Sphagnum	Cuspidata
Sdivinum	Sportoricense	Sangustifolium	0.103964	13.1903	0	0	0.0728234	10629.5	7766.25	6303.5	Sphagnum	Sphagnum	Cuspidata
Sdivinum	Sangustifolium	Srubellum	0.124642	20.0396	0	0	0.132204	6751.49	11518.1	8965.07	Sphagnum	Cuspidata	Acutifolia
Sdivinum	Sangustifolium	Ssquarrosum	0.158922	23.6467	0	0	0.19031	4927.25	11063.5	8029.25	Sphagnum	Cuspidata	Acutifolia
Sdivinum	Sangustifolium	Sstrictum	0.0918065	14.1841	0	0	0.117168	4252.5	9982.25	8303.5	Sphagnum	Cuspidata	Rigida
Sangustifolium	Sfallax	Sfimbriatum	0.119222	9.97571	0	0	0.0453592	10132.2	3172.46	2496.58	Cuspidata	Cuspidata	Acutifolia
Sflexuosum	Sangustifolium	Sfallax	0.0915702	7.04241	1.89e-12	6.94e-12	0.10393	4060.54	3058.12	2545.04	Cuspidata	Cuspidata	Cuspidata
Sangustifolium	Sfallax	Sfuscum	0.147749	11.9798	0	0	0.0542127	10893.6	3390.89	2517.88	Cuspidata	Cuspidata	Acutifolia
Sangustifolium	Sfallax	Sperichaetiale	0.130154	11.528	0	0	0.0461384	13725.1	3089.04	2377.54	Cuspidata	Cuspidata	Sphagnum
Sangustifolium	Sfallax	Sportoricense	0.155389	12.2494	0	0	0.049285	14716.1	3179.75	2324.46	Cuspidata	Cuspidata	Sphagnum
Sangustifolium	Sfallax	Srubellum	0.158704	14.8419	0	0	0.056603	11674.8	3454.07	2507.89	Cuspidata	Cuspidata	Acutifolia
Sangustifolium	Sfallax	Ssquarrosum	0.087707	7.18822	6.56e-13	2.47e-12	0.0380515	10241.4	3043.04	2552.29	Cuspidata	Cuspidata	Acutifolia
Sangustifolium	Sfallax	Sstrictum	0.124609	10.9958	0	0	0.0557556	10573.8	3178.71	2474.29	Cuspidata	Cuspidata	Rigida
Sflexuosum	Sangustifolium	Sfimbriatum	0.0331954	2.46521	0.0136932	0.0231614	0.0109411	11092	2560	2395.5	Cuspidata	Cuspidata	Acutifolia
Sfuscum	Sfimbriatum	Sangustifolium	0.0503714	4.14558	3.39e-05	7.75e-05	0.0297338	11328.2	4359.92	3941.75	Acutifolia	Acutifolia	Cuspidata
Sperichaetiale	Sangustifolium	Sfimbriatum	0.0474497	6.22731	4.75e-10	1.59e-09	0.0516418	5398.5	8835.5	8035	Sphagnum	Cuspidata	Acutifolia
Sportoricense	Sangustifolium	Sfimbriatum	0.0671156	9.06142	1.08e-19	5.17e-19	0.0750911	5205	9587.5	8381.5	Sphagnum	Cuspidata	Acutifolia
Srubellum	Sfimbriatum	Sangustifolium	0.131296	11.4423	0	0	0.0782887	11567.9	5005.92	3843.97	Acutifolia	Acutifolia	Cuspidata
Sfimbriatum	Ssquarrosum	Sangustifolium	0.0163162	1.87092	0.061356	0.0890496	0.013267	8284.5	5606	5426	Acutifolia	Acutifolia	Cuspidata
Sstrictum	Sfimbriatum	Sangustifolium	0.0203283	2.19311	0.0282996	0.0445547	0.0161751	8081.5	5609	5385.5	Rigida	Acutifolia	Cuspidata
Sflexuosum	Sangustifolium	Sfuscum	0.0203283	1.50679	0.131864	0.17211	0.0065315	11999.1	2651.83	2546.17	Cuspidata	Cuspidata	Acutifolia
Sflexuosum	Sangustifolium	Sperichaetiale	0.0211847	1.3715	0.170219	0.215138	0.00664988	14791.5	2482.5	2379.5	Cuspidata	Cuspidata	Sphagnum
Sangustifolium	Sflexuosum	Sportoricense	0.0184916	1.33183	0.182917	0.228299	0.00514139	15706.5	2451	2362	Cuspidata	Cuspidata	Sphagnum
Sflexuosum	Sangustifolium	Srubellum	0.00481009	0.332781	0.7393	0.76277	0.0014941	12749.7	2607.73	2582.76	Cuspidata	Cuspidata	Acutifolia
Sflexuosum	Sangustifolium	Ssquarrosum	0.0399028	2.7821	0.00540091	0.00975164	0.0150761	11216	2567	2370	Cuspidata	Cuspidata	Acutifolia
Sflexuosum	Sangustifolium	Sstrictum	0.0408581	2.64239	0.00823221	0.014462	0.0163499	11745	2668.5	2459	Cuspidata	Cuspidata	Rigida
Sperichaetiale	Sangustifolium	Sfuscum	0.00974044	1.28744	0.197939	0.244734	0.0107236	5906.67	8941.08	8768.58	Sphagnum	Cuspidata	Acutifolia
Sportoricense	Sangustifolium	Sfuscum	0.0596486	8.1863	2.69e-16	1.17e-15	0.0653068	5940.92	9960.17	8838.83	Sphagnum	Cuspidata	Acutifolia
Srubellum	Sfuscum	Sangustifolium	0.138314	11.8634	0	0	0.0494192	14384.6	3130.28	2369.57	Acutifolia	Acutifolia	Cuspidata
Sfuscum	Ssquarrosum	Sangustifolium	0.0534811	5.48893	4.04e-08	1.19e-07	0.0439236	8719.83	6271.42	5634.67	Acutifolia	Acutifolia	Cuspidata
Sfuscum	Sstrictum	Sangustifolium	0.0217187	2.30524	0.021153	0.0342957	0.0174627	8653.83	5966.67	5713	Acutifolia	Rigida	Cuspidata
Sportoricense	Sperichaetiale	Sangustifolium	0.0870719	10.1774	0	0	0.0535175	10742	6142.5	5158.5	Sphagnum	Sphagnum	Cuspidata
Sperichaetiale	Sangustifolium	Srubellum	0.00827369	1.1391	0.254661	0.303327	0.00882889	6685.13	8979.42	8832.06	Sphagnum	Cuspidata	Acutifolia
Sperichaetiale	Sangustifolium	Ssquarrosum	0.0574083	7.33091	2.29e-13	8.83e-13	0.0690122	5019	8680	7737.5	Sphagnum	Cuspidata	Acutifolia
Sangustifolium	Sperichaetiale	Sstrictum	0.0324392	4.2799	1.87e-05	4.45e-05	0.0408303	4344	8092	7583.5	Cuspidata	Sphagnum	Rigida
Sportoricense	Sangustifolium	Srubellum	0.0605676	8.35646	6.46e-17	2.85e-16	0.0642077	6735.16	10017.6	8873.42	Sphagnum	Cuspidata	Acutifolia
Sportoricense	Sangustifolium	Ssquarrosum	0.0690101	9.10812	1.08e-19	5.17e-19	0.0855465	4663	9306	8104.5	Sphagnum	Cuspidata	Acutifolia
Sportoricense	Sangustifolium	Sstrictum	0.0137486	1.8921	0.0584775	0.0855539	0.0179435	4217.5	8479.5	8249.5	Sphagnum	Cuspidata	Rigida
Srubellum	Ssquarrosum	Sangustifolium	0.111276	12.6346	0	0	0.0913762	8901.63	6978.21	5580.7	Acutifolia	Acutifolia	Cuspidata
Srubellum	Sstrictum	Sangustifolium	0.0815944	8.78996	1.52e-18	6.99e-18	0.0654677	8751.04	6649.13	5645.93	Acutifolia	Rigida	Cuspidata
Sstrictum	Ssquarrosum	Sangustifolium	0.0339254	3.37871	0.000728274	0.00147931	0.0269242	7455	5821	5439	Rigida	Acutifolia	Cuspidata
Scompactum	Scribrosum	Scapillifolium	0.0107213	0.872124	0.383141	0.431508	0.0127329	2046.62	3228.83	3160.33	Rigida	Subsecunda	Acutifolia
Scompactum	Scapillifolium	Sdivinum	0.0171654	1.87021	0.061454	0.0890496	0.0157023	10492.6	6379.98	6164.65	Rigida	Acutifolia	Sphagnum
Scompactum	Scapillifolium	Sfallax	0.0284557	3.41548	0.0006367	0.00131681	0.0284227	8451.89	6839.93	6461.43	Rigida	Acutifolia	Cuspidata
Sfimbriatum	Scapillifolium	Scompactum	0.0147952	1.54314	0.122797	0.161016	0.012696	9269.17	4985.58	4840.21	Acutifolia	Acutifolia	Rigida
Scompactum	Scapillifolium	Sflexuosum	0.0258815	2.96288	0.00304776	0.00570671	0.0229869	8648.75	6672.33	6335.67	Rigida	Acutifolia	Cuspidata
Scapillifolium	Sfuscum	Scompactum	0.0084829	0.788839	0.430206	0.479764	0.00453812	12031.6	3143	3090.13	Acutifolia	Acutifolia	Rigida
Scapillifolium	Scompactum	Sperichaetiale	0.00726302	0.815783	0.414625	0.464666	0.00667377	8558.42	6203.21	6113.75	Acutifolia	Rigida	Sphagnum
Scapillifolium	Scompactum	Sportoricense	0.0255036	2.62357	0.00870147	0.0152276	0.0220566	8552.58	6346.5	6030.83	Acutifolia	Rigida	Sphagnum
Srubellum	Scapillifolium	Scompactum	0.0214809	1.81188	0.070004	0.0995369	0.00981638	12649.5	2752.92	2637.14	Acutifolia	Acutifolia	Rigida
Scompactum	Ssquarrosum	Scapillifolium	0.00515433	0.617011	0.537227	0.591512	0.00479827	6032.83	6922.92	6851.92	Rigida	Acutifolia	Acutifolia
Scompactum	Sstrictum	Scapillifolium	0.0204575	1.25856	0.208191	0.254613	0.00440516	10312	1635.71	1570.12	Rigida	Rigida	Acutifolia
Sdivinum	Scribrosum	Scapillifolium	0.256394	29.748	0	0	0.377194	858.5	8801.96	5209.5	Sphagnum	Subsecunda	Acutifolia
Sfallax	Scribrosum	Scapillifolium	0.0163674	1.44671	0.147979	0.19128	0.0203223	2250.98	3807.98	3685.33	Cuspidata	Subsecunda	Acutifolia
Scapillifolium	Sfimbriatum	Scribrosum	0.0749292	4.79529	1.62e-06	4.21e-06	0.0482641	3996.79	2189.25	1884.04	Acutifolia	Acutifolia	Subsecunda
Sflexuosum	Scribrosum	Scapillifolium	0.0401662	3.34457	0.000824089	0.00165912	0.0479984	2302.29	3848.87	3551.63	Cuspidata	Subsecunda	Acutifolia
Scapillifolium	Sfuscum	Scribrosum	0.0107255	0.614944	0.538592	0.591512	0.00429918	5123.78	1313.42	1285.54	Acutifolia	Acutifolia	Subsecunda
Sperichaetiale	Scribrosum	Scapillifolium	0.186504	18.5398	0	0	0.249906	1578.33	6181.04	4237.88	Sphagnum	Subsecunda	Acutifolia
Sportoricense	Scribrosum	Scapillifolium	0.151804	13.0434	0	0	0.187313	2039.21	5155.04	3796.21	Sphagnum	Subsecunda	Acutifolia
Srubellum	Scapillifolium	Scribrosum	0.0119418	0.630319	0.528486	0.583644	0.00406242	5325.74	1122.8	1096.3	Acutifolia	Acutifolia	Subsecunda
Scribrosum	Ssquarrosum	Scapillifolium	0.0325848	2.61159	0.00901212	0.0157108	0.0367963	2347.67	3423.75	3207.67	Subsecunda	Acutifolia	Acutifolia
Sstrictum	Scribrosum	Scapillifolium	0.0112951	0.992419	0.320993	0.37069	0.0138023	2171.75	3682.08	3599.83	Rigida	Subsecunda	Acutifolia
Sdivinum	Sfallax	Scapillifolium	0.102638	15.9647	0	0	0.104371	7258.63	11913.3	9695.46	Sphagnum	Cuspidata	Acutifolia
Sfimbriatum	Scapillifolium	Sdivinum	0.0603018	7.06313	1.63e-12	6.03e-12	0.0432559	14826.4	5738	5085.33	Acutifolia	Acutifolia	Sphagnum
Sdivinum	Sflexuosum	Scapillifolium	0.0855304	11.8783	0	0	0.0869304	7183.98	11674.6	9834.85	Sphagnum	Cuspidata	Acutifolia
Scapillifolium	Sfuscum	Sdivinum	0.0145562	1.40582	0.159776	0.204783	0.00672388	17684.7	3461.73	3362.4	Acutifolia	Acutifolia	Sphagnum
Sdivinum	Sperichaetiale	Scapillifolium	0.157748	17.4716	0	0	0.0739971	10932.1	5723.23	4163.6	Sphagnum	Sphagnum	Acutifolia
Scapillifolium	Sdivinum	Sportoricense	0.0634969	8.78286	1.63e-18	7.42e-18	0.0693054	6804.15	9274.65	8167.15	Acutifolia	Sphagnum	Sphagnum
Srubellum	Scapillifolium	Sdivinum	0.033117	3.40569	0.000659973	0.00135877	0.0129555	18462.4	3026.01	2832.01	Acutifolia	Acutifolia	Sphagnum
Ssquarrosum	Scapillifolium	Sdivinum	0.0448408	6.04848	1.46e-09	4.75e-09	0.041818	11775.7	7442.77	6803.94	Acutifolia	Acutifolia	Sphagnum
Scapillifolium	Sstrictum	Sdivinum	0.0451857	5.3528	8.66e-08	2.48e-07	0.0420061	10851.4	7132.02	6515.35	Acutifolia	Rigida	Sphagnum
Sfimbriatum	Scapillifolium	Sfallax	0.0281066	2.84122	0.00449409	0.00827859	0.0217451	12482.5	5779.08	5463.1	Acutifolia	Acutifolia	Cuspidata
Sflexuosum	Sfallax	Scapillifolium	0.0434466	4.14671	3.37e-05	7.74e-05	0.0184877	11956.2	4287.99	3930.91	Cuspidata	Cuspidata	Acutifolia
Scapillifolium	Sfuscum	Sfallax	0.012634	1.22179	0.221788	0.268387	0.00602216	15550.9	3563.97	3475.04	Acutifolia	Acutifolia	Cuspidata
Sperichaetiale	Sfallax	Scapillifolium	0.0348748	5.0778	3.82e-07	1.03e-06	0.0352414	7215.55	10182.8	9496.51	Sphagnum	Cuspidata	Acutifolia
Sportoricense	Sfallax	Scapillifolium	0.0422211	6.54687	5.88e-11	2.04e-10	0.0425975	7320.47	10384.9	9543.47	Sphagnum	Cuspidata	Acutifolia
Srubellum	Scapillifolium	Sfallax	0.0148206	1.55012	0.121112	0.159449	0.00594081	16215.8	3031.95	2943.39	Acutifolia	Acutifolia	Cuspidata
Ssquarrosum	Scapillifolium	Sfallax	0.00959772	1.27083	0.20379	0.251286	0.00977471	9728.68	7619.8	7474.93	Acutifolia	Acutifolia	Cuspidata
Sstrictum	Scapillifolium	Sfallax	0.0108146	1.31539	0.188379	0.234187	0.0106165	9483.53	7356.66	7199.24	Rigida	Acutifolia	Cuspidata
Sfimbriatum	Scapillifolium	Sflexuosum	0.016117	1.60806	0.107821	0.144716	0.0112583	12624.5	5578.29	5401.33	Acutifolia	Acutifolia	Cuspidata
Scapillifolium	Sfuscum	Sfimbriatum	0.028845	2.72419	0.00644597	0.0115016	0.0189158	8613.68	3829.86	3615.11	Acutifolia	Acutifolia	Acutifolia
Sfimbriatum	Scapillifolium	Sperichaetiale	0.0499393	5.42727	5.72e-08	1.67e-07	0.0356025	13054.2	5600.79	5068	Acutifolia	Acutifolia	Sphagnum
Sfimbriatum	Scapillifolium	Sportoricense	0.027914	2.81153	0.00493065	0.00893803	0.0190012	13082.7	5506	5206.96	Acutifolia	Acutifolia	Sphagnum
Srubellum	Scapillifolium	Sfimbriatum	0.0205608	2.06224	0.0391846	0.05943	0.0113746	9265.94	3247.25	3116.4	Acutifolia	Acutifolia	Acutifolia
Scapillifolium	Sfimbriatum	Ssquarrosum	0.0296031	3.04769	0.00230611	0.00442734	0.0248027	9948.38	5662.67	5337.04	Acutifolia	Acutifolia	Acutifolia
Sfimbriatum	Scapillifolium	Sstrictum	0.0131265	1.42359	0.154566	0.198665	0.0115229	10230.9	5552.25	5408.38	Acutifolia	Acutifolia	Rigida
Scapillifolium	Sfuscum	Sflexuosum	0.0119292	1.21467	0.22449	0.270936	0.00508215	15794.1	3477.93	3395.93	Acutifolia	Acutifolia	Cuspidata
Sperichaetiale	Sflexuosum	Scapillifolium	0.0163616	2.25266	0.0242809	0.0389007	0.0165553	7090.83	9980.42	9659.08	Sphagnum	Cuspidata	Acutifolia
Sportoricense	Sflexuosum	Scapillifolium	0.0231527	3.14494	0.00166121	0.00324399	0.0232089	7257.83	10083	9626.71	Sphagnum	Cuspidata	Acutifolia
Srubellum	Scapillifolium	Sflexuosum	0.0112744	1.07577	0.282029	0.33073	0.00405844	16460.8	2957.36	2891.42	Acutifolia	Acutifolia	Cuspidata
Scapillifolium	Ssquarrosum	Sflexuosum	0.00303692	0.389611	0.696824	0.730541	0.00279436	9826.54	7396.92	7352.12	Acutifolia	Acutifolia	Cuspidata
Sstrictum	Scapillifolium	Sflexuosum	0.0121119	1.38341	0.166539	0.211325	0.0106586	9720.88	7229.96	7056.92	Rigida	Acutifolia	Cuspidata
Scapillifolium	Sfuscum	Sperichaetiale	0.0167394	1.57036	0.116331	0.154317	0.00762578	15959.3	3433.04	3320	Acutifolia	Acutifolia	Sphagnum
Scapillifolium	Sfuscum	Sportoricense	0.0182225	1.70796	0.0876433	0.121578	0.00772629	16187.3	3441.11	3317.94	Acutifolia	Acutifolia	Sphagnum
Srubellum	Scapillifolium	Sfuscum	0.0205795	2.18163	0.0291369	0.0456498	0.0205771	4730.67	3671.12	3523.07	Acutifolia	Acutifolia	Acutifolia
Scapillifolium	Sfuscum	Ssquarrosum	0.0120316	1.17368	0.240525	0.287997	0.00603744	13206.7	3438.17	3356.42	Acutifolia	Acutifolia	Acutifolia
Scapillifolium	Sfuscum	Sstrictum	0.0119171	1.13417	0.256722	0.304495	0.00653124	13314.1	3530.96	3447.79	Acutifolia	Acutifolia	Rigida
Sportoricense	Sperichaetiale	Scapillifolium	0.0132466	1.59665	0.110344	0.147666	0.0088041	9347.29	6587.79	6415.54	Sphagnum	Sphagnum	Acutifolia
Srubellum	Scapillifolium	Sperichaetiale	0.024469	2.31027	0.0208733	0.0340407	0.00938379	16686.8	2947.16	2806.38	Acutifolia	Acutifolia	Sphagnum
Ssquarrosum	Scapillifolium	Sperichaetiale	0.0397761	4.85751	1.19e-06	3.2e-06	0.0365747	10094.9	7315.04	6755.38	Acutifolia	Acutifolia	Sphagnum
Scapillifolium	Sstrictum	Sperichaetiale	0.0507592	6.26887	3.64e-10	1.23e-09	0.0460847	9123.17	7027.08	6348.17	Acutifolia	Rigida	Sphagnum
Srubellum	Scapillifolium	Sportoricense	0.0116722	1.07304	0.283255	0.331314	0.00423173	16923.9	2943.65	2875.72	Acutifolia	Acutifolia	Sphagnum
Ssquarrosum	Scapillifolium	Sportoricense	0.00874247	1.15818	0.24679	0.294723	0.0077378	10061	7127.38	7003.83	Acutifolia	Acutifolia	Sphagnum
Scapillifolium	Sstrictum	Sportoricense	0.0586143	7.1291	1.01e-12	3.77e-12	0.0498156	9304.04	7132.08	6342.29	Acutifolia	Rigida	Sphagnum
Srubellum	Scapillifolium	Ssquarrosum	0.03193	2.98974	0.00279215	0.00527149	0.0135985	13951.5	3021.65	2834.66	Acutifolia	Acutifolia	Acutifolia
Srubellum	Scapillifolium	Sstrictum	0.0274877	2.3672	0.0179232	0.0295473	0.0128264	14054.7	3098.64	2932.85	Acutifolia	Acutifolia	Rigida
Ssquarrosum	Sstrictum	Scapillifolium	0.00285233	0.353718	0.72355	0.753353	0.00259048	6735.5	7559.21	7516.21	Acutifolia	Rigida	Acutifolia
Sdivinum	Scribrosum	Scompactum	0.194802	19.8059	0	0	0.295342	783.5	6941.5	4678	Sphagnum	Subsecunda	Rigida
Sfallax	Scompactum	Scribrosum	0.0297844	2.11725	0.0342383	0.0528082	0.0214226	3397.58	2667.29	2513	Cuspidata	Rigida	Subsecunda
Scompactum	Scribrosum	Sfimbriatum	0.0700426	5.1509	2.59e-07	7.27e-07	0.0783345	1913.5	3391.5	2947.5	Rigida	Subsecunda	Acutifolia
Sflexuosum	Scompactum	Scribrosum	0.0315929	2.20127	0.0277169	0.0440951	0.0232106	3252.5	2726.5	2559.5	Cuspidata	Rigida	Subsecunda
Scompactum	Scribrosum	Sfuscum	0.0172947	1.39464	0.163124	0.208487	0.0200334	2039.17	3264.58	3153.58	Rigida	Subsecunda	Acutifolia
Sperichaetiale	Scribrosum	Scompactum	0.0670876	5.9732	2.33e-09	7.52e-09	0.09459	1386	4394	3841.5	Sphagnum	Subsecunda	Rigida
Sportoricense	Scribrosum	Scompactum	0.00426682	0.34345	0.73126	0.759642	0.00555298	1911	3530.5	3500.5	Sphagnum	Subsecunda	Rigida
Scompactum	Scribrosum	Srubellum	0.015441	1.18439	0.23626	0.283637	0.0188116	2073.08	3242.64	3144.03	Rigida	Subsecunda	Acutifolia
Scribrosum	Scompactum	Ssquarrosum	0.0510101	3.567	0.000361093	0.00075713	0.0560022	2370	3121.5	2818.5	Subsecunda	Rigida	Acutifolia
Scompactum	Sstrictum	Scribrosum	0.0392247	1.33115	0.183141	0.228299	0.00603222	4881.5	563	520.5	Rigida	Rigida	Subsecunda
Sdivinum	Sfallax	Scompactum	0.130547	18.1492	0	0	0.145408	5787.48	10058.7	7735.69	Sphagnum	Cuspidata	Rigida
Sfimbriatum	Scompactum	Sdivinum	0.0341089	3.71204	0.000205597	0.000439186	0.029552	10361.8	6200	5791	Acutifolia	Rigida	Sphagnum
Sdivinum	Sflexuosum	Scompactum	0.113361	15.2168	0	0	0.125891	5702.5	9843.5	7839	Sphagnum	Cuspidata	Rigida
Scompactum	Sfuscum	Sdivinum	0.0235733	2.39691	0.016534	0.0274454	0.0212565	10386.8	6305.08	6014.67	Rigida	Acutifolia	Sphagnum
Sdivinum	Sperichaetiale	Scompactum	0.218034	21.1102	0	0	0.124313	9898.25	5481	3518.75	Sphagnum	Sphagnum	Rigida
Scompactum	Sdivinum	Sportoricense	0.0247923	3.20154	0.00136693	0.00269244	0.0279732	5607.5	8096.5	7704.75	Rigida	Sphagnum	Sphagnum
Scompactum	Srubellum	Sdivinum	0.00425191	0.493769	0.621469	0.666716	0.00388917	10464.8	6303.28	6249.91	Rigida	Acutifolia	Sphagnum
Ssquarrosum	Scompactum	Sdivinum	0.0373342	4.18977	2.79e-05	6.51e-05	0.0320131	9727.5	6237.75	5788.75	Acutifolia	Rigida	Sphagnum
Scompactum	Sstrictum	Sdivinum	0.0554627	3.3842	0.000713848	0.00146307	0.0121772	14469.2	1579.5	1413.5	Rigida	Rigida	Sphagnum
Scompactum	Sfimbriatum	Sfallax	0.00782516	0.923183	0.355912	0.406884	0.00780285	8151.21	6477.21	6376.62	Rigida	Acutifolia	Cuspidata
Sflexuosum	Sfallax	Scompactum	0.045082	3.90718	9.34e-05	0.000206	0.0231117	10821	3729.38	3407.63	Cuspidata	Cuspidata	Rigida
Scompactum	Sfuscum	Sfallax	0.0342327	4.24046	2.23e-05	5.25e-05	0.0338651	8379.79	6790.53	6341	Rigida	Acutifolia	Cuspidata
Sperichaetiale	Sfallax	Scompactum	0.0241105	3.30658	0.000944427	0.00188471	0.0276059	5617.17	8099.58	7718.21	Sphagnum	Cuspidata	Rigida
Sportoricense	Sfallax	Scompactum	0.0132209	1.85679	0.0633406	0.0909147	0.0152372	5596.46	8053.38	7843.21	Sphagnum	Cuspidata	Rigida
Scompactum	Srubellum	Sfallax	0.0230826	2.77906	0.0054516	0.00980426	0.0230808	8394.31	6823.03	6515.15	Rigida	Acutifolia	Cuspidata
Scompactum	Ssquarrosum	Sfallax	0.0108641	1.25707	0.208727	0.254613	0.0106809	7596.33	6571.42	6430.17	Rigida	Acutifolia	Cuspidata
Scompactum	Sstrictum	Sfallax	0.0194759	1.11314	0.26565	0.31395	0.00450081	12218.1	1566	1506.17	Rigida	Rigida	Cuspidata
Scompactum	Sfimbriatum	Sflexuosum	0.0156513	1.67543	0.0938496	0.128233	0.0137353	8238	6327	6132	Rigida	Acutifolia	Cuspidata
Sfimbriatum	Sfuscum	Scompactum	0.0205784	2.03324	0.0420278	0.0631111	0.0172585	9297.83	4893.33	4696	Acutifolia	Acutifolia	Rigida
Sfimbriatum	Scompactum	Sperichaetiale	0.0506281	5.44316	5.23e-08	1.54e-07	0.0443945	8445	6251.5	5649	Acutifolia	Rigida	Sphagnum
Sfimbriatum	Scompactum	Sportoricense	0.0474351	4.78849	1.68e-06	4.34e-06	0.0397943	8276	6238	5673	Acutifolia	Rigida	Sphagnum
Sfimbriatum	Srubellum	Scompactum	0.00247935	0.26398	0.791795	0.813243	0.00214653	9262.07	4971.59	4947	Acutifolia	Acutifolia	Rigida
Scompactum	Ssquarrosum	Sfimbriatum	0.0398989	4.16834	3.07e-05	7.09e-05	0.0371486	5794.5	6991.5	6455	Rigida	Acutifolia	Acutifolia
Scompactum	Sstrictum	Sfimbriatum	0.0325536	1.74776	0.0805048	0.113405	0.00685238	10090.5	1578	1478.5	Rigida	Rigida	Acutifolia
Scompactum	Sfuscum	Sflexuosum	0.032117	3.75902	0.000170583	0.000369316	0.0281476	8561	6608	6196.75	Rigida	Acutifolia	Cuspidata
Sperichaetiale	Sflexuosum	Scompactum	0.00462289	0.564586	0.572355	0.620051	0.0053035	5477.5	7932	7859	Sphagnum	Cuspidata	Rigida
Sflexuosum	Sportoricense	Scompactum	0.00658627	0.803056	0.421942	0.471704	0.00747238	5497	7909	7805.5	Cuspidata	Sphagnum	Rigida
Scompactum	Srubellum	Sflexuosum	0.0214677	2.46357	0.013756	0.0231814	0.0190846	8580.97	6655.28	6375.53	Rigida	Acutifolia	Cuspidata
Scompactum	Ssquarrosum	Sflexuosum	0.0222328	2.43573	0.0148619	0.0247698	0.0193433	7665	6460	6179	Rigida	Acutifolia	Cuspidata
Scompactum	Sstrictum	Sflexuosum	0.00458482	0.243881	0.807323	0.827324	0.000924594	12454	1479	1465.5	Rigida	Rigida	Cuspidata
Scompactum	Sfuscum	Sperichaetiale	0.00129561	0.130294	0.896334	0.904284	0.00118541	8473.75	6086.08	6070.33	Rigida	Acutifolia	Sphagnum
Sfuscum	Scompactum	Sportoricense	0.0160222	1.55667	0.119549	0.158124	0.0137842	8435.83	6190.75	5995.5	Acutifolia	Rigida	Sphagnum
Srubellum	Sfuscum	Scompactum	0.0261897	2.27999	0.0226083	0.0364779	0.0140069	11996.3	3229.16	3064.34	Acutifolia	Acutifolia	Rigida
Scompactum	Ssquarrosum	Sfuscum	0.00768436	0.873734	0.382263	0.431508	0.00704488	5933.17	6906.42	6801.08	Rigida	Acutifolia	Acutifolia
Scompactum	Sstrictum	Sfuscum	0.0290186	1.69238	0.0905742	0.124267	0.00606192	10192.2	1616.42	1525.25	Rigida	Rigida	Acutifolia
Sperichaetiale	Sportoricense	Scompactum	0.0120418	1.38276	0.166738	0.211325	0.00993016	8007	5736	5599.5	Sphagnum	Sphagnum	Rigida
Srubellum	Scompactum	Sperichaetiale	0.0168988	1.84514	0.0650179	0.0930288	0.0154876	8549.27	6308.17	6098.52	Acutifolia	Rigida	Sphagnum
Ssquarrosum	Scompactum	Sperichaetiale	0.0577714	6.52722	6.7e-11	2.31e-10	0.0490288	7770	6239	5557.5	Acutifolia	Rigida	Sphagnum
Scompactum	Sstrictum	Sperichaetiale	0.0370752	2.10246	0.035513	0.0544054	0.00813498	12377.5	1510.5	1402.5	Rigida	Rigida	Sphagnum
Srubellum	Scompactum	Sportoricense	0.0294203	2.96528	0.0030241	0.00568581	0.0254765	8503.07	6408.58	6042.28	Acutifolia	Rigida	Sphagnum
Ssquarrosum	Scompactum	Sportoricense	0.0411419	4.4567	8.32e-06	2.04e-05	0.034068	7576	6200	5710	Acutifolia	Rigida	Sphagnum
Scompactum	Sstrictum	Sportoricense	0.0338033	1.80356	0.0712997	0.101063	0.00712776	12315	1521.5	1422	Rigida	Rigida	Sphagnum
Scompactum	Ssquarrosum	Srubellum	0.00425846	0.48073	0.630708	0.673644	0.00411828	6132.11	6886.13	6827.73	Rigida	Acutifolia	Acutifolia
Scompactum	Sstrictum	Srubellum	0.0199442	1.13356	0.25698	0.304495	0.0044221	10413.4	1610.91	1547.91	Rigida	Rigida	Acutifolia
Scompactum	Sstrictum	Ssquarrosum	0.0319039	1.69656	0.0897794	0.123787	0.00716377	10899	1504	1411	Rigida	Rigida	Acutifolia
Sdivinum	Scribrosum	Sfallax	0.15115	17.1045	0	0	0.240387	1214.71	7586.42	5594.17	Sphagnum	Subsecunda	Cuspidata
Sdivinum	Scribrosum	Sfimbriatum	0.310741	33.5217	0	0	0.424811	838.5	9002.5	4734	Sphagnum	Subsecunda	Acutifolia
Sdivinum	Scribrosum	Sflexuosum	0.159034	17.3205	0	0	0.237964	1196.5	7551.25	5479	Sphagnum	Subsecunda	Cuspidata
Sdivinum	Scribrosum	Sfuscum	0.256853	30.2924	0	0	0.373447	857.917	8814.83	5212	Sphagnum	Subsecunda	Acutifolia
Scribrosum	Sdivinum	Sperichaetiale	0.369916	42.3757	0	0	0.507242	518.25	8235.25	3787.75	Subsecunda	Sphagnum	Sphagnum
Scribrosum	Sdivinum	Sportoricense	0.100885	11.8436	0	0	0.164211	825	6872	5612.5	Subsecunda	Sphagnum	Sphagnum
Sdivinum	Scribrosum	Srubellum	0.256292	29.4135	0	0	0.384062	863.708	8786.2	5201.32	Sphagnum	Subsecunda	Acutifolia
Sdivinum	Scribrosum	Ssquarrosum	0.210901	20.922	0	0	0.314012	881.25	7892.5	5143.25	Sphagnum	Subsecunda	Acutifolia
Sdivinum	Scribrosum	Sstrictum	0.143516	15.3394	0	0	0.2277	814.5	7195	5389	Sphagnum	Subsecunda	Rigida
Sfallax	Scribrosum	Sfimbriatum	0.0817923	6.6036	4.01e-11	1.4e-10	0.0956894	2170.46	4042.5	3431.21	Cuspidata	Subsecunda	Acutifolia
Sfallax	Sflexuosum	Scribrosum	0.00274806	0.137779	0.890415	0.900308	0.000872655	5380.46	1277.12	1270.12	Cuspidata	Cuspidata	Subsecunda
Sfallax	Scribrosum	Sfuscum	0.0164115	1.54954	0.121251	0.159449	0.0200801	2256.53	3836.82	3712.92	Cuspidata	Subsecunda	Acutifolia
Sperichaetiale	Scribrosum	Sfallax	0.049659	5.1326	2.86e-07	7.98e-07	0.0720704	2027.75	5072.08	4592.17	Sphagnum	Subsecunda	Cuspidata
Sportoricense	Scribrosum	Sfallax	0.000528117	0.0504989	0.959725	0.966095	0.00069148	2539.88	4104.79	4100.46	Sphagnum	Subsecunda	Cuspidata
Sfallax	Scribrosum	Srubellum	0.0163195	1.50621	0.132014	0.17211	0.0208715	2275.34	3811.82	3689.41	Cuspidata	Subsecunda	Acutifolia
Scribrosum	Sfallax	Ssquarrosum	0.0721184	5.35272	8.66e-08	2.48e-07	0.0835971	2559.54	3730.46	3228.58	Subsecunda	Cuspidata	Acutifolia
Sfallax	Sstrictum	Scribrosum	0.00765733	0.588704	0.55606	0.606732	0.00544158	3875.58	2862.17	2818.67	Cuspidata	Rigida	Subsecunda
Sflexuosum	Scribrosum	Sfimbriatum	0.103518	7.75524	8.82e-15	3.65e-14	0.117092	2198	4069.5	3306	Cuspidata	Subsecunda	Acutifolia
Sfuscum	Sfimbriatum	Scribrosum	0.0665018	4.23922	2.24e-05	5.25e-05	0.0428319	4030.08	2156.33	1887.42	Acutifolia	Acutifolia	Subsecunda
Sperichaetiale	Scribrosum	Sfimbriatum	0.250245	23.704	0	0	0.310272	1522.5	6380	3826	Sphagnum	Subsecunda	Acutifolia
Sportoricense	Scribrosum	Sfimbriatum	0.214603	18.611	0	0	0.246747	1941.5	5340	3453	Sphagnum	Subsecunda	Acutifolia
Srubellum	Sfimbriatum	Scribrosum	0.0790962	5.10755	3.26e-07	8.99e-07	0.0515982	3994.35	2234.52	1906.95	Acutifolia	Acutifolia	Subsecunda
Ssquarrosum	Scribrosum	Sfimbriatum	0.00901857	0.69471	0.487237	0.540714	0.0102648	2147	3328.5	3269	Acutifolia	Subsecunda	Acutifolia
Sstrictum	Scribrosum	Sfimbriatum	0.0699462	5.38207	7.36e-08	2.13e-07	0.0800736	2011.5	3828	3327.5	Rigida	Subsecunda	Acutifolia
Sflexuosum	Scribrosum	Sfuscum	0.0426933	3.65448	0.000257703	0.00054792	0.0501071	2297.58	3879.17	3561.5	Cuspidata	Subsecunda	Acutifolia
Sperichaetiale	Scribrosum	Sflexuosum	0.0687071	6.88381	5.83e-12	2.07e-11	0.0914672	2056.5	5098	4442.5	Sphagnum	Subsecunda	Cuspidata
Sportoricense	Scribrosum	Sflexuosum	0.0193644	1.61324	0.106693	0.143625	0.0232971	2589	4145.5	3988	Sphagnum	Subsecunda	Cuspidata
Sflexuosum	Scribrosum	Srubellum	0.0340555	2.86627	0.00415339	0.00768208	0.0422704	2308.62	3835.21	3582.59	Cuspidata	Subsecunda	Acutifolia
Scribrosum	Sflexuosum	Ssquarrosum	0.0555231	4.00198	6.28e-05	0.000141	0.0635558	2563	3612	3232	Subsecunda	Cuspidata	Acutifolia
Sflexuosum	Sstrictum	Scribrosum	0.00680624	0.491946	0.622757	0.666716	0.00495889	3719	2921.5	2882	Cuspidata	Rigida	Subsecunda
Sperichaetiale	Scribrosum	Sfuscum	0.186225	19.2366	0	0	0.246263	1563.17	6178.75	4238.75	Sphagnum	Subsecunda	Acutifolia
Sportoricense	Scribrosum	Sfuscum	0.150823	13.6822	0	0	0.182657	2004.83	5137.08	3790.58	Sphagnum	Subsecunda	Acutifolia
Srubellum	Sfuscum	Scribrosum	0.0207756	1.25744	0.208594	0.254613	0.00836378	5117.88	1337.86	1283.4	Acutifolia	Acutifolia	Subsecunda
Scribrosum	Ssquarrosum	Sfuscum	0.0359876	3.09076	0.00199648	0.00388204	0.0398759	2319.67	3452.08	3212.25	Subsecunda	Acutifolia	Acutifolia
Sstrictum	Scribrosum	Sfuscum	0.0158273	1.35918	0.174089	0.21942	0.0188364	2171.92	3706.5	3591	Rigida	Subsecunda	Acutifolia
Scribrosum	Sperichaetiale	Sportoricense	0.296481	30.0061	0	0	0.35221	1668.5	5793	3143.5	Subsecunda	Sphagnum	Sphagnum
Sperichaetiale	Scribrosum	Srubellum	0.185187	18.6205	0	0	0.254119	1598.41	6168.05	4240.52	Sphagnum	Subsecunda	Acutifolia
Sperichaetiale	Scribrosum	Ssquarrosum	0.124496	11.1642	0	0	0.167595	1681	5367.5	4179	Sphagnum	Subsecunda	Acutifolia
Sperichaetiale	Scribrosum	Sstrictum	0.0192276	1.84324	0.0652936	0.0931304	0.0279126	1509	4572	4399.5	Sphagnum	Subsecunda	Rigida
Sportoricense	Scribrosum	Srubellum	0.147112	12.7001	0	0	0.186413	2030.66	5123	3809	Sphagnum	Subsecunda	Acutifolia
Sportoricense	Scribrosum	Ssquarrosum	0.0724353	5.88471	3.99e-09	1.27e-08	0.0898791	2155.5	4375	3784	Sphagnum	Subsecunda	Acutifolia
Scribrosum	Sportoricense	Sstrictum	0.0443677	3.73117	0.000190595	0.00040906	0.0558059	2075	4007.5	3667	Subsecunda	Sphagnum	Rigida
Scribrosum	Ssquarrosum	Srubellum	0.031271	2.52662	0.0115167	0.0196258	0.0364682	2372.33	3415.2	3208.08	Subsecunda	Acutifolia	Acutifolia
Sstrictum	Scribrosum	Srubellum	0.0129063	1.1053	0.269027	0.316298	0.01616	2193.11	3676.85	3583.15	Rigida	Subsecunda	Acutifolia
Scribrosum	Sstrictum	Ssquarrosum	0.0610084	4.55891	5.14e-06	1.29e-05	0.0686702	2513.5	3556.5	3147.5	Subsecunda	Rigida	Acutifolia
Sfallax	Sfimbriatum	Sdivinum	0.101084	15.6001	0	0	0.0977258	11624.1	8930.48	7290.77	Cuspidata	Acutifolia	Sphagnum
Sflexuosum	Sfallax	Sdivinum	0.0266692	2.64342	0.00820734	0.014462	0.011972	16291.1	3998.81	3791.06	Cuspidata	Cuspidata	Sphagnum
Sdivinum	Sfallax	Sfuscum	0.102354	16.9248	0	0	0.103557	7105.66	11838.8	9640.37	Sphagnum	Cuspidata	Acutifolia
Sdivinum	Sperichaetiale	Sfallax	0.17419	17.4834	0	0	0.0870189	13123	5636.19	3963.94	Sphagnum	Sphagnum	Cuspidata
Sdivinum	Sportoricense	Sfallax	0.107334	13.1372	0	0	0.0806669	11380.5	8048.73	6488.4	Sphagnum	Sphagnum	Cuspidata
Sdivinum	Sfallax	Srubellum	0.107759	17.2499	0	0	0.113156	7361.2	11926.3	9605.96	Sphagnum	Cuspidata	Acutifolia
Sfallax	Ssquarrosum	Sdivinum	0.113998	14.6923	0	0	0.104177	11405.6	8704.9	6923.31	Cuspidata	Acutifolia	Sphagnum
Sdivinum	Sfallax	Sstrictum	0.0736861	11.2837	0	0	0.0865784	5912.71	10374.9	8950.88	Sphagnum	Cuspidata	Rigida
Sflexuosum	Sfimbriatum	Sdivinum	0.115037	16.0411	0	0	0.109501	11410.5	8953.75	7106.25	Cuspidata	Acutifolia	Sphagnum
Sfimbriatum	Sfuscum	Sdivinum	0.0693324	7.4958	6.59e-14	2.63e-13	0.0485236	14854.3	5653.92	4920.75	Acutifolia	Acutifolia	Sphagnum
Sdivinum	Sperichaetiale	Sfimbriatum	0.175744	17.6512	0	0	0.0808092	11203	5642.25	3955.5	Sphagnum	Sphagnum	Acutifolia
Sfimbriatum	Sdivinum	Sportoricense	0.0746733	10.7965	0	0	0.0830395	6295.25	9406.75	8099.5	Acutifolia	Sphagnum	Sphagnum
Sfimbriatum	Srubellum	Sdivinum	0.041555	4.84775	1.25e-06	3.33e-06	0.0298716	14826.5	5665.73	5213.63	Acutifolia	Acutifolia	Sphagnum
Sfimbriatum	Ssquarrosum	Sdivinum	0.00275646	0.337349	0.735854	0.76094	0.00246617	12028.8	6730	6693	Acutifolia	Acutifolia	Sphagnum
Sfimbriatum	Sstrictum	Sdivinum	0.0968409	11.3672	0	0	0.0842018	10740	7161	5896.5	Acutifolia	Rigida	Sphagnum
Sdivinum	Sflexuosum	Sfuscum	0.084768	12.7784	0	0	0.0856207	7032.5	11591.3	9779.75	Sphagnum	Cuspidata	Acutifolia
Sdivinum	Sperichaetiale	Sflexuosum	0.167549	17.4435	0	0	0.0775467	13254.5	5515.5	3932.5	Sphagnum	Sphagnum	Cuspidata
Sdivinum	Sportoricense	Sflexuosum	0.114853	14.3395	0	0	0.0794087	11387.8	7919.5	6287.75	Sphagnum	Sphagnum	Cuspidata
Sdivinum	Sflexuosum	Srubellum	0.0916658	13.1031	0	0	0.0960044	7256.46	11680.3	9718.77	Sphagnum	Cuspidata	Acutifolia
Sdivinum	Sflexuosum	Ssquarrosum	0.126416	19.536	0	0	0.13659	6715.25	11221.5	8702.75	Sphagnum	Cuspidata	Acutifolia
Sdivinum	Sflexuosum	Sstrictum	0.0539565	7.69116	1.46e-14	5.98e-14	0.0633947	5870.75	10142.8	9104.25	Sphagnum	Cuspidata	Rigida
Sdivinum	Sperichaetiale	Sfuscum	0.159948	17.4452	0	0	0.0748028	10789.3	5703.42	4130.5	Sphagnum	Sphagnum	Acutifolia
Sfuscum	Sdivinum	Sportoricense	0.0573771	8.0206	1.05e-15	4.51e-15	0.0625938	6759	9130.58	8139.67	Acutifolia	Sphagnum	Sphagnum
Srubellum	Sfuscum	Sdivinum	0.0420132	4.25223	2.12e-05	5.02e-05	0.0195027	17697.5	3617.79	3326.06	Acutifolia	Acutifolia	Sphagnum
Ssquarrosum	Sfuscum	Sdivinum	0.0516922	6.47659	9.38e-11	3.21e-10	0.0476869	11712.7	7404.83	6676.92	Acutifolia	Acutifolia	Sphagnum
Sfuscum	Sstrictum	Sdivinum	0.0385565	4.35754	1.32e-05	3.21e-05	0.0356042	10771.1	6976.42	6458.42	Acutifolia	Rigida	Sphagnum
Sportoricense	Sdivinum	Sperichaetiale	0.171072	22.0227	0	0	0.201418	4010.25	8290.75	5868.5	Sphagnum	Sphagnum	Sphagnum
Sdivinum	Sperichaetiale	Srubellum	0.162269	17.7759	0	0	0.0788997	11095.3	5743.03	4139.41	Sphagnum	Sphagnum	Acutifolia
Sdivinum	Sperichaetiale	Ssquarrosum	0.170802	16.752	0	0	0.0874267	11193.2	5479.5	3880.75	Sphagnum	Sphagnum	Acutifolia
Sdivinum	Sperichaetiale	Sstrictum	0.165333	17.3278	0	0	0.0989241	10141.8	5662.5	4055.75	Sphagnum	Sphagnum	Rigida
Srubellum	Sdivinum	Sportoricense	0.0670878	9.37815	0	0	0.0735629	6732.89	9397.11	8215.52	Acutifolia	Sphagnum	Sphagnum
Ssquarrosum	Sdivinum	Sportoricense	0.0697755	9.19054	0	0	0.0755754	6156.75	9250.75	8044	Acutifolia	Sphagnum	Sphagnum
Sstrictum	Sdivinum	Sportoricense	0.0189016	2.60685	0.00913791	0.0158693	0.020396	6460.5	8288	7980.5	Rigida	Sphagnum	Sphagnum
Ssquarrosum	Srubellum	Sdivinum	0.0306948	4.30875	1.64e-05	3.97e-05	0.0289224	11772.4	7427.36	6984.97	Acutifolia	Acutifolia	Sphagnum
Srubellum	Sstrictum	Sdivinum	0.0589956	7.26895	3.62e-13	1.37e-12	0.0544377	10824.1	7268.5	6458.66	Acutifolia	Rigida	Sphagnum
Ssquarrosum	Sstrictum	Sdivinum	0.0971709	11.6615	0	0	0.0841966	10075.8	7203.75	5927.75	Acutifolia	Rigida	Sphagnum
Sflexuosum	Sfallax	Sfimbriatum	0.027426	2.34115	0.0192246	0.0314647	0.0115778	11640.1	4019.33	3804.75	Cuspidata	Cuspidata	Acutifolia
Sfimbriatum	Sfuscum	Sfallax	0.0354237	3.43589	0.000590609	0.00122706	0.0268836	12518.2	5690.86	5301.47	Acutifolia	Acutifolia	Cuspidata
Sperichaetiale	Sfallax	Sfimbriatum	0.0544866	7.53756	4.79e-14	1.95e-13	0.0531985	7211.87	9864.46	8845.04	Sphagnum	Cuspidata	Acutifolia
Sportoricense	Sfallax	Sfimbriatum	0.0463021	6.99178	2.71e-12	9.79e-12	0.0455193	7170.17	9861.83	8989	Sphagnum	Cuspidata	Acutifolia
Sfimbriatum	Srubellum	Sfallax	0.0187768	1.97449	0.0483261	0.0718574	0.0145754	12428.8	5748.44	5536.54	Acutifolia	Acutifolia	Cuspidata
Sfimbriatum	Ssquarrosum	Sfallax	0.00988358	1.23037	0.218559	0.265185	0.009723	9666.71	7156.71	7016.62	Acutifolia	Acutifolia	Cuspidata
Sfimbriatum	Sstrictum	Sfallax	0.00778546	0.98766	0.323319	0.372431	0.00755926	9110.67	7060.12	6951.04	Acutifolia	Rigida	Cuspidata
Sflexuosum	Sfallax	Sfuscum	0.0443023	3.97405	7.07e-05	0.000158	0.0187045	11819.9	4263.29	3901.57	Cuspidata	Cuspidata	Acutifolia
Sflexuosum	Sfallax	Sperichaetiale	0.0352848	3.37917	0.00072704	0.00147931	0.0155904	14511.1	3963.46	3693.29	Cuspidata	Cuspidata	Sphagnum
Sflexuosum	Sfallax	Sportoricense	0.0189384	1.87049	0.0614152	0.0890496	0.0079676	14561.2	3911.92	3766.5	Cuspidata	Cuspidata	Sphagnum
Sflexuosum	Sfallax	Srubellum	0.0413633	4.09352	4.25e-05	9.67e-05	0.0183221	12013.8	4256.63	3918.48	Cuspidata	Cuspidata	Acutifolia
Sflexuosum	Sfallax	Ssquarrosum	0.0215819	1.8599	0.0628996	0.0905675	0.0106809	11750.7	4025.46	3855.38	Cuspidata	Cuspidata	Acutifolia
Sflexuosum	Sfallax	Sstrictum	0.0471618	4.29119	1.78e-05	4.26e-05	0.0245132	11932	4176.12	3799.96	Cuspidata	Cuspidata	Rigida
Sperichaetiale	Sfallax	Sfuscum	0.0336195	4.53584	5.74e-06	1.42e-05	0.0337658	7044.78	10087.7	9431.44	Sphagnum	Cuspidata	Acutifolia
Sportoricense	Sfallax	Sfuscum	0.0405439	5.60317	2.1e-08	6.25e-08	0.04054	7150.61	10277.3	9476.36	Sphagnum	Cuspidata	Acutifolia
Srubellum	Sfuscum	Sfallax	0.0250627	2.39572	0.0165879	0.0274454	0.0119816	15484	3637.14	3459.28	Acutifolia	Acutifolia	Cuspidata
Ssquarrosum	Sfuscum	Sfallax	0.0151479	1.74845	0.0803861	0.113405	0.0152574	9653.07	7546.71	7321.49	Acutifolia	Acutifolia	Cuspidata
Sstrictum	Sfuscum	Sfallax	0.0164032	2.14039	0.0323231	0.0500238	0.0159294	9434.68	7313.44	7077.39	Rigida	Acutifolia	Cuspidata
Sportoricense	Sperichaetiale	Sfallax	0.00818132	0.887606	0.374753	0.425218	0.00593035	11444	6418.21	6314.04	Sphagnum	Sphagnum	Cuspidata
Sperichaetiale	Sfallax	Srubellum	0.0379369	5.61122	2.01e-08	6.02e-08	0.0399168	7313.81	10201.5	9455.79	Sphagnum	Cuspidata	Acutifolia
Sperichaetiale	Sfallax	Ssquarrosum	0.0604622	8.76771	1.84e-18	8.29e-18	0.0658505	6830.25	9634.17	8535.58	Sphagnum	Cuspidata	Acutifolia
Sfallax	Sperichaetiale	Sstrictum	0.00980723	1.38528	0.165967	0.211325	0.0115346	5836.58	8788.54	8617.83	Cuspidata	Sphagnum	Rigida
Sportoricense	Sfallax	Srubellum	0.0412019	5.96258	2.48e-09	7.95e-09	0.0433451	7368.08	10343.1	9524.52	Sphagnum	Cuspidata	Acutifolia
Sportoricense	Sfallax	Ssquarrosum	0.0438659	6.38458	1.72e-10	5.84e-10	0.0487448	6703.67	9592.08	8785.92	Sphagnum	Cuspidata	Acutifolia
Sfallax	Sportoricense	Sstrictum	0.00662389	0.94356	0.345394	0.396854	0.00781413	5884.54	8880.67	8763.79	Cuspidata	Sphagnum	Rigida
Ssquarrosum	Srubellum	Sfallax	0.00297394	0.38293	0.701771	0.732353	0.00306686	9676.74	7651.45	7606.07	Acutifolia	Acutifolia	Cuspidata
Sstrictum	Srubellum	Sfallax	0.00474296	0.603825	0.54596	0.597144	0.00467525	9415.28	7361.84	7292.34	Rigida	Acutifolia	Cuspidata
Sstrictum	Ssquarrosum	Sfallax	7.07e-05	0.0079397	0.993665	0.993665	6.79e-05	8513.71	7068.33	7067.33	Rigida	Acutifolia	Cuspidata
Sfimbriatum	Sfuscum	Sflexuosum	0.0225446	2.18083	0.0291958	0.0456498	0.0154065	12664.2	5480.58	5238.92	Acutifolia	Acutifolia	Cuspidata
Sperichaetiale	Sflexuosum	Sfimbriatum	0.0434221	5.63104	1.79e-08	5.39e-08	0.0422307	6976.5	9690	8883.5	Sphagnum	Cuspidata	Acutifolia
Sportoricense	Sflexuosum	Sfimbriatum	0.0346751	4.54279	5.55e-06	1.38e-05	0.0338136	7045	9645.5	8999	Sphagnum	Cuspidata	Acutifolia
Sfimbriatum	Srubellum	Sflexuosum	0.00907023	0.925578	0.354665	0.40648	0.00635266	12554.2	5557.44	5457.53	Acutifolia	Acutifolia	Cuspidata
Sfimbriatum	Ssquarrosum	Sflexuosum	0.0132957	1.65041	0.0988583	0.134079	0.0117606	9677.5	6992.5	6809	Acutifolia	Acutifolia	Cuspidata
Sstrictum	Sfimbriatum	Sflexuosum	0.00417338	0.451865	0.651366	0.690843	0.00363405	9223.5	6857.5	6800.5	Rigida	Acutifolia	Cuspidata
Sfimbriatum	Sfuscum	Sperichaetiale	0.0596303	6.10717	1.01e-09	3.33e-09	0.0418521	13101.3	5556.08	4930.75	Acutifolia	Acutifolia	Sphagnum
Sfimbriatum	Sfuscum	Sportoricense	0.0387287	3.9122	9.15e-05	0.000203	0.0257275	13085.5	5420	5015.83	Acutifolia	Acutifolia	Sphagnum
Srubellum	Sfuscum	Sfimbriatum	0.0462026	4.70957	2.48e-06	6.34e-06	0.0304164	8586.32	3956.53	3607.07	Acutifolia	Acutifolia	Acutifolia
Sfuscum	Sfimbriatum	Ssquarrosum	0.0238318	2.34308	0.0191252	0.031415	0.0194843	9944.42	5459.58	5205.42	Acutifolia	Acutifolia	Acutifolia
Sfimbriatum	Sfuscum	Sstrictum	0.0209257	2.08741	0.0368508	0.0562655	0.01796	10260.9	5462.25	5238.33	Acutifolia	Acutifolia	Rigida
Sperichaetiale	Sportoricense	Sfimbriatum	0.011087	1.26728	0.205054	0.252161	0.00722589	9398.5	6292.5	6154.5	Sphagnum	Sphagnum	Acutifolia
Sfimbriatum	Srubellum	Sperichaetiale	0.035706	4.06483	4.81e-05	0.000109	0.0256824	13052.4	5578.79	5194.13	Acutifolia	Acutifolia	Sphagnum
Ssquarrosum	Sfimbriatum	Sperichaetiale	0.00220014	0.237019	0.812642	0.830904	0.0019469	10252.5	6605	6576	Acutifolia	Acutifolia	Sphagnum
Sfimbriatum	Sstrictum	Sperichaetiale	0.092437	10.5178	0	0	0.0803055	8995.5	7052.5	5859	Acutifolia	Rigida	Sphagnum
Sfimbriatum	Srubellum	Sportoricense	0.0215647	2.30475	0.0211804	0.0342957	0.0147858	13040.1	5517.85	5284.89	Acutifolia	Acutifolia	Sphagnum
Sfimbriatum	Ssquarrosum	Sportoricense	0.010897	1.43332	0.151766	0.195619	0.00924475	10060	6702.5	6558	Acutifolia	Acutifolia	Sphagnum
Sfimbriatum	Sstrictum	Sportoricense	0.0798165	8.85901	7.59e-19	3.56e-18	0.0662042	8995.5	7004.5	5969	Acutifolia	Rigida	Sphagnum
Srubellum	Sfimbriatum	Ssquarrosum	0.0464047	4.72366	2.32e-06	5.96e-06	0.0384756	9942.32	5779.17	5266.59	Acutifolia	Acutifolia	Acutifolia
Srubellum	Sfimbriatum	Sstrictum	0.00161932	0.179694	0.857393	0.87079	0.00143147	10226.6	5538.53	5520.62	Acutifolia	Acutifolia	Rigida
Sstrictum	Ssquarrosum	Sfimbriatum	0.0324446	3.34049	0.000836295	0.00167627	0.0298825	6437	7589.5	7112.5	Rigida	Acutifolia	Acutifolia
Sperichaetiale	Sflexuosum	Sfuscum	0.0143147	1.89736	0.0577806	0.084807	0.0143624	6917.83	9872.92	9594.25	Sphagnum	Cuspidata	Acutifolia
Sportoricense	Sflexuosum	Sfuscum	0.0209107	2.69009	0.00714328	0.0126467	0.0207941	7094.58	9984.17	9575.17	Sphagnum	Cuspidata	Acutifolia
Srubellum	Sfuscum	Sflexuosum	0.0215147	2.04728	0.0406302	0.0613961	0.0091999	15721.6	3540.61	3391.46	Acutifolia	Acutifolia	Cuspidata
Ssquarrosum	Sfuscum	Sflexuosum	0.00184418	0.223289	0.823311	0.838046	0.00167738	9750.08	7265.92	7239.17	Acutifolia	Acutifolia	Cuspidata
Sstrictum	Sfuscum	Sflexuosum	0.0172393	2.07825	0.0376859	0.0573481	0.014993	9662.75	7164.42	6921.58	Rigida	Acutifolia	Cuspidata
Sperichaetiale	Sportoricense	Sflexuosum	0.00439428	0.471518	0.637271	0.679059	0.00290814	11481	6228.5	6174	Sphagnum	Sphagnum	Cuspidata
Sperichaetiale	Sflexuosum	Srubellum	0.0201412	2.83988	0.00451302	0.00827994	0.0212043	7161.12	9986.8	9592.45	Sphagnum	Cuspidata	Acutifolia
Sperichaetiale	Sflexuosum	Ssquarrosum	0.0517027	7.00646	2.44e-12	8.88e-12	0.0562122	6583	9504.5	8570	Sphagnum	Cuspidata	Acutifolia
Sflexuosum	Sperichaetiale	Sstrictum	0.031215	3.88873	0.000100771	0.000220437	0.0359684	5753	8977.5	8434	Cuspidata	Sphagnum	Rigida
Sportoricense	Sflexuosum	Srubellum	0.0231929	3.00307	0.00267271	0.00506701	0.0242306	7297.92	10058.9	9602.92	Sphagnum	Cuspidata	Acutifolia
Sportoricense	Sflexuosum	Ssquarrosum	0.0343004	4.80191	1.57e-06	4.11e-06	0.0377731	6542.5	9385.5	8763	Sphagnum	Cuspidata	Acutifolia
Sflexuosum	Sportoricense	Sstrictum	0.0281743	3.61616	0.000299002	0.000629842	0.0322391	5863	8986.5	8494	Cuspidata	Sphagnum	Rigida
Srubellum	Ssquarrosum	Sflexuosum	0.0081438	1.05945	0.289394	0.336763	0.00750391	9735.92	7484.82	7363.9	Acutifolia	Acutifolia	Cuspidata
Sstrictum	Srubellum	Sflexuosum	0.00752074	0.851092	0.394718	0.443449	0.00664174	9629.1	7229.12	7121.19	Rigida	Acutifolia	Cuspidata
Sstrictum	Ssquarrosum	Sflexuosum	0.0152719	1.63452	0.10215	0.137918	0.0130676	8611.5	6997	6786.5	Rigida	Acutifolia	Cuspidata
Sportoricense	Sperichaetiale	Sfuscum	0.013557	1.67272	0.0943826	0.128575	0.00897618	9203	6560.42	6384.92	Sphagnum	Sphagnum	Acutifolia
Srubellum	Sfuscum	Sperichaetiale	0.0374361	3.46741	0.000525506	0.00109681	0.0171546	15952.4	3559.28	3302.41	Acutifolia	Acutifolia	Sphagnum
Ssquarrosum	Sfuscum	Sperichaetiale	0.0485372	5.29565	1.19e-07	3.36e-07	0.0440533	10003.5	7264.83	6592.25	Acutifolia	Acutifolia	Sphagnum
Sfuscum	Sstrictum	Sperichaetiale	0.0431844	4.85049	1.23e-06	3.29e-06	0.0390298	9047.42	6880.58	6310.92	Acutifolia	Rigida	Sphagnum
Srubellum	Sfuscum	Sportoricense	0.0269494	2.5272	0.0114975	0.0196258	0.0115723	16143.1	3531.69	3346.33	Acutifolia	Acutifolia	Sphagnum
Ssquarrosum	Sfuscum	Sportoricense	0.017674	2.16818	0.0301448	0.0469722	0.0154573	9972.08	7089.58	6843.33	Acutifolia	Acutifolia	Sphagnum
Sfuscum	Sstrictum	Sportoricense	0.0503277	5.87125	4.33e-09	1.36e-08	0.0425356	9212.5	6970.5	6302.5	Acutifolia	Rigida	Sphagnum
Srubellum	Sfuscum	Ssquarrosum	0.0392218	3.83544	0.000125341	0.000272872	0.0197294	13208.6	3589.66	3318.7	Acutifolia	Acutifolia	Acutifolia
Srubellum	Sfuscum	Sstrictum	0.0348245	3.23928	0.00119831	0.00237057	0.0190532	13291	3651.91	3406.11	Acutifolia	Acutifolia	Rigida
Ssquarrosum	Sstrictum	Sfuscum	0.00281543	0.318539	0.750076	0.772137	0.00254235	6637.58	7539.25	7496.92	Acutifolia	Rigida	Acutifolia
Sportoricense	Sperichaetiale	Srubellum	0.00769791	0.908522	0.363602	0.413597	0.00533911	9448.26	6549.63	6449.57	Sphagnum	Sphagnum	Acutifolia
Sperichaetiale	Sportoricense	Ssquarrosum	0.0239144	2.73134	0.00630765	0.0112991	0.0174753	9223.5	6219	5928.5	Sphagnum	Sphagnum	Acutifolia
Sportoricense	Sperichaetiale	Sstrictum	0.00725422	0.872896	0.38272	0.431508	0.00618001	8333	6283	6192.5	Sphagnum	Sphagnum	Rigida
Ssquarrosum	Srubellum	Sperichaetiale	0.0296467	3.75802	0.000171265	0.000369316	0.0275403	10068.2	7323.37	6901.64	Acutifolia	Acutifolia	Sphagnum
Srubellum	Sstrictum	Sperichaetiale	0.0609211	7.34973	1.99e-13	7.74e-13	0.0553064	9103.75	7169.84	6346.42	Acutifolia	Rigida	Sphagnum
Sperichaetiale	Ssquarrosum	Sstrictum	0.083165	10.9672	0	0	0.0878667	5783.5	8309.5	7033.5	Sphagnum	Acutifolia	Rigida
Ssquarrosum	Srubellum	Sportoricense	0.00376461	0.494599	0.620883	0.666716	0.00336014	9980.25	7157.95	7104.26	Acutifolia	Acutifolia	Sphagnum
Srubellum	Sstrictum	Sportoricense	0.0633597	7.50019	6.37e-14	2.56e-13	0.0540485	9241.06	7230	6368.41	Acutifolia	Rigida	Sphagnum
Ssquarrosum	Sstrictum	Sportoricense	0.0714506	7.95675	1.77e-15	7.53e-15	0.0584011	8277.5	6950.5	6023.5	Acutifolia	Rigida	Sphagnum
Ssquarrosum	Sstrictum	Srubellum	0.00358912	0.41825	0.675764	0.711742	0.00340358	6890.72	7545.08	7491.12	Acutifolia	Rigida	Acutifolia

## Sheet: ExtFig2c-ASTRAL
(Sflexuosum_G24,(Sangustifolium_Reference,((Sfallax_DS2,(Sfallax_G12,(Sfallax_DS11,Sfallax_DS3)1:0.9561108890190008)1:0.1006741442400853)1:1.464353023227645,(((Scompactum_LL2,Sstrictum_LL1)1:1.5953985569028744,((Fsericeum_SB4765,Fnovocaledoniae_SB4763)1:3.653503064880813,((Sperichaetiale_166G06,(Sdivinum_Reference,Sdivinum_166G09)1:1.1020842524272407)1:0.6010901334899961,((Saffine_160E01,Sportori…
