# Supplementary material for: Newly identified sex chromosomes in the Sphagnum (peat moss) genome alter carbon sequestration and ecosystem dynamics
Source: Nat Plants. 2023 Feb 6;9(2):238–54. doi: 10.1038/s41477-022-01333-5 (PMC9946827; doi:10.1038/s41477-022-01333-5)
Supplement: Source Data Extended Data Fig. 3 — Chr. 20 analysis data. [file 41477_2022_1333_MOESM11_ESM.xlsx]

## Sheet: ExtFig3a-dN_dS
Sphagnum_fallax_Locus	dN/dS	Chromosome
Sphfalx20G011200	0.619	LG20
Sphfalx20G011100	0.578	LG20
Sphfalx20G010800	0.508	LG20
Sphfalx20G008800	0.621	LG20
Sphfalx20G008500	0.556	LG20
Sphfalx20G008400	0.319	LG20
Sphfalx20G008100	0.447	LG20
Sphfalx20G008000	0.278	LG20
Sphfalx20G007700	0.297	LG20
Sphfalx20G007200	0.266	LG20
Sphfalx20G007100	0.555	LG20
Sphfalx20G006900	0.312	LG20
Sphfalx20G006400	0.746	LG20
Sphfalx20G006300	0.429	LG20
Sphfalx20G006200	0.568	LG20
Sphfalx20G006100	0.588	LG20
Sphfalx20G006000	0.538	LG20
Sphfalx20G004800	0.51	LG20
Sphfalx20G004200	0.432	LG20
Sphfalx20G003900	0.423	LG20
Sphfalx20G003200	0.887	LG20
Sphfalx20G002700	0.681	LG20
Sphfalx20G002500	0.678	LG20
Sphfalx20G002300	0.509	LG20
Sphfalx20G001700	0.586	LG20
Sphfalx20G001600	0.462	LG20
Sphfalx20G001500	0.375	LG20
Sphfalx20G001000	0.448	LG20
Sphfalx20G000800	0.493	LG20
Sphfalx20G000100	0.433	LG20
Sphfalx19G095600	0.692	Autosomes
Sphfalx19G095500	0.606	Autosomes
Sphfalx19G095400	0.331	Autosomes
Sphfalx19G095200	0.518	Autosomes
Sphfalx19G094700	0.309	Autosomes
Sphfalx19G094600	0.093	Autosomes
Sphfalx19G094500	0.612	Autosomes
Sphfalx19G094400	0.837	Autosomes
Sphfalx19G094300	0.294	Autosomes
Sphfalx19G093700	0.673	Autosomes
Sphfalx19G093500	0.7	Autosomes
Sphfalx19G093400	0.331	Autosomes
Sphfalx19G093300	0.65	Autosomes
Sphfalx19G093200	0.231	Autosomes
Sphfalx19G093000	0.346	Autosomes
Sphfalx19G092800	0.12	Autosomes
Sphfalx19G092500	0.409	Autosomes
Sphfalx19G092000	0.354	Autosomes
Sphfalx19G091600	0.156	Autosomes
Sphfalx19G091500	0.65	Autosomes
Sphfalx19G091400	0.106	Autosomes
Sphfalx19G091300	0.541	Autosomes
Sphfalx19G091200	0.584	Autosomes
Sphfalx19G090800	0.142	Autosomes
Sphfalx19G090700	0.484	Autosomes
Sphfalx19G090600	0.825	Autosomes
Sphfalx19G090500	0.403	Autosomes
Sphfalx19G090200	0.466	Autosomes
Sphfalx19G089300	0.324	Autosomes
Sphfalx19G089200	0.421	Autosomes
Sphfalx19G089000	0.307	Autosomes
Sphfalx19G088900	0.989	Autosomes
Sphfalx19G088800	0.796	Autosomes
Sphfalx19G088700	0.389	Autosomes
Sphfalx19G088600	0.715	Autosomes
Sphfalx19G088400	0.305	Autosomes
Sphfalx19G087300	0.408	Autosomes
Sphfalx19G087100	0.409	Autosomes
Sphfalx19G087000	0.24	Autosomes
Sphfalx19G086600	0.1	Autosomes
Sphfalx19G086500	0.34	Autosomes
Sphfalx19G086100	0.272	Autosomes
Sphfalx19G085500	0.741	Autosomes
Sphfalx19G085300	0.433	Autosomes
Sphfalx19G085000	0.34	Autosomes
Sphfalx19G084900	0.263	Autosomes
Sphfalx19G084700	0.296	Autosomes
Sphfalx19G083800	0.266	Autosomes
Sphfalx19G083700	0.323	Autosomes
Sphfalx19G083600	0.409	Autosomes
Sphfalx19G083400	0.311	Autosomes
Sphfalx19G083300	0.277	Autosomes
Sphfalx19G083200	0.21	Autosomes
Sphfalx19G083100	0.719	Autosomes
Sphfalx19G083000	0.539	Autosomes
Sphfalx19G082900	0.55	Autosomes
Sphfalx19G082800	0.295	Autosomes
Sphfalx19G082600	0.663	Autosomes
Sphfalx19G082500	0.602	Autosomes
Sphfalx19G082300	0.509	Autosomes
Sphfalx19G082200	0.416	Autosomes
Sphfalx19G081800	0.321	Autosomes
Sphfalx19G081700	0.525	Autosomes
Sphfalx19G081600	0.62	Autosomes
Sphfalx19G081500	0.31	Autosomes
Sphfalx19G081400	0.298	Autosomes
Sphfalx19G081300	0.406	Autosomes
Sphfalx19G081200	0.314	Autosomes
Sphfalx19G081100	0.313	Autosomes
Sphfalx19G081000	0.608	Autosomes
Sphfalx19G080900	0.511	Autosomes
Sphfalx19G080700	0.37	Autosomes
Sphfalx19G080400	0.515	Autosomes
Sphfalx19G080200	0.356	Autosomes
Sphfalx19G080100	0.565	Autosomes
Sphfalx19G079900	0.481	Autosomes
Sphfalx19G079800	0.58	Autosomes
Sphfalx19G079000	0.36	Autosomes
Sphfalx19G078900	0.34	Autosomes
Sphfalx19G078700	0.372	Autosomes
Sphfalx19G078600	0.56	Autosomes
Sphfalx19G078500	0.659	Autosomes
Sphfalx19G077900	0.315	Autosomes
Sphfalx19G077800	0.368	Autosomes
Sphfalx19G077700	0.691	Autosomes
Sphfalx19G077600	0.238	Autosomes
Sphfalx19G077400	0.369	Autosomes
Sphfalx19G076800	0.444	Autosomes
Sphfalx19G076700	0.476	Autosomes
Sphfalx19G076600	0.353	Autosomes
Sphfalx19G076500	0.449	Autosomes
Sphfalx19G076400	0.214	Autosomes
Sphfalx19G076300	0.547	Autosomes
Sphfalx19G076200	0.253	Autosomes
Sphfalx19G076100	0.116	Autosomes
Sphfalx19G075900	0.395	Autosomes
Sphfalx19G075800	0.495	Autosomes
Sphfalx19G075700	0.355	Autosomes
Sphfalx19G075600	0.409	Autosomes
Sphfalx19G075500	0.839	Autosomes
Sphfalx19G075400	0.664	Autosomes
Sphfalx19G075100	0.349	Autosomes
Sphfalx19G075000	0.099	Autosomes
Sphfalx19G074900	0.574	Autosomes
Sphfalx19G074600	0.338	Autosomes
Sphfalx19G074400	0.303	Autosomes
Sphfalx19G074300	0.445	Autosomes
Sphfalx19G074200	0.539	Autosomes
Sphfalx19G074100	0.935	Autosomes
Sphfalx19G073800	2.014	Autosomes
Sphfalx19G073700	0.409	Autosomes
Sphfalx19G073400	0.406	Autosomes
Sphfalx19G073300	0.867	Autosomes
Sphfalx19G073200	0.163	Autosomes
Sphfalx19G073100	0.278	Autosomes
Sphfalx19G073000	0.206	Autosomes
Sphfalx19G072800	0.416	Autosomes
Sphfalx19G072600	0.33	Autosomes
Sphfalx19G072500	0.404	Autosomes
Sphfalx19G072400	0.357	Autosomes
Sphfalx19G072300	0.549	Autosomes
Sphfalx19G072100	0.406	Autosomes
Sphfalx19G072000	0.474	Autosomes
Sphfalx19G071600	0.233	Autosomes
Sphfalx19G071400	1.035	Autosomes
Sphfalx19G071100	0.229	Autosomes
Sphfalx19G071000	0.213	Autosomes
Sphfalx19G070500	0.236	Autosomes
Sphfalx19G070400	0.288	Autosomes
Sphfalx19G070300	0.393	Autosomes
Sphfalx19G070200	0.796	Autosomes
Sphfalx19G070100	0.353	Autosomes
Sphfalx19G070000	0.362	Autosomes
Sphfalx19G069900	0.461	Autosomes
Sphfalx19G069800	0.29	Autosomes
Sphfalx19G069700	0.343	Autosomes
Sphfalx19G069600	0.342	Autosomes
Sphfalx19G069400	0.19	Autosomes
Sphfalx19G069300	0.618	Autosomes
Sphfalx19G069200	0.208	Autosomes
Sphfalx19G069100	0.499	Autosomes
Sphfalx19G069000	0.536	Autosomes
Sphfalx19G068900	0.356	Autosomes
Sphfalx19G068800	0.156	Autosomes
Sphfalx19G068700	0.412	Autosomes
Sphfalx19G068400	0.4	Autosomes
Sphfalx19G068300	0.535	Autosomes
Sphfalx19G068200	0.354	Autosomes
Sphfalx19G067700	0.534	Autosomes
Sphfalx19G067600	0.304	Autosomes
Sphfalx19G067500	0.143	Autosomes
Sphfalx19G067400	0.618	Autosomes
Sphfalx19G067300	0.177	Autosomes
Sphfalx19G067100	0.048	Autosomes
Sphfalx19G066800	0.39	Autosomes
Sphfalx19G066700	0.871	Autosomes
Sphfalx19G066500	0.049	Autosomes
Sphfalx19G066400	0.514	Autosomes
Sphfalx19G065700	0.641	Autosomes
Sphfalx19G065600	0.265	Autosomes
Sphfalx19G065500	0.441	Autosomes
Sphfalx19G065400	0.385	Autosomes
Sphfalx19G065300	0.587	Autosomes
Sphfalx19G065200	0.379	Autosomes
Sphfalx19G065100	0.446	Autosomes
Sphfalx19G065000	0.085	Autosomes
Sphfalx19G064900	0.401	Autosomes
Sphfalx19G064800	0.261	Autosomes
Sphfalx19G064700	0.472	Autosomes
Sphfalx19G064400	0.472	Autosomes
Sphfalx19G064200	0.44	Autosomes
Sphfalx19G064100	0.925	Autosomes
Sphfalx19G064000	0.42	Autosomes
Sphfalx19G063900	0.228	Autosomes
Sphfalx19G063700	0.426	Autosomes
Sphfalx19G063600	0.552	Autosomes
Sphfalx19G063300	0.359	Autosomes
Sphfalx19G063200	0.259	Autosomes
Sphfalx19G063100	0.457	Autosomes
Sphfalx19G063000	0.294	Autosomes
Sphfalx19G062900	0.335	Autosomes
Sphfalx19G062800	1.373	Autosomes
Sphfalx19G062700	0.475	Autosomes
Sphfalx19G062500	0.487	Autosomes
Sphfalx19G062400	0.421	Autosomes
Sphfalx19G062300	0.299	Autosomes
Sphfalx19G061900	0.52	Autosomes
Sphfalx19G061000	0.253	Autosomes
Sphfalx19G060900	0.506	Autosomes
Sphfalx19G060800	0.545	Autosomes
Sphfalx19G060600	0.298	Autosomes
Sphfalx19G060400	0.547	Autosomes
Sphfalx19G060300	0.256	Autosomes
Sphfalx19G060200	0.106	Autosomes
Sphfalx19G060100	0.273	Autosomes
Sphfalx19G060000	0.594	Autosomes
Sphfalx19G059700	0.225	Autosomes
Sphfalx19G059600	0.735	Autosomes
Sphfalx19G059500	0.401	Autosomes
Sphfalx19G059400	0.388	Autosomes
Sphfalx19G059300	0.305	Autosomes
Sphfalx19G059000	0.532	Autosomes
Sphfalx19G058900	0.449	Autosomes
Sphfalx19G058600	0.424	Autosomes
Sphfalx19G058500	0.135	Autosomes
Sphfalx19G058300	0.228	Autosomes
Sphfalx19G058200	0.124	Autosomes
Sphfalx19G058100	0.178	Autosomes
Sphfalx19G058000	0.574	Autosomes
Sphfalx19G057900	0.433	Autosomes
Sphfalx19G057400	0.489	Autosomes
Sphfalx19G057300	0.457	Autosomes
Sphfalx19G057200	0.479	Autosomes
Sphfalx19G057100	0.25	Autosomes
Sphfalx19G057000	0.589	Autosomes
Sphfalx19G056900	0.459	Autosomes
Sphfalx19G056800	0.471	Autosomes
Sphfalx19G056700	0.383	Autosomes
Sphfalx19G056100	0.315	Autosomes
Sphfalx19G055700	0.19	Autosomes
Sphfalx19G055600	0.423	Autosomes
Sphfalx19G055100	0.443	Autosomes
Sphfalx19G054600	0.326	Autosomes
Sphfalx19G054500	0.199	Autosomes
Sphfalx19G054200	0.781	Autosomes
Sphfalx19G054000	0.634	Autosomes
Sphfalx19G053900	0.547	Autosomes
Sphfalx19G053800	0.451	Autosomes
Sphfalx19G053600	0.373	Autosomes
Sphfalx19G053500	0.517	Autosomes
Sphfalx19G053400	0.143	Autosomes
Sphfalx19G053300	0.64	Autosomes
Sphfalx19G053200	0.195	Autosomes
Sphfalx19G053100	0.869	Autosomes
Sphfalx19G052800	0.645	Autosomes
Sphfalx19G052600	0.38	Autosomes
Sphfalx19G052500	0.648	Autosomes
Sphfalx19G052300	0.488	Autosomes
Sphfalx19G052200	0.107	Autosomes
Sphfalx19G052000	0.369	Autosomes
Sphfalx19G051900	0.306	Autosomes
Sphfalx19G051800	0.447	Autosomes
Sphfalx19G051700	0.344	Autosomes
Sphfalx19G051600	0.323	Autosomes
Sphfalx19G051500	0.533	Autosomes
Sphfalx19G051400	0.446	Autosomes
Sphfalx19G051000	0.397	Autosomes
Sphfalx19G050900	0.386	Autosomes
Sphfalx19G050700	0.379	Autosomes
Sphfalx19G050600	0.283	Autosomes
Sphfalx19G050400	0.501	Autosomes
Sphfalx19G050300	0.353	Autosomes
Sphfalx19G050200	0.735	Autosomes
Sphfalx19G050000	0.486	Autosomes
Sphfalx19G049900	0.989	Autosomes
Sphfalx19G049800	0.535	Autosomes
Sphfalx19G049700	0.306	Autosomes
Sphfalx19G049400	0.311	Autosomes
Sphfalx19G049300	0.48	Autosomes
Sphfalx19G049100	0.517	Autosomes
Sphfalx19G049000	0.274	Autosomes
Sphfalx19G048900	0.38	Autosomes
Sphfalx19G048800	0.184	Autosomes
Sphfalx19G048700	0.489	Autosomes
Sphfalx19G048600	0.389	Autosomes
Sphfalx19G048500	0.456	Autosomes
Sphfalx19G048400	0.235	Autosomes
Sphfalx19G048200	0.137	Autosomes
Sphfalx19G048100	0.579	Autosomes
Sphfalx19G047900	0.262	Autosomes
Sphfalx19G047800	0.489	Autosomes
Sphfalx19G047700	0.432	Autosomes
Sphfalx19G047600	0.541	Autosomes
Sphfalx19G047500	0.336	Autosomes
Sphfalx19G047300	0.267	Autosomes
Sphfalx19G047100	0.484	Autosomes
Sphfalx19G047000	0.502	Autosomes
Sphfalx19G046900	0.585	Autosomes
Sphfalx19G046800	0.162	Autosomes
Sphfalx19G046700	0.342	Autosomes
Sphfalx19G046600	0.469	Autosomes
Sphfalx19G046400	0.292	Autosomes
Sphfalx19G046300	0.41	Autosomes
Sphfalx19G046200	0.406	Autosomes
Sphfalx19G046100	0.097	Autosomes
Sphfalx19G045800	0.215	Autosomes
Sphfalx19G045700	0.182	Autosomes
Sphfalx19G045600	0.701	Autosomes
Sphfalx19G045500	0.429	Autosomes
Sphfalx19G045300	0.58	Autosomes
Sphfalx19G045100	0.401	Autosomes
Sphfalx19G044900	0.295	Autosomes
Sphfalx19G044600	0.419	Autosomes
Sphfalx19G044500	0.414	Autosomes
Sphfalx19G044400	0.636	Autosomes
Sphfalx19G044300	0.33	Autosomes
Sphfalx19G044200	0.142	Autosomes
Sphfalx19G044100	0.404	Autosomes
Sphfalx19G044000	0.559	Autosomes
Sphfalx19G043800	0.512	Autosomes
Sphfalx19G043700	0.437	Autosomes
Sphfalx19G043600	0.153	Autosomes
Sphfalx19G043400	0.305	Autosomes
Sphfalx19G043300	0.935	Autosomes
Sphfalx19G043200	0.345	Autosomes
Sphfalx19G043100	0.133	Autosomes
Sphfalx19G042900	0.651	Autosomes
Sphfalx19G042700	0.387	Autosomes
Sphfalx19G042600	0.267	Autosomes
Sphfalx19G042400	0.264	Autosomes
Sphfalx19G042300	0.691	Autosomes
Sphfalx19G042200	0.132	Autosomes
Sphfalx19G042000	0.544	Autosomes
Sphfalx19G041900	0.47	Autosomes
Sphfalx19G041800	0.47	Autosomes
Sphfalx19G041500	0.566	Autosomes
Sphfalx19G041400	0.25	Autosomes
Sphfalx19G041300	0.498	Autosomes
Sphfalx19G040900	0.274	Autosomes
Sphfalx19G040800	0.53	Autosomes
Sphfalx19G040700	0.228	Autosomes
Sphfalx19G040600	0.496	Autosomes
Sphfalx19G040500	0.314	Autosomes
Sphfalx19G040400	0.501	Autosomes
Sphfalx19G040300	0.338	Autosomes
Sphfalx19G040200	0.685	Autosomes
Sphfalx19G039800	0.785	Autosomes
Sphfalx19G039600	0.359	Autosomes
Sphfalx19G039200	0.107	Autosomes
Sphfalx19G039000	0.196	Autosomes
Sphfalx19G038900	0.607	Autosomes
Sphfalx19G038800	0.678	Autosomes
Sphfalx19G038700	0.547	Autosomes
Sphfalx19G038600	0.468	Autosomes
Sphfalx19G038500	0.328	Autosomes
Sphfalx19G038400	0.454	Autosomes
Sphfalx19G038200	0.296	Autosomes
Sphfalx19G038100	0.397	Autosomes
Sphfalx19G037800	0.649	Autosomes
Sphfalx19G037700	0.435	Autosomes
Sphfalx19G037500	0.425	Autosomes
Sphfalx19G037400	0.63	Autosomes
Sphfalx19G037300	0.521	Autosomes
Sphfalx19G037100	0.478	Autosomes
Sphfalx19G037000	0.153	Autosomes
Sphfalx19G036900	0.281	Autosomes
Sphfalx19G036700	0.404	Autosomes
Sphfalx19G036600	0.821	Autosomes
Sphfalx19G036500	0.324	Autosomes
Sphfalx19G036300	0.291	Autosomes
Sphfalx19G036200	0.532	Autosomes
Sphfalx19G036000	0.197	Autosomes
Sphfalx19G035800	0.527	Autosomes
Sphfalx19G035700	0.487	Autosomes
Sphfalx19G035600	0.158	Autosomes
Sphfalx19G035500	0.417	Autosomes
Sphfalx19G035400	0.645	Autosomes
Sphfalx19G035300	0.298	Autosomes
Sphfalx19G035200	0.54	Autosomes
Sphfalx19G034600	0.39	Autosomes
Sphfalx19G034500	0.543	Autosomes
Sphfalx19G034400	0.731	Autosomes
Sphfalx19G034300	0.279	Autosomes
Sphfalx19G034200	0.581	Autosomes
Sphfalx19G034100	0.14	Autosomes
Sphfalx19G034000	0.265	Autosomes
Sphfalx19G033900	0.791	Autosomes
Sphfalx19G033700	0.286	Autosomes
Sphfalx19G033600	0.322	Autosomes
Sphfalx19G033400	0.242	Autosomes
Sphfalx19G033200	0.766	Autosomes
Sphfalx19G033100	0.431	Autosomes
Sphfalx19G032900	0.497	Autosomes
Sphfalx19G032800	0.475	Autosomes
Sphfalx19G032700	0.35	Autosomes
Sphfalx19G032600	0.325	Autosomes
Sphfalx19G032500	0.371	Autosomes
Sphfalx19G031900	0.515	Autosomes
Sphfalx19G031800	0.22	Autosomes
Sphfalx19G031700	0.213	Autosomes
Sphfalx19G031600	0.401	Autosomes
Sphfalx19G031500	0.423	Autosomes
Sphfalx19G031400	0.281	Autosomes
Sphfalx19G031200	0.344	Autosomes
Sphfalx19G031100	0.367	Autosomes
Sphfalx19G031000	0.284	Autosomes
Sphfalx19G030900	0.227	Autosomes
Sphfalx19G030800	0.341	Autosomes
Sphfalx19G030600	0.064	Autosomes
Sphfalx19G030500	0.502	Autosomes
Sphfalx19G029400	0.197	Autosomes
Sphfalx19G029300	0.372	Autosomes
Sphfalx19G029200	0.071	Autosomes
Sphfalx19G029100	0.482	Autosomes
Sphfalx19G029000	0.171	Autosomes
Sphfalx19G028900	0.541	Autosomes
Sphfalx19G028800	0.435	Autosomes
Sphfalx19G028600	0.427	Autosomes
Sphfalx19G028500	0.567	Autosomes
Sphfalx19G028300	0.25	Autosomes
Sphfalx19G028200	0.162	Autosomes
Sphfalx19G028100	0.549	Autosomes
Sphfalx19G028000	0.486	Autosomes
Sphfalx19G027900	0.311	Autosomes
Sphfalx19G027800	0.404	Autosomes
Sphfalx19G027600	0.658	Autosomes
Sphfalx19G027500	0.441	Autosomes
Sphfalx19G027400	0.59	Autosomes
Sphfalx19G027300	0.399	Autosomes
Sphfalx19G027200	0.461	Autosomes
Sphfalx19G027100	0.605	Autosomes
Sphfalx19G027000	0.462	Autosomes
Sphfalx19G026800	0.455	Autosomes
Sphfalx19G026700	0.442	Autosomes
Sphfalx19G026600	0.644	Autosomes
Sphfalx19G026500	0.078	Autosomes
Sphfalx19G026400	0.582	Autosomes
Sphfalx19G026200	0.33	Autosomes
Sphfalx19G026100	0.292	Autosomes
Sphfalx19G025900	0.605	Autosomes
Sphfalx19G025700	0.328	Autosomes
Sphfalx19G025300	0.538	Autosomes
Sphfalx19G025200	0.465	Autosomes
Sphfalx19G025000	0.267	Autosomes
Sphfalx19G024800	0.34	Autosomes
Sphfalx19G024700	0.505	Autosomes
Sphfalx19G024500	0.099	Autosomes
Sphfalx19G024400	0.381	Autosomes
Sphfalx19G024300	0.199	Autosomes
Sphfalx19G024200	0.281	Autosomes
Sphfalx19G024000	0.213	Autosomes
Sphfalx19G023700	0.198	Autosomes
Sphfalx19G023600	0.369	Autosomes
Sphfalx19G023500	0.278	Autosomes
Sphfalx19G023200	0.313	Autosomes
Sphfalx19G023100	0.471	Autosomes
Sphfalx19G022900	0.571	Autosomes
Sphfalx19G022800	0.371	Autosomes
Sphfalx19G022700	0.521	Autosomes
Sphfalx19G022600	0.477	Autosomes
Sphfalx19G022500	0.204	Autosomes
Sphfalx19G022400	1.103	Autosomes
Sphfalx19G022100	0.583	Autosomes
Sphfalx19G022000	0.34	Autosomes
Sphfalx19G021900	0.49	Autosomes
Sphfalx19G021800	0.718	Autosomes
Sphfalx19G021700	0.449	Autosomes
Sphfalx19G021600	0.509	Autosomes
Sphfalx19G021500	0.584	Autosomes
Sphfalx19G021400	0.521	Autosomes
Sphfalx19G021300	0.526	Autosomes
Sphfalx19G021200	0.18	Autosomes
Sphfalx19G021100	0.464	Autosomes
Sphfalx19G021000	0.543	Autosomes
Sphfalx19G020900	0.215	Autosomes
Sphfalx19G020800	0.086	Autosomes
Sphfalx19G020700	0.194	Autosomes
Sphfalx19G020600	0.639	Autosomes
Sphfalx19G020500	0.549	Autosomes
Sphfalx19G020100	0.447	Autosomes
Sphfalx19G020000	0.173	Autosomes
Sphfalx19G019900	0.443	Autosomes
Sphfalx19G019700	0.83	Autosomes
Sphfalx19G019500	0.438	Autosomes
Sphfalx19G018500	0.557	Autosomes
Sphfalx19G018200	0.348	Autosomes
Sphfalx19G018100	0.424	Autosomes
Sphfalx19G017700	0.666	Autosomes
Sphfalx19G017500	0.261	Autosomes
Sphfalx19G017300	0.52	Autosomes
Sphfalx19G017200	0.626	Autosomes
Sphfalx19G017100	0.76	Autosomes
Sphfalx19G017000	0.339	Autosomes
Sphfalx19G016500	0.76	Autosomes
Sphfalx19G016400	0.802	Autosomes
Sphfalx19G015300	0.589	Autosomes
Sphfalx19G014900	0.596	Autosomes
Sphfalx19G014300	0.228	Autosomes
Sphfalx19G014200	0.378	Autosomes
Sphfalx19G014100	0.528	Autosomes
Sphfalx19G013800	0.176	Autosomes
Sphfalx19G013700	0.682	Autosomes
Sphfalx19G013500	0.289	Autosomes
Sphfalx19G013400	0.473	Autosomes
Sphfalx19G013300	0.15	Autosomes
Sphfalx19G013000	0.491	Autosomes
Sphfalx19G012900	0.139	Autosomes
Sphfalx19G012800	0.815	Autosomes
Sphfalx19G012700	0.528	Autosomes
Sphfalx19G012600	0.262	Autosomes
Sphfalx19G012500	0.326	Autosomes
Sphfalx19G012400	0.264	Autosomes
Sphfalx19G012100	0.781	Autosomes
Sphfalx19G012000	0.1	Autosomes
Sphfalx19G011900	0.445	Autosomes
Sphfalx19G011800	0.47	Autosomes
Sphfalx19G011700	0.472	Autosomes
Sphfalx19G011600	0.437	Autosomes
Sphfalx19G011500	0.701	Autosomes
Sphfalx19G011300	0.378	Autosomes
Sphfalx19G011200	0.621	Autosomes
Sphfalx19G011100	0.642	Autosomes
Sphfalx19G010900	0.391	Autosomes
Sphfalx19G010800	0.65	Autosomes
Sphfalx19G010600	0.327	Autosomes
Sphfalx19G010200	0.104	Autosomes
Sphfalx19G010100	0.395	Autosomes
Sphfalx19G009600	0.343	Autosomes
Sphfalx19G009500	0.21	Autosomes
Sphfalx19G009400	0.219	Autosomes
Sphfalx19G009300	0.489	Autosomes
Sphfalx19G009200	0.417	Autosomes
Sphfalx19G009100	0.318	Autosomes
Sphfalx19G009000	0.416	Autosomes
Sphfalx19G008800	0.239	Autosomes
Sphfalx19G008700	0.496	Autosomes
Sphfalx19G008500	0.583	Autosomes
Sphfalx19G008200	0.586	Autosomes
Sphfalx19G008100	0.382	Autosomes
Sphfalx19G008000	0.543	Autosomes
Sphfalx19G007900	0.557	Autosomes
Sphfalx19G007800	0.232	Autosomes
Sphfalx19G007700	0.822	Autosomes
Sphfalx19G007400	0.535	Autosomes
Sphfalx19G007300	0.719	Autosomes
Sphfalx19G007200	0.324	Autosomes
Sphfalx19G006900	0.25	Autosomes
Sphfalx19G006800	0.054	Autosomes
Sphfalx19G006700	0.466	Autosomes
Sphfalx19G006300	0.611	Autosomes
Sphfalx19G005900	0.662	Autosomes
Sphfalx19G005600	0.35	Autosomes
Sphfalx19G005300	0.463	Autosomes
Sphfalx19G005000	0.579	Autosomes
Sphfalx19G004900	0.391	Autosomes
Sphfalx19G004800	0.338	Autosomes
Sphfalx19G004700	0.286	Autosomes
Sphfalx19G004600	0.351	Autosomes
Sphfalx19G004100	0.308	Autosomes
Sphfalx19G004000	0.524	Autosomes
Sphfalx19G003900	0.326	Autosomes
Sphfalx19G003700	0.508	Autosomes
Sphfalx19G003600	0.323	Autosomes
Sphfalx19G003400	0.619	Autosomes
Sphfalx19G003200	0.567	Autosomes
Sphfalx19G003100	0.541	Autosomes
Sphfalx18G104300	0.688	Autosomes
Sphfalx18G103700	0.238	Autosomes
Sphfalx18G103600	0.746	Autosomes
Sphfalx18G103500	0.434	Autosomes
Sphfalx18G103300	0.373	Autosomes
Sphfalx18G103200	0.271	Autosomes
Sphfalx18G102100	0.425	Autosomes
Sphfalx18G102000	0.221	Autosomes
Sphfalx18G101800	0.365	Autosomes
Sphfalx18G101700	0.417	Autosomes
Sphfalx18G101600	0.78	Autosomes
Sphfalx18G101500	0.257	Autosomes
Sphfalx18G101100	0.112	Autosomes
Sphfalx18G100900	0.249	Autosomes
Sphfalx18G100700	0.157	Autosomes
Sphfalx18G100300	0.42	Autosomes
Sphfalx18G100100	0.592	Autosomes
Sphfalx18G100000	0.241	Autosomes
Sphfalx18G099600	0.302	Autosomes
Sphfalx18G099500	0.344	Autosomes
Sphfalx18G099400	0.898	Autosomes
Sphfalx18G099100	0.446	Autosomes
Sphfalx18G098800	0.386	Autosomes
Sphfalx18G098700	0.439	Autosomes
Sphfalx18G098200	0.432	Autosomes
Sphfalx18G098000	0.27	Autosomes
Sphfalx18G097800	0.461	Autosomes
Sphfalx18G097300	0.524	Autosomes
Sphfalx18G097200	0.192	Autosomes
Sphfalx18G097100	0.457	Autosomes
Sphfalx18G097000	0.182	Autosomes
Sphfalx18G096900	0.779	Autosomes
Sphfalx18G096800	0.29	Autosomes
Sphfalx18G096700	0.268	Autosomes
Sphfalx18G096400	0.278	Autosomes
Sphfalx18G096000	0.324	Autosomes
Sphfalx18G095900	0.314	Autosomes
Sphfalx18G095800	0.469	Autosomes
Sphfalx18G095700	0.505	Autosomes
Sphfalx18G095500	0.533	Autosomes
Sphfalx18G095400	0.496	Autosomes
Sphfalx18G095300	0.084	Autosomes
Sphfalx18G095100	0.392	Autosomes
Sphfalx18G094300	0.791	Autosomes
Sphfalx18G094200	0.526	Autosomes
Sphfalx18G094000	0.327	Autosomes
Sphfalx18G093900	0.277	Autosomes
Sphfalx18G093800	0.394	Autosomes
Sphfalx18G093700	0.457	Autosomes
Sphfalx18G093500	0.471	Autosomes
Sphfalx18G093300	0.784	Autosomes
Sphfalx18G093200	0.498	Autosomes
Sphfalx18G093100	0.353	Autosomes
Sphfalx18G093000	0.224	Autosomes
Sphfalx18G092900	0.172	Autosomes
Sphfalx18G092800	0.553	Autosomes
Sphfalx18G090800	0.16	Autosomes
Sphfalx18G090700	1.19	Autosomes
Sphfalx18G090500	0.333	Autosomes
Sphfalx18G090400	0.391	Autosomes
Sphfalx18G089900	0.474	Autosomes
Sphfalx18G089800	0.524	Autosomes
Sphfalx18G089700	0.385	Autosomes
Sphfalx18G089600	0.311	Autosomes
Sphfalx18G089500	0.403	Autosomes
Sphfalx18G089400	0.797	Autosomes
Sphfalx18G089300	0.41	Autosomes
Sphfalx18G089200	0.693	Autosomes
Sphfalx18G089100	0.29	Autosomes
Sphfalx18G089000	0.108	Autosomes
Sphfalx18G088900	0.376	Autosomes
Sphfalx18G088800	0.358	Autosomes
Sphfalx18G088300	0.116	Autosomes
Sphfalx18G087800	0.553	Autosomes
Sphfalx18G087600	0.56	Autosomes
Sphfalx18G087300	0.4	Autosomes
Sphfalx18G087200	0.344	Autosomes
Sphfalx18G087100	0.383	Autosomes
Sphfalx18G086900	0.353	Autosomes
Sphfalx18G086800	0.742	Autosomes
Sphfalx18G086400	0.584	Autosomes
Sphfalx18G086300	0.488	Autosomes
Sphfalx18G086100	0.3	Autosomes
Sphfalx18G086000	0.509	Autosomes
Sphfalx18G085900	0.266	Autosomes
Sphfalx18G085700	0.587	Autosomes
Sphfalx18G085500	0.362	Autosomes
Sphfalx18G085200	0.562	Autosomes
Sphfalx18G085100	0.211	Autosomes
Sphfalx18G085000	0.36	Autosomes
Sphfalx18G084900	0.279	Autosomes
Sphfalx18G084800	0.442	Autosomes
Sphfalx18G084700	0.428	Autosomes
Sphfalx18G083700	0.455	Autosomes
Sphfalx18G083600	0.727	Autosomes
Sphfalx18G083400	0.475	Autosomes
Sphfalx18G083300	0.573	Autosomes
Sphfalx18G083200	0.661	Autosomes
Sphfalx18G083100	0.588	Autosomes
Sphfalx18G083000	0.267	Autosomes
Sphfalx18G082800	0.315	Autosomes
Sphfalx18G082700	0.486	Autosomes
Sphfalx18G082600	0.764	Autosomes
Sphfalx18G082300	0.344	Autosomes
Sphfalx18G082200	0.184	Autosomes
Sphfalx18G082100	0.636	Autosomes
Sphfalx18G081800	0.447	Autosomes
Sphfalx18G081700	0.408	Autosomes
Sphfalx18G081600	0.693	Autosomes
Sphfalx18G081500	0.482	Autosomes
Sphfalx18G081400	0.146	Autosomes
Sphfalx18G081100	0.33	Autosomes
Sphfalx18G081000	0.519	Autosomes
Sphfalx18G080900	0.502	Autosomes
Sphfalx18G080800	0.121	Autosomes
Sphfalx18G080700	0.363	Autosomes
Sphfalx18G080600	0.071	Autosomes
Sphfalx18G080300	0.459	Autosomes
Sphfalx18G080200	0.395	Autosomes
Sphfalx18G080100	0.159	Autosomes
Sphfalx18G079500	0.394	Autosomes
Sphfalx18G079400	0.231	Autosomes
Sphfalx18G079200	0.217	Autosomes
Sphfalx18G079100	0.449	Autosomes
Sphfalx18G078600	0.331	Autosomes
Sphfalx18G078500	0.44	Autosomes
Sphfalx18G078400	0.47	Autosomes
Sphfalx18G078300	0.258	Autosomes
Sphfalx18G078200	0.188	Autosomes
Sphfalx18G078100	0.233	Autosomes
Sphfalx18G077900	0.337	Autosomes
Sphfalx18G077800	0.249	Autosomes
Sphfalx18G077700	0.592	Autosomes
Sphfalx18G077600	0.471	Autosomes
Sphfalx18G077400	0.136	Autosomes
Sphfalx18G077300	0.541	Autosomes
Sphfalx18G077000	0.232	Autosomes
Sphfalx18G076900	0.189	Autosomes
Sphfalx18G076800	0.477	Autosomes
Sphfalx18G076700	0.301	Autosomes
Sphfalx18G076600	0.289	Autosomes
Sphfalx18G076300	0.576	Autosomes
Sphfalx18G076200	0.406	Autosomes
Sphfalx18G076100	0.087	Autosomes
Sphfalx18G075900	0.419	Autosomes
Sphfalx18G075800	0.47	Autosomes
Sphfalx18G075400	0.352	Autosomes
Sphfalx18G075300	0.541	Autosomes
Sphfalx18G075200	0.627	Autosomes
Sphfalx18G075100	0.562	Autosomes
Sphfalx18G075000	0.306	Autosomes
Sphfalx18G074900	0.506	Autosomes
Sphfalx18G074800	0.43	Autosomes
Sphfalx18G074700	0.259	Autosomes
Sphfalx18G074600	0.773	Autosomes
Sphfalx18G074500	0.685	Autosomes
Sphfalx18G074400	0.357	Autosomes
Sphfalx18G074300	0.435	Autosomes
Sphfalx18G074200	0.573	Autosomes
Sphfalx18G074100	2.094	Autosomes
Sphfalx18G073900	0.501	Autosomes
Sphfalx18G073700	0.512	Autosomes
Sphfalx18G073600	0.449	Autosomes
Sphfalx18G073500	0.493	Autosomes
Sphfalx18G073400	0.835	Autosomes
Sphfalx18G073300	0.323	Autosomes
Sphfalx18G073000	0.525	Autosomes
Sphfalx18G072900	0.659	Autosomes
Sphfalx18G072800	0.387	Autosomes
Sphfalx18G072700	0.467	Autosomes
Sphfalx18G072600	0.468	Autosomes
Sphfalx18G072400	0.362	Autosomes
Sphfalx18G072300	0.269	Autosomes
Sphfalx18G072200	0.537	Autosomes
Sphfalx18G072100	0.435	Autosomes
Sphfalx18G071900	0.409	Autosomes
Sphfalx18G071800	0.562	Autosomes
Sphfalx18G071700	0.449	Autosomes
Sphfalx18G070700	0.511	Autosomes
Sphfalx18G070600	0.501	Autosomes
Sphfalx18G070300	0.423	Autosomes
Sphfalx18G070200	0.461	Autosomes
Sphfalx18G070000	0.185	Autosomes
Sphfalx18G069800	0.542	Autosomes
Sphfalx18G069700	0.783	Autosomes
Sphfalx18G069600	0.529	Autosomes
Sphfalx18G069300	0.591	Autosomes
Sphfalx18G069200	0.217	Autosomes
Sphfalx18G069100	0.49	Autosomes
Sphfalx18G069000	0.162	Autosomes
Sphfalx18G068900	0.484	Autosomes
Sphfalx18G068700	0.473	Autosomes
Sphfalx18G068500	0.339	Autosomes
Sphfalx18G068300	0.548	Autosomes
Sphfalx18G068200	0.367	Autosomes
Sphfalx18G068000	0.487	Autosomes
Sphfalx18G067900	0.269	Autosomes
Sphfalx18G067800	0.634	Autosomes
Sphfalx18G067700	0.425	Autosomes
Sphfalx18G067500	0.41	Autosomes
Sphfalx18G067200	0.583	Autosomes
Sphfalx18G067100	0.408	Autosomes
Sphfalx18G067000	0.413	Autosomes
Sphfalx18G066900	0.535	Autosomes
Sphfalx18G066800	0.147	Autosomes
Sphfalx18G066700	0.284	Autosomes
Sphfalx18G066500	0.34	Autosomes
Sphfalx18G066300	0.367	Autosomes
Sphfalx18G065900	0.545	Autosomes
Sphfalx18G065800	0.364	Autosomes
Sphfalx18G065700	0.315	Autosomes
Sphfalx18G064100	0.584	Autosomes
Sphfalx18G063900	0.281	Autosomes
Sphfalx18G063800	0.296	Autosomes
Sphfalx18G063700	0.554	Autosomes
Sphfalx18G063500	0.391	Autosomes
Sphfalx18G063400	0.438	Autosomes
Sphfalx18G063300	0.628	Autosomes
Sphfalx18G063100	0.341	Autosomes
Sphfalx18G063000	0.54	Autosomes
Sphfalx18G062800	0.274	Autosomes
Sphfalx18G062700	0.465	Autosomes
Sphfalx18G062600	0.416	Autosomes
Sphfalx18G062500	0.708	Autosomes
Sphfalx18G062400	0.468	Autosomes
Sphfalx18G062300	0.343	Autosomes
Sphfalx18G062200	0.541	Autosomes
Sphfalx18G062100	0.716	Autosomes
Sphfalx18G062000	0.535	Autosomes
Sphfalx18G061900	0.511	Autosomes
Sphfalx18G061800	0.509	Autosomes
Sphfalx18G061700	0.325	Autosomes
Sphfalx18G061600	0.795	Autosomes
Sphfalx18G061400	0.592	Autosomes
Sphfalx18G061200	0.324	Autosomes
Sphfalx18G061100	0.194	Autosomes
Sphfalx18G061000	0.955	Autosomes
Sphfalx18G060900	0.674	Autosomes
Sphfalx18G060800	0.299	Autosomes
Sphfalx18G060700	0.215	Autosomes
Sphfalx18G060600	0.265	Autosomes
Sphfalx18G060500	0.554	Autosomes
Sphfalx18G060400	0.414	Autosomes
Sphfalx18G060300	0.429	Autosomes
Sphfalx18G059900	0.5	Autosomes
Sphfalx18G059800	0.746	Autosomes
Sphfalx18G059700	0.442	Autosomes
Sphfalx18G059600	0.338	Autosomes
Sphfalx18G059500	0.416	Autosomes
Sphfalx18G059400	0.78	Autosomes
Sphfalx18G059300	0.849	Autosomes
Sphfalx18G059200	0.363	Autosomes
Sphfalx18G059100	0.498	Autosomes
Sphfalx18G059000	0.418	Autosomes
Sphfalx18G058900	0.302	Autosomes
Sphfalx18G058800	0.405	Autosomes
Sphfalx18G058700	0.325	Autosomes
Sphfalx18G058600	0.528	Autosomes
Sphfalx18G058400	0.266	Autosomes
Sphfalx18G058300	0.647	Autosomes
Sphfalx18G058200	0.386	Autosomes
Sphfalx18G058100	0.537	Autosomes
Sphfalx18G057900	0.341	Autosomes
Sphfalx18G057800	0.346	Autosomes
Sphfalx18G057700	0.407	Autosomes
Sphfalx18G057400	0.95	Autosomes
Sphfalx18G057200	0.935	Autosomes
Sphfalx18G057100	0.473	Autosomes
Sphfalx18G057000	0.243	Autosomes
Sphfalx18G056700	0.139	Autosomes
Sphfalx18G056600	0.198	Autosomes
Sphfalx18G056400	0.499	Autosomes
Sphfalx18G056100	0.376	Autosomes
Sphfalx18G056000	0.934	Autosomes
Sphfalx18G055900	0.528	Autosomes
Sphfalx18G055300	0.204	Autosomes
Sphfalx18G055100	0.28	Autosomes
Sphfalx18G055000	0.495	Autosomes
Sphfalx18G054800	0.888	Autosomes
Sphfalx18G054600	0.775	Autosomes
Sphfalx18G054500	0.621	Autosomes
Sphfalx18G054400	0.188	Autosomes
Sphfalx18G054000	0.063	Autosomes
Sphfalx18G053900	0.189	Autosomes
Sphfalx18G053800	0.372	Autosomes
Sphfalx18G053600	0.237	Autosomes
Sphfalx18G053500	0.213	Autosomes
Sphfalx18G053400	0.134	Autosomes
Sphfalx18G053300	0.524	Autosomes
Sphfalx18G053200	0.083	Autosomes
Sphfalx18G053100	0.222	Autosomes
Sphfalx18G053000	0.545	Autosomes
Sphfalx18G052700	0.354	Autosomes
Sphfalx18G052500	0.9	Autosomes
Sphfalx18G052400	0.358	Autosomes
Sphfalx18G052200	0.367	Autosomes
Sphfalx18G052100	0.526	Autosomes
Sphfalx18G051900	0.455	Autosomes
Sphfalx18G051800	0.586	Autosomes
Sphfalx18G051600	0.342	Autosomes
Sphfalx18G051300	0.61	Autosomes
Sphfalx18G051200	0.224	Autosomes
Sphfalx18G051100	0.47	Autosomes
Sphfalx18G051000	0.322	Autosomes
Sphfalx18G050900	0.542	Autosomes
Sphfalx18G050600	0.606	Autosomes
Sphfalx18G050300	0.218	Autosomes
Sphfalx18G050100	0.613	Autosomes
Sphfalx18G050000	0.371	Autosomes
Sphfalx18G049800	0.923	Autosomes
Sphfalx18G049700	0.192	Autosomes
Sphfalx18G049600	0.643	Autosomes
Sphfalx18G049500	0.449	Autosomes
Sphfalx18G049400	0.368	Autosomes
Sphfalx18G049300	0.137	Autosomes
Sphfalx18G049200	0.442	Autosomes
Sphfalx18G049100	0.157	Autosomes
Sphfalx18G049000	0.446	Autosomes
Sphfalx18G048900	0.35	Autosomes
Sphfalx18G048800	0.336	Autosomes
Sphfalx18G048700	0.749	Autosomes
Sphfalx18G048600	0.386	Autosomes
Sphfalx18G048500	0.486	Autosomes
Sphfalx18G048400	0.565	Autosomes
Sphfalx18G048300	0.452	Autosomes
Sphfalx18G048200	0.488	Autosomes
Sphfalx18G048000	0.387	Autosomes
Sphfalx18G047900	0.3	Autosomes
Sphfalx18G047800	0.719	Autosomes
Sphfalx18G047700	0.294	Autosomes
Sphfalx18G047600	0.542	Autosomes
Sphfalx18G047500	0.336	Autosomes
Sphfalx18G047100	0.516	Autosomes
Sphfalx18G047000	0.293	Autosomes
Sphfalx18G046800	0.362	Autosomes
Sphfalx18G046700	0.656	Autosomes
Sphfalx18G046600	0.399	Autosomes
Sphfalx18G046500	0.632	Autosomes
Sphfalx18G046300	0.691	Autosomes
Sphfalx18G046200	0.483	Autosomes
Sphfalx18G046100	0.306	Autosomes
Sphfalx18G045800	0.507	Autosomes
Sphfalx18G045700	0.438	Autosomes
Sphfalx18G045600	0.382	Autosomes
Sphfalx18G045500	0.478	Autosomes
Sphfalx18G045400	0.544	Autosomes
Sphfalx18G045300	0.213	Autosomes
Sphfalx18G045200	0.377	Autosomes
Sphfalx18G045100	0.445	Autosomes
Sphfalx18G044500	0.416	Autosomes
Sphfalx18G044300	0.556	Autosomes
Sphfalx18G044200	0.531	Autosomes
Sphfalx18G044100	0.797	Autosomes
Sphfalx18G044000	0.427	Autosomes
Sphfalx18G043900	0.275	Autosomes
Sphfalx18G043800	0.496	Autosomes
Sphfalx18G043700	0.412	Autosomes
Sphfalx18G043600	0.387	Autosomes
Sphfalx18G043500	0.374	Autosomes
Sphfalx18G043200	0.369	Autosomes
Sphfalx18G043100	0.251	Autosomes
Sphfalx18G042800	0.205	Autosomes
Sphfalx18G042700	0.325	Autosomes
Sphfalx18G042400	0.704	Autosomes
Sphfalx18G042200	0.434	Autosomes
Sphfalx18G042100	0.392	Autosomes
Sphfalx18G041700	0.58	Autosomes
Sphfalx18G041600	0.43	Autosomes
Sphfalx18G041500	0.228	Autosomes
Sphfalx18G041400	0.574	Autosomes
Sphfalx18G041000	0.247	Autosomes
Sphfalx18G040600	0.387	Autosomes
Sphfalx18G040400	0.286	Autosomes
Sphfalx18G040000	0.251	Autosomes
Sphfalx18G039900	0.461	Autosomes
Sphfalx18G039800	0.497	Autosomes
Sphfalx18G039700	0.482	Autosomes
Sphfalx18G039600	0.23	Autosomes
Sphfalx18G038400	0.599	Autosomes
Sphfalx18G038300	0.325	Autosomes
Sphfalx18G038000	0.435	Autosomes
Sphfalx18G037800	0.549	Autosomes
Sphfalx18G037700	0.405	Autosomes
Sphfalx18G037500	0.498	Autosomes
Sphfalx18G037400	0.424	Autosomes
Sphfalx18G037300	0.446	Autosomes
Sphfalx18G037200	0.381	Autosomes
Sphfalx18G036700	0.683	Autosomes
Sphfalx18G036400	0.354	Autosomes
Sphfalx18G036300	0.594	Autosomes
Sphfalx18G036200	0.501	Autosomes
Sphfalx18G036100	1.797	Autosomes
Sphfalx18G036000	0.514	Autosomes
Sphfalx18G035900	0.145	Autosomes
Sphfalx18G035700	0.714	Autosomes
Sphfalx18G035500	0.506	Autosomes
Sphfalx18G035400	0.257	Autosomes
Sphfalx18G035100	0.423	Autosomes
Sphfalx18G035000	0.638	Autosomes
Sphfalx18G034800	0.019	Autosomes
Sphfalx18G034700	0.753	Autosomes
Sphfalx18G034600	0.205	Autosomes
Sphfalx18G034500	0.372	Autosomes
Sphfalx18G034300	0.809	Autosomes
Sphfalx18G034100	0.502	Autosomes
Sphfalx18G034000	0.552	Autosomes
Sphfalx18G033900	0.363	Autosomes
Sphfalx18G033800	0.608	Autosomes
Sphfalx18G033500	0.129	Autosomes
Sphfalx18G033400	0.35	Autosomes
Sphfalx18G033300	0.463	Autosomes
Sphfalx18G033200	0.503	Autosomes
Sphfalx18G033000	0.508	Autosomes
Sphfalx18G032800	0.36	Autosomes
Sphfalx18G032700	0.363	Autosomes
Sphfalx18G032600	0.654	Autosomes
Sphfalx18G032500	0.397	Autosomes
Sphfalx18G032100	0.849	Autosomes
Sphfalx18G032000	0.607	Autosomes
Sphfalx18G031900	0.519	Autosomes
Sphfalx18G031800	0.551	Autosomes
Sphfalx18G031400	0.098	Autosomes
Sphfalx18G031300	0.3	Autosomes
Sphfalx18G031200	0.113	Autosomes
Sphfalx18G030900	0.377	Autosomes
Sphfalx18G030600	0.381	Autosomes
Sphfalx18G030400	0.347	Autosomes
Sphfalx18G030300	0.333	Autosomes
Sphfalx18G030200	0.275	Autosomes
Sphfalx18G030100	0.462	Autosomes
Sphfalx18G030000	0.348	Autosomes
Sphfalx18G029800	0.538	Autosomes
Sphfalx18G029700	0.606	Autosomes
Sphfalx18G029400	0.547	Autosomes
Sphfalx18G029300	0.664	Autosomes
Sphfalx18G028700	0.285	Autosomes
Sphfalx18G028600	0.441	Autosomes
Sphfalx18G028500	0.53	Autosomes
Sphfalx18G028400	0.411	Autosomes
Sphfalx18G028300	0.835	Autosomes
Sphfalx18G028200	0.232	Autosomes
Sphfalx18G028000	0.389	Autosomes
Sphfalx18G027900	0.371	Autosomes
Sphfalx18G027800	0.22	Autosomes
Sphfalx18G027700	0.754	Autosomes
Sphfalx18G027600	0.612	Autosomes
Sphfalx18G027300	0.639	Autosomes
Sphfalx18G027100	0.253	Autosomes
Sphfalx18G027000	0.397	Autosomes
Sphfalx18G026800	0.357	Autosomes
Sphfalx18G026600	0.456	Autosomes
Sphfalx18G026500	0.367	Autosomes
Sphfalx18G026400	0.53	Autosomes
Sphfalx18G026300	0.188	Autosomes
Sphfalx18G026200	0.414	Autosomes
Sphfalx18G025900	0.693	Autosomes
Sphfalx18G025700	1.067	Autosomes
Sphfalx18G025600	0.489	Autosomes
Sphfalx18G025400	0.344	Autosomes
Sphfalx18G025300	0.282	Autosomes
Sphfalx18G025200	0.419	Autosomes
Sphfalx18G025100	0.436	Autosomes
Sphfalx18G024900	0.574	Autosomes
Sphfalx18G024800	0.677	Autosomes
Sphfalx18G024500	0.475	Autosomes
Sphfalx18G024400	0.392	Autosomes
Sphfalx18G024300	0.349	Autosomes
Sphfalx18G024200	0.489	Autosomes
Sphfalx18G024100	0.439	Autosomes
Sphfalx18G024000	0.575	Autosomes
Sphfalx18G023900	0.425	Autosomes
Sphfalx18G023800	0.62	Autosomes
Sphfalx18G023600	0.43	Autosomes
Sphfalx18G023500	0.387	Autosomes
Sphfalx18G023400	0.45	Autosomes
Sphfalx18G023300	0.88	Autosomes
Sphfalx18G023200	0.418	Autosomes
Sphfalx18G023000	0.349	Autosomes
Sphfalx18G022700	0.591	Autosomes
Sphfalx18G022600	0.425	Autosomes
Sphfalx18G022500	0.772	Autosomes
Sphfalx18G022400	0.483	Autosomes
Sphfalx18G022300	0.455	Autosomes
Sphfalx18G022000	0.316	Autosomes
Sphfalx18G021900	0.329	Autosomes
Sphfalx18G021800	0.283	Autosomes
Sphfalx18G021700	0.58	Autosomes
Sphfalx18G021600	0.302	Autosomes
Sphfalx18G021500	0.359	Autosomes
Sphfalx18G021400	0.536	Autosomes
Sphfalx18G021200	0.621	Autosomes
Sphfalx18G021100	0.304	Autosomes
Sphfalx18G021000	0.331	Autosomes
Sphfalx18G020900	0.355	Autosomes
Sphfalx18G019600	0.258	Autosomes
Sphfalx18G019500	0.519	Autosomes
Sphfalx18G019300	0.583	Autosomes
Sphfalx18G019200	0.175	Autosomes
Sphfalx18G019100	0.713	Autosomes
Sphfalx18G019000	0.411	Autosomes
Sphfalx18G018700	0.664	Autosomes
Sphfalx18G018600	0.303	Autosomes
Sphfalx18G018500	0.322	Autosomes
Sphfalx18G018400	0.365	Autosomes
Sphfalx18G018300	0.386	Autosomes
Sphfalx18G018200	0.217	Autosomes
Sphfalx18G018000	0.488	Autosomes
Sphfalx18G017900	0.337	Autosomes
Sphfalx18G017600	0.413	Autosomes
Sphfalx18G017400	0.442	Autosomes
Sphfalx18G017300	0.568	Autosomes
Sphfalx18G017200	0.691	Autosomes
Sphfalx18G017100	0.443	Autosomes
Sphfalx18G016900	0.366	Autosomes
Sphfalx18G016700	0.699	Autosomes
Sphfalx18G016600	0.918	Autosomes
Sphfalx18G016500	1.178	Autosomes
Sphfalx18G016400	0.448	Autosomes
Sphfalx18G016300	0.532	Autosomes
Sphfalx18G016200	0.056	Autosomes
Sphfalx18G016100	0.352	Autosomes
Sphfalx18G016000	0.423	Autosomes
Sphfalx18G015800	0.615	Autosomes
Sphfalx18G015600	0.49	Autosomes
Sphfalx18G015500	0.526	Autosomes
Sphfalx18G015400	0.299	Autosomes
Sphfalx18G015300	0.306	Autosomes
Sphfalx18G015200	0.575	Autosomes
Sphfalx18G015100	0.515	Autosomes
Sphfalx18G015000	0.852	Autosomes
Sphfalx18G014800	0.26	Autosomes
Sphfalx18G014700	0.68	Autosomes
Sphfalx18G014600	0.553	Autosomes
Sphfalx18G014500	0.893	Autosomes
Sphfalx18G014400	0.28	Autosomes
Sphfalx18G014300	0.422	Autosomes
Sphfalx18G014100	0.384	Autosomes
Sphfalx18G014000	0.374	Autosomes
Sphfalx18G013700	0.467	Autosomes
Sphfalx18G013300	0.438	Autosomes
Sphfalx18G013200	0.885	Autosomes
Sphfalx18G013100	0.39	Autosomes
Sphfalx18G013000	0.162	Autosomes
Sphfalx18G012800	0.545	Autosomes
Sphfalx18G012700	0.447	Autosomes
Sphfalx18G012500	0.54	Autosomes
Sphfalx18G012400	0.692	Autosomes
Sphfalx18G012200	0.56	Autosomes
Sphfalx18G012100	0.689	Autosomes
Sphfalx18G012000	0.53	Autosomes
Sphfalx18G011800	0.498	Autosomes
Sphfalx18G011400	0.183	Autosomes
Sphfalx18G011200	0.288	Autosomes
Sphfalx18G010200	0.424	Autosomes
Sphfalx18G010100	0.291	Autosomes
Sphfalx18G010000	0.533	Autosomes
Sphfalx18G009900	0.243	Autosomes
Sphfalx18G009500	0.281	Autosomes
Sphfalx18G009400	0.566	Autosomes
Sphfalx18G009300	0.503	Autosomes
Sphfalx18G008700	0.374	Autosomes
Sphfalx18G008600	0.199	Autosomes
Sphfalx18G008500	0.577	Autosomes
Sphfalx18G008300	0.368	Autosomes
Sphfalx18G008200	0.166	Autosomes
Sphfalx18G008100	0.35	Autosomes
Sphfalx18G007200	0.35	Autosomes
Sphfalx18G007100	0.347	Autosomes
Sphfalx18G006900	0.622	Autosomes
Sphfalx18G006700	0.241	Autosomes
Sphfalx18G006600	0.234	Autosomes
Sphfalx18G006500	0.61	Autosomes
Sphfalx18G006300	0.627	Autosomes
Sphfalx18G006100	0.679	Autosomes
Sphfalx18G006000	0.315	Autosomes
Sphfalx18G005900	0.763	Autosomes
Sphfalx18G005800	0.498	Autosomes
Sphfalx18G005600	0.477	Autosomes
Sphfalx18G005400	0.14	Autosomes
Sphfalx18G005100	0.69	Autosomes
Sphfalx18G004900	0.592	Autosomes
Sphfalx18G004700	0.107	Autosomes
Sphfalx18G003400	0.022	Autosomes
Sphfalx18G003300	0.193	Autosomes
Sphfalx18G003100	0.264	Autosomes
Sphfalx18G003000	0.43	Autosomes
Sphfalx18G002800	0.324	Autosomes
Sphfalx18G002700	0.256	Autosomes
Sphfalx18G002400	0.526	Autosomes
Sphfalx18G002300	0.685	Autosomes
Sphfalx18G002200	0.442	Autosomes
Sphfalx18G002100	0.229	Autosomes
Sphfalx18G002000	0.258	Autosomes
Sphfalx18G001900	0.493	Autosomes
Sphfalx18G001800	0.115	Autosomes
Sphfalx18G001700	0.761	Autosomes
Sphfalx18G001600	0.365	Autosomes
Sphfalx18G001400	0.74	Autosomes
Sphfalx18G000900	0.681	Autosomes
Sphfalx18G000800	0.558	Autosomes
Sphfalx17G111000	0.524	Autosomes
Sphfalx17G110900	0.352	Autosomes
Sphfalx17G105900	0.346	Autosomes
Sphfalx17G105800	0.788	Autosomes
Sphfalx17G105700	0.53	Autosomes
Sphfalx17G105400	0.375	Autosomes
Sphfalx17G105300	0.393	Autosomes
Sphfalx17G105100	0.214	Autosomes
Sphfalx17G105000	0.443	Autosomes
Sphfalx17G104900	0.572	Autosomes
Sphfalx17G104700	0.329	Autosomes
Sphfalx17G104400	0.324	Autosomes
Sphfalx17G104200	0.164	Autosomes
Sphfalx17G104100	0.358	Autosomes
Sphfalx17G104000	0.613	Autosomes
Sphfalx17G103900	0.476	Autosomes
Sphfalx17G103500	0.577	Autosomes
Sphfalx17G103400	0.9	Autosomes
Sphfalx17G103300	0.875	Autosomes
Sphfalx17G103200	0.475	Autosomes
Sphfalx17G102700	0.465	Autosomes
Sphfalx17G102600	0.485	Autosomes
Sphfalx17G102500	0.252	Autosomes
Sphfalx17G102300	1.717	Autosomes
Sphfalx17G102200	0.48	Autosomes
Sphfalx17G101900	0.601	Autosomes
Sphfalx17G101800	0.222	Autosomes
Sphfalx17G101600	0.139	Autosomes
Sphfalx17G101400	0.31	Autosomes
Sphfalx17G100400	0.441	Autosomes
Sphfalx17G100300	0.345	Autosomes
Sphfalx17G100100	0.538	Autosomes
Sphfalx17G099700	0.6	Autosomes
Sphfalx17G099600	0.635	Autosomes
Sphfalx17G099100	0.315	Autosomes
Sphfalx17G099000	0.382	Autosomes
Sphfalx17G098900	0.905	Autosomes
Sphfalx17G098700	0.279	Autosomes
Sphfalx17G098600	0.621	Autosomes
Sphfalx17G098300	0.415	Autosomes
Sphfalx17G097900	0.176	Autosomes
Sphfalx17G097800	0.35	Autosomes
Sphfalx17G097700	0.69	Autosomes
Sphfalx17G097600	0.441	Autosomes
Sphfalx17G097200	0.404	Autosomes
Sphfalx17G096600	0.494	Autosomes
Sphfalx17G096000	0.225	Autosomes
Sphfalx17G095800	0.481	Autosomes
Sphfalx17G095400	0.264	Autosomes
Sphfalx17G095300	0.425	Autosomes
Sphfalx17G095200	0.59	Autosomes
Sphfalx17G095100	1.039	Autosomes
Sphfalx17G095000	0.531	Autosomes
Sphfalx17G094900	0.464	Autosomes
Sphfalx17G094700	0.375	Autosomes
Sphfalx17G094600	0.517	Autosomes
Sphfalx17G094300	0.171	Autosomes
Sphfalx17G094200	0.79	Autosomes
Sphfalx17G094000	0.67	Autosomes
Sphfalx17G093800	0.501	Autosomes
Sphfalx17G093700	0.284	Autosomes
Sphfalx17G093600	0.358	Autosomes
Sphfalx17G093500	0.215	Autosomes
Sphfalx17G093400	0.657	Autosomes
Sphfalx17G093300	0.211	Autosomes
Sphfalx17G093200	0.237	Autosomes
Sphfalx17G093100	0.215	Autosomes
Sphfalx17G093000	0.405	Autosomes
Sphfalx17G092600	0.438	Autosomes
Sphfalx17G092500	0.476	Autosomes
Sphfalx17G091300	0.353	Autosomes
Sphfalx17G091100	0.833	Autosomes
Sphfalx17G091000	0.183	Autosomes
Sphfalx17G090900	0.306	Autosomes
Sphfalx17G090800	0.486	Autosomes
Sphfalx17G090700	0.669	Autosomes
Sphfalx17G090500	0.386	Autosomes
Sphfalx17G090300	0.36	Autosomes
Sphfalx17G090100	0.666	Autosomes
Sphfalx17G089800	0.323	Autosomes
Sphfalx17G089100	0.585	Autosomes
Sphfalx17G087700	0.382	Autosomes
Sphfalx17G087600	0.358	Autosomes
Sphfalx17G087400	0.572	Autosomes
Sphfalx17G087300	0.152	Autosomes
Sphfalx17G087000	0.377	Autosomes
Sphfalx17G086900	0.206	Autosomes
Sphfalx17G086700	0.302	Autosomes
Sphfalx17G086600	0.22	Autosomes
Sphfalx17G086500	0.761	Autosomes
Sphfalx17G086400	0.256	Autosomes
Sphfalx17G086300	0.525	Autosomes
Sphfalx17G086200	0.452	Autosomes
Sphfalx17G086100	0.482	Autosomes
Sphfalx17G086000	0.787	Autosomes
Sphfalx17G085900	0.809	Autosomes
Sphfalx17G085800	0.565	Autosomes
Sphfalx17G085700	0.62	Autosomes
Sphfalx17G085600	0.29	Autosomes
Sphfalx17G085500	0.386	Autosomes
Sphfalx17G085400	0.095	Autosomes
Sphfalx17G085300	0.482	Autosomes
Sphfalx17G085000	0.27	Autosomes
Sphfalx17G084700	0.249	Autosomes
Sphfalx17G084400	0.499	Autosomes
Sphfalx17G084300	0.465	Autosomes
Sphfalx17G084100	0.24	Autosomes
Sphfalx17G084000	0.284	Autosomes
Sphfalx17G083900	0.499	Autosomes
Sphfalx17G083800	0.511	Autosomes
Sphfalx17G083700	0.309	Autosomes
Sphfalx17G083600	0.417	Autosomes
Sphfalx17G083500	0.178	Autosomes
Sphfalx17G083400	0.741	Autosomes
Sphfalx17G083300	0.319	Autosomes
Sphfalx17G083200	0.321	Autosomes
Sphfalx17G083000	0.423	Autosomes
Sphfalx17G082900	0.574	Autosomes
Sphfalx17G082400	0.152	Autosomes
Sphfalx17G082300	0.511	Autosomes
Sphfalx17G082200	0.626	Autosomes
Sphfalx17G082100	0.724	Autosomes
Sphfalx17G081300	0.273	Autosomes
Sphfalx17G081100	0.282	Autosomes
Sphfalx17G081000	0.628	Autosomes
Sphfalx17G080900	0.491	Autosomes
Sphfalx17G080800	0.419	Autosomes
Sphfalx17G080700	0.441	Autosomes
Sphfalx17G080600	0.499	Autosomes
Sphfalx17G080500	0.184	Autosomes
Sphfalx17G080400	0.509	Autosomes
Sphfalx17G080300	0.165	Autosomes
Sphfalx17G080200	0.62	Autosomes
Sphfalx17G080100	0.254	Autosomes
Sphfalx17G080000	0.548	Autosomes
Sphfalx17G079800	0.424	Autosomes
Sphfalx17G079700	0.362	Autosomes
Sphfalx17G079500	0.285	Autosomes
Sphfalx17G079200	0.474	Autosomes
Sphfalx17G079100	0.542	Autosomes
Sphfalx17G078900	0.344	Autosomes
Sphfalx17G078500	0.4	Autosomes
Sphfalx17G078400	0.33	Autosomes
Sphfalx17G078300	0.382	Autosomes
Sphfalx17G078100	0.557	Autosomes
Sphfalx17G078000	0.31	Autosomes
Sphfalx17G077900	0.464	Autosomes
Sphfalx17G077800	0.434	Autosomes
Sphfalx17G077700	0.6	Autosomes
Sphfalx17G077600	0.269	Autosomes
Sphfalx17G077500	0.303	Autosomes
Sphfalx17G077200	1.548	Autosomes
Sphfalx17G077100	0.424	Autosomes
Sphfalx17G076900	0.221	Autosomes
Sphfalx17G076800	0.228	Autosomes
Sphfalx17G076700	0.381	Autosomes
Sphfalx17G076500	0.487	Autosomes
Sphfalx17G076400	0.578	Autosomes
Sphfalx17G076300	0.427	Autosomes
Sphfalx17G076100	0.55	Autosomes
Sphfalx17G076000	0.264	Autosomes
Sphfalx17G075900	0.43	Autosomes
Sphfalx17G075800	0.299	Autosomes
Sphfalx17G075700	0.116	Autosomes
Sphfalx17G075400	0.401	Autosomes
Sphfalx17G075200	0.863	Autosomes
Sphfalx17G075100	0.009	Autosomes
Sphfalx17G075000	0.384	Autosomes
Sphfalx17G074800	0.196	Autosomes
Sphfalx17G074600	0.392	Autosomes
Sphfalx17G074300	0.369	Autosomes
Sphfalx17G074200	0.483	Autosomes
Sphfalx17G074100	0.074	Autosomes
Sphfalx17G074000	0.196	Autosomes
Sphfalx17G073900	0.121	Autosomes
Sphfalx17G073800	0.394	Autosomes
Sphfalx17G073700	0.556	Autosomes
Sphfalx17G073600	0.691	Autosomes
Sphfalx17G073400	0.556	Autosomes
Sphfalx17G073300	0.354	Autosomes
Sphfalx17G073200	0.68	Autosomes
Sphfalx17G073100	0.313	Autosomes
Sphfalx17G072900	0.347	Autosomes
Sphfalx17G072800	0.48	Autosomes
Sphfalx17G072700	0.569	Autosomes
Sphfalx17G072600	0.366	Autosomes
Sphfalx17G072500	0.743	Autosomes
Sphfalx17G071500	0.663	Autosomes
Sphfalx17G070900	0.295	Autosomes
Sphfalx17G070800	0.549	Autosomes
Sphfalx17G070700	0.26	Autosomes
Sphfalx17G070600	0.263	Autosomes
Sphfalx17G070400	0.355	Autosomes
Sphfalx17G070300	0.605	Autosomes
Sphfalx17G070200	0.379	Autosomes
Sphfalx17G069700	0.355	Autosomes
Sphfalx17G069600	0.388	Autosomes
Sphfalx17G069500	0.375	Autosomes
Sphfalx17G069400	0.437	Autosomes
Sphfalx17G069200	0.163	Autosomes
Sphfalx17G069100	0.388	Autosomes
Sphfalx17G068800	0.806	Autosomes
Sphfalx17G068600	0.335	Autosomes
Sphfalx17G068500	0.326	Autosomes
Sphfalx17G068400	0.314	Autosomes
Sphfalx17G068300	0.458	Autosomes
Sphfalx17G068200	0.658	Autosomes
Sphfalx17G068100	0.201	Autosomes
Sphfalx17G068000	0.351	Autosomes
Sphfalx17G067900	0.177	Autosomes
Sphfalx17G067600	0.166	Autosomes
Sphfalx17G067400	0.406	Autosomes
Sphfalx17G067300	0.336	Autosomes
Sphfalx17G067200	0.636	Autosomes
Sphfalx17G067000	0.199	Autosomes
Sphfalx17G066900	0.506	Autosomes
Sphfalx17G066800	0.38	Autosomes
Sphfalx17G066700	0.278	Autosomes
Sphfalx17G066600	0.321	Autosomes
Sphfalx17G066500	1.262	Autosomes
Sphfalx17G066100	0.553	Autosomes
Sphfalx17G065900	0.47	Autosomes
Sphfalx17G065800	0.366	Autosomes
Sphfalx17G065600	0.444	Autosomes
Sphfalx17G065400	0.895	Autosomes
Sphfalx17G065300	0.559	Autosomes
Sphfalx17G065000	0.438	Autosomes
Sphfalx17G064900	0.445	Autosomes
Sphfalx17G064600	0.166	Autosomes
Sphfalx17G064200	0.095	Autosomes
Sphfalx17G064100	0.527	Autosomes
Sphfalx17G064000	0.555	Autosomes
Sphfalx17G063800	0.219	Autosomes
Sphfalx17G063200	0.534	Autosomes
Sphfalx17G062900	0.173	Autosomes
Sphfalx17G062800	0.523	Autosomes
Sphfalx17G062700	0.345	Autosomes
Sphfalx17G062600	0.656	Autosomes
Sphfalx17G062400	0.174	Autosomes
Sphfalx17G062200	0.472	Autosomes
Sphfalx17G062100	0.272	Autosomes
Sphfalx17G062000	0.345	Autosomes
Sphfalx17G061800	0.032	Autosomes
Sphfalx17G061600	0.578	Autosomes
Sphfalx17G061400	0.327	Autosomes
Sphfalx17G061300	0.102	Autosomes
Sphfalx17G061100	0.195	Autosomes
Sphfalx17G061000	0.467	Autosomes
Sphfalx17G060800	0.464	Autosomes
Sphfalx17G060700	0.116	Autosomes
Sphfalx17G060000	0.728	Autosomes
Sphfalx17G059900	0.272	Autosomes
Sphfalx17G059800	0.379	Autosomes
Sphfalx17G059700	0.688	Autosomes
Sphfalx17G059500	0.286	Autosomes
Sphfalx17G059400	0.136	Autosomes
Sphfalx17G059300	0.617	Autosomes
Sphfalx17G058800	0.632	Autosomes
Sphfalx17G058700	0.31	Autosomes
Sphfalx17G058600	0.443	Autosomes
Sphfalx17G058500	0.924	Autosomes
Sphfalx17G058400	0.125	Autosomes
Sphfalx17G058200	0.402	Autosomes
Sphfalx17G058100	0.381	Autosomes
Sphfalx17G058000	0.502	Autosomes
Sphfalx17G057900	0.564	Autosomes
Sphfalx17G057700	0.269	Autosomes
Sphfalx17G057000	0.567	Autosomes
Sphfalx17G056900	0.5	Autosomes
Sphfalx17G055800	0.526	Autosomes
Sphfalx17G055700	1.581	Autosomes
Sphfalx17G055600	0.276	Autosomes
Sphfalx17G055400	0.672	Autosomes
Sphfalx17G055300	0.417	Autosomes
Sphfalx17G055200	0.313	Autosomes
Sphfalx17G054900	0.277	Autosomes
Sphfalx17G054800	0.493	Autosomes
Sphfalx17G053000	0.35	Autosomes
Sphfalx17G052900	0.456	Autosomes
Sphfalx17G052800	0.623	Autosomes
Sphfalx17G052700	0.302	Autosomes
Sphfalx17G052600	0.318	Autosomes
Sphfalx17G052200	0.597	Autosomes
Sphfalx17G051900	0.485	Autosomes
Sphfalx17G051800	0.42	Autosomes
Sphfalx17G051700	0.217	Autosomes
Sphfalx17G051600	1.47	Autosomes
Sphfalx17G051300	0.764	Autosomes
Sphfalx17G051200	0.622	Autosomes
Sphfalx17G051000	0.866	Autosomes
Sphfalx17G050900	0.291	Autosomes
Sphfalx17G050700	0.181	Autosomes
Sphfalx17G050600	0.354	Autosomes
Sphfalx17G050300	0.52	Autosomes
Sphfalx17G050100	0.244	Autosomes
Sphfalx17G050000	1.012	Autosomes
Sphfalx17G049900	0.366	Autosomes
Sphfalx17G049500	0.493	Autosomes
Sphfalx17G049400	0.721	Autosomes
Sphfalx17G049300	0.447	Autosomes
Sphfalx17G049200	0.604	Autosomes
Sphfalx17G048700	1.378	Autosomes
Sphfalx17G048600	0.266	Autosomes
Sphfalx17G048500	0.657	Autosomes
Sphfalx17G048400	0.174	Autosomes
Sphfalx17G048300	0.22	Autosomes
Sphfalx17G048200	0.621	Autosomes
Sphfalx17G048100	0.303	Autosomes
Sphfalx17G048000	0.393	Autosomes
Sphfalx17G047900	0.369	Autosomes
Sphfalx17G047700	0.721	Autosomes
Sphfalx17G047600	0.516	Autosomes
Sphfalx17G047300	0.415	Autosomes
Sphfalx17G047200	0.265	Autosomes
Sphfalx17G047100	0.406	Autosomes
Sphfalx17G047000	0.509	Autosomes
Sphfalx17G046900	0.544	Autosomes
Sphfalx17G046800	0.64	Autosomes
Sphfalx17G046700	0.872	Autosomes
Sphfalx17G046600	0.43	Autosomes
Sphfalx17G046400	0.244	Autosomes
Sphfalx17G046300	0.416	Autosomes
Sphfalx17G046200	0.562	Autosomes
Sphfalx17G046100	0.349	Autosomes
Sphfalx17G046000	0.707	Autosomes
Sphfalx17G045900	0.672	Autosomes
Sphfalx17G045800	0.6	Autosomes
Sphfalx17G045700	0.442	Autosomes
Sphfalx17G045600	0.392	Autosomes
Sphfalx17G045500	0.54	Autosomes
Sphfalx17G045000	0.468	Autosomes
Sphfalx17G044900	0.309	Autosomes
Sphfalx17G044800	0.56	Autosomes
Sphfalx17G044700	0.303	Autosomes
Sphfalx17G044600	0.395	Autosomes
Sphfalx17G044500	0.266	Autosomes
Sphfalx17G044400	0.697	Autosomes
Sphfalx17G044300	0.433	Autosomes
Sphfalx17G044200	0.33	Autosomes
Sphfalx17G044100	0.212	Autosomes
Sphfalx17G043900	0.292	Autosomes
Sphfalx17G043800	0.388	Autosomes
Sphfalx17G043700	0.556	Autosomes
Sphfalx17G043600	0.484	Autosomes
Sphfalx17G043500	0.529	Autosomes
Sphfalx17G043200	0.678	Autosomes
Sphfalx17G043100	0.499	Autosomes
Sphfalx17G043000	0.268	Autosomes
Sphfalx17G042800	0.541	Autosomes
Sphfalx17G042600	0.561	Autosomes
Sphfalx17G042500	0.214	Autosomes
Sphfalx17G042300	0.535	Autosomes
Sphfalx17G042200	0.377	Autosomes
Sphfalx17G041900	0.245	Autosomes
Sphfalx17G041800	0.243	Autosomes
Sphfalx17G041700	0.56	Autosomes
Sphfalx17G041200	0.435	Autosomes
Sphfalx17G041100	0.482	Autosomes
Sphfalx17G041000	0.755	Autosomes
Sphfalx17G040900	0.284	Autosomes
Sphfalx17G040800	0.314	Autosomes
Sphfalx17G040200	0.494	Autosomes
Sphfalx17G040100	0.67	Autosomes
Sphfalx17G039900	0.407	Autosomes
Sphfalx17G039600	0.193	Autosomes
Sphfalx17G039400	0.294	Autosomes
Sphfalx17G039300	0.191	Autosomes
Sphfalx17G039100	0.479	Autosomes
Sphfalx17G038800	0.829	Autosomes
Sphfalx17G038400	0.562	Autosomes
Sphfalx17G037900	0.313	Autosomes
Sphfalx17G037800	0.255	Autosomes
Sphfalx17G037700	0.096	Autosomes
Sphfalx17G036700	0.435	Autosomes
Sphfalx17G036500	0.275	Autosomes
Sphfalx17G036200	0.294	Autosomes
Sphfalx17G036100	0.422	Autosomes
Sphfalx17G035900	0.197	Autosomes
Sphfalx17G035600	0.615	Autosomes
Sphfalx17G035500	0.129	Autosomes
Sphfalx17G035400	0.462	Autosomes
Sphfalx17G035300	0.37	Autosomes
Sphfalx17G035100	0.419	Autosomes
Sphfalx17G034900	0.605	Autosomes
Sphfalx17G034800	0.307	Autosomes
Sphfalx17G034700	0.261	Autosomes
Sphfalx17G034600	0.467	Autosomes
Sphfalx17G034200	0.307	Autosomes
Sphfalx17G033400	0.362	Autosomes
Sphfalx17G033300	0.926	Autosomes
Sphfalx17G033200	0.339	Autosomes
Sphfalx17G033000	0.554	Autosomes
Sphfalx17G032900	0.777	Autosomes
Sphfalx17G032800	0.628	Autosomes
Sphfalx17G032300	0.747	Autosomes
Sphfalx17G032200	0.42	Autosomes
Sphfalx17G032100	0.258	Autosomes
Sphfalx17G031900	0.564	Autosomes
Sphfalx17G031600	0.716	Autosomes
Sphfalx17G031400	0.606	Autosomes
Sphfalx17G031300	0.442	Autosomes
Sphfalx17G031200	0.223	Autosomes
Sphfalx17G031100	0.319	Autosomes
Sphfalx17G030900	0.625	Autosomes
Sphfalx17G030800	0.475	Autosomes
Sphfalx17G030400	0.73	Autosomes
Sphfalx17G030300	0.408	Autosomes
Sphfalx17G030200	0.887	Autosomes
Sphfalx17G030000	0.774	Autosomes
Sphfalx17G029900	0.334	Autosomes
Sphfalx17G029800	0.463	Autosomes
Sphfalx17G029600	0.383	Autosomes
Sphfalx17G029500	0.315	Autosomes
Sphfalx17G029300	0.349	Autosomes
Sphfalx17G029000	0.435	Autosomes
Sphfalx17G028900	0.564	Autosomes
Sphfalx17G028800	0.135	Autosomes
Sphfalx17G028700	0.395	Autosomes
Sphfalx17G028600	0.466	Autosomes
Sphfalx17G028400	0.35	Autosomes
Sphfalx17G028300	0.34	Autosomes
Sphfalx17G028200	0.322	Autosomes
Sphfalx17G028100	0.525	Autosomes
Sphfalx17G028000	0.368	Autosomes
Sphfalx17G027800	0.241	Autosomes
Sphfalx17G027700	0.408	Autosomes
Sphfalx17G027600	0.522	Autosomes
Sphfalx17G027400	0.287	Autosomes
Sphfalx17G027300	0.431	Autosomes
Sphfalx17G027200	0.164	Autosomes
Sphfalx17G027100	0.497	Autosomes
Sphfalx17G026500	0.674	Autosomes
Sphfalx17G025200	0.281	Autosomes
Sphfalx17G025100	0.206	Autosomes
Sphfalx17G024900	0.764	Autosomes
Sphfalx17G024600	0.366	Autosomes
Sphfalx17G024500	0.845	Autosomes
Sphfalx17G024400	0.109	Autosomes
Sphfalx17G024300	0.652	Autosomes
Sphfalx17G024200	0.371	Autosomes
Sphfalx17G023900	0.512	Autosomes
Sphfalx17G023800	0.579	Autosomes
Sphfalx17G023700	0.34	Autosomes
Sphfalx17G023000	0.404	Autosomes
Sphfalx17G022300	0.34	Autosomes
Sphfalx17G022200	0.352	Autosomes
Sphfalx17G022000	0.273	Autosomes
Sphfalx17G021800	0.502	Autosomes
Sphfalx17G021600	0.577	Autosomes
Sphfalx17G021500	0.426	Autosomes
Sphfalx17G021300	0.379	Autosomes
Sphfalx17G021200	0.313	Autosomes
Sphfalx17G020900	0.239	Autosomes
Sphfalx17G020700	0.307	Autosomes
Sphfalx17G020500	0.26	Autosomes
Sphfalx17G020400	0.401	Autosomes
Sphfalx17G020200	0.293	Autosomes
Sphfalx17G020100	0.585	Autosomes
Sphfalx17G020000	0.218	Autosomes
Sphfalx17G019800	0.537	Autosomes
Sphfalx17G019600	0.494	Autosomes
Sphfalx17G019500	0.496	Autosomes
Sphfalx17G019400	0.539	Autosomes
Sphfalx17G019200	0.596	Autosomes
Sphfalx17G019100	0.429	Autosomes
Sphfalx17G019000	0.549	Autosomes
Sphfalx17G018900	0.273	Autosomes
Sphfalx17G018500	0.357	Autosomes
Sphfalx17G018200	0.273	Autosomes
Sphfalx17G018100	0.352	Autosomes
Sphfalx17G017600	0.4	Autosomes
Sphfalx17G017300	0.339	Autosomes
Sphfalx17G017000	0.168	Autosomes
Sphfalx17G016700	0.308	Autosomes
Sphfalx17G016500	0.359	Autosomes
Sphfalx17G016400	0.255	Autosomes
Sphfalx17G015000	0.291	Autosomes
Sphfalx17G014900	0.422	Autosomes
Sphfalx17G014800	0.44	Autosomes
Sphfalx17G014700	0.507	Autosomes
Sphfalx17G014200	0.534	Autosomes
Sphfalx17G014100	0.285	Autosomes
Sphfalx17G014000	0.335	Autosomes
Sphfalx17G013900	0.189	Autosomes
Sphfalx17G013800	0.283	Autosomes
Sphfalx17G012500	0.373	Autosomes
Sphfalx17G012400	0.785	Autosomes
Sphfalx17G012300	0.467	Autosomes
Sphfalx17G012200	0.497	Autosomes
Sphfalx17G011700	0.581	Autosomes
Sphfalx17G011500	0.132	Autosomes
Sphfalx17G011400	0.41	Autosomes
Sphfalx17G011300	0.384	Autosomes
Sphfalx17G011200	0.681	Autosomes
Sphfalx17G011000	0.289	Autosomes
Sphfalx17G010600	0.444	Autosomes
Sphfalx17G010500	0.782	Autosomes
Sphfalx17G010400	0.437	Autosomes
Sphfalx17G009700	0.475	Autosomes
Sphfalx17G009400	0.523	Autosomes
Sphfalx17G009300	0.411	Autosomes
Sphfalx17G009200	0.495	Autosomes
Sphfalx17G009100	0.126	Autosomes
Sphfalx17G009000	0.468	Autosomes
Sphfalx17G008800	0.605	Autosomes
Sphfalx17G008700	0.772	Autosomes
Sphfalx17G008600	0.311	Autosomes
Sphfalx17G008300	0.855	Autosomes
Sphfalx17G008200	0.386	Autosomes
Sphfalx17G008100	0.412	Autosomes
Sphfalx17G008000	0.358	Autosomes
Sphfalx17G007900	0.399	Autosomes
Sphfalx17G007800	0.53	Autosomes
Sphfalx17G007600	0.496	Autosomes
Sphfalx17G007500	0.33	Autosomes
Sphfalx17G007400	0.526	Autosomes
Sphfalx17G007300	0.705	Autosomes
Sphfalx17G007200	0.656	Autosomes
Sphfalx17G006900	0.541	Autosomes
Sphfalx17G006700	0.452	Autosomes
Sphfalx17G006200	0.175	Autosomes
Sphfalx17G006100	0.661	Autosomes
Sphfalx17G006000	0.784	Autosomes
Sphfalx17G005800	0.51	Autosomes
Sphfalx17G005700	0.21	Autosomes
Sphfalx17G005400	0.621	Autosomes
Sphfalx17G005200	0.313	Autosomes
Sphfalx17G004900	0.296	Autosomes
Sphfalx17G004800	0.481	Autosomes
Sphfalx17G004500	0.573	Autosomes
Sphfalx17G004400	0.359	Autosomes
Sphfalx17G004200	0.539	Autosomes
Sphfalx17G004000	0.268	Autosomes
Sphfalx17G003800	0.169	Autosomes
Sphfalx17G003700	0.156	Autosomes
Sphfalx17G003600	0.41	Autosomes
Sphfalx17G003500	0.331	Autosomes
Sphfalx17G003400	0.715	Autosomes
Sphfalx17G003300	0.617	Autosomes
Sphfalx17G001900	0.297	Autosomes
Sphfalx17G001800	0.564	Autosomes
Sphfalx17G001700	0.56	Autosomes
Sphfalx17G001600	0.448	Autosomes
Sphfalx17G001500	0.58	Autosomes
Sphfalx17G001400	0.437	Autosomes
Sphfalx17G001300	0.493	Autosomes
Sphfalx17G001200	0.314	Autosomes
Sphfalx17G001000	0.606	Autosomes
Sphfalx17G000800	0.624	Autosomes
Sphfalx17G000600	0.502	Autosomes
Sphfalx17G000400	0.535	Autosomes
Sphfalx16G102600	1.23	Autosomes
Sphfalx16G102000	0.521	Autosomes
Sphfalx16G101600	0.485	Autosomes
Sphfalx16G101200	0.405	Autosomes
Sphfalx16G100900	0.419	Autosomes
Sphfalx16G100800	0.388	Autosomes
Sphfalx16G100700	0.388	Autosomes
Sphfalx16G100500	0.397	Autosomes
Sphfalx16G099800	0.149	Autosomes
Sphfalx16G099700	0.453	Autosomes
Sphfalx16G099600	0.273	Autosomes
Sphfalx16G099500	0.4	Autosomes
Sphfalx16G099400	0.461	Autosomes
Sphfalx16G099300	0.41	Autosomes
Sphfalx16G099200	0.54	Autosomes
Sphfalx16G098900	0.311	Autosomes
Sphfalx16G098800	0.378	Autosomes
Sphfalx16G098600	0.241	Autosomes
Sphfalx16G098500	0.459	Autosomes
Sphfalx16G098400	0.685	Autosomes
Sphfalx16G098300	0.435	Autosomes
Sphfalx16G098200	0.505	Autosomes
Sphfalx16G098100	0.416	Autosomes
Sphfalx16G098000	0.386	Autosomes
Sphfalx16G097900	0.335	Autosomes
Sphfalx16G097300	0.331	Autosomes
Sphfalx16G097200	0.11	Autosomes
Sphfalx16G097100	0.223	Autosomes
Sphfalx16G097000	0.667	Autosomes
Sphfalx16G096900	0.094	Autosomes
Sphfalx16G096800	0.447	Autosomes
Sphfalx16G096700	0.859	Autosomes
Sphfalx16G096400	0.357	Autosomes
Sphfalx16G096300	0.28	Autosomes
Sphfalx16G096200	0.558	Autosomes
Sphfalx16G096100	0.592	Autosomes
Sphfalx16G095900	0.424	Autosomes
Sphfalx16G095800	0.177	Autosomes
Sphfalx16G095700	0.412	Autosomes
Sphfalx16G095600	0.55	Autosomes
Sphfalx16G095300	0.862	Autosomes
Sphfalx16G095200	0.351	Autosomes
Sphfalx16G095100	0.128	Autosomes
Sphfalx16G095000	0.585	Autosomes
Sphfalx16G094900	0.285	Autosomes
Sphfalx16G094800	0.411	Autosomes
Sphfalx16G094700	0.438	Autosomes
Sphfalx16G094600	0.346	Autosomes
Sphfalx16G094500	0.45	Autosomes
Sphfalx16G094400	0.62	Autosomes
Sphfalx16G094200	0.233	Autosomes
Sphfalx16G094000	0.237	Autosomes
Sphfalx16G093500	0.619	Autosomes
Sphfalx16G092400	1.997	Autosomes
Sphfalx16G092200	0.406	Autosomes
Sphfalx16G091900	1.885	Autosomes
Sphfalx16G091600	0.313	Autosomes
Sphfalx16G091300	0.792	Autosomes
Sphfalx16G091200	0.463	Autosomes
Sphfalx16G090800	0.34	Autosomes
Sphfalx16G090700	0.361	Autosomes
Sphfalx16G090600	0.2	Autosomes
Sphfalx16G090500	0.213	Autosomes
Sphfalx16G090400	0.561	Autosomes
Sphfalx16G090200	0.311	Autosomes
Sphfalx16G090100	0.211	Autosomes
Sphfalx16G090000	0.684	Autosomes
Sphfalx16G089900	0.416	Autosomes
Sphfalx16G089600	0.41	Autosomes
Sphfalx16G089400	1.047	Autosomes
Sphfalx16G089100	0.366	Autosomes
Sphfalx16G089000	0.243	Autosomes
Sphfalx16G087800	0.548	Autosomes
Sphfalx16G087700	0.292	Autosomes
Sphfalx16G087400	0.384	Autosomes
Sphfalx16G087300	0.531	Autosomes
Sphfalx16G087200	0.779	Autosomes
Sphfalx16G087100	0.305	Autosomes
Sphfalx16G087000	1.01	Autosomes
Sphfalx16G086800	0.259	Autosomes
Sphfalx16G086700	0.89	Autosomes
Sphfalx16G086600	0.591	Autosomes
Sphfalx16G086400	0.349	Autosomes
Sphfalx16G086300	0.319	Autosomes
Sphfalx16G086200	0.4	Autosomes
Sphfalx16G086100	0.341	Autosomes
Sphfalx16G086000	0.484	Autosomes
Sphfalx16G085900	0.474	Autosomes
Sphfalx16G085700	0.493	Autosomes
Sphfalx16G085600	0.613	Autosomes
Sphfalx16G085500	0.373	Autosomes
Sphfalx16G085300	0.424	Autosomes
Sphfalx16G085100	0.208	Autosomes
Sphfalx16G085000	0.295	Autosomes
Sphfalx16G084800	0.575	Autosomes
Sphfalx16G084700	0.013	Autosomes
Sphfalx16G084500	0.194	Autosomes
Sphfalx16G084300	0.657	Autosomes
Sphfalx16G084200	0.349	Autosomes
Sphfalx16G084000	0.271	Autosomes
Sphfalx16G083900	0.265	Autosomes
Sphfalx16G083400	0.677	Autosomes
Sphfalx16G083300	0.423	Autosomes
Sphfalx16G083100	0.345	Autosomes
Sphfalx16G082900	0.161	Autosomes
Sphfalx16G082400	0.594	Autosomes
Sphfalx16G082300	0.515	Autosomes
Sphfalx16G082100	0.104	Autosomes
Sphfalx16G081900	0.24	Autosomes
Sphfalx16G081700	0.522	Autosomes
Sphfalx16G081500	0.762	Autosomes
Sphfalx16G081400	0.451	Autosomes
Sphfalx16G081200	0.134	Autosomes
Sphfalx16G081100	0.107	Autosomes
Sphfalx16G081000	0.041	Autosomes
Sphfalx16G080800	0.39	Autosomes
Sphfalx16G080700	0.422	Autosomes
Sphfalx16G080500	0.576	Autosomes
Sphfalx16G080400	0.3	Autosomes
Sphfalx16G080300	0.784	Autosomes
Sphfalx16G080200	0.211	Autosomes
Sphfalx16G080100	0.555	Autosomes
Sphfalx16G079800	0.334	Autosomes
Sphfalx16G079700	0.698	Autosomes
Sphfalx16G079600	0.163	Autosomes
Sphfalx16G079400	0.301	Autosomes
Sphfalx16G079300	1.423	Autosomes
Sphfalx16G079200	0.085	Autosomes
Sphfalx16G079100	0.525	Autosomes
Sphfalx16G079000	0.519	Autosomes
Sphfalx16G078900	0.385	Autosomes
Sphfalx16G078800	0.27	Autosomes
Sphfalx16G078700	0.451	Autosomes
Sphfalx16G078600	0.605	Autosomes
Sphfalx16G078500	0.461	Autosomes
Sphfalx16G078300	0.458	Autosomes
Sphfalx16G078200	0.464	Autosomes
Sphfalx16G078000	0.435	Autosomes
Sphfalx16G077800	0.706	Autosomes
Sphfalx16G077700	0.492	Autosomes
Sphfalx16G077600	0.557	Autosomes
Sphfalx16G077500	0.265	Autosomes
Sphfalx16G077400	0.332	Autosomes
Sphfalx16G077300	0.699	Autosomes
Sphfalx16G077200	0.38	Autosomes
Sphfalx16G077100	0.797	Autosomes
Sphfalx16G077000	0.403	Autosomes
Sphfalx16G076900	0.581	Autosomes
Sphfalx16G076800	0.291	Autosomes
Sphfalx16G076600	0.419	Autosomes
Sphfalx16G076500	0.258	Autosomes
Sphfalx16G076400	0.28	Autosomes
Sphfalx16G076300	0.451	Autosomes
Sphfalx16G076200	0.503	Autosomes
Sphfalx16G075900	0.258	Autosomes
Sphfalx16G075800	0.523	Autosomes
Sphfalx16G075500	0.303	Autosomes
Sphfalx16G075400	0.284	Autosomes
Sphfalx16G075200	0.35	Autosomes
Sphfalx16G075000	0.577	Autosomes
Sphfalx16G074900	0.383	Autosomes
Sphfalx16G074800	0.491	Autosomes
Sphfalx16G074700	0.517	Autosomes
Sphfalx16G074600	0.374	Autosomes
Sphfalx16G074500	0.493	Autosomes
Sphfalx16G074000	0.335	Autosomes
Sphfalx16G073900	0.271	Autosomes
Sphfalx16G073800	0.46	Autosomes
Sphfalx16G073600	0.375	Autosomes
Sphfalx16G073500	0.494	Autosomes
Sphfalx16G073400	0.207	Autosomes
Sphfalx16G072600	0.334	Autosomes
Sphfalx16G072400	0.564	Autosomes
Sphfalx16G072300	0.1	Autosomes
Sphfalx16G072200	0.221	Autosomes
Sphfalx16G072100	0.603	Autosomes
Sphfalx16G072000	0.865	Autosomes
Sphfalx16G071900	0.395	Autosomes
Sphfalx16G071800	0.221	Autosomes
Sphfalx16G071700	0.403	Autosomes
Sphfalx16G071300	1.44	Autosomes
Sphfalx16G071100	0.584	Autosomes
Sphfalx16G071000	0.408	Autosomes
Sphfalx16G070900	0.377	Autosomes
Sphfalx16G070700	0.244	Autosomes
Sphfalx16G070600	0.238	Autosomes
Sphfalx16G070400	0.517	Autosomes
Sphfalx16G070300	0.312	Autosomes
Sphfalx16G070100	0.174	Autosomes
Sphfalx16G069900	0.575	Autosomes
Sphfalx16G069800	0.189	Autosomes
Sphfalx16G069600	0.511	Autosomes
Sphfalx16G069400	0.724	Autosomes
Sphfalx16G069300	0.358	Autosomes
Sphfalx16G069200	0.58	Autosomes
Sphfalx16G069100	0.085	Autosomes
Sphfalx16G068900	0.396	Autosomes
Sphfalx16G068800	0.29	Autosomes
Sphfalx16G068700	1.178	Autosomes
Sphfalx16G068500	0.348	Autosomes
Sphfalx16G068300	0.563	Autosomes
Sphfalx16G068200	0.142	Autosomes
Sphfalx16G067500	0.25	Autosomes
Sphfalx16G067400	0.117	Autosomes
Sphfalx16G067200	0.247	Autosomes
Sphfalx16G066500	0.829	Autosomes
Sphfalx16G066400	0.61	Autosomes
Sphfalx16G066300	0.068	Autosomes
Sphfalx16G066100	0.529	Autosomes
Sphfalx16G066000	0.173	Autosomes
Sphfalx16G065900	0.384	Autosomes
Sphfalx16G065800	0.05	Autosomes
Sphfalx16G065700	0.576	Autosomes
Sphfalx16G065500	0.189	Autosomes
Sphfalx16G065400	0.524	Autosomes
Sphfalx16G065300	0.192	Autosomes
Sphfalx16G065200	1.401	Autosomes
Sphfalx16G065000	0.259	Autosomes
Sphfalx16G064900	0.631	Autosomes
Sphfalx16G064800	0.345	Autosomes
Sphfalx16G064700	0.277	Autosomes
Sphfalx16G064600	0.578	Autosomes
Sphfalx16G064500	0.32	Autosomes
Sphfalx16G064400	0.442	Autosomes
Sphfalx16G064300	0.299	Autosomes
Sphfalx16G064100	0.76	Autosomes
Sphfalx16G064000	0.492	Autosomes
Sphfalx16G063900	0.381	Autosomes
Sphfalx16G063700	0.573	Autosomes
Sphfalx16G063600	0.34	Autosomes
Sphfalx16G063400	0.327	Autosomes
Sphfalx16G062700	0.226	Autosomes
Sphfalx16G062600	0.306	Autosomes
Sphfalx16G062400	0.183	Autosomes
Sphfalx16G062300	1.584	Autosomes
Sphfalx16G062200	1.234	Autosomes
Sphfalx16G061900	0.473	Autosomes
Sphfalx16G061800	0.722	Autosomes
Sphfalx16G061700	0.336	Autosomes
Sphfalx16G061500	0.816	Autosomes
Sphfalx16G061100	0.416	Autosomes
Sphfalx16G061000	0.401	Autosomes
Sphfalx16G060400	0.446	Autosomes
Sphfalx16G060300	0.305	Autosomes
Sphfalx16G060100	0.607	Autosomes
Sphfalx16G059900	0.496	Autosomes
Sphfalx16G059800	0.3	Autosomes
Sphfalx16G059500	0.233	Autosomes
Sphfalx16G059400	0.222	Autosomes
Sphfalx16G059100	0.267	Autosomes
Sphfalx16G058900	0.576	Autosomes
Sphfalx16G058800	1.151	Autosomes
Sphfalx16G058600	0.446	Autosomes
Sphfalx16G058500	0.078	Autosomes
Sphfalx16G058400	0.496	Autosomes
Sphfalx16G058300	0.374	Autosomes
Sphfalx16G058200	0.426	Autosomes
Sphfalx16G058100	0.213	Autosomes
Sphfalx16G057900	0.725	Autosomes
Sphfalx16G057800	0.441	Autosomes
Sphfalx16G057700	0.293	Autosomes
Sphfalx16G057600	0.394	Autosomes
Sphfalx16G057500	0.548	Autosomes
Sphfalx16G057000	0.416	Autosomes
Sphfalx16G056800	0.469	Autosomes
Sphfalx16G056700	0.213	Autosomes
Sphfalx16G056500	0.074	Autosomes
Sphfalx16G056400	0.41	Autosomes
Sphfalx16G056300	0.728	Autosomes
Sphfalx16G056200	0.22	Autosomes
Sphfalx16G056000	0.442	Autosomes
Sphfalx16G055900	0.528	Autosomes
[truncated: 12,296 more rows]

## Sheet: ExtFig3b-CompetitiveMapping
Library	%mappedLG20	%mappedScaff9707
ILJS	0.0437003	0.00167331
ILKU	0.0492205	0.000577904
ILIF	0.122887	0.00980887
ILJY	0.130543	0.0132527
ILHX	0.160711	0.0146179
ILEE	0.1886	0.0213756
ILJB	0.197115	0.0213486
ILMB	0.20443	0.0215499
ILKB	0.207934	0.0236545
ILIB	0.211623	0.0196854
ILJA	0.211787	0.0178037
ILKK	0.24306	0.0248724
ILIX	0.245769	0.0245907
ILLM	0.251105	0.0253456
ILJP	0.251651	0.025088
ILHA	0.270732	0.0307157
ILGY	0.272933	0.033085
ILGX	0.301722	0.036317
ILKN	0.305753	0.0344655
ILJL	0.37046	0.0332248
ILMA	0.391464	0.000620444
ILHL	0.415555	0.0546161
ILJN	0.415857	0.036236
ILJK	0.420798	0.0414445
ILLP	0.424488	0.0452069
ILIH	0.43932	0.0409741
ILIA	0.443936	0.0525612
ILGI	0.444935	0.0471572
ILGP	0.446378	0.0481007
ILLZ	0.447437	0.0445584
ILGT	0.447934	0.0507316
ILHE	0.448134	0.0519495
ILHN	0.454168	0.0542214
ILFL	0.459778	0.0480678
ILFN	0.464055	0.0536565
ILFP	0.464318	0.0426323
ILJU	0.464575	0.0506254
ILGK	0.465634	0.0490574
ILKC	0.466387	0.0512725
ILFA	0.470536	0.0469163
ILGL	0.474045	0.0498674
ILHZ	0.474582	0.0495097
ILEN	0.476101	0.0528306
ILHQ	0.477324	0.0523945
ILIZ	0.480593	0.0456547
ILKG	0.481778	0.0493844
ILII	0.48311	0.0532999
ILEU	0.484736	0.0516682
ILJI	0.486057	0.0480306
ILEM	0.486866	0.0536529
ILIS	0.488471	0.0500823
ILGN	0.489023	0.0538896
ILLT	0.492575	0.0500224
ILEY	0.495168	0.0494929
ILJD	0.49651	0.0499592
ILGR	0.500651	0.0502751
ILGQ	0.502311	0.053649
ILLE	0.504902	0.0503311
ILIR	0.506439	0.0527261
ILKQ	0.512136	0.0499463
ILFI	0.513714	0.0528726
ILEP	0.513727	0.0476557
ILER	0.515161	0.0497151
ILJX	0.518048	0.0509119
ILIJ	0.521488	0.0511832
ILES	0.524196	0.0451765
ILFK	0.525597	0.0488024
ILJT	0.525835	0.0461194
ILLY	0.526937	0.0481269
ILLL	0.52695	0.0525964
ILJZ	0.5338	0.0484951
ILIL	0.538078	0.0518612
ILEG	0.538723	0.0485282
ILKF	0.547597	0.0520795
ILKR	0.549264	0.0534233
ILIN	0.553486	0.0509185
ILJF	0.571309	0.0518335
ILKW	0.574092	0.0449557
ILJR	0.574256	0.0486555
ILLA	0.581353	0.049078
ILGG	0.585158	0.0492498
ILKS	0.589175	0.0470389
ILKZ	0.803279	0.000822073
ILIE	0.834158	0.000768567
ILHP	0.98975	0.00119878
ILGD	1.0495	0.0011806
ILJQ	1.19973	0.00112397
ILFH	1.246	0.00310038
ILLN	1.25571	0.00144063
ILKD	1.31961	0.0011156
ILGF	1.33539	0.00563691
ILHB	1.57295	0.0016087
ILKP	1.62323	0.00179221
ILGZ	1.65056	0.00135811
ILJH	1.68643	0.00364055
ILFS	1.68689	0.00147728
ILHJ	1.7278	0.00162848
ILFG	1.73025	0.00160075
ILLG	1.75777	0.00154456
ILJM	1.77415	0.0010451
ILKI	1.86743	0.00175564
ILJJ	1.93736	0.0013898
ILLB	1.98322	0.00129104
ILIP	2.00684	0.00168528
ILLF	2.02031	0.00151926
ILGH	2.02446	0.00166589
ILKL	2.0574	0.00146584
ILHY	2.06435	0.00168961
ILJW	2.0727	0.00108568
ILKT	2.08107	0.00213604
ILLR	2.08742	0.00137118
ILHI	2.091	0.0022756
ILKH	2.09234	0.00165947
ILJC	2.11432	0.00221062
ILHD	2.12113	0.00153958
ILFJ	2.1246	0.00239947
ILEL	2.14219	0.00180899
ILLH	2.1549	0.00180191
ILET	2.15815	0.00161853
ILEF	2.16007	0.00217247
ILGU	2.16144	0.00183105
ILFT	2.16678	0.00141935
ILHK	2.16692	0.00158188
ILFC	2.16732	0.00163041
ILEW	2.17059	0.00160404
ILIM	2.17185	0.00143677
ILLQ	2.18226	0.0015974
ILIW	2.19112	0.00141873
ILLJ	2.19455	0.00133133
ILEJ	2.19545	0.00160948
ILEI	2.20553	0.00132416
ILGS	2.20828	0.00168297
ILKY	2.21599	0.00159693
ILFU	2.21607	0.00186087
ILFX	2.21625	0.00297047
ILFR	2.21713	0.00207424
ILEX	2.2177	0.00192026
ILHT	2.21818	0.00234763
ILEQ	2.21938	0.0012508
ILIT	2.22357	0.00187093
ILFW	2.22849	0.00170211
ILGE	2.22936	0.00134722
ILKE	2.24471	0.00155422
ILFY	2.24606	0.00262217
ILIY	2.24693	0.00186329
ILLK	2.24865	0.00191963
ILHR	2.24869	0.00189811
ILLD	2.25333	0.00163318
ILGB	2.25594	0.00173017
ILFD	2.25974	0.00158763
ILFM	2.27221	0.00164504
ILGC	2.27489	0.00135486
ILEZ	2.27637	0.00158803
ILKJ	2.27722	0.001438
ILIU	2.2819	0.00168523
ILIQ	2.28226	0.00187157
ILKM	2.2854	0.0016386
ILHW	2.28898	0.00144913
ILHS	2.28955	0.00168037
ILJG	2.29007	0.0016167
ILHF	2.29124	0.00261849
ILFE	2.29454	0.00195002
ILGA	2.29529	0.00139938
ILHG	2.29742	0.00172456
ILFQ	2.29821	0.00190719
ILLC	2.29924	0.00163828
ILLW	2.30183	0.00169261
ILFZ	2.30234	0.00128427
ILLX	2.30383	0.00177186
ILJE	2.31415	0.00153114
ILGM	2.32292	0.00113442
ILIG	2.32754	0.00128507
ILFF	2.32874	0.00288615
ILHH	2.33288	0.00150665
ILLS	2.33968	0.00184418
ILLI	2.34221	0.00210826
ILEH	2.35495	0.00168536
ILFB	2.3729	0.00208798
ILKA	2.37318	0.00304337
ILHM	2.43401	0.00129018
ILKX	2.44789	0.00132975
